# Supplementary material for: Association between the composite dietary antioxidant index and constipation: Evidence from NHANES 2005–2010
Source: PLoS One. 2024 Sep 27;19(9):e0311168. doi: 10.1371/journal.pone.0311168 (PMC11432863; doi:10.1371/journal.pone.0311168)
Supplement: S1 File — (ZIP) [file pone.0311168.s001.zip]

Archive with 642 entries (564 files):
- CDAI/
- CDAI/all/
- CDAI/all/datastep/
- CDAI/all/datastep/PROJ2_datastep.lst
- CDAI/all/datastep/PROJ3_datastep.lst
- CDAI/all/datastep/_tmpnewvardst.dst
- CDAI/all/datastep/_tmpnewvardst.log
- CDAI/all/DEMO_D_append_update.CSV
- CDAI/all/processed_data_no_missing.csv
- CDAI/all/processed_data_no_missing.dst
- CDAI/all/processed_data_no_missing.Rdata
- CDAI/all/processed_data_no_missing_dst.log
- CDAI/all/PROJ2.ini
- CDAI/all/PROJ2_10_tbl/
- CDAI/all/PROJ2_10_tbl/PROJ2_10_tbl.htm
- CDAI/all/PROJ2_10_tbl/PROJ2_10_tbl.log
- CDAI/all/PROJ2_10_tbl/PROJ2_10_tbl.R
- CDAI/all/PROJ2_10_tbl/PROJ2_10_tbl_BIANMI24_CDAI23_DRINK10_1_smooth.pdf
- CDAI/all/PROJ2_10_tbl/PROJ2_10_tbl_BIANMI24_CDAI23_DRINK10_1_smooth.png
- CDAI/all/PROJ2_10_tbl/PROJ2_10_tbl_BIANMI24_CDAI23_DRINK10_2_smooth.pdf
- CDAI/all/PROJ2_10_tbl/PROJ2_10_tbl_BIANMI24_CDAI23_DRINK10_2_smooth.png
- CDAI/all/PROJ2_10_tbl/PROJ2_10_tbl_BIANMI24_CDAI23_gam.xls
- CDAI/all/PROJ2_10_tbl/PROJ2_10_tbl_BIANMI24_CDAI23_smooth.pdf
- CDAI/all/PROJ2_10_tbl/PROJ2_10_tbl_BIANMI24_CDAI23_smooth.png
- CDAI/all/PROJ2_10_tbl/PROJ2_10_tbl_BIANMI24_CDAI23_smooth1.pdf
- CDAI/all/PROJ2_10_tbl/PROJ2_10_tbl_BIANMI24_CDAI23_smooth1.png
- CDAI/all/PROJ2_10_tbl/tmp.htm
- CDAI/all/PROJ2_11_tbl/
- CDAI/all/PROJ2_11_tbl/PROJ2_11_tbl.htm
- CDAI/all/PROJ2_11_tbl/PROJ2_11_tbl.log
- CDAI/all/PROJ2_11_tbl/PROJ2_11_tbl.R
- CDAI/all/PROJ2_11_tbl/PROJ2_11_tbl_BIANMI24_CDAI23_gam.xls
- CDAI/all/PROJ2_11_tbl/PROJ2_11_tbl_BIANMI24_CDAI23_smooth.pdf
- CDAI/all/PROJ2_11_tbl/PROJ2_11_tbl_BIANMI24_CDAI23_smooth.png
- CDAI/all/PROJ2_11_tbl/PROJ2_11_tbl_BIANMI24_CDAI23_smooth1.pdf
- CDAI/all/PROJ2_11_tbl/PROJ2_11_tbl_BIANMI24_CDAI23_smooth1.png
- CDAI/all/PROJ2_11_tbl/PROJ2_11_tbl_BIANMI24_CDAI23_XIYAN11_1_smooth.pdf
- CDAI/all/PROJ2_11_tbl/PROJ2_11_tbl_BIANMI24_CDAI23_XIYAN11_1_smooth.png
- CDAI/all/PROJ2_11_tbl/PROJ2_11_tbl_BIANMI24_CDAI23_XIYAN11_2_smooth.pdf
- CDAI/all/PROJ2_11_tbl/PROJ2_11_tbl_BIANMI24_CDAI23_XIYAN11_2_smooth.png
- CDAI/all/PROJ2_11_tbl/PROJ2_11_tbl_BIANMI24_CDAI23_XIYAN11_3_smooth.pdf
- CDAI/all/PROJ2_11_tbl/PROJ2_11_tbl_BIANMI24_CDAI23_XIYAN11_3_smooth.png
- CDAI/all/PROJ2_11_tbl/tmp.htm
- CDAI/all/PROJ2_12_tbl/
- CDAI/all/PROJ2_12_tbl/PROJ2_12_tbl.htm
- CDAI/all/PROJ2_12_tbl/PROJ2_12_tbl.log
- CDAI/all/PROJ2_12_tbl/PROJ2_12_tbl.R
- CDAI/all/PROJ2_12_tbl/PROJ2_12_tbl_BIANMI24_CDAI23_gam.xls
- CDAI/all/PROJ2_12_tbl/PROJ2_12_tbl_BIANMI24_CDAI23_GAOXUEYA12_1_smooth.pdf
- CDAI/all/PROJ2_12_tbl/PROJ2_12_tbl_BIANMI24_CDAI23_GAOXUEYA12_1_smooth.png
- CDAI/all/PROJ2_12_tbl/PROJ2_12_tbl_BIANMI24_CDAI23_GAOXUEYA12_2_smooth.pdf
- CDAI/all/PROJ2_12_tbl/PROJ2_12_tbl_BIANMI24_CDAI23_GAOXUEYA12_2_smooth.png
- CDAI/all/PROJ2_12_tbl/PROJ2_12_tbl_BIANMI24_CDAI23_smooth.pdf
- CDAI/all/PROJ2_12_tbl/PROJ2_12_tbl_BIANMI24_CDAI23_smooth.png
- CDAI/all/PROJ2_12_tbl/PROJ2_12_tbl_BIANMI24_CDAI23_smooth1.pdf
- CDAI/all/PROJ2_12_tbl/PROJ2_12_tbl_BIANMI24_CDAI23_smooth1.png
- CDAI/all/PROJ2_12_tbl/tmp.htm
- CDAI/all/PROJ2_13_tbl/
- CDAI/all/PROJ2_13_tbl/PROJ2_13_tbl.htm
- CDAI/all/PROJ2_13_tbl/PROJ2_13_tbl.log
- CDAI/all/PROJ2_13_tbl/PROJ2_13_tbl.R
- CDAI/all/PROJ2_13_tbl/PROJ2_13_tbl_BIANMI24_CDAI23_gam.xls
- CDAI/all/PROJ2_13_tbl/PROJ2_13_tbl_BIANMI24_CDAI23_smooth.pdf
- CDAI/all/PROJ2_13_tbl/PROJ2_13_tbl_BIANMI24_CDAI23_smooth.png
- CDAI/all/PROJ2_13_tbl/PROJ2_13_tbl_BIANMI24_CDAI23_smooth1.pdf
- CDAI/all/PROJ2_13_tbl/PROJ2_13_tbl_BIANMI24_CDAI23_smooth1.png
- CDAI/all/PROJ2_13_tbl/PROJ2_13_tbl_BIANMI24_CDAI23_TANGNIAOBING13_1_smooth.pdf
- CDAI/all/PROJ2_13_tbl/PROJ2_13_tbl_BIANMI24_CDAI23_TANGNIAOBING13_1_smooth.png
- CDAI/all/PROJ2_13_tbl/PROJ2_13_tbl_BIANMI24_CDAI23_TANGNIAOBING13_2_smooth.pdf
- CDAI/all/PROJ2_13_tbl/PROJ2_13_tbl_BIANMI24_CDAI23_TANGNIAOBING13_2_smooth.png
- CDAI/all/PROJ2_13_tbl/tmp.htm
- CDAI/all/PROJ2_14_tbl/
- CDAI/all/PROJ2_14_tbl/PROJ2_14_tbl.htm
- CDAI/all/PROJ2_14_tbl/PROJ2_14_tbl.log
- CDAI/all/PROJ2_14_tbl/PROJ2_14_tbl.R
- CDAI/all/PROJ2_14_tbl/PROJ2_14_tbl_BIANMI24_CDAI23_FEIBING14_1_smooth.pdf
- CDAI/all/PROJ2_14_tbl/PROJ2_14_tbl_BIANMI24_CDAI23_FEIBING14_1_smooth.png
- CDAI/all/PROJ2_14_tbl/PROJ2_14_tbl_BIANMI24_CDAI23_FEIBING14_2_smooth.pdf
- CDAI/all/PROJ2_14_tbl/PROJ2_14_tbl_BIANMI24_CDAI23_FEIBING14_2_smooth.png
- CDAI/all/PROJ2_14_tbl/PROJ2_14_tbl_BIANMI24_CDAI23_gam.xls
- CDAI/all/PROJ2_14_tbl/PROJ2_14_tbl_BIANMI24_CDAI23_smooth.pdf
- CDAI/all/PROJ2_14_tbl/PROJ2_14_tbl_BIANMI24_CDAI23_smooth.png
- CDAI/all/PROJ2_14_tbl/PROJ2_14_tbl_BIANMI24_CDAI23_smooth1.pdf
- CDAI/all/PROJ2_14_tbl/PROJ2_14_tbl_BIANMI24_CDAI23_smooth1.png
- CDAI/all/PROJ2_14_tbl/tmp.htm
- CDAI/all/PROJ2_15_tbl/
- CDAI/all/PROJ2_15_tbl/PROJ2_15_tbl.htm
- CDAI/all/PROJ2_15_tbl/PROJ2_15_tbl.log
- CDAI/all/PROJ2_15_tbl/PROJ2_15_tbl.lst
- CDAI/all/PROJ2_15_tbl/PROJ2_15_tbl.R
- CDAI/all/PROJ2_16_tbl/
- CDAI/all/PROJ2_16_tbl/PROJ2_16_tbl.htm
- CDAI/all/PROJ2_16_tbl/PROJ2_16_tbl.log
- CDAI/all/PROJ2_16_tbl/PROJ2_16_tbl.lst
- CDAI/all/PROJ2_16_tbl/PROJ2_16_tbl.R
- CDAI/all/PROJ2_17_tbl/
- CDAI/all/PROJ2_17_tbl/PROJ2_17_tbl.log
- CDAI/all/PROJ2_17_tbl/PROJ2_17_tbl.R
- CDAI/all/PROJ2_1_tbl/
- CDAI/all/PROJ2_1_tbl1/
- CDAI/all/PROJ2_1_tbl1/PROJ2_1_tbl1.htm
- CDAI/all/PROJ2_1_tbl1/PROJ2_1_tbl1.log
- CDAI/all/PROJ2_1_tbl1/PROJ2_1_tbl1.lst
- CDAI/all/PROJ2_1_tbl1/PROJ2_1_tbl1.R
- CDAI/all/PROJ2_1_tbl/PROJ2_1_tbl.htm
- CDAI/all/PROJ2_1_tbl/PROJ2_1_tbl.log
- CDAI/all/PROJ2_1_tbl/PROJ2_1_tbl.R
- CDAI/all/PROJ2_1_tbl/PROJ2_1_tbl_BIANMI24_CDAI23_gam.xls
- CDAI/all/PROJ2_1_tbl/PROJ2_1_tbl_BIANMI24_CDAI23_scatter.pdf
- CDAI/all/PROJ2_1_tbl/PROJ2_1_tbl_BIANMI24_CDAI23_scatter.png
- CDAI/all/PROJ2_1_tbl/PROJ2_1_tbl_BIANMI24_CDAI23_smooth.pdf
- CDAI/all/PROJ2_1_tbl/PROJ2_1_tbl_BIANMI24_CDAI23_smooth.png
- CDAI/all/PROJ2_1_tbl/PROJ2_1_tbl_BIANMI24_CDAI23_smooth1.pdf
- CDAI/all/PROJ2_1_tbl/PROJ2_1_tbl_BIANMI24_CDAI23_smooth1.png
- CDAI/all/PROJ2_1_tbl/tmp.htm
- CDAI/all/PROJ2_2_tbl/
- CDAI/all/PROJ2_2_tbl1/
- CDAI/all/PROJ2_2_tbl1/PROJ2_2_tbl1.htm
- CDAI/all/PROJ2_2_tbl1/PROJ2_2_tbl1.log
- CDAI/all/PROJ2_2_tbl1/PROJ2_2_tbl1.lst
- CDAI/all/PROJ2_2_tbl1/PROJ2_2_tbl1.R
- CDAI/all/PROJ2_2_tbl/PROJ2_2_tbl.htm
- CDAI/all/PROJ2_2_tbl/PROJ2_2_tbl.log
- CDAI/all/PROJ2_2_tbl/PROJ2_2_tbl.R
- CDAI/all/PROJ2_2_tbl/PROJ2_2_tbl_BIANMI24_CDAI23_gam.xls
- CDAI/all/PROJ2_2_tbl/PROJ2_2_tbl_BIANMI24_CDAI23_smooth.pdf
- CDAI/all/PROJ2_2_tbl/PROJ2_2_tbl_BIANMI24_CDAI23_smooth.png
- CDAI/all/PROJ2_2_tbl/PROJ2_2_tbl_BIANMI24_CDAI23_smooth1.pdf
- CDAI/all/PROJ2_2_tbl/PROJ2_2_tbl_BIANMI24_CDAI23_smooth1.png
- CDAI/all/PROJ2_2_tbl/PROJ2_2_tbl_BIANMI24_CDAI23_XINBIE1_1_smooth.pdf
- CDAI/all/PROJ2_2_tbl/PROJ2_2_tbl_BIANMI24_CDAI23_XINBIE1_1_smooth.png
- CDAI/all/PROJ2_2_tbl/PROJ2_2_tbl_BIANMI24_CDAI23_XINBIE1_2_smooth.pdf
- CDAI/all/PROJ2_2_tbl/PROJ2_2_tbl_BIANMI24_CDAI23_XINBIE1_2_smooth.png
- CDAI/all/PROJ2_2_tbl/tmp.htm
- CDAI/all/PROJ2_3_tbl/
- CDAI/all/PROJ2_3_tbl1/
- CDAI/all/PROJ2_3_tbl1/PROJ2_3_tbl1.htm
- CDAI/all/PROJ2_3_tbl1/PROJ2_3_tbl1.log
- CDAI/all/PROJ2_3_tbl1/PROJ2_3_tbl1.R
- CDAI/all/PROJ2_3_tbl1/PROJ2_3_tbl1_BIANMI24_CDAI23_AGE_1_smooth.pdf
- CDAI/all/PROJ2_3_tbl1/PROJ2_3_tbl1_BIANMI24_CDAI23_AGE_1_smooth.png
- CDAI/all/PROJ2_3_tbl1/PROJ2_3_tbl1_BIANMI24_CDAI23_AGE_2_smooth.pdf
- CDAI/all/PROJ2_3_tbl1/PROJ2_3_tbl1_BIANMI24_CDAI23_AGE_2_smooth.png
- CDAI/all/PROJ2_3_tbl1/PROJ2_3_tbl1_BIANMI24_CDAI23_AGE_3_smooth.pdf
- CDAI/all/PROJ2_3_tbl1/PROJ2_3_tbl1_BIANMI24_CDAI23_AGE_3_smooth.png
- CDAI/all/PROJ2_3_tbl1/PROJ2_3_tbl1_BIANMI24_CDAI23_gam.xls
- CDAI/all/PROJ2_3_tbl1/PROJ2_3_tbl1_BIANMI24_CDAI23_smooth.pdf
- CDAI/all/PROJ2_3_tbl1/PROJ2_3_tbl1_BIANMI24_CDAI23_smooth.png
- CDAI/all/PROJ2_3_tbl1/PROJ2_3_tbl1_BIANMI24_CDAI23_smooth1.pdf
- CDAI/all/PROJ2_3_tbl1/PROJ2_3_tbl1_BIANMI24_CDAI23_smooth1.png
- CDAI/all/PROJ2_3_tbl1/tmp.htm
- CDAI/all/PROJ2_3_tbl/PROJ2_3_tbl.htm
- CDAI/all/PROJ2_3_tbl/PROJ2_3_tbl.log
- CDAI/all/PROJ2_3_tbl/PROJ2_3_tbl.R
- CDAI/all/PROJ2_3_tbl/PROJ2_3_tbl_BIANMI24_CDAI23_AGE_1_smooth.pdf
- CDAI/all/PROJ2_3_tbl/PROJ2_3_tbl_BIANMI24_CDAI23_AGE_1_smooth.png
- CDAI/all/PROJ2_3_tbl/PROJ2_3_tbl_BIANMI24_CDAI23_AGE_2_smooth.pdf
- CDAI/all/PROJ2_3_tbl/PROJ2_3_tbl_BIANMI24_CDAI23_AGE_2_smooth.png
- CDAI/all/PROJ2_3_tbl/PROJ2_3_tbl_BIANMI24_CDAI23_AGE_3_smooth.pdf
- CDAI/all/PROJ2_3_tbl/PROJ2_3_tbl_BIANMI24_CDAI23_AGE_3_smooth.png
- CDAI/all/PROJ2_3_tbl/PROJ2_3_tbl_BIANMI24_CDAI23_gam.xls
- CDAI/all/PROJ2_3_tbl/PROJ2_3_tbl_BIANMI24_CDAI23_smooth.pdf
- CDAI/all/PROJ2_3_tbl/PROJ2_3_tbl_BIANMI24_CDAI23_smooth.png
- CDAI/all/PROJ2_3_tbl/PROJ2_3_tbl_BIANMI24_CDAI23_smooth1.pdf
- CDAI/all/PROJ2_3_tbl/PROJ2_3_tbl_BIANMI24_CDAI23_smooth1.png
- CDAI/all/PROJ2_3_tbl/tmp.htm
- CDAI/all/PROJ2_4_tbl/
- CDAI/all/PROJ2_4_tbl/PROJ2_4_tbl.htm
- CDAI/all/PROJ2_4_tbl/PROJ2_4_tbl.log
- CDAI/all/PROJ2_4_tbl/PROJ2_4_tbl.R
- CDAI/all/PROJ2_4_tbl/PROJ2_4_tbl_BIANMI24_CDAI23_gam.xls
- CDAI/all/PROJ2_4_tbl/PROJ2_4_tbl_BIANMI24_CDAI23_JIAOYU4_1_smooth.pdf
- CDAI/all/PROJ2_4_tbl/PROJ2_4_tbl_BIANMI24_CDAI23_JIAOYU4_1_smooth.png
- CDAI/all/PROJ2_4_tbl/PROJ2_4_tbl_BIANMI24_CDAI23_JIAOYU4_2_smooth.pdf
- CDAI/all/PROJ2_4_tbl/PROJ2_4_tbl_BIANMI24_CDAI23_JIAOYU4_2_smooth.png
- CDAI/all/PROJ2_4_tbl/PROJ2_4_tbl_BIANMI24_CDAI23_JIAOYU4_3_smooth.pdf
- CDAI/all/PROJ2_4_tbl/PROJ2_4_tbl_BIANMI24_CDAI23_JIAOYU4_3_smooth.png
- CDAI/all/PROJ2_4_tbl/PROJ2_4_tbl_BIANMI24_CDAI23_smooth.pdf
- CDAI/all/PROJ2_4_tbl/PROJ2_4_tbl_BIANMI24_CDAI23_smooth.png
- CDAI/all/PROJ2_4_tbl/PROJ2_4_tbl_BIANMI24_CDAI23_smooth1.pdf
- CDAI/all/PROJ2_4_tbl/PROJ2_4_tbl_BIANMI24_CDAI23_smooth1.png
- CDAI/all/PROJ2_4_tbl/tmp.htm
- CDAI/all/PROJ2_5_tbl/
- CDAI/all/PROJ2_5_tbl/PROJ2_5_tbl.htm
- CDAI/all/PROJ2_5_tbl/PROJ2_5_tbl.log
- CDAI/all/PROJ2_5_tbl/PROJ2_5_tbl.R
- CDAI/all/PROJ2_5_tbl/PROJ2_5_tbl_BIANMI24_CDAI23_gam.xls
- CDAI/all/PROJ2_5_tbl/PROJ2_5_tbl_BIANMI24_CDAI23_HUNYING5_1_smooth.pdf
- CDAI/all/PROJ2_5_tbl/PROJ2_5_tbl_BIANMI24_CDAI23_HUNYING5_1_smooth.png
- CDAI/all/PROJ2_5_tbl/PROJ2_5_tbl_BIANMI24_CDAI23_HUNYING5_2_smooth.pdf
- CDAI/all/PROJ2_5_tbl/PROJ2_5_tbl_BIANMI24_CDAI23_HUNYING5_2_smooth.png
- CDAI/all/PROJ2_5_tbl/PROJ2_5_tbl_BIANMI24_CDAI23_HUNYING5_3_smooth.pdf
- CDAI/all/PROJ2_5_tbl/PROJ2_5_tbl_BIANMI24_CDAI23_HUNYING5_3_smooth.png
- CDAI/all/PROJ2_5_tbl/PROJ2_5_tbl_BIANMI24_CDAI23_smooth.pdf
- CDAI/all/PROJ2_5_tbl/PROJ2_5_tbl_BIANMI24_CDAI23_smooth.png
- CDAI/all/PROJ2_5_tbl/PROJ2_5_tbl_BIANMI24_CDAI23_smooth1.pdf
- CDAI/all/PROJ2_5_tbl/PROJ2_5_tbl_BIANMI24_CDAI23_smooth1.png
- CDAI/all/PROJ2_5_tbl/tmp.htm
- CDAI/all/PROJ2_6_tbl/
- CDAI/all/PROJ2_6_tbl/PROJ2_6_tbl.htm
- CDAI/all/PROJ2_6_tbl/PROJ2_6_tbl.log
- CDAI/all/PROJ2_6_tbl/PROJ2_6_tbl.R
- CDAI/all/PROJ2_6_tbl/PROJ2_6_tbl_BIANMI24_CDAI23_gam.xls
- CDAI/all/PROJ2_6_tbl/PROJ2_6_tbl_BIANMI24_CDAI23_PIR6_1_smooth.pdf
- CDAI/all/PROJ2_6_tbl/PROJ2_6_tbl_BIANMI24_CDAI23_PIR6_1_smooth.png
- CDAI/all/PROJ2_6_tbl/PROJ2_6_tbl_BIANMI24_CDAI23_PIR6_2_smooth.pdf
- CDAI/all/PROJ2_6_tbl/PROJ2_6_tbl_BIANMI24_CDAI23_PIR6_2_smooth.png
- CDAI/all/PROJ2_6_tbl/PROJ2_6_tbl_BIANMI24_CDAI23_smooth.pdf
- CDAI/all/PROJ2_6_tbl/PROJ2_6_tbl_BIANMI24_CDAI23_smooth.png
- CDAI/all/PROJ2_6_tbl/PROJ2_6_tbl_BIANMI24_CDAI23_smooth1.pdf
- CDAI/all/PROJ2_6_tbl/PROJ2_6_tbl_BIANMI24_CDAI23_smooth1.png
- CDAI/all/PROJ2_6_tbl/tmp.htm
- CDAI/all/PROJ2_7_tbl/
- CDAI/all/PROJ2_7_tbl/PROJ2_7_tbl.htm
- CDAI/all/PROJ2_7_tbl/PROJ2_7_tbl.log
- CDAI/all/PROJ2_7_tbl/PROJ2_7_tbl.R
- CDAI/all/PROJ2_7_tbl/PROJ2_7_tbl_BIANMI24_CDAI23_BMI7_1_smooth.pdf
- CDAI/all/PROJ2_7_tbl/PROJ2_7_tbl_BIANMI24_CDAI23_BMI7_1_smooth.png
- CDAI/all/PROJ2_7_tbl/PROJ2_7_tbl_BIANMI24_CDAI23_BMI7_2_smooth.pdf
- CDAI/all/PROJ2_7_tbl/PROJ2_7_tbl_BIANMI24_CDAI23_BMI7_2_smooth.png
- CDAI/all/PROJ2_7_tbl/PROJ2_7_tbl_BIANMI24_CDAI23_BMI7_3_smooth.pdf
- CDAI/all/PROJ2_7_tbl/PROJ2_7_tbl_BIANMI24_CDAI23_BMI7_3_smooth.png
- CDAI/all/PROJ2_7_tbl/PROJ2_7_tbl_BIANMI24_CDAI23_gam.xls
- CDAI/all/PROJ2_7_tbl/PROJ2_7_tbl_BIANMI24_CDAI23_smooth.pdf
- CDAI/all/PROJ2_7_tbl/PROJ2_7_tbl_BIANMI24_CDAI23_smooth.png
- CDAI/all/PROJ2_7_tbl/PROJ2_7_tbl_BIANMI24_CDAI23_smooth1.pdf
- CDAI/all/PROJ2_7_tbl/PROJ2_7_tbl_BIANMI24_CDAI23_smooth1.png
- CDAI/all/PROJ2_7_tbl/tmp.htm
- CDAI/all/PROJ2_8_tbl/
- CDAI/all/PROJ2_8_tbl/PROJ2_8_tbl.htm
- CDAI/all/PROJ2_8_tbl/PROJ2_8_tbl.log
- CDAI/all/PROJ2_8_tbl/PROJ2_8_tbl.R
- CDAI/all/PROJ2_8_tbl/PROJ2_8_tbl_BIANMI24_CDAI23_gam.xls
- CDAI/all/PROJ2_8_tbl/PROJ2_8_tbl_BIANMI24_CDAI23_smooth.pdf
- CDAI/all/PROJ2_8_tbl/PROJ2_8_tbl_BIANMI24_CDAI23_smooth.png
- CDAI/all/PROJ2_8_tbl/PROJ2_8_tbl_BIANMI24_CDAI23_smooth1.pdf
- CDAI/all/PROJ2_8_tbl/PROJ2_8_tbl_BIANMI24_CDAI23_smooth1.png
- CDAI/all/PROJ2_8_tbl/PROJ2_8_tbl_BIANMI24_CDAI23_YIYU8_1_smooth.pdf
- CDAI/all/PROJ2_8_tbl/PROJ2_8_tbl_BIANMI24_CDAI23_YIYU8_1_smooth.png
- CDAI/all/PROJ2_8_tbl/PROJ2_8_tbl_BIANMI24_CDAI23_YIYU8_2_smooth.pdf
- CDAI/all/PROJ2_8_tbl/PROJ2_8_tbl_BIANMI24_CDAI23_YIYU8_2_smooth.png
- CDAI/all/PROJ2_8_tbl/tmp.htm
- CDAI/all/PROJ2_9_tbl/
- CDAI/all/PROJ2_9_tbl/PROJ2_9_tbl.htm
- CDAI/all/PROJ2_9_tbl/PROJ2_9_tbl.log
- CDAI/all/PROJ2_9_tbl/PROJ2_9_tbl.R
- CDAI/all/PROJ2_9_tbl/PROJ2_9_tbl_BIANMI24_CDAI23_gam.xls
- CDAI/all/PROJ2_9_tbl/PROJ2_9_tbl_BIANMI24_CDAI23_smooth.pdf
- CDAI/all/PROJ2_9_tbl/PROJ2_9_tbl_BIANMI24_CDAI23_smooth.png
- CDAI/all/PROJ2_9_tbl/PROJ2_9_tbl_BIANMI24_CDAI23_smooth1.pdf
- CDAI/all/PROJ2_9_tbl/PROJ2_9_tbl_BIANMI24_CDAI23_smooth1.png
- CDAI/all/PROJ2_9_tbl/PROJ2_9_tbl_BIANMI24_CDAI23_YUNDONG9_1_smooth.pdf
- CDAI/all/PROJ2_9_tbl/PROJ2_9_tbl_BIANMI24_CDAI23_YUNDONG9_1_smooth.png
- CDAI/all/PROJ2_9_tbl/PROJ2_9_tbl_BIANMI24_CDAI23_YUNDONG9_2_smooth.pdf
- CDAI/all/PROJ2_9_tbl/PROJ2_9_tbl_BIANMI24_CDAI23_YUNDONG9_2_smooth.png
- CDAI/all/PROJ2_9_tbl/tmp.htm
- CDAI/all/PROJ3_10_tbl/
- CDAI/all/PROJ3_10_tbl1/
- CDAI/all/PROJ3_10_tbl1/PROJ3_10_tbl1.log
- CDAI/all/PROJ3_10_tbl1/PROJ3_10_tbl1.R
- CDAI/all/PROJ3_10_tbl/PROJ3_10_tbl.log
- CDAI/all/PROJ3_10_tbl/PROJ3_10_tbl.R
- CDAI/all/PROJ3_1_tbl/
- CDAI/all/PROJ3_1_tbl/PROJ3_1_tbl.htm
- CDAI/all/PROJ3_1_tbl/PROJ3_1_tbl.log
- CDAI/all/PROJ3_1_tbl/PROJ3_1_tbl.lst
- CDAI/all/PROJ3_1_tbl/PROJ3_1_tbl.R
- CDAI/all/PROJ3_2_tbl/
- CDAI/all/PROJ3_2_tbl/PROJ3_2_tbl.log
- CDAI/all/PROJ3_2_tbl/PROJ3_2_tbl.R
- CDAI/all/PROJ3_3_tbl/
- CDAI/all/PROJ3_3_tbl/PROJ3_3_tbl.htm
- CDAI/all/PROJ3_3_tbl/PROJ3_3_tbl.log
- CDAI/all/PROJ3_3_tbl/PROJ3_3_tbl.lst
- CDAI/all/PROJ3_3_tbl/PROJ3_3_tbl.R
- CDAI/all/PROJ3_4_tbl/
- CDAI/all/PROJ3_4_tbl/PROJ3_4_tbl.htm
- CDAI/all/PROJ3_4_tbl/PROJ3_4_tbl.log
- CDAI/all/PROJ3_4_tbl/PROJ3_4_tbl.lst
- CDAI/all/PROJ3_4_tbl/PROJ3_4_tbl.R
- CDAI/all/PROJ3_5_tbl/
- CDAI/all/PROJ3_5_tbl/PROJ3_5_tbl.htm
- CDAI/all/PROJ3_5_tbl/PROJ3_5_tbl.log
- CDAI/all/PROJ3_5_tbl/PROJ3_5_tbl.lst
- CDAI/all/PROJ3_5_tbl/PROJ3_5_tbl.R
- CDAI/all/PROJ3_6_tbl/
- CDAI/all/PROJ3_6_tbl/PROJ3_6_tbl.htm
- CDAI/all/PROJ3_6_tbl/PROJ3_6_tbl.log
- CDAI/all/PROJ3_6_tbl/PROJ3_6_tbl.lst
- CDAI/all/PROJ3_6_tbl/PROJ3_6_tbl.R
- CDAI/all/PROJ3_7_tbl/
- CDAI/all/PROJ3_7_tbl/PROJ3_7_tbl.htm
- CDAI/all/PROJ3_7_tbl/PROJ3_7_tbl.log
- CDAI/all/PROJ3_7_tbl/PROJ3_7_tbl.lst
- CDAI/all/PROJ3_7_tbl/PROJ3_7_tbl.R
- CDAI/all/PROJ3_8_tbl/
- CDAI/all/PROJ3_8_tbl/PROJ3_8_tbl.htm
- CDAI/all/PROJ3_8_tbl/PROJ3_8_tbl.log
- CDAI/all/PROJ3_8_tbl/PROJ3_8_tbl.lst
- CDAI/all/PROJ3_8_tbl/PROJ3_8_tbl.R
[truncated: 342 more entries]
