# Supplementary material for: Association between the composite dietary antioxidant index and constipation: Evidence from NHANES 2005–2010
Source: PLoS One. 2024 Sep 27;19(9):e0311168. doi: 10.1371/journal.pone.0311168 (PMC11432863; doi:10.1371/journal.pone.0311168)
Supplement: S1 File — (ZIP) [file pone.0311168.s001.zip › CDAI/all/datastep/PROJ2_datastep.lst]

[1] "Creating new variable: VA25.Q4"
      Min       25%       50%       75%       Max 
    3.000   322.875   515.000   781.000 15665.000 
[1] "Creating new variable: VA25.Q4.NEW"
[1] "Creating new variable: VA25.Q4.NEW.CONT"
[1] "Creating new variable: VC26.Q4"
      Min       25%       50%       75%       Max 
   0.0500   32.9875   67.0750  117.6750 1070.8500 
[1] "Creating new variable: VC26.Q4.NEW"
[1] "Creating new variable: VC26.Q4.NEW.CONT"
[1] "Creating new variable: VE27.Q4"
     Min      25%      50%      75%      Max 
 0.33500  4.28375  6.22500  8.95000 90.62500 
[1] "Creating new variable: VE27.Q4.NEW"
[1] "Creating new variable: VE27.Q4.NEW.CONT"
[1] "Creating new variable: VE27.Q4.CONT"
[1] "Creating new variable: XIN28.Q4"
    Min     25%     50%     75%     Max 
  1.560   7.450  10.215  13.905 200.755 
[1] "Creating new variable: XIN28.Q4.NEW"
[1] "Creating new variable: XIN28.Q4.NEW.CONT"
[1] "Creating new variable: XIN28.Q4.CONT"
[1] "Creating new variable: XIN28.Q4A"
    Min     25%     50%     75%     Max 
  1.560   7.450  10.215  13.905 200.755 
[1] "Creating new variable: XI29.Q4"
    Min     25%     50%     75%     Max 
  8.500  73.750  99.225 130.150 523.450 
[1] "Creating new variable: XI29.Q4.NEW"
[1] "Creating new variable: XI29.Q4.NEW.CONT"
[1] "Creating new variable: XI29.Q4.CONT"
[1] "Creating new variable: HULUOBUSU30.Q4"
      Min       25%       50%       75%       Max 
    0.000  3188.375  6570.750 12255.750 97396.000 
[1] "Creating new variable: HULUOBUSU30.Q4.NEW"
[1] "Creating new variable: HULUOBUSU30.Q4.NEW.CONT"
[1] "Creating new variable: HULUOBUSU30.Q4.CONT"
