# Supplementary material for: Association between the composite dietary antioxidant index and constipation: Evidence from NHANES 2005–2010
Source: PLoS One. 2024 Sep 27;19(9):e0311168. doi: 10.1371/journal.pone.0311168 (PMC11432863; doi:10.1371/journal.pone.0311168)
Supplement: S1 File — (ZIP) [file pone.0311168.s001.zip › CDAI/all/datastep/_tmpnewvardst.dst]

    
VA25.Q4
          value       count -------- percent -------------------------
         0             2726|**********25%
         1             2723|**********24.97%
         2             2727|**********25.01%
         3             2728|**********25.02%
             Total    10904
    
VC26.Q4
          value       count -------- percent -------------------------
         0             2726|**********25%
         1             2726|**********25%
         2             2726|**********25%
         3             2726|**********25%
             Total    10904
    
VE27.Q4
          value       count -------- percent -------------------------
         0             2726|**********25%
         1             2722|**********24.96%
         2             2727|**********25.01%
         3             2729|**********25.03%
             Total    10904
    
XIN28.Q4
          value       count -------- percent -------------------------
         0             2724|**********24.98%
         1             2727|**********25.01%
         2             2724|**********24.98%
         3             2729|**********25.03%
             Total    10904
    
XI29.Q4
          value       count -------- percent -------------------------
         0             2724|**********24.98%
         1             2728|**********25.02%
         2             2725|**********24.99%
         3             2727|**********25.01%
             Total    10904
    
HULUOBUSU30.Q4
          value       count -------- percent -------------------------
         0             2726|**********25%
         1             2726|**********25%
         2             2726|**********25%
         3             2726|**********25%
             Total    10904
