# Supplementary material for: Association between the composite dietary antioxidant index and constipation: Evidence from NHANES 2005–2010
Source: PLoS One. 2024 Sep 27;19(9):e0311168. doi: 10.1371/journal.pone.0311168 (PMC11432863; doi:10.1371/journal.pone.0311168)
Supplement: S1 File — (ZIP) [file pone.0311168.s001.zip › CDAI/all/DEMO_D_append_update.CSV]

SEQN	XINBIE	AGE	ZHONGZU	JIAOYU	HUNYING	PIR	BMI	YIYU	YUNDONG	DRINK	XIYAN	GAOXUEYA	TANGNIAOBING	FEIBING	XINGZHANGBING	GANBING	DANBAIZHI	TANSHUI	XIANWEI	ZHIFANG	SHUIFEN	NENGLIANG	CDAI	bianmi	VA	VC	VE	XIN	XI	HULUOBUSU
31131	2	44	4	3	1	4.65	3	2	NA	2	3	1	2	2	1	2	42.88	236.405	8.15	75.505	2054.175	1751	-3.761902799	2	386.5	52.7	5.37	5.56	60.8	2802
31132	1	70	3	3	1	5	1	2	NA	1	3	1	1	2	2	2	65.17	226.76	19.45	51.455	2677.135	1807	8.393622966	2	1506	100.05	31.89	23.925	93.9	16050.5
31134	1	73	3	2	1	NA	3	2	NA	1	3	1	2	2	2	2	130.105	216.555	13.15	73.45	1682.45	2044.5	1.666733776	2	488.5	48.1	6.705	29.105	121.15	6345
31144	1	21	2	2	3	0.46	2	2	NA	1	3	2	2	2	2	2	49.695	242.04	9.55	73.535	2813.495	1941.5	-2.967916724	2	145	67.55	5.935	7.02	67.95	7984.5
31151	2	59	4	2	1	3.03	2	2	NA	2	1	1	1	1	2	2	40.615	189.45	5.75	44.03	2429.68	1311.5	-5.775918104	2	147	9.5	3.25	6.055	40.05	710.5
31153	2	44	5	2	3	1.03	3	2	NA	1	1	1	2	2	2	2	117.14	438.35	55.7	121.75	5706.15	3133.5	17.33236614	2	1959	427.8	55	22.77	76	17891
31154	1	62	4	2	1	1.56	2	2	NA	1	2	1	2	2	2	2	50.07	143.19	11	57.845	1099.375	1370.5	-1.220939275	2	454.5	69.95	5.53	6.015	55.85	22459
31155	1	38	5	3	1	3.5	2	2	NA	2	3	2	2	2	2	2	133.045	343.04	18.6	84.8	3543.05	2682	3.65061919	2	535	87.85	9.755	12.82	223.2	14554.5
31158	1	71	3	3	1	3.71	1	2	NA	1	2	1	2	2	2	2	106.89	423.025	21.3	156.595	3377.705	3663.5	2.502836795	2	1624	73.9	8.395	14.565	128.1	6379
31160	2	39	3	1	1	1.91	3	2	NA	1	3	1	2	2	2	2	71.99	264.87	26.55	76.205	3880.895	2007.5	-0.951390292	2	366.5	77.35	7.685	11.005	112.85	4575.5
31162	2	71	3	2	1	2.5	2	2	NA	2	3	1	1	2	1	1	55.84	180.205	14.45	82.14	2450.035	1651	-2.514051611	2	417	82.5	4.685	8.5	92.9	902
31164	1	54	3	3	1	5	2	2	NA	2	3	1	2	1	2	2	87.495	320.41	21.35	162.27	3646.875	3017	0.137388981	2	710.5	26.5	13.5	11.29	100.8	7678.5
31167	1	37	3	3	1	4.16	3	2	NA	1	2	1	2	2	2	2	165.82	282.725	26.3	109.935	5607.715	2766	15.49083765	2	779	87.8	54.33	48.87	172.05	11079
31179	1	71	3	2	2	0.44	2	2	NA	1	1	1	2	2	2	2	91.88	393.92	20.6	105.425	2296.32	2840.5	1.386067938	1	1300.5	106.75	8.91	13.22	114	1465.5
31183	2	33	3	3	1	3.9	2	2	NA	1	3	2	2	2	2	2	91.965	263.16	17.2	72.615	2251.07	2042	0.795886068	2	1206.5	75.6	5.92	13.02	105.25	8132
31186	2	46	1	1	2	1.68	3	2	NA	2	2	2	1	2	2	2	98.72	320.285	17.35	119.235	2683.875	2811.5	2.478244764	2	1087	126.25	9.1	14.81	116.65	9587.5
31187	2	22	3	3	1	4.29	2	2	NA	2	3	2	2	2	1	2	91.81	294.965	14.6	93.485	2285.815	2354	0.543220823	1	869.5	70.55	7.205	12.225	111.15	9937
31190	1	72	3	3	1	NA	2	2	NA	1	3	1	2	2	1	2	100.93	224.605	6	34.72	2134.36	1612.5	2.718486795	2	893.5	247.3	8.785	8.59	138	4572.5
31192	2	60	3	3	2	4.49	3	2	NA	1	1	1	1	1	2	2	42.84	73.64	4.6	25.205	2076.5	690	-4.555795112	2	304	51.55	2.025	6.1	65.75	763
31194	2	47	1	1	2	1.02	3	2	NA	1	3	1	1	2	2	2	82.08	376.525	36.25	59.675	3770.11	2326.5	1.522836999	2	1072	79.9	5.735	12.06	107.4	17440.5
31195	1	73	3	3	1	5	1	2	NA	1	1	1	2	1	2	2	125.54	226.81	14.05	117.795	2439.625	2560.5	0.422028252	2	902.5	62.3	8.31	12.255	132.95	3277.5
31199	2	25	3	3	1	1	1	2	NA	1	3	2	2	1	2	2	107.11	472.88	54.85	63.765	6711.395	2788	16.37445539	2	1461	305.55	24.91	21.59	223.8	51812.5
31205	2	43	1	3	1	5	3	2	NA	2	3	1	2	2	2	2	88.055	258.26	22.25	100.74	2921.185	2260	1.170194356	2	811.5	59.3	6.385	20.39	100.9	10747.5
31207	2	20	4	3	3	0.1	1	2	NA	2	3	2	2	2	2	2	29.715	161.815	5.45	30.18	780.975	1029	-5.26198574	1	93	26.6	2.46	3.395	60.6	4739.5
31208	2	47	3	3	1	5	1	2	NA	1	3	1	2	1	2	2	51.82	120.21	9.55	48.75	1949.57	1116.5	-4.250424856	2	213.5	49.5	3.445	7.105	65.95	1714.5
31213	2	53	4	1	3	1.05	2	2	NA	2	3	1	2	2	1	2	43.82	215.49	12.65	54.085	2744.845	1495	-1.840579862	2	578	130.75	4.425	7.045	66.4	5868
31214	2	46	3	3	1	0.77	3	1	NA	1	1	1	2	1	2	2	50.685	207.205	8.7	64.62	1802.29	1596	-3.371060071	1	455	67.55	2.75	9.345	71.1	611
31220	1	50	3	2	1	5	2	2	NA	1	3	1	2	2	2	2	78.63	289.065	19.05	65.545	3525.75	2033.5	-1.243642204	2	845.5	49.65	7.475	11.17	84.85	2943
31221	2	54	3	2	1	5	3	2	NA	2	3	1	2	2	2	2	94.975	132.94	15.8	35.965	3390.035	1217	-0.646241323	2	714	84.7	4.18	6.625	126.7	8975
31227	1	64	3	3	1	5	1	2	NA	2	3	1	2	2	2	2	69.85	284.035	29.2	88.86	2486.87	2156	1.911645843	2	594	129.8	8.43	21.68	105.4	6771.5
31228	1	34	1	1	1	1.68	1	2	NA	1	1	2	2	2	2	2	54.625	239.8	14.85	39.48	2302.585	1544	-4.538523203	2	91.5	37.75	2.92	7.55	76.2	828.5
31232	2	56	4	2	2	1.17	2	2	NA	2	3	2	2	2	2	2	42.185	512.715	19.3	120.575	2611.07	3222	-3.498927029	2	471	31.25	8.76	6.045	55.5	1480
31233	1	83	3	1	1	2.61	3	1	NA	1	1	2	1	2	1	1	80.895	253.82	18.7	88.425	4105.695	2012	-0.026993809	2	672	92.55	4.395	17.28	116.2	2409
31241	1	40	2	1	1	2.73	3	2	NA	2	1	2	2	2	2	2	84.84	182.055	15	52.03	5724.55	1521	-1.915794592	2	513.5	37.4	2.845	15.395	91.15	4520.5
31242	1	58	3	3	1	5	2	2	NA	1	3	2	2	2	2	2	89.82	350.315	20	76.03	2285.92	2383.5	0.571925588	2	623	115.4	8.025	13.49	103.85	7412
31244	1	23	3	3	1	2.16	1	2	NA	1	1	2	2	2	2	2	81.545	274.275	25.9	73.19	2851.95	2053.5	3.463786299	2	1459	214.25	7.145	10.015	100.45	13920.5
31252	1	35	4	3	1	3.62	3	2	NA	1	3	2	2	2	2	2	78.57	368.14	21.05	114.5	2794.315	2825.5	1.335880323	2	610.5	118.3	9.165	9.51	116.4	14943.5
31258	1	20	2	1	3	1.43	1	2	NA	2	3	2	2	2	2	2	143.495	356.055	37.5	118.245	2317.185	3014.5	8.482564451	2	217	67.85	15.59	29.55	158.55	47720.5
31261	2	49	4	3	1	3.48	2	2	NA	1	3	2	2	2	2	2	59.56	226.13	15.7	61.635	3174.025	1736	-1.935669347	2	806.5	32.55	7.28	9.225	67.95	5552.5
31262	1	52	1	1	1	2.43	2	2	NA	1	1	2	2	2	2	2	51.99	207.625	12.9	51.365	1666.025	1484	-3.674889625	2	177.5	25	6.38	7.995	56.3	6602
31266	1	62	3	2	2	2.04	2	2	NA	1	1	1	2	2	2	2	83.03	250.445	12.45	138.595	2634.03	2853.5	1.158596905	2	699	114.15	11.66	9.505	131.15	5624
31268	2	40	3	2	1	0.38	3	2	NA	1	2	2	2	2	2	2	30.39	219.025	9.45	30.525	4451.64	1246	0.285558939	2	915.5	170.2	5.185	4.26	60.65	18006.5
31273	1	62	3	1	1	3.9	2	2	NA	1	3	1	2	2	2	2	97.48	215.69	13	101.57	2430.295	2280.5	-0.594537627	2	342.5	4.85	7.995	16.005	136.6	5422.5
31276	1	36	4	3	1	5	3	2	NA	1	3	1	2	2	2	2	105.83	280.14	18.6	41.93	2743.84	1971	7.10156074	2	1567	189.05	9.02	8.625	162.2	34483
31277	2	61	3	3	1	5	2	2	NA	1	3	1	2	2	2	2	141.18	141.455	14.75	68.505	3208.44	2267	10.92957192	2	528.5	108.8	5.525	75.31	185.55	11588
31279	2	76	3	1	1	1.17	1	2	NA	2	3	2	2	2	2	2	73.7	281.605	16.2	161.02	2480.205	2788	5.964757115	2	1056.5	138.7	13.21	12.6	228	14413
31280	2	60	3	2	2	2.3	3	2	NA	1	1	2	2	2	2	2	39.975	226.08	15.25	19.815	3148.175	1361	-3.49323312	2	318.5	38.85	3.94	6.64	56	9797.5
31284	1	80	3	3	1	5	1	2	NA	1	1	1	2	1	2	2	52.91	139.6	11.55	60.045	1067.445	1532.5	-3.968053335	2	247.5	28.35	5.085	6.835	68.95	3432.5
31285	2	57	3	3	2	3.57	3	2	NA	1	3	1	2	2	2	2	99.05	123.235	15.5	118.33	3129.67	1931	2.904172611	2	390	48.9	10.01	21.245	171.85	13903
31286	1	27	1	3	1	0.9	1	2	NA	1	3	1	2	2	2	2	223.1	399.02	33.7	161.565	2778.775	3949	9.258674501	2	1062	130.05	11.315	21.105	341	14844.5
31297	2	85	3	2	2	5	2	2	NA	1	1	1	2	2	2	2	52.155	175.395	14.55	45.425	1408.81	1294	-3.207629693	2	455	44.15	2.81	10.165	82.95	1442.5
31298	2	33	1	3	1	2.83	2	2	NA	1	3	2	2	2	2	2	119.785	258.95	27.95	58.285	6108.14	2003	7.774095443	2	1145.5	190.1	5.68	12.24	114.2	57359.5
31301	1	66	1	1	2	2.07	3	2	NA	2	3	1	2	2	2	2	75.155	217.475	15.05	74.285	1932.24	1808	2.424660969	2	379.5	342.75	6.015	7.065	151.65	2543.5
31303	2	33	2	1	1	1.71	3	2	NA	2	3	2	2	2	2	2	55.11	125.395	7.5	37.96	1216.215	1064	-5.745735554	2	153.5	0.6	3.15	5.845	52	33
31304	1	53	1	1	2	NA	3	2	NA	1	2	1	2	2	2	2	73.005	309.435	22.05	44.45	2186.26	1882	-0.319234439	2	921	82.6	4.14	8.355	69.9	17684
31308	1	59	4	3	2	3.66	2	2	NA	1	2	1	2	2	2	2	103.86	321.57	12.4	96.05	4431.5	3025	0.776169382	2	277.5	185.1	5.85	12.52	116.8	8652
31309	1	60	1	1	1	0.75	3	2	NA	1	1	1	2	2	2	2	49.36	131.945	4.9	50.055	1147.345	1182	-4.239212325	2	262	7.05	4.095	8.75	73.8	1491.5
31311	1	71	3	2	1	1.52	1	2	NA	2	1	1	1	2	2	2	78.075	194.175	7.6	69.305	1682.53	1709.5	-1.130509918	2	832	88.15	3.945	12.44	95.05	1415
31314	1	28	1	3	1	5	2	2	NA	1	3	2	2	2	2	2	225.165	305.02	23.55	159.475	4614.92	3507.5	16.21408734	2	2079.5	411.55	34.225	31.49	198.25	5182
31317	1	24	4	3	3	0.21	3	2	NA	1	3	2	2	1	2	2	119.205	549.975	12	154.83	3057.46	4030.5	2.300797622	2	556	175.5	11.125	11.44	155.4	4433.5
31323	1	83	3	1	2	NA	2	2	NA	1	1	1	2	1	2	2	47.93	150.1	10	38.68	2666.2	1121.5	-1.199671389	1	1213	89.35	4.14	5.635	49.25	11647
31324	2	47	4	3	1	3.9	2	2	NA	2	3	1	2	2	2	2	106.055	257.545	20.35	85.845	2042.91	2196	-1.111047019	2	286.5	31.1	3.47	19.8	111.05	5773
31325	1	27	3	1	1	1.63	3	2	NA	1	3	2	2	2	2	2	105.87	284.7	11.85	80.265	1714.81	2293	1.066858728	2	512.5	16.6	5.4	24.19	144.5	8110.5
31332	1	68	4	1	1	2.49	1	2	NA	1	1	2	2	2	2	2	90.515	253.18	10.45	108.555	1658.175	2343.5	0.484184648	2	378	106.05	6.695	11.445	128.75	11632
31333	2	29	1	3	3	3.12	3	2	NA	2	3	2	2	2	2	2	98.74	66.78	4.4	65.985	3453.25	1252	0.330495837	2	674.5	111	11.345	6.65	143.35	745
31334	2	55	4	3	3	0.31	3	2	NA	2	3	1	2	2	2	2	18.3	204.79	8.9	36.24	1567.015	1178.5	-5.350657396	2	352.5	40.1	3.305	2.615	21.3	5370.5
31336	2	23	3	2	1	1.51	3	1	NA	1	1	2	2	1	2	2	63.72	296.945	11.2	84.58	3200.55	2217.5	-3.111952096	1	211.5	99.55	4.07	6.63	84.6	1872
31337	1	54	3	3	1	5	3	2	NA	1	1	1	2	2	2	1	129.37	339.56	20.35	126.69	3004.715	2994	6.402723128	2	1918	59.15	6.4	33.7	136.7	15210
31339	2	85	5	1	2	4.46	1	2	NA	2	3	2	2	2	2	2	30.595	182.435	11.3	47.76	2093.08	1251	-2.055315728	2	255	178.95	7.875	3.815	64.9	2527.5
31343	2	61	3	3	2	5	3	2	NA	1	3	1	1	2	1	2	74.515	213.705	18.65	47.09	2272.57	1571	1.357072942	2	554	68.35	7.12	14.53	117.6	18658
31344	2	55	3	3	1	5	3	2	NA	1	3	1	2	2	2	2	68.325	161.85	13.65	62.755	1792.65	1435.5	-1.78353126	2	690.5	65.95	4.995	8.495	69.65	8963.5
31345	2	67	3	1	1	2.5	2	2	NA	1	2	1	2	2	2	2	33.2	140.655	15.65	32.37	1677.495	950.5	-4.086153287	2	365.5	73.7	3.215	5.16	35	6627
31348	1	62	4	1	1	5	3	2	NA	2	2	1	2	2	2	2	65.86	157.205	8.55	26.24	1253.895	1111.5	-4.061344661	2	496.5	39.55	1.85	5.175	66.45	4751.5
31358	2	62	4	3	1	0.72	3	2	NA	2	3	1	1	2	2	2	86.605	180.11	7.35	74.65	2183.765	1742	1.099984647	2	362.5	103.1	5.92	20.12	125.55	8535.5
31372	2	48	4	3	1	3.66	2	2	NA	1	2	2	2	2	2	2	92.035	242.125	17.15	89.415	1657.97	2114	-0.010950871	2	344	89.2	6.3	14.31	124.55	7589
31379	2	79	4	1	2	0.75	3	2	NA	1	3	1	2	2	1	2	70.34	200.04	13.5	64.395	2539.2	1630.5	1.200531804	2	1258.5	191.15	7.475	6.82	60.3	11204.5
31380	1	69	4	1	1	2.02	1	2	NA	1	2	1	2	1	2	2	57.06	162.335	10.7	55.895	1715.915	1458.5	-3.219782338	2	167	13.3	3.925	13.855	87.85	2447
31382	1	61	4	3	1	5	2	2	NA	1	3	1	2	2	2	2	87.97	223.7	21.25	91.325	2264.17	2266	-0.030318356	2	366.5	79.8	9.04	13.76	122.65	4982
31387	2	40	4	2	1	0.48	1	2	NA	1	2	2	2	2	2	2	35.525	129.85	6.4	25.71	1507.51	886	-3.23909017	1	193	102	3.445	5.925	49.05	9571.5
31396	2	55	1	3	2	3.51	3	2	NA	1	3	2	2	1	2	2	75.84	206.15	12.3	47.425	4062.275	1794	-1.1721347	2	323.5	58.05	5.605	10.1	121.6	8326.5
31399	1	59	3	3	2	3.67	2	2	NA	1	2	2	2	1	2	2	74.635	258.375	9.2	71.86	1499.045	1969.5	-1.201115537	2	759.5	112.8	3.935	12.585	86.05	602.5
31400	2	78	3	3	2	NA	1	2	NA	2	2	1	2	1	1	1	47.03	178.5	14.8	36.78	1235.335	1203	-4.302874478	2	201	22.95	4.725	6.195	67.5	3521.5
31407	2	64	4	3	1	4.13	3	2	NA	1	2	1	1	1	2	2	105.695	214.78	19.65	117.755	5658.105	2297	2.754053288	2	421	89.75	11.895	10.3	217.5	9191
31410	1	42	3	3	1	3.54	1	2	NA	1	3	2	2	1	2	2	92.91	340.38	21.75	93.815	3351.495	2570	3.747773023	2	787	169.4	8.865	10.72	146.9	20376.5
31413	1	34	2	2	1	1.9	2	2	NA	1	1	2	2	2	2	2	87.735	212.93	12.3	116.98	2583.44	2235.5	-1.465584585	2	166	44.15	13.235	10.795	96.35	2166.5
31415	2	23	1	1	1	0.85	1	1	NA	2	3	2	2	2	2	2	38.795	289.37	17.1	43.665	1595.275	1650	-5.024433428	2	196.5	23.35	3.8	3.9	71.1	753.5
31425	2	63	3	3	1	4.73	2	2	NA	1	3	1	2	2	2	2	53.075	171.955	11	54.185	3839.465	1349.5	-3.049970098	2	483.5	46.55	5.59	7.08	63.8	5436
31429	1	40	4	1	1	2.61	2	2	NA	1	3	1	2	2	2	2	124.42	218.445	18.8	111.05	2829.715	2377	-0.505287774	1	206	35.7	6.335	15.08	153	5319
31432	2	45	3	3	1	5	2	2	NA	1	3	1	2	2	2	2	63.01	83.67	5.3	45.065	2029.795	1092.5	-3.257702217	2	259	18.65	5.13	4.42	113.95	4971.5
31434	1	57	3	1	1	1.18	2	1	NA	1	2	1	2	1	2	2	62.915	203.87	9	93.305	2368.73	1888	-3.416287313	2	117	10.25	3.81	8.555	87.8	8829
31442	1	67	1	3	1	1.8	2	2	NA	1	1	1	1	2	2	2	55.64	372.535	13.5	65.61	3299.185	2265	-3.759746833	2	207	33.65	4.295	9.995	65.7	3169
31447	1	85	3	2	2	0.71	2	2	NA	2	3	1	2	2	2	2	56.35	305.795	29.7	55.375	2400.485	1852	2.346630678	2	945.5	168	9.685	21.995	60.75	6589
31452	2	54	4	3	1	3.2	2	1	NA	1	2	1	2	2	2	1	40.96	218.47	12.8	67.15	1865.225	1561	-3.090346181	2	236	69.75	8.055	5.855	67.85	3314
31454	1	75	2	1	1	0.43	2	2	NA	1	1	1	1	2	2	2	76.085	171.24	7.15	55.02	1240.085	1495.5	-4.154243134	1	178.5	10.05	3.165	8.64	83.6	2948
31457	2	61	1	2	2	4.7	1	2	NA	2	3	2	2	2	2	2	88.69	225.855	16.4	84.61	3250.86	2002	1.095612757	2	1258	112.4	6.12	13.01	120.65	2203
31460	1	37	4	3	2	1.24	3	2	NA	1	3	2	2	1	2	2	73.53	225.745	7.85	85.375	1042.835	1953	-3.169156287	2	137.5	11.45	5.22	10.91	104.4	2111
31464	1	64	3	3	1	5	2	2	NA	1	2	1	1	2	2	2	68.265	184.775	10.1	78.19	1735.615	1770	-1.341615175	2	362	112.7	3.78	11.34	107.05	3680.5
31470	2	26	1	2	1	0.68	3	2	NA	2	3	2	2	1	2	2	64.065	171.29	8.55	48.84	967.825	1379	-4.41327602	2	27.5	24.45	2.185	11.82	71.8	1183.5
31471	2	49	4	1	1	3.27	1	2	NA	1	2	1	1	1	2	2	62.905	245.835	10.8	51.885	3630.47	2076.5	-3.47960002	1	394	27.8	2.79	5.005	108.2	3663
31472	1	76	3	3	1	1.43	3	2	NA	2	1	2	2	2	1	2	84.045	297.02	13.35	120.34	3363.09	2572	2.890459697	2	2865.5	30.75	7.445	9.66	125.95	2583
31483	1	50	3	3	1	5	3	2	NA	1	3	1	2	2	2	2	60.755	280.505	21.45	62.105	3166.955	1907.5	-1.36514191	2	342	145.5	5.32	8.315	102.85	2118.5
31486	1	50	3	1	1	3.9	1	2	NA	2	2	2	2	1	2	2	109.135	198.27	10.6	115.13	2579.595	2262	0.407407538	2	500.5	31.75	7.195	18.565	133.15	7172
31487	2	37	4	3	2	1.57	1	2	NA	2	3	2	2	2	2	2	57.62	110.04	13.15	46.97	3155.28	1083.5	-4.007435999	2	335	43.45	4.125	4.53	69.85	4059
31488	1	38	3	3	1	1.5	3	2	NA	1	1	2	2	2	2	2	129.25	307.565	13.75	114.97	3052.62	2778	2.65143367	2	1168.5	15.55	6.885	19.24	153.95	13660
31491	2	46	4	3	3	5	3	2	NA	2	3	2	2	2	2	2	117.185	334.855	12.55	105.01	3200.765	2730.5	1.99886189	2	882.5	63.65	5.1	16.92	153.2	12647.5
31496	2	51	1	3	2	NA	2	2	NA	1	3	2	2	2	2	2	65.22	244.75	12.45	111.51	2703.125	2207.5	-0.248525399	2	362.5	172.2	9.74	5.805	90.25	7321
31497	2	50	3	2	2	1.88	1	2	NA	1	2	1	2	2	2	2	47.905	335.02	8.35	69.59	4240.835	2126.5	-3.987530442	2	378.5	5.8	5.275	6.725	74.9	2485.5
31502	2	38	3	2	1	1.92	2	2	NA	1	3	2	2	2	2	2	50.205	195.755	9.9	75.565	1715.825	1641.5	-2.661944033	2	405	28.6	6.78	9.575	61.5	7796.5
31503	1	47	3	3	1	1.49	3	2	NA	1	3	1	2	2	2	2	78.43	251.105	19.45	82.815	3531.405	2149.5	0.454114936	2	302	43.15	7.105	9.285	127.85	22510
31504	1	46	3	3	1	5	3	2	NA	1	1	1	2	1	2	2	97.87	228.22	14.65	57.1	3739.105	2211	-2.093812159	2	247	12.6	4.54	13.95	134.25	1120
31506	1	73	3	1	1	1.29	2	2	NA	1	1	1	2	2	1	2	44.015	172.68	15.4	34.425	1735.685	1136	-2.734135494	2	360	177.7	3.705	8.895	29.6	1789.5
31508	1	73	3	1	1	1.47	1	2	NA	1	2	1	2	2	2	2	61.11	330.015	7.9	92.26	2685.085	2376	-3.092978159	2	531.5	5.15	5.65	8.055	100.45	748.5
31509	1	35	3	3	2	0.94	1	2	NA	1	2	1	2	1	2	2	185.765	284.99	20.2	137.8	4904.77	3092.5	11.88199374	2	1571	374.4	12.05	26.2	211.05	18134
31512	1	51	1	1	1	0.57	3	2	NA	1	1	1	2	2	2	2	133.785	440.845	29.2	92.885	2144.54	3086.5	6.656829873	2	1220.5	201.15	16.045	16.165	161.85	14321
31517	2	51	3	2	2	1.09	3	1	NA	1	3	1	2	1	2	2	47.65	274.415	13.55	61.155	2761.52	1807	-2.230752392	1	376	12.6	8.545	8.535	83.8	8281.5
31518	2	40	5	3	1	2.35	2	2	NA	1	3	1	2	1	2	2	57.715	207.895	15.85	52.275	2565.275	1506	-0.362367412	2	562	77.75	5.93	7.61	99.25	16267.5
31519	2	57	3	2	2	5	3	2	NA	1	1	2	1	2	2	2	62.675	108.64	8.3	58.15	3157.035	1207.5	-3.446139209	2	360	40.1	3.94	6.64	75.35	5593.5
31520	1	53	4	1	2	1.22	2	2	NA	2	3	1	2	2	2	2	65.89	194.755	11.95	76.665	3870.875	1693.5	-1.661378557	2	666	14.05	4.82	7.925	75.25	16633.5
31522	1	28	3	2	1	5	2	2	NA	1	2	1	2	2	2	2	143.69	467.645	12.6	126.125	5240.455	3586	4.484595189	2	582	53.6	15.51	19.495	228	6964
31524	2	52	3	2	1	NA	3	2	NA	2	3	2	2	2	2	2	42.13	330.16	10.7	56.23	1959.56	1959	-1.722458041	2	409.5	121	5.225	6.185	70.35	9978
31528	1	20	1	2	3	1.49	2	2	NA	1	3	2	2	2	2	2	68.965	315.97	22.35	50	2223.93	1952.5	1.272671526	2	658.5	192.1	5.14	11.51	83.05	14913.5
31529	2	42	3	2	3	4.22	3	2	NA	1	2	2	2	1	2	2	63.225	116.195	9.8	46.22	6685.99	1135	-3.077928155	2	224.5	25.05	7.385	10.24	81.1	1879
31531	2	80	3	3	1	NA	2	2	NA	2	3	1	2	2	2	2	49.06	192.285	10.4	51.27	1793.56	1413.5	-2.599092842	2	629.5	25.85	4.24	5.25	85.75	9684
31533	2	20	1	3	3	1.56	1	2	NA	2	3	2	2	2	2	2	49.23	200.98	11.8	42.205	2167.125	1341.5	-1.410441224	2	411.5	142	4.23	7.355	91.8	6063.5
31534	1	23	4	1	2	0.53	1	2	NA	1	2	2	2	2	2	2	81.9	294.925	16.55	98.45	2338.24	2639.5	-0.598805712	2	180	114.15	7.335	11.565	125.35	3770.5
31545	2	33	1	1	1	1.2	1	2	NA	2	3	1	2	2	2	2	91.455	268.455	24.45	55.835	2013.175	1903	1.147850194	2	520	116.5	4.92	12.495	101	20803
31547	1	27	1	1	1	0.2	NA	2	NA	1	3	1	2	2	2	2	105.42	284.525	28.6	115.265	3735.92	2552	0.807511332	2	934	115.8	6.545	12.575	109.6	6651
31548	1	69	1	1	2	1.84	3	2	NA	2	2	1	2	2	2	2	126.07	251.975	32.95	101.535	2213.365	2396.5	3.618658298	2	311.5	43.15	9.55	23.675	125	29077.5
31550	1	23	3	3	1	1.9	3	2	NA	2	2	1	2	2	2	2	72.605	375.265	7.2	56.63	2693.07	2259	-2.111223885	2	398	14.7	2.45	12.525	96.85	10588.5
31551	2	53	3	3	2	1.51	3	2	NA	1	1	1	2	2	2	2	85.265	103.435	15.05	54.03	2701.985	1215	4.44964034	2	1318	101	10.03	10.02	91.1	36086
31553	1	48	1	2	1	2	3	2	NA	1	1	2	2	2	2	2	160.665	340.27	17.85	126.485	4015.1	3440	6.036486427	2	250.5	362.95	4.03	31.555	159.4	4932.5
31555	1	43	3	2	2	4.85	3	2	NA	1	1	1	2	1	2	2	109.725	423.33	22.85	109.1	3977.985	3575	2.329386271	2	663.5	92.95	10.59	13.27	169.65	8586
31563	2	61	3	2	1	3.64	3	1	NA	2	1	1	2	1	2	2	48	156.76	14.8	48.31	3709.115	1246.5	-3.665398865	2	394	45.6	3.67	5.62	53.35	8426.5
31567	1	55	3	3	1	5	2	2	NA	1	3	1	2	1	2	2	121.335	278.7	15.15	92.69	3079.83	2426.5	0.668488472	2	429	51.45	5.105	20.785	144.25	6572
31569	2	62	3	2	1	5	2	2	NA	2	1	1	1	2	2	2	69.265	195.425	11.7	70.515	2663.23	1662	1.781638833	2	1369	85.9	13.475	13.505	90.55	3498
31570	1	52	3	3	1	3.76	2	2	NA	1	3	2	2	2	2	2	86.35	264.635	16.6	85.815	1980.555	2152.5	0.488776677	2	468	114.25	7.305	10.745	130.65	8758
31577	2	52	3	3	2	3.57	1	2	NA	1	2	2	2	2	2	2	75.645	146.56	11.55	66.555	1888.32	1471.5	-0.953801915	2	790	49.65	4.14	8.485	90.45	13977
31582	1	37	4	3	1	3.21	2	2	NA	2	3	1	2	2	2	2	79.98	402.79	18.8	114.615	2072.84	2916.5	0.771232822	2	684	150.3	8.395	10.485	112.85	5459
31590	1	49	1	1	1	0.95	2	2	NA	1	3	2	2	2	2	2	129.535	433.365	37.4	82.165	5977.735	2936.5	3.072939429	2	381.5	183.5	7.8	15.97	183.8	7125.5
31591	1	51	4	3	1	3.88	2	2	NA	1	2	1	2	2	2	2	90.295	151.55	14.4	90.18	2288.125	1813.5	4.040279074	2	361	263.6	8.16	11.035	216.55	5767.5
31592	2	62	1	1	1	0.93	2	2	NA	1	3	1	2	2	2	2	73.62	205.85	31.45	32.875	3668.515	1354	13.96064412	2	3227	377	10.19	10.4	72.45	59043
31593	2	58	1	2	1	5	2	2	NA	2	2	1	2	2	2	2	23.575	121.89	4.6	28.055	3379.9	831	-6.159381171	2	108	12.45	2.715	3.475	37.1	2269
31599	1	42	3	3	1	2.9	3	2	NA	2	3	1	2	2	2	1	109.385	366.74	21.85	121.105	3577.395	2951	1.514667854	2	904	34.75	10.285	13.615	187.25	923.5
31601	2	82	3	3	1	3.12	1	2	NA	2	3	2	2	2	2	2	100.4	211.265	19.75	83.7	1824.855	1991	1.647004416	1	736.5	107.7	8.19	16.47	131.6	6592
31603	1	79	3	1	3	0.84	2	2	NA	1	1	2	2	2	2	2	34.41	137.175	5.15	34.22	2015.585	1057.5	-4.745074464	2	209	53.7	1.965	6.445	31.8	6683
31608	1	40	4	3	1	0.6	3	2	NA	1	3	2	2	1	2	2	100.095	249.06	20.05	79.365	2390.65	2086	6.859326067	2	1167.5	308.65	5.915	17.03	121.8	26541
31609	1	44	1	1	1	1.49	2	2	NA	1	1	2	1	2	2	2	90.095	221.445	33.2	65.425	2812.485	1808	0.732816054	1	269	187.65	5.4	12.585	124.65	7180
31610	1	85	3	3	1	1.82	2	2	NA	1	1	1	2	2	1	2	105.325	185.475	15.45	137.97	1961.13	2493.5	4.224627567	2	2134.5	74.25	8.585	17.565	130.7	8632.5
31619	2	31	3	3	2	3.21	3	2	NA	1	3	2	1	2	2	2	94.93	234.325	19.55	90.965	4613.735	2172	1.229646025	2	835.5	90.7	5.195	14.735	152.95	5965.5
31620	2	53	2	3	2	1.37	1	2	NA	2	3	1	2	2	2	2	88.92	182.585	15.45	53.93	3754	1568	0.270690374	2	921	68.95	7.41	10.47	129.5	5164
31622	2	71	4	2	1	3.03	3	2	NA	1	3	1	2	2	2	2	24.035	151.02	10	13.53	1371.29	805.5	-3.929327564	2	351.5	158.4	1.745	2.325	30.45	4826
31634	1	67	1	1	2	NA	3	2	NA	1	1	2	1	2	2	2	53.05	331.54	23.15	59.225	1712.485	2028.5	-0.446339803	1	219	112.6	5.705	7.405	96.2	18214
31638	2	22	3	3	3	4.56	1	2	NA	1	2	2	2	2	2	2	90.64	384.34	20.45	76.39	2347.915	2774.5	0.738447409	1	343	149.95	5.98	10.985	122.6	12089.5
31657	1	73	4	1	1	1.4	1	2	NA	2	1	2	2	2	2	2	48.375	146.335	6.85	27.485	3404.645	1027.5	-4.0702577	2	317.5	58.5	2.36	5.745	63.95	4325.5
31658	2	46	4	3	1	3.57	3	2	NA	2	3	2	1	2	2	2	112.535	240.9	15.65	80.775	1644.26	2122.5	2.340484168	1	642	29.75	8.925	20.61	145.75	14591
31661	1	48	4	3	1	2.49	1	2	NA	1	3	1	2	2	1	2	84.48	162.75	12.45	52.345	2041.625	1459.5	-2.115010038	2	282.5	35.9	6.445	7.785	128.6	3519.5
31662	2	44	1	2	2	0.98	2	2	NA	2	3	1	2	2	2	2	54.04	211.635	14.95	53.825	1466.015	1524	-3.605350738	2	180.5	20.55	5.325	7.085	86	4704.5
31663	1	76	3	2	1	2.27	3	2	NA	2	1	2	2	2	2	2	70.09	391.73	17.3	65.67	1903.1	2388	-1.390863911	2	608	45.9	4.18	9.63	113.7	7474.5
31666	1	39	4	2	3	0.04	2	2	NA	1	3	2	2	2	2	2	122.52	408.045	16.45	164.735	3540.33	3570.5	16.0007933	2	5254	364.5	12.875	17.05	200.85	7362
31668	2	85	3	3	2	1.53	1	2	NA	2	3	2	2	2	2	2	47.89	232.7	20.35	39	1974.91	1444	1.978131284	1	1633.5	105.1	6.565	8.01	54.35	23387
31669	2	25	1	2	1	1.49	1	2	NA	1	2	2	2	2	2	2	70.06	102.045	11.25	19.085	2887.56	1006	-3.853744676	2	238	35	2.83	4.795	95.05	4815.5
31674	2	28	3	3	1	3.72	3	2	NA	1	1	2	1	2	2	2	76.04	199.695	11.75	86.795	1743.9	1870.5	-1.86995397	2	359	72.25	4.95	13.32	87.3	3407
31680	2	24	1	1	1	0.53	2	2	NA	1	3	2	2	2	2	2	151.01	441.135	33.15	103.315	2580.355	3267.5	5.94314173	2	1416	143.25	8.695	15.285	168.9	22870
31681	1	22	4	2	3	3.66	3	2	NA	1	2	2	2	2	2	2	99.745	83.31	1.05	72.67	913.445	1406	-0.634402251	2	352	16	3.495	17.34	172	1945
31699	1	31	4	3	1	2.65	2	2	NA	1	3	2	2	2	2	2	88.82	396.34	14.15	82.85	1604.805	2637.5	-1.458863165	2	351	129.6	4.8	9.325	104.85	2182.5
31702	1	22	5	3	3	1.46	1	2	NA	1	3	2	2	2	2	2	101.685	248.475	11.6	85.88	2165.325	2185.5	0.544023745	2	450.5	65.25	7.44	15.125	170.15	1943
31706	2	45	3	3	1	5	1	2	NA	1	3	2	2	1	2	2	46.365	197.41	19.05	36.615	2442.41	1442.5	-2.62318789	2	419.5	89.45	3.88	6.99	59.35	8785
31707	2	75	3	2	1	2.92	3	2	NA	1	3	1	2	2	2	2	60.405	210.555	13.85	82.99	2446.94	1971	-0.344889465	2	572	103.6	3.77	18.405	87.35	5075.5
31709	1	39	3	2	1	3.62	2	2	NA	1	1	2	2	2	2	2	164.15	364.805	6.35	127.935	5518.92	3620	1.348103675	2	1005	84.2	4.28	16.995	156.75	2797
31710	1	42	3	3	1	2.83	3	2	NA	1	1	1	2	2	2	2	94.435	514.645	28.95	121.45	5120.69	3435	7.198015788	2	2505.5	110.55	13.345	12.965	138.05	21694
31711	2	23	4	2	1	1.09	3	2	NA	2	3	2	2	2	2	2	83.645	290.245	11.1	98.02	1422.735	2343	-0.118236287	1	608	86.5	5.89	10.42	136.55	5817
31721	1	62	4	3	2	3.37	3	2	NA	2	3	1	2	2	2	2	41.88	203.92	11.9	66.075	2076.495	1549	-3.480768025	2	481.5	36.95	5.6	4.135	45.7	10051.5
31724	2	37	5	3	1	5	1	2	NA	1	3	2	2	2	2	2	79.825	187.165	16.45	74.85	2768.585	1787	-0.240637613	2	486.5	94.15	6.205	11.27	109.9	9456
31725	2	48	1	2	1	0.93	3	2	NA	1	3	1	1	2	2	2	117.575	308.775	29.25	120.39	3451.3	2712.5	-0.281252992	2	508.5	39.25	4.585	17.365	120	8139
31729	1	80	3	2	2	3.63	2	2	NA	2	1	1	2	2	1	2	93.795	336.655	34.65	81.34	3740.92	2394.5	5.00327919	2	1011	163.7	14.45	19.195	112.5	15808.5
31732	1	53	4	2	1	5	3	2	NA	1	1	1	2	2	2	2	43.765	213.18	6.9	24.625	1182.72	1243	-5.941662334	2	38.5	4.05	1.235	4.625	73.55	95.5
31733	1	79	3	3	1	2.65	1	2	NA	1	1	1	2	1	1	2	54.475	192.485	15.4	61.41	2162.065	1515	0.1635897	2	460	65.9	8.23	8.395	80.25	23232
31734	1	64	1	3	2	5	3	2	NA	1	1	1	1	2	2	2	79.655	268.43	20.1	62.18	2021.38	1921	3.297197308	2	839.5	116.9	6.78	7.56	173.35	23912.5
31736	1	79	4	1	2	2.24	1	2	NA	1	2	1	1	1	1	2	116.43	265.905	9.2	128.98	2499.125	2688.5	3.568689244	2	664	139	10.125	21.115	128.55	12872.5
31739	1	27	3	3	1	1.5	2	2	NA	1	2	2	2	2	2	2	35.98	144.415	4.85	26.865	2369.775	960	-5.373740928	2	684.5	0.45	1.61	4.495	45.05	36
31741	1	75	4	3	1	1.71	2	2	NA	1	1	1	1	2	2	2	73.045	232.365	9.75	65.445	1483.395	1800	-1.846503946	2	548	27	3.715	10.43	96.75	9698
31744	2	65	3	1	1	3.41	3	2	NA	1	3	1	1	2	2	2	77.065	156.96	16.45	52.085	2781.125	1385.5	-1.609544355	2	658	75.55	3.91	7.135	81.6	10985.5
31746	2	77	3	1	2	1	2	1	NA	2	3	1	1	2	1	2	80.285	191.43	16.25	73.17	1781.515	1724	0.120325102	1	800.5	22	6.095	12.71	114.9	13540
31747	1	37	3	3	1	5	3	2	NA	1	3	1	2	1	2	2	98.415	310.055	14.4	79.5	3801.81	2377	-0.665851898	2	539	25.1	5.64	10.99	130.45	10335
31748	1	50	3	3	1	0.5	1	1	NA	1	3	1	2	2	2	2	91.22	355.63	17.1	100.37	5438.45	2696	-0.857856114	2	427.5	44.25	7.815	14.165	105.9	5527
31751	2	25	3	2	3	0.72	1	2	NA	1	2	2	2	1	2	2	83.93	222.935	8	98.525	1491.25	2107	-1.941086794	2	193.5	13.5	6.015	12.25	117.35	6440.5
31752	1	51	1	1	1	3.03	2	2	NA	1	2	1	2	2	2	2	105.7	245.05	16.25	93.83	4139.52	2609.5	0.400731206	2	233	154.95	6.445	11.775	146.2	3945
31755	1	47	2	1	1	1.18	2	2	NA	1	1	2	2	2	2	2	75.025	233.665	11	42.13	2152.2	1707	-1.328009403	1	308	126.65	4.01	8.5	105.2	6636.5
31757	1	27	3	2	1	3.92	3	2	NA	1	2	2	2	2	2	2	59.515	582.335	12.8	79.22	3554.2	3233.5	-1.747044536	2	386	7.15	8.25	8.065	120.85	6911.5
31764	2	51	1	2	2	2.51	2	2	NA	2	2	2	2	2	2	2	55.54	143.005	9.15	56.285	1706.025	1289.5	-4.096142483	2	263	23	3.085	7.71	62.15	6005.5
31765	1	70	3	3	1	5	3	2	NA	1	1	1	2	2	2	2	35.26	256.49	10.25	68.695	1658.91	1807.5	-3.830816149	2	299	100.15	4.335	4.615	44.7	3874.5
31767	2	45	3	2	1	5	3	2	NA	1	2	1	2	2	2	2	71.06	126.9	10.05	42.425	2767.17	1167	-3.637878802	2	241.5	33.45	4.805	9.06	73.3	2620.5
31771	1	32	1	1	1	1.16	2	2	NA	1	1	2	2	2	2	2	104.045	314.45	18.5	101.03	2726.89	2545.5	-0.013287284	2	707	106.5	5.175	14.085	108.85	4559
31779	1	55	1	1	1	0.12	1	2	NA	2	2	2	2	2	2	2	78.715	322.595	35.95	77.905	1699.165	2283.5	-1.172859266	2	236.5	69.3	7.955	8.68	136.55	3631.5
31785	2	83	3	3	2	5	1	2	NA	1	1	2	2	2	2	2	91.35	238.7	17.25	54.83	2183.21	1770	1.700766561	2	697	173.9	7.055	12.56	91.25	14377
31786	1	27	3	3	3	4.18	1	2	NA	1	3	2	2	2	2	2	169.435	335.96	10.85	154.44	4025.665	3695.5	3.367033902	2	914	8.75	7.885	23.04	235.65	2730.5
31793	2	27	1	1	3	0.93	2	2	NA	1	3	2	2	2	2	2	30.895	102.24	2.8	26.715	1178.39	756.5	-6.568993401	2	116.5	4.35	1.28	3.35	46	95
31795	2	60	1	1	1	1.55	1	2	NA	2	3	1	2	2	2	2	55.605	222.93	23.25	52.305	1447.02	1542.5	-0.420411864	2	813	128.9	9.68	7.795	61.4	6730
31796	1	60	4	1	1	3.63	3	2	NA	1	1	1	1	2	1	2	66.055	188.225	14.1	73.86	2392.845	1697.5	-2.938747304	2	125.5	27.9	4.845	8.76	113.8	3869.5
31799	2	47	3	3	1	5	1	2	NA	1	3	1	2	2	2	2	124.465	165.465	10.55	85.805	3545.925	2063	2.620429227	2	688.5	44.7	7.5	15.165	226.25	7927.5
31800	2	60	3	2	2	5	1	2	NA	1	3	2	2	2	2	2	56.6	175.675	15.35	31.285	2980.07	1197	-4.051835921	2	662.5	22.7	2.445	6.27	63.25	2418
31802	2	60	3	2	1	4.07	2	2	NA	1	1	1	2	2	2	2	36.12	131.49	6.35	46.875	2270.63	1149	-3.464336815	2	621	41.1	3.865	5.02	61.45	5874
31807	2	57	2	3	2	5	3	2	NA	1	3	1	2	2	2	2	84.375	182.435	6.25	75.97	3261.74	1755.5	-1.602990208	2	314	20.8	4.145	15.03	95.15	10295
31808	1	79	3	3	1	NA	1	2	NA	2	3	1	2	2	2	2	46.225	97.46	3.7	45.5	930.62	975.5	-3.063235074	2	559	24.75	7.665	9.08	65.3	622.5
31813	2	47	1	3	2	0.39	2	2	NA	1	2	2	2	2	2	2	49.05	220.04	15.2	56.495	3168.625	1547	2.426018259	2	314	128.9	6.725	6.2	76.55	44152.5
31814	1	58	3	3	1	0.87	2	2	NA	1	1	1	2	1	2	2	129.7	289.73	19.8	138.635	4127.045	2926	1.638927595	2	560	39.5	6.68	25.405	144.55	6122.5
31820	1	58	1	1	3	2.36	2	2	NA	2	3	2	2	2	1	2	123.805	321.585	45.35	38.425	1557.995	2109	1.445932632	2	840.5	49.7	4.265	20.295	174.2	2976.5
31827	2	46	4	1	3	1.46	2	2	NA	1	2	1	1	2	2	2	62.795	165.185	7.35	79.675	2025.8	1619.5	-2.890324918	2	496.5	42.5	4.945	7.4	90.75	2462.5
31830	2	62	1	2	1	0.94	2	2	NA	2	3	2	2	2	2	2	91.935	406.405	16.95	84.04	2211.965	2723.5	1.75767239	2	979	68.5	9.205	10.305	160.85	8839
31831	1	46	3	2	1	4.26	3	2	NA	1	3	2	2	2	2	2	107.55	283	13.2	139.105	2859.88	2790.5	1.535984623	2	866.5	33.45	8.845	17.54	145.05	7391
31833	1	41	1	1	1	1.33	2	2	NA	2	3	2	2	2	2	2	34.945	188.52	15.25	35.55	955.855	1185	-5.154449574	1	199.5	8.8	4.835	4.945	60	525.5
31843	2	54	4	3	1	5	2	2	NA	1	2	1	2	1	2	2	61.415	153.42	9.3	57.77	2435.855	1513	-3.839647153	2	663.5	16.15	3.29	5.685	83.35	588
31852	2	20	1	2	1	0.8	2	2	NA	2	3	2	2	2	2	2	140.595	397.025	22.25	112.615	2675.53	3152.5	9.428052492	2	1373.5	321.1	11.565	15.94	269.2	8351
31857	2	74	3	3	2	5	1	2	NA	1	1	2	2	2	2	2	126.375	130.395	11.15	95.285	2017.115	1882	1.487497509	2	1295	24.1	5.92	11.06	160.35	10786.5
31858	1	37	4	2	1	1.82	3	2	NA	1	3	2	1	2	2	2	133.105	202.61	12.75	105.265	2819.625	2297	0.441239809	2	464.5	54.5	10.12	11.76	155.8	5009
31859	2	46	3	3	1	5	2	2	NA	1	3	2	2	1	2	2	104.52	296.135	17.4	113.89	3190.93	2613	-0.399911898	2	701.5	65.2	4.545	14.51	138.3	858
31861	2	22	5	3	1	5	1	2	NA	1	3	2	2	2	2	2	59.895	159.575	11.55	56.05	2865.965	1458.5	1.963526878	1	234.5	14.85	4.425	47.385	99.8	1673
31863	2	29	4	3	2	5	1	2	NA	1	3	2	2	2	2	2	54.055	194.275	7.95	66.53	1439.155	1703	-3.460266148	2	182.5	103.2	4.295	4.89	75.85	2375
31868	1	22	4	3	3	3.64	3	2	NA	1	1	2	2	2	2	2	85.945	445.45	12.35	102.985	3224.495	3005.5	0.856453715	2	584	30.3	5.855	14.665	118.25	19947
31870	2	21	3	3	1	2.27	1	2	NA	2	3	2	2	2	2	2	30.575	204.475	12.15	46.795	2072.675	1348.5	-5.333450384	2	126.5	46.25	5.06	3.925	35.7	1317
31871	2	23	1	1	1	NA	3	2	NA	2	3	2	2	2	2	2	90.485	377.305	21.25	48.735	3843.34	2288.5	1.500827565	2	455.5	209.65	3.4	12.55	128.25	10751
31873	1	32	4	2	1	3.27	3	2	NA	2	3	2	2	2	2	2	51.69	147.355	5.95	58.205	1274.405	1319.5	-4.081915427	2	111.5	14.85	3.59	5.25	71.6	10132.5
31874	2	29	1	1	1	3.54	1	2	NA	1	3	2	2	2	2	2	121.985	326.315	27.7	148.925	2744.665	3101.5	3.401079249	2	1184.5	66.25	12.61	14.38	127.95	16339
31878	1	55	1	3	1	5	2	2	NA	1	2	1	2	1	2	2	87.375	184.64	13.55	118.645	2145.51	2130	7.106358447	2	1448	145.75	24.905	12.86	111.25	21562
31893	2	81	3	3	1	3.12	1	2	NA	1	3	1	2	2	2	2	55.2	229.965	28.1	40.515	2577.045	1513.5	2.17482424	2	731	218.65	9.965	14.965	69.7	9268.5
31897	1	79	3	3	1	2.27	3	2	NA	1	3	1	2	2	2	2	66.59	162.355	16.2	71.035	1391.095	1543.5	3.172000307	2	1035	82.45	8.17	8.855	103.65	33524
31898	1	73	3	3	2	3.12	1	1	NA	1	2	2	2	2	2	2	58.175	192.885	29.1	92.39	3651.86	1759	2.69783998	2	1540.5	120.3	11.23	11.1	43.2	20513.5
31903	2	73	3	3	1	5	1	2	NA	2	3	2	1	2	2	2	52.6	178.165	22.55	79.3	2875.75	1561.5	-1.750409262	2	830	40.55	8.645	8.1	40.6	10510.5
31913	2	48	3	3	1	5	1	2	NA	1	2	2	2	2	2	2	71.2	130.855	8.7	106.44	2634.94	1737.5	2.4151186	2	974	46.8	21.285	14.805	105.05	3791.5
31914	1	51	3	2	1	2.41	1	2	NA	1	1	2	2	2	2	1	135.12	293.945	8.7	115.295	2866.075	2917.5	-0.33010628	2	233.5	37.8	6.165	18.38	144.05	3987
31922	1	31	3	3	1	2.35	3	2	NA	2	3	1	2	2	2	2	176.58	261.77	23.9	191.8	3626.345	3456	5.573474579	2	722	84.95	8.495	31.51	194.2	12823.5
31926	2	51	3	2	1	2	3	2	NA	1	3	1	2	2	2	2	83.3	277.26	14.55	122.22	4676.86	2514	0.829305148	2	719.5	95.65	8.675	14.185	106.7	8041
31939	1	41	4	3	2	3.57	3	2	NA	1	2	1	2	2	2	2	63.54	158.67	6.55	79.74	1599.325	1589	-3.032023447	2	86	6.5	5.86	8.49	129.05	2055.5
31943	2	65	3	3	2	4.08	3	2	NA	1	3	2	2	2	2	2	59.255	183.835	17	58.325	2070.71	1472.5	0.782037925	2	651.5	203.85	6.69	8.135	77.1	12271.5
31944	2	66	3	3	3	2.61	2	2	NA	1	2	2	2	1	2	2	55.295	302.485	11.75	66.61	2742.16	1954.5	-1.203506527	1	595.5	37.9	11.095	6.57	107.6	4646
31945	1	67	3	1	1	1.41	2	2	NA	1	2	2	1	2	2	2	88.42	133.79	15.4	107.205	3998.135	1833.5	4.586657677	2	1658.5	95.8	13.05	8.895	137.25	19986
31946	2	65	3	2	1	2.49	1	2	NA	2	3	1	1	2	2	2	46.64	136.755	9.45	29.725	2528.17	985	-5.76986941	2	142.5	19.6	1.445	4.615	52	1928
31947	2	61	4	1	2	1.02	3	2	NA	1	3	1	2	2	2	2	50.905	203.34	13.35	46.485	1347.31	1420.5	-1.713973209	2	827.5	29.3	3.06	7.21	78.7	14616
31948	2	37	4	1	3	0.04	1	2	NA	1	3	2	2	2	2	2	63.13	141.425	4.75	79.835	724.735	1535	-2.813977481	2	320.5	86.5	3.915	8.105	88.7	1863
31953	2	33	3	3	1	5	1	2	NA	1	3	2	2	1	2	2	60.425	203.06	14.1	48.25	2762.715	1514.5	-0.341691866	2	724.5	81.6	11.57	10.995	83.7	3233.5
31960	1	56	1	1	1	0.93	2	2	NA	1	1	2	1	2	2	2	91.39	264.91	26.45	78.26	2845.615	2104.5	-2.484778933	2	210.5	25.25	7.475	10.8	107.2	1434.5
31961	1	29	4	2	1	0.21	1	1	NA	1	3	1	2	2	2	2	90.175	462.905	22.25	105.99	2315.33	3115	-0.359015046	2	431.5	51.45	9.07	11.395	131.65	5591
31964	1	77	3	3	1	1.52	3	2	NA	2	1	1	1	1	1	2	74.4	206.385	23.15	58.305	2752.985	1662	0.079335783	2	698	101.95	6.995	10.07	104.65	9188.5
31967	2	63	4	1	2	1.75	3	2	NA	2	1	2	2	2	2	2	68.525	165.4	9.5	92.6	2151.55	1749.5	-2.949768324	2	394.5	5.75	5.105	10.03	98.5	2947
31972	2	73	3	1	1	4.55	1	2	NA	1	2	1	2	2	2	2	58.15	172.96	11.9	108.45	1686.455	1863.5	-3.337896609	2	499.5	31.4	4.965	8.34	75.6	1484
31975	2	51	3	3	2	0.7	3	2	NA	2	1	2	2	1	2	2	128.985	221.185	20	72.5	3869.135	2029.5	2.356033827	2	1079	160.3	4.955	15.365	128	8044
31978	2	46	3	3	1	5	3	2	NA	1	1	1	2	2	2	2	79.005	196.575	10.85	52.27	4348.8	1569	-2.359385474	2	478.5	50.35	3.64	7.785	107	4926.5
31979	1	51	3	3	3	3.67	1	2	NA	1	3	2	2	2	2	2	143.495	400.765	36.3	162.56	2703.22	3997	10.52734689	2	617.5	223.6	19.065	24.7	148.55	43275
31991	2	33	1	3	2	1.15	1	1	NA	1	3	2	2	2	2	2	45.295	136.005	8.45	28.54	1354.725	973	-3.826686547	2	384.5	104.95	2.15	5.43	47.25	3777.5
31993	2	61	4	3	2	2.38	1	2	NA	1	2	1	2	2	2	2	65.71	190.235	7.8	57.405	1542.525	1536	0.401163567	2	1910	57	3.245	6.345	134.05	2197.5
31996	2	28	1	1	1	1.39	2	2	NA	2	3	2	2	2	2	2	83.63	329.62	21.65	42.61	5337.01	2006	3.225402368	2	1678.5	199.1	4.255	13.6	94.75	11020
31998	2	39	1	1	1	1.58	1	2	NA	1	3	2	2	2	2	2	84.05	298.255	13.7	63.49	2297.32	2094	-0.353687271	2	278.5	87.05	4.5	13.105	130.75	8996.5
32001	2	41	5	3	1	2.98	2	2	NA	1	2	2	1	2	2	2	63.44	182.84	9.95	62.09	2423.965	1534.5	-2.722088907	2	789.5	15.9	5.745	8.205	70.65	3972.5
32003	2	77	3	2	2	4.59	3	2	NA	1	3	1	2	2	2	2	101.055	274.02	14.8	116.505	1708.285	2529	0.22212468	2	534	54.8	7.3	12.91	165.9	2809.5
32011	2	74	4	3	1	3.33	3	2	NA	1	1	1	1	2	2	2	56.605	135.845	10.25	56.025	3476.61	1262	-2.927813388	2	493.5	22.6	5.725	7.655	90.35	3118.5
32012	2	30	4	3	3	2.88	3	2	NA	2	1	2	2	2	2	2	46.935	261.145	9.85	74.38	2806.05	1891.5	-4.045729083	2	341	15.65	4.15	5.39	74.15	4998
32013	2	58	3	3	1	5	1	2	NA	2	3	2	2	2	2	2	55.225	224.87	27.8	29.29	3162.8	1323	0.896521505	2	986.5	91.05	5.225	8.03	74.6	24256
32015	2	60	4	3	2	3.27	1	2	NA	2	2	2	2	2	2	2	65.655	342.45	14.75	84.4	2685.725	2351.5	1.663985156	2	1130.5	134.25	7.85	7.98	114.25	11732.5
32017	2	59	1	1	1	2.08	2	2	NA	1	3	2	2	2	2	2	48.395	160.985	13.85	34.485	909.675	1121.5	-3.411982555	2	160	117.2	2.345	10.23	45.1	3739
32022	1	70	1	1	1	NA	3	2	NA	1	1	2	1	2	2	2	53.005	130.275	10.8	63.4	1436.5	1289.5	-3.659128676	2	377	37.1	4.27	5.31	79.9	4058.5
32030	1	80	3	1	1	1.14	1	2	NA	2	1	2	2	2	2	2	124.245	318.55	21	149.905	2470.11	3079	3.185772235	1	1090	96.1	7.055	18.455	158	9960.5
32035	1	60	4	3	1	3.03	2	2	NA	2	1	1	1	2	2	2	87.12	242.62	14.85	82.92	1991.785	2068.5	-0.735319471	2	407.5	70.25	7.315	13.61	117.25	3081.5
32036	2	44	3	2	1	3.44	3	2	NA	2	3	2	2	2	2	2	123.995	410.625	21.35	99.52	3276.525	2989	7.114026045	2	1145.5	32.75	12.435	17.405	165.65	43290.5
32037	1	34	1	1	1	1.25	2	2	NA	1	3	2	2	2	2	2	39.63	162.445	12.2	46.67	1902.065	1204	-2.457638388	1	334	92.75	4.395	5.145	68.2	11105
32039	1	77	3	2	1	0.98	2	1	NA	1	3	2	2	2	2	2	76.375	271.04	14.85	76.38	3117.31	2208	-0.808857812	2	699.5	72.8	4.3	10.735	111.3	6787.5
32040	1	25	3	3	3	5	1	2	NA	1	3	2	2	2	2	2	92.26	402.45	15.5	76.315	2815.515	2667	2.402713098	2	440.5	117.6	7.085	15.57	139.4	18415.5
32042	2	66	4	1	2	3.37	1	2	NA	2	3	1	2	2	1	2	41.55	147.49	22.35	37.955	2157.69	1051.5	2.689518973	1	720.5	138.75	26.485	6.22	35.2	15855.5
32044	2	53	4	3	2	5	2	2	NA	1	1	1	2	2	2	2	51.155	122.87	5.05	43.91	1271.485	1132	-2.922898435	1	349.5	108.45	4.105	5.325	75.8	3525.5
32046	2	33	4	3	3	4.69	3	2	NA	1	3	2	2	2	2	2	24.55	92	2.75	25.975	2216.835	699	-1.228735571	2	70.5	137.8	3.03	24.33	58.65	588
32048	2	29	3	3	2	5	1	2	NA	1	3	2	2	2	2	2	42.345	226.895	13.5	74.965	4716.925	2126	-3.767414621	2	355.5	24.95	5.04	10.48	54.55	2087
32055	2	30	1	2	1	1.61	2	2	NA	1	3	2	2	2	2	2	89.165	271.045	14.05	93.85	2091.285	2242.5	1.351381021	2	1250.5	133.85	8.49	9.15	79.15	11369.5
32061	2	79	3	2	2	5	2	2	NA	1	1	2	2	2	2	2	35.79	138.925	12	42.695	2342.115	1069.5	-1.124458417	2	416	162.8	7.53	4.49	65	9788
32062	1	73	1	1	1	0.7	3	2	NA	1	1	1	1	2	2	2	54.58	148.285	14.35	91.4	2381.16	1589.5	-0.990457773	2	393.5	196.85	6.475	9.31	68.55	2057
32075	2	85	3	2	2	1.63	2	1	NA	1	1	1	2	2	2	2	48.57	233.975	22.3	48.935	1511.06	1634	-0.165090446	2	847	92.95	6.66	12.37	53.5	13210.5
32079	1	50	2	3	1	5	2	2	NA	1	1	1	1	2	2	2	154.135	339.71	22.6	113.045	3846.975	2967	5.649702511	2	1049	53.3	10.02	24.515	230.8	11272.5
32081	2	35	1	1	1	0.86	2	2	NA	2	3	2	2	2	2	2	49.695	126.6	11.1	25.68	1518.955	928	-4.54910957	2	176.5	21.85	2.02	7.555	71.85	3488
32082	1	60	4	2	1	5	1	2	NA	2	1	1	2	2	2	2	63.685	208.125	12.25	70.17	2869.025	1690	-3.522206724	2	232	62.5	6.895	5.87	74.4	899
32084	1	79	3	1	1	1.97	2	2	NA	1	1	1	2	2	2	2	47.86	103.795	6.1	37.685	830.4	987	-4.875721429	1	277.5	7.7	2.065	7.4	74.45	216
32089	2	27	1	3	3	2.04	2	2	NA	1	3	2	2	2	2	2	39.665	88.54	6.4	54.315	1500.28	999	-4.354003722	2	316	33.05	3.715	4.125	74.35	2804.5
32091	1	30	1	1	1	2.45	2	2	NA	1	2	2	2	2	2	2	163.985	447.395	29.35	141.58	4038.815	3737	5.899935755	2	559.5	115.35	7.675	23.04	189.75	27710.5
32093	1	53	1	3	3	1.24	2	2	NA	1	1	2	2	1	2	2	111.97	219.41	15.05	108.55	4678.035	2893	-1.54821431	2	281.5	4.5	2.66	13.515	162.4	4381.5
32094	2	45	3	2	1	5	3	2	NA	1	1	2	2	1	2	2	84.87	248.095	19.65	109.365	3906.215	2275.5	0.995323448	2	769.5	44.4	5.59	15.545	104.05	18474.5
32098	2	21	5	2	3	2.61	1	2	NA	2	3	2	2	2	2	2	22.34	130.905	15	40.715	402.84	972	-6.505824875	2	57.5	8.25	3.675	3.13	33.05	252.5
32099	1	65	4	1	3	2.73	3	2	NA	1	2	1	2	1	2	2	49.33	251.99	8.55	68.475	4169.14	2049	-4.967853626	2	178.5	24.05	3.915	6.46	60.15	175.5
32104	1	33	3	1	1	2.48	2	2	NA	1	3	2	2	2	2	2	159.52	408.69	17.55	200.065	4154.94	4051	5.419864248	2	531	62.15	13.775	28.54	245.25	2950
32107	1	50	3	3	1	3.74	1	2	NA	1	1	1	2	2	2	2	132.47	348.205	32.85	86.53	4073.635	2697	9.710813293	2	892.5	255.35	10.285	15.755	206.95	41215.5
32109	1	32	2	1	1	4.25	2	2	NA	1	1	1	2	2	2	1	138.25	268.815	10.75	109.78	3591.495	2616	0.442866111	2	174	86	5.14	17.22	176.6	2777
32112	1	41	3	3	3	5	3	2	NA	1	3	2	2	2	2	2	102.67	362.665	14.7	116.665	3918.92	3138.5	-0.475358181	2	599	19.65	12.615	10.14	107.65	6380
32113	2	62	1	1	1	1.68	3	2	NA	1	3	2	2	2	2	2	42.765	214.38	20.15	44.8	1810.535	1386	1.796735394	2	719	281.9	6.92	6.145	55.35	17234
32118	1	62	3	3	1	4.36	3	2	NA	1	3	1	2	1	2	2	124.315	232.575	7.95	72.235	2406.635	2331.5	-0.057421585	2	516.5	23.5	3.835	20.955	136.45	5287
32127	2	49	3	3	1	5	1	2	NA	2	2	1	2	2	2	2	64.865	118.625	9.35	71.17	1936.005	1375.5	-4.201857416	2	276.5	11.4	4.46	8.94	60.6	2831
32129	1	70	3	3	1	3.03	3	2	NA	1	1	1	2	1	2	2	85.36	297.115	25.3	71.3	3144.795	2138.5	0.279084718	2	441	128.35	7.36	14.49	111.1	4595.5
32130	2	20	3	3	3	3.9	1	2	NA	2	3	2	2	1	2	2	59.2	179.61	19.6	45.57	1271.57	1296.5	-2.570696677	1	273.5	114.8	7.265	6.85	65	2420
32133	2	30	1	3	1	5	2	2	NA	1	3	2	2	2	2	2	98.685	300.335	33.1	71.04	2739.32	2174.5	4.364124885	2	387.5	193.45	7.025	22.05	102.25	26787.5
32135	2	38	3	3	3	4.6	3	2	NA	1	3	2	2	1	2	2	59.37	97.62	8	55.48	2945.995	1148	-4.420441299	1	250.5	3.85	3.11	7.08	91.35	676.5
32136	2	42	3	3	1	2.9	3	2	NA	2	3	2	2	2	2	2	115.355	262.95	18.4	123.195	3139.055	2593.5	3.779515531	2	1704	97.15	12.345	14.35	124.2	8548
32138	2	47	3	3	1	5	2	2	NA	1	3	2	2	2	2	2	56.17	255.06	14.9	59.96	2319.775	1900.5	0.46593902	2	596	147	7.44	6.75	102.85	12790
32140	2	69	4	3	1	3.46	3	2	NA	2	3	2	2	2	2	2	56.315	281.61	14.45	62.93	2602.91	1893.5	-2.283014919	2	630	46.2	3.92	5.555	67.5	13725.5
32143	1	58	4	2	2	3.97	2	2	NA	2	3	2	1	2	2	2	128.66	200.635	17.8	90.04	2348.51	2124	3.343957422	2	1434.5	89.3	6.615	14.535	141.65	15351.5
32145	2	21	3	3	3	1.05	1	2	NA	1	2	2	2	2	2	2	88.045	222.47	10.4	78.955	5225.495	2551	-1.634958092	2	576	21.95	5.42	9.705	122.75	4917.5
32153	2	43	3	2	1	5	2	2	NA	1	1	1	2	2	2	2	92.055	373.395	23.65	91.59	5530.86	2657.5	5.99893226	2	1396	111.25	7.865	15.61	125.1	37011.5
32154	2	63	4	2	1	4.68	3	2	NA	1	1	2	2	2	2	2	66.685	137.075	17.1	69.7	2147.275	1414	-2.492896708	2	296	54.95	7.625	6.21	69.25	9392.5
32161	2	38	5	2	2	2.34	1	2	NA	1	3	2	2	2	2	2	52.57	153.79	10.55	60.655	2122.79	1532	-2.767069915	2	513	47.1	4.995	7.055	56.8	9738
32163	2	47	1	1	2	1.68	3	2	NA	1	3	1	2	2	2	2	36.93	179.385	9.1	31.12	2007.225	1222.5	-5.29855981	2	138.5	13.55	2.005	6.14	53.8	3774
32164	1	22	3	2	1	3.16	1	2	NA	1	3	2	2	2	2	2	129.615	274.84	19.8	124.995	2391.235	2711	0.933483264	2	573	19.55	7.47	15.625	179.45	6407.5
32167	1	75	3	2	1	3.66	3	2	NA	2	1	1	1	2	2	2	38.945	132.995	5.6	37.48	1199.425	1014	-5.733302857	2	257.5	42.55	1.615	5.315	28.1	1092
32175	1	51	2	3	1	5	2	2	NA	1	3	2	2	2	2	2	81.77	203.465	13.35	79.17	2030.99	2130	1.512983499	2	449.5	211.95	8.235	9.195	135.5	6007.5
32179	2	53	1	1	2	1.57	3	2	NA	2	2	1	2	2	2	2	38.675	139.835	13.3	29.895	4195.895	946	-1.674658762	2	1292	79.3	2.09	5.875	38.15	12357.5
32183	2	23	4	2	1	1.12	NA	2	NA	2	3	1	2	1	2	2	79.965	212.285	6.25	67.485	2434.02	1775	-3.811935103	2	144	59.2	4.035	5.865	89.95	1586.5
32193	1	76	3	3	2	3.13	2	2	NA	1	1	1	2	2	1	2	84.29	181.335	15.55	82.245	3779.82	2268	2.30630418	2	951	160.7	9.26	11.465	105.4	12361.5
32198	2	21	3	3	3	5	1	2	NA	1	2	2	2	2	2	2	103.84	291.39	21	146.925	2805.335	3092	2.311695141	2	1032.5	64	10.26	17.89	139.7	6280.5
32199	2	27	3	3	3	2.73	1	2	NA	1	3	2	2	2	2	2	105.58	219.125	8.05	93.52	1415.515	2134	-2.352128598	2	389.5	30.3	3.78	9.885	127.6	1968
32201	2	53	3	3	2	4.05	3	2	NA	1	1	1	1	2	2	1	62.28	154.83	15.8	34.96	3079.425	1152.5	-0.497459632	2	911.5	102	3.905	12.705	62.25	10225.5
32205	2	35	5	2	1	2.86	1	2	NA	1	3	2	2	2	2	2	65.265	209.245	7.6	40.12	2073.8	1453.5	-2.929821981	2	198.5	19.2	5.155	5.91	139.45	1918
32208	2	36	1	2	1	3.63	1	2	NA	1	3	2	2	2	2	2	81.43	351.53	16.45	114.335	2736.99	2844	-0.488616426	2	582.5	24.2	8.44	13.35	121.55	5680
32211	1	55	3	3	1	5	2	2	NA	1	1	2	2	2	2	2	43.555	204.865	11.6	55.605	3309.71	1464.5	-2.849315423	2	532	42.45	7.325	9.045	55.3	3377.5
32212	1	46	3	2	2	2.73	3	2	NA	1	2	1	2	2	2	2	102.855	282.115	13.5	107.21	3083.76	2474.5	4.417767059	2	892	58.75	23.285	15.76	152.1	8090.5
32214	2	45	3	2	1	0.97	2	2	NA	1	2	2	2	2	2	2	49.65	209.44	17.2	63.12	6033.06	1593.5	-2.727298859	2	649.5	45.85	6.935	5.485	70.8	4217.5
32216	2	53	3	3	1	3.12	2	2	NA	1	3	1	2	2	2	2	55.085	298.14	11.95	77.585	2086.03	2075.5	-1.121888315	1	358	192.4	5.53	8.85	80.35	1758
32221	1	36	3	2	1	5	3	2	NA	1	1	2	2	2	2	2	141.31	324.66	12.95	135.415	3208.665	3403.5	2.276952094	2	747	31.8	7.58	15.12	201.65	10185.5
32223	2	23	3	2	1	2.62	1	2	NA	1	2	2	2	2	2	2	39.44	382.775	7	77.59	1566.72	2615	-4.444885184	2	121.5	20.4	5.39	4.91	50.2	7865
32225	1	23	4	1	3	0.93	1	2	NA	1	3	2	2	1	2	2	120.875	449.46	12.55	129.265	2184.98	3426.5	2.195241196	2	825	97.15	8.495	19.04	148.8	4186.5
32226	1	40	4	3	2	5	1	2	NA	1	1	1	2	2	2	2	72.465	348.785	13.25	49.93	1828.115	2131	-0.633051101	2	507	48.75	5.535	11.865	105.3	12272.5
32230	1	59	3	3	1	4.29	2	2	NA	1	3	2	2	2	2	2	113.76	377.74	22.75	132.245	3434.02	3092	8.076337989	2	2082	98.9	16.5	15.88	166.1	23878.5
32239	2	60	3	2	1	4.77	1	2	NA	1	2	1	2	2	2	2	45.645	104.745	6.15	37.65	1079.585	935.5	-4.449666523	2	106.5	8.95	2.905	5.305	75	7970
32240	2	35	4	3	3	3.51	3	2	NA	2	3	2	2	2	2	2	36.45	202.045	15.25	40.025	2290.35	1289	-0.844824053	2	535	143.75	6.1	4.63	64.7	14720.5
32241	1	25	4	3	3	NA	3	2	NA	1	2	2	2	2	2	2	64.19	359.105	8.7	73.095	2258.325	2527.5	-1.391404695	2	372	153.4	4.265	10.49	73.95	4956.5
32245	1	61	3	3	1	5	3	2	NA	1	3	2	2	2	2	2	115.46	197.27	17.7	96.94	4597.335	2119.5	5.862507048	2	1277	57.8	12.28	14.63	184.75	26926.5
32249	1	21	3	2	3	5	3	2	NA	1	3	1	2	2	2	2	109.54	265.595	12.95	97.465	5665.99	2845	-1.617342833	2	170.5	10	5.42	9.38	181.7	2137
32251	1	35	3	2	1	1.47	1	2	NA	1	2	2	2	2	2	2	44.66	255.415	4.8	53.965	2852.85	1657.5	-5.059625265	2	117.5	4.8	2.74	6.11	72.85	2484
32254	1	65	3	3	1	2.81	2	2	NA	2	3	2	2	2	2	2	50.665	269.035	11.75	32.85	2088.015	1552.5	-4.316468698	2	448	41.3	2.64	5.91	68.3	535
32265	2	69	3	1	2	1.63	2	2	NA	2	1	1	2	2	1	2	125.015	273.4	18.3	69.13	4920.52	2196	2.15406099	1	645.5	61.55	7.9	15.79	182.55	9564
32266	1	32	3	2	1	3.62	1	2	NA	1	3	2	2	2	2	2	93.565	288.545	21.65	99.115	1601.62	2401.5	-1.601861714	2	405.5	14.25	6.03	11.46	117.7	6777.5
32268	1	65	3	2	2	1.63	3	2	NA	1	2	1	2	1	2	2	75.92	246.355	17.65	76	4340.03	1942	-1.519673297	2	631	9.45	8.71	15.175	82.95	2237
32270	2	57	3	3	1	2.71	3	2	NA	2	3	1	2	1	2	2	60.855	308.315	29.5	33.52	2613.125	1703.5	2.000362115	2	452	61.95	14.73	11.005	81.8	26521
32271	1	83	3	3	1	5	2	2	NA	1	1	1	2	2	2	2	85.525	396.55	30.05	92.62	3163.095	2761.5	2.831533854	2	1142	146.35	9.66	14.14	99.35	12772.5
32272	2	83	3	1	2	NA	2	2	NA	1	1	1	2	2	2	2	19.965	148.505	9.4	36.545	1381.075	982	-6.32426598	2	74.5	13.9	3.76	3.02	31.4	1242.5
32273	1	28	1	1	1	1.33	2	2	NA	1	3	2	2	2	2	2	53.155	115.505	8.85	25.69	1252.42	996	-4.760554647	2	81	26.1	1.645	9.975	54.05	3652.5
32279	2	73	3	3	2	5	2	2	NA	1	1	1	2	2	2	2	93.39	191.41	23.75	50.85	2486.12	1711	-0.922626396	2	224	37.65	5.54	9.525	153.6	9249
32283	1	62	1	1	1	0.75	2	2	NA	1	3	2	2	2	2	2	90.185	276.185	37.3	61.05	1952.18	1968.5	0.030675939	2	568	100.5	6.17	14.025	75.05	13124
32286	2	21	1	2	3	NA	2	2	NA	1	2	2	2	2	2	2	81.615	262.735	19.75	82.28	2321.865	2290	0.676780135	1	97	150.65	6.355	13.05	131.5	10584
32287	1	35	4	2	1	2.42	3	2	NA	1	2	1	1	2	2	2	57.975	139.33	6.65	69.69	2542.895	1554.5	-3.356894967	2	504.5	26.8	4.415	5.445	71	7231
32290	2	43	3	2	1	5	3	2	NA	1	2	2	2	2	2	2	59.56	175.14	12.05	60.125	2171.645	1442.5	-0.923589539	2	324	59.05	15.85	10.365	63.3	5531
32294	2	77	3	2	2	2.5	2	2	NA	1	3	1	1	2	2	2	36.84	166.13	13.9	52.485	1063.96	1245.5	-4.701034647	2	167	26.55	3.085	5.91	60.3	4415.5
32295	1	50	3	3	1	5	2	2	NA	1	3	2	2	2	2	2	65.97	321.345	14.75	75.645	2719.165	2169	3.883250317	2	582.5	20.2	28.185	23.675	105.65	4476
32296	1	43	3	3	3	3.11	3	2	NA	2	3	1	2	2	2	2	102.61	303.715	12.2	89.415	1815.965	2410.5	-1.199195466	2	633	20.15	4.975	12.69	124.15	4702.5
32298	2	62	5	2	2	2.65	1	2	NA	2	3	2	2	2	2	2	53.57	206.98	12.75	48.51	2322.685	1458.5	-1.740273446	2	744	49.75	8.76	6.48	66.3	7776.5
32300	1	53	4	3	3	5	1	2	NA	1	2	1	2	2	2	2	28.71	238.32	9.05	52.55	1256.99	1570.5	-5.378738386	2	164.5	76.25	3.23	3.34	31.6	1055.5
32303	1	30	4	1	1	1.55	1	2	NA	1	2	2	2	2	2	2	30.69	395.76	2.4	26.95	3172.94	2089.5	-6.22896086	2	3	37.65	0.815	4.23	43.9	1015
32304	1	34	3	2	1	0.99	1	2	NA	1	2	1	2	2	2	2	78.44	215.72	6.95	79.865	2046.19	1883	-1.59696272	2	248	182.55	3.43	11.35	79.2	835.5
32312	1	83	3	1	1	2.2	1	2	NA	1	1	1	2	2	2	2	62.77	225.35	23.2	56.055	1911.995	1623.5	3.735526704	2	1157	197.6	8.455	19.33	101	9363.5
32316	2	85	3	1	2	0.51	1	2	NA	1	1	1	2	2	2	2	71.16	434.03	22.35	84.51	2580.03	2717	1.984975658	2	1022	117	8.95	13.1	112.15	10664
32321	1	66	5	3	2	2.58	2	2	NA	1	1	2	2	2	2	2	81.095	210.47	19.2	41.685	3319.195	1508.5	0.507887057	2	865	69.45	4.615	7.895	102.25	21119.5
32324	1	34	1	3	1	5	2	2	NA	1	3	2	2	2	2	2	86.93	313.705	15.45	70.395	2779.825	2253.5	3.777259933	2	514.5	76.25	25.15	19.41	111.75	6856.5
32325	1	36	2	1	3	2.73	2	2	NA	1	1	2	2	2	2	2	61.84	264.89	8.65	39.13	2101.335	1649	-4.231095862	2	292.5	38.2	2.005	6.325	74.25	3552.5
32328	2	81	3	3	1	1.14	1	2	NA	1	1	1	2	2	1	2	60.795	248.68	18.6	61.975	1951.595	2073	0.583730228	2	558	168	8.12	12.235	63.75	11540.5
32333	2	45	3	2	1	1.22	3	2	NA	1	1	2	2	2	2	2	65.16	226.145	12.75	78.54	2393.115	1849.5	-0.751301333	2	990	63.55	7.255	10.91	75.9	5693
32338	2	35	1	1	1	1.08	1	2	NA	2	3	1	2	1	1	2	101.645	407.68	34.7	69.395	2357.885	2636	3.5845785	2	424	81.6	18.565	12.395	154.1	16899
32343	2	61	4	2	1	5	3	2	NA	2	3	1	2	2	2	2	70.26	249.55	16.3	84.915	2117.255	2022.5	-1.462048872	2	384	68.55	6.065	8.96	108.6	6739
32345	2	24	3	3	3	1.43	2	2	NA	1	3	2	2	1	2	2	71.8	143.9	11.55	48.415	2442.7	1328	-0.503745884	2	720.5	32.45	6.035	7.895	93.6	18418.5
32349	2	32	4	3	1	0.56	3	2	NA	2	3	2	2	2	2	2	85.42	281.775	7.45	92.12	2314.51	2283	-1.117363064	2	323	96.45	6.045	8.055	138	2900
32350	1	76	4	1	2	2.19	2	2	NA	1	1	1	2	2	1	2	131.685	250.165	28	175.015	1708.55	3425.5	4.435967853	2	1840.5	102.55	12.705	12.145	139.85	10688
32358	1	53	1	1	1	1.4	1	2	NA	1	2	2	2	2	2	2	141.645	289.39	35.1	145.39	1972.435	3036.5	0.52657712	2	55.5	55.05	4.925	20.08	163.45	8495
32360	2	55	3	2	1	5	1	2	NA	1	2	2	2	2	2	2	77.75	175.3	5.6	56.215	1911.97	1512.5	0.125050033	2	748	50.6	14.3	7.565	135	845
32361	1	24	1	2	1	0.62	2	2	NA	2	3	2	2	2	2	1	67.545	138.895	7.65	64.595	1762.21	1403.5	-3.919674185	2	221.5	60.3	3.41	7.72	71.7	1382.5
32362	2	28	4	1	2	2.05	1	2	NA	1	3	2	2	2	2	2	116.785	210.52	10.9	109.045	1375.94	2425.5	0.953919036	2	288.5	24.95	9.55	9.28	198.55	11772
32368	2	42	4	3	1	3.94	2	2	NA	2	3	2	1	2	2	2	42.05	216.395	12.25	85.025	1241.955	1755.5	-4.122261475	2	164.5	47.65	5.76	5.99	57	3464
32370	1	31	3	3	1	1.86	1	2	NA	1	3	2	2	2	2	2	100.405	251.02	13.1	70.655	3783.78	2152	-1.023651586	2	674	17.8	5.895	12.37	136.7	2395.5
32377	2	72	3	2	2	2.76	1	1	NA	1	1	1	2	2	2	2	21.405	142.465	5	22.345	855.745	857.5	-6.557030055	1	184.5	16.65	1.12	3.235	34.3	271.5
32378	2	20	4	1	3	1.49	3	2	NA	2	3	2	2	2	2	2	46.485	268.445	8.55	58.935	1523.17	1749	-4.908160316	1	178.5	16.15	4.625	5.605	61.2	1441.5
32382	2	38	3	3	1	4.1	1	2	NA	1	3	1	2	2	2	2	72.3	200.17	24.4	89.27	4350.38	1940.5	2.653706272	2	1359.5	57.15	11.565	12.48	77.35	21791
32383	2	83	3	2	2	3.41	2	2	NA	2	3	1	2	2	2	2	71.525	254.225	16.05	43.74	3225.335	1663.5	0.948985704	2	800.5	97.05	5.49	11.86	95.55	17700.5
32386	1	34	3	3	1	5	1	2	NA	1	2	2	2	2	2	2	80.995	398.72	23.5	87.765	3881.915	2958.5	2.338843388	2	1017.5	146.95	7.115	8.65	109.9	19255
32388	1	55	5	2	2	3.34	2	2	NA	1	2	2	2	1	2	2	50.205	155.735	6.75	53.6	2095.87	1298	-4.120208322	2	295.5	39.3	3.065	9.845	50.7	2833
32389	1	28	3	3	3	1.52	1	2	NA	1	2	1	2	2	2	2	66.225	204.595	14.85	28.165	2321.56	1432	-3.64066623	2	352	38.15	3.585	6.51	73.25	5351
32391	2	42	3	2	2	1.09	3	2	NA	1	1	1	2	2	2	2	171.18	195.895	17.05	56.475	2176.97	2214	10.78992394	2	4025	36.85	6.165	32.515	177.3	16082.5
32394	1	20	5	3	3	2.56	3	2	NA	1	3	2	2	2	2	2	83.87	164.66	3.35	30.39	2030.71	1331.5	0.712328969	2	981	135.6	2.31	16.7	122.9	1367
32396	1	20	2	1	3	0.95	1	2	NA	1	3	2	2	2	2	2	60.455	214.02	12.2	43.375	3236.02	1669	-3.047797341	2	146	101.45	4.18	4.465	100.45	2791
32401	2	40	1	2	1	1.16	2	2	NA	2	3	1	2	2	2	2	22.43	273.71	5.65	52.89	2579.73	1620	-1.629396892	1	813.5	183.1	5.31	3.41	17.6	10322
32403	2	78	3	2	2	1.63	1	2	NA	1	1	1	2	1	2	2	63.885	305.385	12	120.735	4688.685	2518.5	-0.770013164	2	841.5	90.65	7.495	10.205	82.75	3904.5
32406	1	50	3	3	1	5	1	2	NA	1	1	2	2	2	2	2	142.27	356.785	37.65	194.51	4413.68	3990.5	6.10620775	2	406	69.25	27.54	23.495	168.5	10310.5
32409	2	24	1	1	1	1.54	2	2	NA	1	3	2	2	2	2	2	56.815	221.49	18.45	66.895	1477.25	1692.5	-3.062751983	2	231	33.55	4.27	9.245	82.25	6774.5
32414	2	78	3	2	1	1.97	1	2	NA	1	3	1	1	2	2	2	64.06	228.49	19.3	78.615	2154.73	1846.5	0.397938241	1	1010.5	68.55	7.645	13.065	75.7	11715.5
32419	2	29	1	3	1	1.17	3	2	NA	1	3	1	2	2	2	1	30.655	120.775	5.6	31.88	2703.045	881.5	-3.737028989	2	473.5	57.95	3.295	5.29	53.05	6037
32428	2	63	3	2	1	3.5	1	2	NA	1	1	1	2	2	2	2	75.375	228.995	16.85	61.94	2345.65	1786.5	-1.545107337	2	347	65.75	4.035	13.9	97.25	6037
32429	1	21	3	3	3	5	2	2	NA	1	3	2	2	2	2	2	69.92	175.655	9.1	106.385	2516.52	1926.5	-3.037426436	2	281	12.4	6.27	9.77	76.3	6104.5
32436	2	51	3	2	1	4.24	1	2	NA	2	2	2	2	2	2	2	55.255	213.13	17.5	92.65	4023.27	2041.5	-1.998622757	2	541.5	65.95	7.525	7.93	67.5	6714.5
32437	1	25	4	3	3	5	3	2	NA	1	3	2	2	2	2	2	127.625	433.305	17.75	61.865	4314.835	2760.5	4.360723946	2	1217	279.15	5.335	11.445	179.1	3740
32440	1	72	3	1	1	1.19	3	2	NA	1	3	2	2	2	1	2	59.335	218.97	10.9	57.92	1817.93	1610.5	-3.306761336	2	571	35.4	4.57	6.87	73.95	2902.5
32441	2	38	3	3	1	2	3	2	NA	1	1	2	2	1	2	2	92.44	260.485	11.5	83.175	3592.375	3097.5	-1.749133494	2	401	45.8	5.72	9.77	116	4693.5
32444	1	85	3	1	2	1.95	2	2	NA	NA	1	1	1	2	2	2	76.94	191.315	15.65	76.065	1971.56	1740	-1.350764459	2	499.5	72.8	5.285	11.065	111.95	3180.5
32447	1	65	3	3	1	3.41	2	2	NA	1	1	2	2	2	2	2	95.175	252.665	25.55	71.935	2389.81	2138	0.474882131	2	776	84.9	8.43	9.375	129.35	7309
32452	1	74	3	3	1	5	2	2	NA	1	1	1	2	2	2	2	48.62	215.725	22.9	43.435	2285.925	1609	3.847829181	2	865	190.65	12.825	23.34	104.5	3458.5
32459	2	62	3	3	2	0.82	1	2	NA	1	2	1	2	2	2	2	73.14	253.325	14	97.28	2790.905	2174	-2.890457276	2	502.5	32.2	3.89	12.685	67.65	3034
32467	2	48	3	2	1	NA	1	2	NA	1	3	1	2	2	2	2	41.575	98.12	11.3	37.02	1969.395	1177	-2.223003972	1	1004	23.1	4.665	5.43	53.5	12576.5
32477	2	41	4	3	3	2.38	2	2	NA	2	3	2	2	2	2	2	63.975	153.9	11.15	46.695	4268.125	1281	-3.453536973	2	227.5	48.25	3.71	6.22	102.55	2317
32483	1	40	1	1	1	0.47	2	2	NA	1	1	1	2	2	2	2	81.67	256.57	20.75	66.25	1977.925	1921.5	-2.990042337	2	215.5	28.95	5.63	9.005	86.35	5623.5
32488	2	50	3	3	1	5	3	2	NA	2	3	1	2	2	2	2	56.14	239.93	19.1	93.06	2980.55	2001	-1.61629562	2	498.5	36.1	10.425	6.835	81.9	8515
32489	1	62	3	1	1	5	3	2	NA	1	3	1	2	2	2	2	48.785	135.98	12.35	55.62	2173.465	1204.5	-3.107892504	2	369	48.65	6.755	7.37	69.4	3287
32491	2	29	3	1	1	0.81	1	2	NA	1	2	2	2	1	2	2	58.24	164.53	6.35	40.595	3718.425	1377	-1.581957821	2	770	53.35	4.865	7.055	72.6	12427.5
32494	1	37	3	2	3	1.95	2	2	NA	1	3	2	2	2	2	2	75.42	243.325	20.65	68.905	2873.425	1862.5	4.242540392	2	1353.5	119.55	7.73	16.53	83.3	28218
32497	2	74	3	2	2	1.22	1	2	NA	1	1	1	2	2	2	2	86.745	328.035	20.1	82.07	4312.23	2349	-0.178600362	1	849	66.75	6.22	16.495	97.6	3024
32503	2	29	2	1	2	1.75	1	2	NA	1	3	2	2	2	2	2	143.045	356.075	27.8	114.225	4852.205	2999.5	1.296221337	1	654.5	21.75	7.475	20.11	181.2	1969
32504	1	58	4	3	1	NA	2	2	NA	1	1	1	2	2	2	2	102.39	204.955	6	107.585	2341.25	2546.5	-1.822921885	2	299.5	15.55	3.99	10.455	121.6	10098.5
32506	1	25	3	3	1	4.83	2	2	NA	1	1	1	2	2	2	2	107.97	437.5	21.2	106.63	3194.485	3104.5	4.937757303	1	1255	214.3	11.91	21.47	131.2	2459
32517	1	61	3	3	2	1.29	1	2	NA	1	2	2	2	1	2	2	76.21	396.915	22.55	108.725	2579.675	2854.5	-0.470502516	2	678	136.9	6.3	11.17	100.45	884.5
32520	1	38	4	2	1	1	2	2	NA	1	3	1	2	2	2	2	130.03	400.57	24.45	134.345	2556.465	3332.5	11.87403765	1	1783.5	202.1	13.525	17.785	165.5	52671.5
32521	1	53	3	2	1	1.17	1	2	NA	1	2	1	2	2	2	2	97.39	248.04	15.05	86.46	1959.51	2221.5	-1.019495789	2	216.5	53.15	6.785	10.59	166.55	806.5
32523	1	35	3	2	1	3.5	2	2	NA	1	3	2	2	2	2	2	90.86	472.525	9.05	98.805	4462.92	3405	-1.119957185	2	217.5	38.75	7.51	14.22	100.25	8845
32540	2	60	4	1	1	0.55	3	1	NA	1	3	1	2	2	2	2	54.2	139.655	8.3	37.245	1444.295	1099.5	-1.457495642	2	325.5	142	3.835	9.89	63.4	10012
32548	1	64	3	1	1	5	1	2	NA	1	1	1	2	2	1	2	92.505	275.655	21.85	98.86	2672.11	2471	3.66982566	2	1032	127.15	9.875	14.635	121.4	19138.5
32550	1	56	3	2	1	3.5	1	2	NA	1	3	1	2	2	2	2	116.77	374.41	19.65	140.825	3265.16	3166.5	8.207285578	2	1409.5	260.5	16.57	14.895	150.3	20944
32552	2	26	4	2	1	1.74	3	2	NA	2	3	2	2	2	2	2	86.745	336.945	12.8	105.465	1831.56	2632.5	-1.045730947	1	292.5	100.9	5.15	11.465	114.85	5088
32556	2	41	3	3	3	5	2	2	NA	1	1	1	2	1	2	1	66.52	94.53	6.15	35.865	3572.495	1094	-3.910783533	2	136.5	24.25	3.05	7.07	104.85	2131.5
32560	2	23	3	3	3	0.73	1	2	NA	1	3	2	2	2	2	2	68.365	165.845	19.1	72.805	2623.375	1608	-2.350112423	1	486	46.1	6.905	10	62.25	6244.5
32564	1	43	4	2	2	4.97	3	2	NA	1	2	2	2	2	2	2	98.02	420.115	11.65	123.73	3473.205	3142	-1.828649784	2	215.5	11.35	4.815	12.525	127.35	6903
32565	2	48	1	2	2	4.04	1	2	NA	1	3	2	2	2	2	2	138.995	301.63	18.25	57.52	3500.695	2259.5	5.869094682	2	1588.5	142.5	6.49	13.285	189.3	21424.5
32566	1	43	4	2	1	5	3	2	NA	1	3	1	2	2	2	2	95.155	253.435	14.15	40.14	2383.36	1905	7.827992168	2	1730.5	114	36.38	19.27	109.85	1394.5
32570	1	38	3	3	1	5	2	2	NA	1	3	2	2	2	2	2	93.23	251.205	15.35	59.885	3060.1	1923	0.798896425	2	986.5	65	9.71	14.23	115.8	3585.5
32573	1	46	4	3	2	4.08	2	2	NA	1	3	1	2	2	2	2	128.595	325.27	10.15	105.625	1990.36	2759.5	1.318034399	2	470	50.9	10.415	9.94	194.4	7504.5
32575	2	24	3	3	3	2.34	1	1	NA	1	1	2	2	1	2	2	68.05	138.235	13.75	58.645	3554.795	1331	2.299454689	2	615	114.95	7.795	9.295	95.35	30418
32577	1	45	3	3	3	4.16	3	2	NA	1	2	2	2	2	2	1	59.88	100.395	9.6	30.06	3687.51	902	-1.638213779	2	1012	15.1	3.555	4.945	72.05	17359
32581	2	83	3	2	2	1.56	3	2	NA	2	3	1	2	2	2	2	57.425	204.88	12.65	24.845	2500.65	1239.5	-1.05368606	1	437.5	128.75	9.175	8.225	71.55	5574
32586	2	67	3	3	1	2.57	2	2	NA	1	3	1	2	1	2	2	62.03	192.505	18.55	66.725	1961.055	1614	-2.129297573	2	307	157.9	4.02	8.845	70.35	2073.5
32588	1	65	3	3	1	5	1	2	NA	1	3	2	2	2	2	2	116.77	356.355	30.55	102.685	3749.3	3111.5	6.515102546	2	1147.5	149.05	14.29	22.44	142.5	19081
32591	2	52	4	1	1	3.87	3	1	NA	1	3	2	2	2	2	2	78.045	239.44	14.75	67.945	1764.08	1869.5	0.479480777	1	661	70.5	15.275	12.745	100.85	1620
32592	1	51	3	2	1	3.79	2	2	NA	1	3	1	2	2	2	2	46.915	267.59	10.5	71.445	4201.925	2142	-4.621660661	2	352	36.7	4.975	6.685	41.2	632
32596	2	29	4	1	1	3.12	3	2	NA	2	3	2	2	2	2	2	60.21	253.495	12.9	74.765	3067.63	1905	-3.79871685	2	179.5	76.85	2.335	8.065	73.75	1997.5
32599	2	45	3	2	1	2	1	2	NA	1	1	1	2	2	2	2	31.55	95.235	3.2	36.115	1208.79	828	-6.129000735	2	21	4.65	1.305	4.235	60.75	1529.5
32605	1	39	4	1	1	1.49	3	2	NA	1	3	2	2	1	2	2	63.795	428.83	13	83.355	3836.965	2670.5	-1.055700418	1	492.5	106	4.935	11.9	74.25	8783
32609	1	45	1	1	2	0.98	3	2	NA	1	3	2	2	2	2	2	75.495	324.505	19.2	66.61	2136.195	2177	1.119674821	2	327	89.1	8.855	9.905	124.65	19610.5
32615	2	64	1	1	2	0.84	2	2	NA	2	2	1	1	2	1	2	60.575	171.495	15.6	76.425	3591.87	1597.5	-2.176656674	2	718	52.95	5.935	8.325	69.8	5283
32616	2	24	3	1	3	0.19	1	2	NA	1	3	2	2	2	2	2	58.39	244.56	10.75	68.945	2279.99	1815	-1.479702907	2	839.5	44.5	3.29	14.66	90.75	2470.5
32619	1	52	1	1	1	3.41	2	2	NA	1	3	1	2	2	2	2	67.865	174.985	13	69.87	3821.63	1605.5	-2.334578257	2	236	72.95	4.68	6.595	110.65	5630
32620	1	51	1	1	1	0.2	1	2	NA	1	3	2	2	1	2	2	93.3	286.025	25.15	90.595	1211.45	2329	-1.617633249	2	61	84.65	4.37	13.15	115.55	4711
32624	2	74	3	3	1	1.89	2	2	NA	1	1	1	1	2	2	1	43.225	147.165	8.45	35.225	1882.26	1063	-3.416552551	2	286.5	80.9	3.125	4.115	65.55	8555.5
32626	2	33	3	3	1	3.31	1	2	NA	1	3	2	2	2	2	2	86.955	231.005	17.05	141.585	2805.095	2499	0.37941699	2	563.5	31.9	11.085	13.005	122.6	8945.5
32629	2	71	3	2	1	3.03	1	2	NA	2	3	1	2	2	2	2	25.84	115.64	13.55	26.93	1198.71	782	-3.581192766	2	112.5	112.9	3.195	4.28	39.65	10856
32632	2	55	3	2	3	4.08	2	2	NA	1	2	1	2	1	2	2	92.385	249.35	20.05	156.975	2864.565	2700	-1.267354096	2	422	31.1	11.455	10.815	95.7	4137
32636	2	41	5	3	1	3.08	1	2	NA	2	3	2	2	2	2	2	81.1	227.775	13.65	44.395	5107.315	1614.5	0.118814768	2	919	90.65	3.63	8.375	127.35	10195
32640	1	39	3	2	1	NA	3	2	NA	2	3	2	2	2	2	2	194.305	181.05	13.95	117.705	4318.785	2531	4.041719346	2	576	68.8	9.915	21.715	238.2	5157
32641	1	50	1	3	1	2.3	2	2	NA	1	1	2	1	2	2	2	58.945	198.585	17.15	62.695	4728.665	1809	-0.428277205	2	271	46.6	12.05	14.5	86.3	8497
32650	1	31	4	3	2	4.17	2	2	NA	1	3	2	2	2	2	2	89.975	299.935	12.45	93.56	2556.025	2379	-1.517617503	2	128.5	25.2	6.695	9.035	131.15	10233
32651	2	39	1	1	1	0.82	2	2	NA	1	3	2	2	2	2	2	65.415	237.015	11.6	64.105	2192.19	1759	-0.813534232	2	281.5	134.7	9.02	8.13	97.7	4842.5
32653	1	20	1	1	1	0.7	2	2	NA	1	2	2	2	2	1	2	119.885	433.285	27.75	109.275	4628.475	3183.5	3.425124814	2	510	226.65	13.96	15.73	147.75	694.5
32654	2	23	2	3	1	5	1	2	NA	1	2	2	2	1	2	2	64.075	296.865	11.6	68.485	2699.58	2225.5	-1.440333273	2	439.5	15.75	7.03	7.42	109.4	12689.5
32656	2	20	2	3	1	1.87	1	2	NA	2	3	2	2	2	2	2	102.39	368.425	21.3	118.8	2246.8	2956	4.249220009	2	1399.5	168.85	9.045	14.52	181.55	2855
32663	2	40	3	1	1	1.47	3	2	NA	2	2	1	2	1	2	2	55.64	340.925	12.9	103.11	3278.84	2457	-1.109402006	2	403.5	65.65	12.115	16.07	57.55	1425
32666	1	85	3	2	1	1.89	2	2	NA	2	3	2	2	2	1	2	73.47	262.225	9.75	81.44	2702.525	2052.5	-2.992303935	2	246.5	26.6	8.05	4.665	117.95	951
32671	2	29	3	3	1	2.69	1	2	NA	1	2	1	2	2	1	2	152.77	266.455	12.55	169.985	3951.7	3171.5	4.415973564	2	1660	53.35	12.48	17.665	161.7	8492.5
32674	2	26	5	3	3	1.57	1	2	NA	1	3	2	2	2	2	2	79.12	237.005	15.5	106.245	3028.685	2200	1.145714674	2	798	63.95	8.285	14.21	98.55	15565
32677	2	53	1	3	2	3.12	3	2	NA	2	3	1	1	2	2	2	78.4	240.345	16.15	129.53	1888.675	2392.5	4.976729367	2	2239	40.55	10.365	7.655	125.3	28603
32681	2	67	3	3	2	0.98	2	2	NA	1	3	1	2	1	2	2	112.305	303.44	33.7	74.625	3042.715	2355.5	4.137257483	2	706	109.55	14.16	11.8	158.5	20541.5
32684	2	67	4	2	2	1.53	3	2	NA	2	2	1	2	2	1	2	48.495	206.575	13.8	60.785	2512.595	1536.5	-2.161442549	1	386	145.7	4.68	6.355	56.1	6878.5
32689	2	31	3	1	3	0.78	1	2	NA	1	2	2	2	1	2	2	104.605	215.665	5.65	83.93	4319.94	2269.5	3.166686388	2	2510	53.5	3.9	16.5	148.75	559.5
32690	2	56	3	3	2	5	2	2	NA	1	3	1	2	1	2	2	88.5	247.22	26.5	62.36	3314.61	1866	9.662481105	2	1292	231.85	21.05	15.675	123.4	36663.5
32691	1	43	4	2	2	2.18	1	2	NA	1	2	2	2	2	2	2	122.96	268.58	9.85	121.475	2329.43	2855	0.94402692	2	454	86.1	7.675	8.305	208.05	3854.5
32693	2	21	1	3	3	0.79	1	2	NA	1	1	2	2	2	2	2	56.74	233.025	9.85	57.27	3856.82	1671.5	-2.715216159	2	207.5	66.85	4.085	5.445	91.7	9533.5
32696	1	69	4	3	1	3.46	NA	2	NA	2	2	1	1	2	2	2	67.61	220.345	12.85	64.8	3026.865	1710.5	-1.32174896	2	449	115.1	3.62	12.81	88.35	4157.5
32697	1	67	3	2	1	4.8	3	2	NA	1	1	1	2	2	1	2	68.695	136.63	12.05	55.54	2588.945	1316	-0.862383071	2	424	102.9	4.525	12.755	87.15	9050.5
32703	1	71	3	3	1	3.64	2	2	NA	1	1	1	2	1	1	2	78.525	315.03	28.45	55.84	2555.005	2017	9.93444637	2	1264	255.05	31.265	11.585	133.45	24095.5
32709	2	47	3	3	1	1.25	3	2	NA	1	3	2	2	1	2	1	52.03	173.78	11.25	50.265	3540.575	1339.5	-1.844734574	2	774	108.3	2.985	7.33	84.6	3605.5
32711	2	60	1	1	2	0	3	2	NA	1	3	2	2	2	2	2	72.42	242.29	28.4	55.565	2849.875	1715	0.460735243	2	459	174.65	6.81	9.715	79.35	13481
32713	2	45	5	3	2	4.42	2	2	NA	2	3	2	2	2	2	2	60.465	331.855	15.25	39.75	2175.24	1903.5	-0.325326835	2	791	190.7	4.595	7.07	69.4	7762
32714	2	26	3	3	1	2.76	1	2	NA	1	1	2	2	2	2	2	67.69	243.26	19.2	78.63	2663.93	1981.5	0.222165684	2	901.5	96.5	7.56	11.125	73.5	11613
32716	2	66	1	1	2	1.37	3	2	NA	1	3	2	2	1	2	2	36.94	239.54	19.6	34.16	2567.51	1392	-3.297264232	2	112.5	120.05	5.135	4.835	44.2	7914
32717	2	42	1	1	1	1.13	2	2	NA	2	3	2	2	2	2	2	108.705	265.895	17.65	105.31	2471.795	2424.5	-1.119177922	2	535.5	39.75	5.075	12.09	112.7	7519.5
32724	1	23	3	3	3	5	2	2	NA	1	1	1	2	2	2	2	94.585	296.18	11.85	96.35	3322.18	2965	0.200062245	2	784	33.95	3.87	20.93	114.65	6126.5
32727	1	65	4	1	2	1.69	NA	2	NA	1	3	1	2	2	2	2	81.295	138.83	6.95	69.85	2267.54	1817.5	-2.603178896	2	272.5	40.05	6.115	5.895	130.45	1377.5
32731	1	31	4	3	3	3.72	2	2	NA	2	3	2	2	1	2	2	109.115	358.36	20.9	56.035	1954.9	2392.5	-0.314196582	2	853	44.95	6.13	15.845	120.65	836.5
32732	2	61	3	3	2	5	2	2	NA	1	1	2	2	1	2	2	77.27	204.92	18.7	51.015	2606.955	1681.5	-1.406474616	2	434	30.55	6.395	8.54	93.3	14008
32733	2	40	3	3	1	5	1	2	NA	1	1	2	2	1	2	2	67.715	186.67	20.25	89.7	4593.04	1969.5	2.719760812	2	1080	137.15	11.295	12.03	99.55	14016
32734	1	22	1	2	3	0.68	1	2	NA	1	2	2	2	2	2	2	131.185	428.88	19.8	106.87	3108.69	3167	1.319274304	2	110	26.7	6.305	25.77	163.15	8764.5
32738	1	20	3	1	3	2.25	3	1	NA	1	2	2	2	1	2	2	98.55	393.94	25.65	82.355	5247.65	3872.5	0.479985414	2	256.5	126.2	5.95	8.7	135.25	14565.5
32742	1	55	3	2	1	2	1	2	NA	1	2	2	2	2	2	2	49.62	110.82	9.45	44.17	2920.455	1247.5	-3.61723565	2	630.5	12	3.3	11.615	50.9	2404
32745	2	43	5	2	2	2.04	1	2	NA	2	2	2	2	2	2	2	72.785	202.56	3.75	53.345	1870.525	1569.5	-3.352016054	2	127.5	11.8	4.58	12.31	96.6	1338
32749	2	58	3	3	1	2.49	3	2	NA	2	2	2	2	2	2	2	48.055	161.835	9.85	66.325	2870.215	1428	-3.71652406	2	290	47.05	4.935	6.4	79.8	1384
32755	1	31	4	2	3	2.93	1	2	NA	1	2	2	2	2	2	2	133.32	334.59	11.55	114.76	1693.245	3289	3.371446291	2	951	114.55	7.98	17.595	188.6	5372
32759	2	38	2	3	1	3.31	1	2	NA	1	3	2	2	2	2	2	87.785	290.02	17.9	95	1881.79	2305.5	1.112417478	2	654	173.6	9.645	12.675	84.5	7004.5
32761	1	85	3	3	2	4.7	2	2	NA	2	1	1	2	1	2	2	56.61	186.585	6.95	40.03	1225.495	1320	1.592170437	2	2667.5	82.55	2.17	9.385	99.4	1762.5
32768	2	28	3	2	3	1.78	2	2	NA	2	3	2	2	2	2	2	108.98	193.71	13.3	47.135	1988.12	1608.5	1.482358553	1	721.5	143.2	5.53	18.535	114.6	5919
32775	1	69	4	1	2	2.04	3	2	NA	1	1	1	2	1	2	2	96.55	140.04	9.85	71.975	2200.76	1595.5	0.793683856	2	626	42.95	5.2	18.415	143.05	8552
32779	1	39	5	3	1	4.13	2	2	NA	1	1	2	2	2	2	2	93.53	306.8	11.4	104.49	2850.605	2611.5	2.627535302	2	416.5	235.4	7.06	13.61	154.7	6144
32799	1	31	3	3	3	5	2	2	NA	1	1	1	2	2	2	2	70.395	222.56	14.25	81.935	3037.415	1949.5	0.199937207	2	793.5	101	5.495	10.47	81.95	15062.5
32804	1	80	3	1	1	1.13	2	2	NA	1	1	1	2	2	2	2	106.545	201.625	14.1	56.66	1821.555	1738	2.172352883	2	715	77.1	5.405	19.215	153.1	11978.5
32808	2	76	5	3	2	1.22	NA	2	NA	2	3	1	1	2	2	2	26.05	70.095	5.35	22.775	2393.845	583	-6.34057381	2	136.5	13.35	1.825	2.835	44.15	888.5
32813	2	41	1	1	2	0.51	3	2	NA	2	2	2	1	2	2	2	100.35	312.45	14.5	81.215	3469.31	2363.5	0.024949934	2	740.5	30.15	5.42	18.225	124.65	4817.5
32817	2	66	3	3	1	5	1	2	NA	1	1	1	2	2	2	2	72.45	227.29	17.65	67.835	3488.295	1784.5	0.934989606	2	722.5	157.4	9.295	11.95	95	5650.5
32821	2	60	3	3	1	4.55	3	2	NA	2	3	1	1	1	2	2	44.665	166.38	20.4	33.725	3068.12	1114.5	0.300686849	2	530.5	127.55	6.075	7.86	57.75	24282
32825	1	37	4	3	2	3.79	3	1	NA	1	1	1	2	2	2	2	117.305	359.35	16.35	94.045	4713.245	3441.5	5.792455375	2	533.5	120.25	10.31	14.72	216.4	27872
32829	1	21	3	3	3	2.09	1	1	NA	1	2	1	2	2	2	2	90.125	373.385	8.15	92.83	3007.97	2812.5	-0.957870555	2	234.5	110.55	5.675	10.925	109.4	6608.5
32832	2	75	3	2	1	2.65	1	2	NA	2	1	1	2	1	2	2	44.8	113.54	4.55	61.52	1718.18	1176	-3.765638707	1	640	8.5	3.465	5.735	90.2	888
32835	1	33	1	3	1	1.16	3	2	NA	1	3	1	1	2	2	2	59.785	262.635	13.6	65.585	3457.09	1858.5	-0.513323354	2	564	149.35	4.605	6.825	91.1	10896
32836	2	39	4	3	3	NA	2	2	NA	1	3	2	2	2	2	2	93.375	228.005	17.85	69.08	2742.935	1892	0.704958025	2	548.5	118.9	5.925	7.145	176.45	6570
32837	1	33	4	3	1	2.8	3	2	NA	1	3	1	2	2	2	2	80.555	253.7	7.65	70.205	2373.26	2054	-2.640205813	2	404	96.45	1.895	10.755	86.55	1019.5
32842	2	53	3	3	1	5	1	2	NA	1	1	2	2	2	2	2	78.045	228.86	22.75	60.005	3861.6	1791	0.658042642	2	723.5	165.45	6.96	10.39	80.9	10566.5
32857	2	42	4	2	3	1.34	2	2	NA	1	2	1	2	2	2	2	38.09	161.46	6.35	28.505	1609.055	1446	-4.42734507	1	64	140.95	1.44	4.12	35.1	4532.5
32859	2	65	3	3	3	1	1	2	NA	1	2	2	2	2	2	2	44.995	232.205	15.45	35.775	1722.345	1403.5	-2.711403268	2	219.5	105.2	4.395	7.13	71.9	5981
32868	2	41	5	2	3	0	3	2	NA	1	2	1	2	1	2	1	60.945	169.285	8.45	59.49	2150.5	1594.5	-0.471338419	2	992.5	59.8	6.18	11.09	62.9	12596.5
32880	2	62	4	1	1	2.02	3	2	NA	2	1	1	1	1	2	2	73.385	171.28	10.95	70.28	2623.83	1594	-2.772998864	2	414.5	23.85	5.26	8.695	99.45	3284
32885	2	48	3	3	1	3.57	2	2	NA	1	1	2	2	2	2	2	88.155	245.25	22.85	111.365	2586.75	2442.5	0.170949848	2	635.5	36.75	12.24	17.015	106.1	1619
32891	1	59	4	1	1	5	3	2	NA	1	3	1	1	2	2	2	135.41	135.215	12.9	115.9	2984.63	2265.5	8.898738444	2	1246.5	75.95	10.65	19.135	246.9	37044.5
32892	1	34	3	3	3	2.93	2	2	NA	1	2	1	2	2	2	2	117.99	409.41	25.1	138.135	6320.505	3972.5	11.47573918	2	888.5	65.8	39.695	31.645	184.2	18360.5
32897	2	54	3	2	2	2.02	1	2	NA	2	2	2	2	2	2	2	66.07	200.98	7.45	63.545	2959.255	1609.5	-3.520042916	1	144	7.5	3.575	7.875	74.55	11608.5
32900	1	30	3	3	3	0.41	3	2	NA	2	3	2	2	2	2	2	59.815	450.1	20.5	49.76	3243.815	2451.5	-0.625823645	2	174	197	4.98	7.18	106.25	6614.5
32901	1	24	4	3	1	2.33	3	2	NA	2	3	2	2	2	2	2	111.56	409.77	12.35	82.34	1760.95	2823.5	1.783854326	2	585	64.8	7.65	12.955	171.75	12978.5
32904	2	29	4	3	1	2.33	3	2	NA	1	3	2	2	2	2	2	25.34	170.65	11	22.675	2102.77	956.5	-4.639639352	2	362.5	74.2	3.235	4.245	28.9	3993
32908	2	62	4	2	2	0.93	3	2	NA	2	2	1	2	2	2	2	101.56	362.2	23.9	69.705	2047.345	2447.5	5.727676512	2	821	239.3	10.69	13.37	180.35	16321
32910	1	39	3	2	1	3.25	3	2	NA	1	3	1	1	2	2	2	96.14	237.615	16.05	122.1	5778.255	2407	3.039126445	1	958	49.25	9.425	18.03	150.75	14767
32917	2	49	4	3	2	3.97	3	2	NA	2	3	1	2	1	2	2	51.225	220.65	11.7	65.065	1642.755	1635.5	-2.870768321	2	181	93.85	7.16	8.02	42.25	6925
32918	2	64	4	1	2	NA	3	1	NA	1	2	1	1	1	1	2	105.06	113.465	13.8	86.92	5017.995	1651	0.859561751	2	588	32.3	18.74	15.595	89.6	4018.5
32919	1	31	3	1	1	5	1	2	NA	1	1	2	2	2	2	2	118.775	205.545	23.05	127.48	4702.81	2459.5	1.664583821	2	685	64.45	12.485	17.235	115.35	8342
32921	1	23	1	1	3	0.45	1	2	NA	1	2	2	2	2	2	2	113.895	298.675	11.2	73.21	2613.07	2401.5	-0.814719696	2	453.5	37.7	5.68	11.235	127.45	9114.5
32922	2	31	3	3	1	1.45	2	2	NA	1	2	2	2	2	2	2	105.555	196.36	12.05	165.305	4018.48	2687.5	1.443877277	2	611	35	14.04	12.98	164.85	4469.5
32923	2	23	3	3	1	0.63	1	2	NA	1	1	2	2	2	2	2	98.255	291.605	15.95	102.875	3262.77	2549	3.226598652	2	1140.5	79.9	14.075	10.665	146.95	12595.5
32925	1	43	1	1	1	0.71	2	2	NA	1	2	2	2	2	2	2	88.89	246.76	18.95	81.57	3039.835	2421	-1.851641971	2	241	28.75	5.27	10.1	104.95	10935
32926	1	70	3	3	1	5	2	2	NA	1	1	1	1	2	2	2	76.585	200.805	14.9	87.6	3499.26	2176.5	-1.175021565	2	616	60.85	6.185	13.19	84.65	5491.5
32930	2	29	3	1	1	5	1	2	NA	1	3	2	2	2	2	2	25.77	106.435	7.1	24.14	1594.72	737	-5.777186521	1	256.5	11.15	3.955	3.79	34.35	1583.5
32931	1	38	1	1	1	1.81	3	2	NA	1	2	2	1	2	2	2	45.105	170.89	12.45	43.335	3667.54	1241.5	-3.168793995	2	133	111.75	4.185	5.995	55.65	7487
32932	1	74	3	1	1	2.73	1	2	NA	1	3	1	2	2	2	2	76.69	283.195	22.35	55.5	2787.195	1901	0.21059902	2	565.5	216.6	4.74	9.95	94.75	4321
32941	2	56	1	3	2	1.71	3	2	NA	1	1	2	2	1	2	1	67.605	144.455	12.95	43.84	2495.65	1220	-2.082350144	2	340	63.85	3.27	11.045	98.85	6092.5
32943	2	63	4	1	1	3.12	1	2	NA	1	2	1	2	2	2	2	49.54	209.785	11.65	70.305	2023.985	1656	-1.439634492	2	208.5	145.4	5.17	6.505	79.45	10798.5
32950	1	44	4	1	1	1.24	1	2	NA	1	2	2	2	2	2	2	101.095	363.205	18.05	113.775	3435.84	2847	0.508404292	2	378	108.1	9.14	13.675	141.45	2468
32952	2	76	3	3	2	5	1	2	NA	1	1	1	2	1	2	2	52.51	197.625	14.65	71.97	1996.82	1620	-2.757281358	1	493.5	91.3	5.445	6.22	72	2202
32954	2	73	3	2	2	0.91	3	2	NA	1	1	1	1	2	2	2	91.52	241.91	27.4	37.27	4422.595	1633	3.415469484	2	686	126.85	6.705	9.46	159.9	26646
32958	2	45	3	3	1	5	1	2	NA	1	1	2	2	2	2	2	89.92	138.105	21.1	86.875	3553.75	1639.5	0.868517558	2	491	121.5	12.77	10.06	103.75	8520.5
32959	2	51	4	3	3	5	3	2	NA	1	2	1	2	2	2	2	97.485	323.315	10.8	93.305	2704.1	2708	1.303259548	2	673.5	176.9	4.185	13.505	114.65	9538
32960	2	42	4	1	1	1.49	3	2	NA	2	3	1	2	2	2	2	77.15	152.495	4.9	44.95	1318.23	1329.5	-3.802143416	2	126	27.85	2.275	11.54	91.45	976.5
32962	2	40	3	3	1	3.26	3	2	NA	1	3	1	2	2	2	2	69.375	192.895	11.85	52.85	4013.015	1509	0.33552198	2	449	91.6	5.025	8.8	111.75	20163.5
32963	1	32	1	1	1	1.55	2	2	NA	1	1	1	2	2	2	2	116.67	327.055	28.8	140.32	3967.44	3184.5	3.170520124	2	753.5	52.35	11.15	17.08	151.15	17410.5
32964	2	30	4	3	1	5	2	2	NA	1	3	2	2	2	2	2	114.48	420.3	22.55	122.335	3709.77	3207.5	4.568314984	2	1390.5	111.5	7.665	21.43	151.6	11988.5
32965	1	40	1	3	1	1.71	2	2	NA	1	1	2	2	2	2	2	178.365	559.09	50.35	117.355	7504.845	3941	14.28443573	2	1703.5	345.25	14.155	21.99	246	36192.5
32969	1	78	4	2	1	3.11	2	2	NA	2	3	2	2	2	2	2	99.155	409.39	23.2	139.13	2621.905	3259	5.21182267	2	993	257.05	11.1	10.835	135.3	18109
32972	2	67	1	2	1	1.33	1	2	NA	1	3	1	1	2	1	2	53.28	140.84	9.35	39.96	5617.06	1127	-3.161691954	2	217.5	27.55	5.03	6.35	100.75	5724
32979	1	50	3	2	1	3	2	2	NA	1	1	1	2	2	2	2	64.425	170.085	9.25	99.215	2225.35	1813.5	-1.210514045	2	395	69.6	9.04	7.88	89.35	9187.5
32980	1	47	1	3	3	5	3	2	NA	1	2	2	2	2	2	1	102.405	312.575	22.75	96.16	5388.3	3090	2.614039673	2	532	219	6.445	13.355	141.8	9891
32984	1	64	4	1	2	1.21	1	2	NA	1	2	1	1	2	2	2	84.095	204.915	18.3	44.675	2704.865	1538	4.249898328	2	1489	123.05	8.42	16.015	95.4	22825
32986	2	45	4	3	1	5	3	2	NA	2	3	2	2	2	2	2	86.805	257.79	19.85	60.33	4532.845	1900.5	4.44123337	2	460	367.35	8.68	10.67	136.35	10524.5
32988	1	39	3	3	1	3.42	3	2	NA	1	2	2	2	2	2	2	143.56	189.55	9.9	114.41	3676.955	2731.5	3.391626023	2	683	25.1	11.655	20.57	189.55	11106
32989	2	66	1	1	1	0.94	2	2	NA	2	3	1	1	2	2	2	78.3	236.59	27.5	67.245	2558.485	1814.5	2.998886696	2	413.5	333.25	7.665	9.94	89.5	14187
32991	2	64	3	3	1	1.52	3	2	NA	2	1	2	2	2	2	2	48.96	145.455	6.6	68.37	1596.415	1380	-4.584199619	2	258.5	9.5	3.32	7.49	66.3	2447
32997	1	41	4	3	1	1.45	1	2	NA	1	3	2	2	2	2	2	135.405	413.47	22	162.35	2662.9	3880	4.758862932	1	548	125.85	15.535	23.95	168.5	7182
33002	2	67	3	2	2	3.57	1	2	NA	1	3	2	2	2	2	2	83.235	321.02	23	132.14	2832.935	2710	7.868005707	2	976	196.6	13.96	18.195	225	18075
33005	2	58	3	3	1	3.79	3	2	NA	1	3	1	2	2	2	2	93.34	261.155	18.55	89.21	2569.885	2192.5	1.364737438	2	961.5	125.4	7.77	9.83	122.95	8997.5
33007	1	40	1	3	1	1.84	2	2	NA	1	3	1	1	2	2	2	102.3	303.095	12.3	152.005	4159.58	2965.5	0.203319394	2	400	18.65	10.275	17.66	128	5961
33011	2	27	3	3	3	0.84	1	2	NA	1	2	2	2	2	2	2	56.165	124.98	12.9	72.28	4101.87	1700	1.145842752	2	533.5	150.75	7.645	6.15	54.25	29409
33023	1	29	1	3	1	3.85	2	2	NA	1	1	2	2	2	2	2	103.585	251.545	16.2	115.855	3160.52	2449	1.656463766	2	468	83.2	7.31	17.445	125.1	15495
33026	1	36	3	3	1	5	1	2	NA	1	3	2	2	2	2	2	122.995	294.675	26.85	124.365	1863.395	3140.5	3.428556512	2	573.5	113.05	19.53	14.835	133.65	8611
33028	1	27	1	2	1	1.54	3	2	NA	1	3	2	2	2	2	2	66.385	227.85	14.35	41.415	1796.82	1529	-2.385898011	1	417	120.55	3.36	7.055	83.95	3109
33037	1	35	3	3	3	3.67	2	2	NA	1	3	2	2	2	2	2	115.39	264.825	26.2	151.685	2785.54	2853.5	0.828686083	2	433.5	32.8	7.715	16.565	176.55	5175.5
33039	1	26	1	1	1	2.71	2	2	NA	1	1	2	2	2	2	2	91.865	421.915	17.6	135.35	2070.715	3234.5	-0.014479082	2	493	64.5	8.425	15.39	94.75	9208.5
33042	1	28	3	1	1	2.27	3	2	NA	2	2	2	2	2	2	2	147.79	590.26	27.6	136.86	4033.44	4145.5	8.018583073	2	393	229.9	10.305	23.76	203.7	27854.5
33046	2	30	3	3	1	1.5	2	2	NA	1	3	2	2	2	2	2	90.86	226.13	12.55	97.36	3426.05	2131.5	0.491374899	1	655	17.85	7.84	14.33	102	17519
33055	1	39	3	3	1	5	3	2	NA	2	3	2	1	2	2	2	70.265	169.25	15.25	50.67	2917.23	1375.5	0.910283457	2	526.5	57.95	16.555	7.115	120	10656.5
33059	2	38	1	1	1	1.16	1	2	NA	2	3	2	2	2	2	2	122.235	379.82	23.5	98.73	2586.395	2867.5	18.52574744	2	9223.5	189.45	7.72	17.275	150.9	2660.5
33067	2	38	4	2	3	3.63	2	2	NA	1	3	2	2	2	1	2	34.575	183.565	4.75	54.405	1142.055	1346	-5.802239787	1	84	33.55	2.275	6.61	32.1	984
33069	1	80	3	1	1	0.83	1	2	NA	1	3	1	2	2	2	2	82.505	295.745	24.15	66.57	2832.97	2063.5	1.424958993	2	1245.5	105.2	9.87	13.09	81.65	7912.5
33071	2	69	3	1	1	0.91	3	2	NA	2	3	1	1	2	2	2	70.04	151.115	15.55	64.26	2154.52	1435.5	-1.992431275	2	572	49.7	5.48	6.525	102.35	6383.5
33072	2	33	3	3	1	5	1	2	NA	1	3	2	2	2	2	2	81.275	259.965	16.5	67.73	2346.245	1953	3.119129102	2	446.5	149.75	8.63	12.545	108.7	28295
33076	1	54	1	1	1	1.71	2	2	NA	1	1	1	1	2	2	2	42.895	131.835	15.95	37.78	1721.445	1028.5	-3.950204541	2	194.5	66.05	3.37	5.355	39.65	10208
33077	1	72	3	3	1	2.18	2	2	NA	1	1	2	1	2	1	2	79.205	256.865	22.85	48.775	3489.18	1746	2.256030669	2	1560.5	135.4	6.01	11.705	80.9	14390.5
33080	1	44	3	3	1	3.63	2	2	NA	1	3	1	2	2	2	2	89.515	319.265	12.8	87.27	2968.68	2766	-2.006962728	2	246.5	43.9	4.235	9.3	125.55	6226.5
33081	1	42	3	1	1	0.6	2	2	NA	2	3	2	2	2	2	2	106.165	388.205	22.45	128.765	2603.44	3071.5	4.694248682	2	1032	244.8	12.99	14.5	127.4	8243
33086	1	56	3	3	1	2.3	2	2	NA	1	1	2	2	2	2	2	63.405	347.685	15.4	77.435	2578.23	2300	-2.638104778	2	346	78.15	5.4	10.56	75.95	1074.5
33092	2	32	3	3	1	2.43	3	2	NA	1	3	1	2	2	2	2	58.005	186.595	22.3	67.57	1960.8	1536	-1.049560425	2	749.5	94.55	5.82	9.39	64.4	9697.5
33093	1	74	3	2	1	3.03	3	2	NA	2	3	1	1	2	2	2	62.765	206.76	15.2	51.845	2479.875	1519.5	-0.642868006	2	745	83.05	5.915	13.295	64.15	9725
33095	1	31	4	3	1	1.09	3	2	NA	2	3	2	2	2	2	2	110.65	355.365	15.35	155.405	1783.12	3222.5	2.804563988	2	715.5	120.7	9.085	16.73	167.25	7027.5
33099	2	51	3	3	2	4.7	2	2	NA	1	3	2	2	2	2	2	71.085	197.41	9.15	94.915	2585.915	1893	-2.413763272	2	641.5	16.6	6.765	10.255	75.7	3916.5
33107	2	57	4	3	1	5	3	2	NA	2	3	1	2	2	2	2	68.755	201.705	15.5	57.235	1546.05	1570	0.960805907	2	1249.5	70.65	5.665	7.755	86.05	20351
33108	2	81	3	1	1	NA	1	1	NA	2	3	1	2	2	2	2	51.84	164.32	8.75	33.245	1978.43	1143.5	-2.072451121	2	726.5	78.5	5.75	9.945	63.3	2484.5
33114	1	64	3	3	1	1.36	2	1	NA	1	1	1	1	2	2	2	115.525	307.575	28.3	158.465	4945.11	3068.5	4.627940783	2	700	134.2	24.24	18.12	139.05	2108
33121	1	49	4	2	3	1.88	1	2	NA	1	2	1	2	2	2	1	99.685	326.54	16.35	98.27	3088.645	2544	1.68055696	1	350.5	147.65	4.04	23.095	121.05	8567
33123	2	52	3	3	1	5	3	2	NA	2	2	2	1	1	2	2	99.335	261.75	19.3	137.69	5381.425	2662	1.637013178	1	286	74.7	12.075	12.065	136.95	16485.5
33130	1	27	3	1	1	0.3	1	2	NA	1	2	2	2	2	2	2	93.01	297.165	9.6	77.17	4054.405	2619.5	-0.867006659	2	107.5	92.4	3.25	17.87	115.75	5409.5
33134	1	42	1	3	1	1.08	2	2	NA	1	1	2	2	2	2	2	115.115	363.905	24.75	73.055	2832.155	2601.5	3.933793316	2	1200.5	78.55	8.895	10.585	175.85	20604.5
33139	2	34	1	1	1	NA	3	2	NA	1	3	2	2	2	2	2	107.215	354.615	34.1	81.58	3363.375	2554.5	-0.898344275	2	240.5	102.4	8.46	12.615	109.3	1554.5
33140	1	42	5	1	1	0.6	3	2	NA	1	1	1	2	1	2	2	97.845	146.71	6.9	64.515	3199.515	1754.5	0.400050443	2	504	53.8	5.63	14.72	149.8	8464.5
33144	1	58	3	3	1	5	3	2	NA	2	3	2	2	2	2	2	93.125	271.745	13.6	110	2488.085	2428	3.668583849	2	621.5	199.05	10.34	11.965	145.95	15139.5
33153	1	82	3	3	1	5	2	2	NA	1	3	1	1	2	1	2	56.54	198.02	13.35	41.305	2721.89	1749	5.200744864	2	502.5	91.55	5.945	37.385	107.65	25755
33154	1	46	1	2	1	1.37	3	2	NA	1	2	1	2	2	2	2	184.625	240.97	14.95	60.45	4064.725	2483.5	6.284562907	2	420	36.35	4.54	20.765	388.95	11824
33161	1	33	4	2	1	1.62	3	2	NA	2	2	1	2	1	2	2	62.005	343.025	21.95	64.795	3627.225	2152.5	0.579062835	2	993	102.15	7.77	9.03	70.8	15473.5
33162	1	51	1	2	1	2.8	3	2	NA	2	3	1	2	2	2	2	96.89	321.465	24.05	90.93	2018.765	2475	-1.369182771	2	313.5	18.1	5.2	13.385	151.6	2131.5
33163	2	21	4	3	3	2.49	1	2	NA	2	3	2	2	2	2	2	70.21	223.735	6.85	75.24	1467.55	1851	-0.953594501	2	697.5	136.75	2.06	13.28	88.35	2539.5
33166	1	27	3	3	1	3.01	3	2	NA	1	1	2	2	2	2	2	139.12	440.885	28.05	126.05	2385.85	3435.5	5.462913857	2	806	65.85	9.095	24.125	227.8	14647
33168	1	52	3	2	2	0	2	2	NA	1	2	2	2	1	2	2	109.095	222.85	12.1	121.1	2999.7	2602.5	7.56067384	2	336	22.4	9.11	53.335	194.1	15822
33169	2	20	4	3	3	3.98	3	2	NA	2	3	2	2	2	2	2	99.58	357.925	12.8	130.29	1445.26	2984	3.060232818	1	695.5	268.85	6.32	15.245	115.2	8137
33170	2	42	1	2	1	1.61	2	2	NA	1	1	2	2	2	2	2	60.815	294.71	13.15	56.69	1758.605	1977	-2.448453892	2	204	99.3	3.435	9.615	85.8	4913.5
33181	2	40	5	3	1	1.17	2	2	NA	1	3	1	1	2	2	2	127.16	122.51	8.95	64.1	1702.445	1563.5	2.021570202	2	755.5	120	5.505	15.785	153.85	8844
33182	1	73	3	2	2	1.19	3	1	NA	1	1	1	1	1	1	2	59.095	295.285	17.2	60.195	2047.255	1896.5	-3.067501348	2	370.5	40.75	7.42	7.88	56.45	5425
33183	1	26	1	2	2	3.59	3	2	NA	2	3	2	2	2	2	2	98.365	362.165	24.6	79.3	2172.815	2541	1.065782172	2	181	210	6.3	10.225	137.75	7964
33184	1	77	1	1	1	0.39	2	2	NA	2	3	1	2	1	2	2	104.14	271.035	19.2	71.32	1807.345	2114	0.019074658	2	311	121	6.455	16.855	120.75	1825.5
33186	1	38	1	1	1	NA	1	2	NA	1	3	2	2	2	2	2	76.91	453	47.45	82.395	2147.415	2805.5	-0.360440433	2	174.5	86.7	8.955	9.815	96.75	14609.5
33187	1	41	4	3	1	1.65	3	2	NA	2	3	1	1	2	2	2	78.605	310	17.55	74.11	3930.915	2204	-0.610465079	2	418.5	105.8	5.685	12.305	129.85	1459.5
33190	1	32	3	2	1	0.37	1	2	NA	1	2	1	2	2	2	2	90.215	81.475	5.95	73.48	4424.16	1363.5	-2.861002572	2	335	3.55	2.305	10.775	129.95	2255
33197	2	85	3	3	2	5	2	2	NA	1	1	2	2	2	2	1	57.24	202.11	13.9	62.365	2258.83	1568	-1.339037995	2	789	131.3	3.755	10.23	74.25	2233.5
33202	1	43	3	3	1	4.04	3	2	NA	1	1	1	2	2	2	2	93.07	251.605	9.2	96.075	3172.765	2310	-1.752554928	2	616.5	16.7	4.17	13.67	123.5	575.5
33206	2	32	3	3	3	1.88	1	2	NA	2	3	2	2	2	2	2	82.82	323.085	22.95	87.445	2286.09	2387	4.839781948	2	1579	97.95	11.905	12.795	121.65	23177.5
33207	2	62	3	1	2	1.46	1	2	NA	1	2	1	2	2	2	2	53.86	198.505	8.4	68.4	3976.485	1809.5	-2.365147892	2	407.5	131.15	3.635	7.695	73.75	2924
33213	2	50	4	3	3	4.08	1	2	NA	1	1	2	2	2	2	2	32.815	127.305	9.55	95.69	1875.025	1559.5	-3.245041136	2	246.5	55.45	10.42	3.725	51.3	5750
33214	1	62	4	3	1	5	2	2	NA	1	1	1	2	1	2	2	70.355	212.68	8.7	33.665	3207.595	1722	-0.35686951	2	296.5	227.15	2.93	8.405	98.05	6581
33217	1	24	3	3	1	0.63	1	2	NA	1	1	2	2	2	2	2	122.945	325.065	22.6	129.9	2593.32	2994	2.564165488	2	784.5	102.2	11.52	15.04	155.1	6702
33221	1	40	1	1	1	0.88	3	2	NA	1	3	1	1	2	2	2	64.785	246.325	9.4	28.895	2119.18	1482.5	-2.33352767	2	148	162.95	3.51	6.69	91.7	1641.5
33225	2	23	1	3	3	NA	3	2	NA	1	2	2	2	2	2	2	77.395	266.94	12.2	81.555	2186.71	2210	0.275375568	2	194.5	116.65	6.685	10.495	118.7	14724
33227	2	21	1	3	3	0.4	3	2	NA	2	3	2	2	2	2	2	77.475	324.53	38.95	80.585	2259.255	2292	-0.288402456	2	361.5	165.1	7.015	12.355	75.3	6662
33230	1	41	4	2	1	3.9	3	2	NA	1	2	2	2	2	2	2	89.145	332.215	18.5	129.385	4406.355	3040	-1.825680785	2	338.5	33.95	6.365	15.145	105.95	591.5
33232	2	31	4	3	3	3.48	3	2	NA	2	3	1	2	2	2	2	57.62	262.91	7.95	55.625	4100.34	1769.5	0.284951059	2	198	325.15	5.14	5.54	75.75	6695
33235	1	66	3	3	1	3.74	2	2	NA	1	2	1	2	1	2	2	101.64	242.695	18.55	35.785	3518.185	1659	8.928187346	2	1387.5	227.25	7.41	8.93	167.55	50264.5
33236	2	68	3	3	1	3.18	3	2	NA	1	1	1	1	2	2	2	57.16	205.05	17	68.75	2756.995	1642.5	-1.315974053	2	513	87	6.68	6.85	75.2	11938.5
33240	1	46	3	3	1	5	2	2	NA	1	3	2	2	2	2	2	76.51	251.46	17	66.14	3396.21	1888.5	19.7817505	2	797.5	74.45	5.835	135.34	151.75	20106
33246	2	73	3	3	1	3.41	3	2	NA	1	3	1	2	2	2	2	68.105	243.52	14.6	47.84	2576.955	1548.5	-1.314900963	2	390	57	8.52	8.37	108.5	6298
33247	2	55	3	3	1	4.52	2	2	NA	1	3	1	2	2	2	2	55.665	193.09	17.35	44.835	2655.92	1378	-0.68739831	2	579	114	8.09	5.11	102.05	7973.5
33249	1	30	1	2	3	NA	2	2	NA	2	2	2	2	2	2	2	150.32	495.34	38.55	119.25	4392.42	3591.5	7.220504783	2	481.5	206.9	8.89	17.29	196.55	33867.5
33256	1	38	3	3	1	5	2	2	NA	1	3	2	2	2	2	2	115.165	316.735	14.95	95.495	4430.835	2799.5	-0.862525364	2	740.5	27.8	5.445	15.375	118.1	2035.5
33257	1	24	4	1	3	NA	2	2	NA	1	1	2	2	2	2	2	42.96	228.065	5.5	59.48	2896.835	1696	-3.386884179	1	231	110.1	2.355	6.51	58.85	5675.5
33261	1	51	3	2	1	5	2	2	NA	1	1	1	2	2	2	1	66.96	371.48	18.15	105.54	1610.19	2726	-0.490456201	2	616.5	90.15	11.8	8.83	87.05	4409
33262	2	29	1	1	1	0.66	2	2	NA	2	3	2	2	2	2	2	30.235	103.955	12.1	16.315	1028.22	672	-5.510539962	2	269	17.35	1.975	3.86	45.15	3894.5
33263	1	61	1	1	1	0.63	1	2	NA	1	2	2	2	2	2	2	60.12	196.43	13.4	68.84	2383.175	1632	-2.662950395	2	456	27.55	7.495	9.07	92.7	494
33265	1	85	3	3	2	4.39	2	2	NA	1	1	2	2	2	2	2	74.72	243.74	15.7	88.925	3023.53	2435	-0.824254046	2	797.5	40.35	7.215	12.74	95.15	5005
33272	1	32	3	3	1	4.66	2	2	NA	1	3	2	2	2	2	2	218.64	347.385	41.25	78.52	5515.775	2895.5	19.72779494	2	2962.5	280.2	38.835	26.195	247.95	27651
33274	2	53	4	2	1	2.3	1	2	NA	2	3	1	1	2	2	2	49.28	224.42	21.55	45.09	1302.965	1464	-1.677057387	2	466.5	63	4.79	12.51	80.95	6987
33280	2	35	3	3	1	3.43	2	2	NA	2	3	2	2	1	2	2	77.17	332.09	30.1	73.315	3817.52	2247	-0.223979785	2	476	42	7.845	22.775	75.25	5643
33285	1	81	3	1	1	3.86	1	2	NA	2	3	1	2	1	2	1	59.365	225.62	12.65	61.325	2450.6	1676	0.473693578	2	676	174.2	12.57	8	78.3	3466
33287	2	44	4	3	2	0.3	2	1	NA	1	1	1	2	1	2	2	22.69	126.585	2.6	22.215	967.52	783.5	-5.425517116	2	490	50.75	0.565	5.995	25.25	319.5
33294	2	60	4	3	2	2.49	3	2	NA	2	1	1	1	2	1	2	72.575	245.205	19.6	75.315	1742.145	1894	-0.199968	2	766	61.95	6.085	11.71	115.25	7645
33300	2	48	1	1	1	1.6	1	2	NA	2	1	2	2	2	2	2	105.165	221.94	26.15	74.72	2116.02	1972.5	0.711119166	2	254	71.15	7.085	20.38	124.85	8708.5
33302	1	56	3	3	1	3.79	3	2	NA	NA	3	2	2	2	2	2	119.84	408.745	31.1	110.305	5052.645	3031	14.23078753	1	1330	558.55	21.445	17.265	175.8	24558
33309	2	28	4	3	1	2.41	1	2	NA	1	3	2	2	2	2	2	73.595	263.88	20.05	60.07	1597.43	1872	4.760201014	2	436.5	121.3	14.625	9.875	146.75	33198.5
33316	1	74	3	2	1	1.39	1	2	NA	1	1	1	2	1	1	2	58.07	204.2	7.75	54.99	3722.965	1675.5	-2.145229041	2	583.5	22.55	3.885	16.665	72.2	3567.5
33317	2	28	3	3	1	5	2	2	NA	2	3	2	2	2	2	2	83.345	257.755	15.6	64.275	1570.68	1913	0.157774142	2	667	155.75	6.7	12.17	97.3	3130.5
33321	1	63	3	3	1	3.41	2	2	NA	1	3	1	2	2	2	2	97.1	233.165	19.55	62.62	2127.795	2169	2.524260963	2	903	110.65	8.16	15.565	124.85	13837.5
33328	1	52	4	2	3	1.42	1	2	NA	2	2	2	1	2	2	2	48.33	230.015	4.1	54.575	2362.935	1579	-4.390371273	2	415	10.95	1.905	5.59	59.25	7409.5
33329	1	54	3	3	3	1.99	1	2	NA	1	2	1	2	2	2	2	108.3	353.535	15.4	130.62	3848.825	3165.5	0.404812441	2	317.5	54.3	8.45	20.415	142.65	1296
33330	2	35	3	2	1	1.14	3	2	NA	1	2	2	2	2	2	2	47.95	149.3	8.6	45.08	4112.84	1195.5	-3.834795654	2	321.5	20.15	4.09	5.655	70.9	7057
33331	2	56	4	1	2	0.65	3	1	NA	2	2	1	2	2	2	2	62.94	297.405	23.6	117.28	1658.205	2469.5	-2.454162511	2	379	19.6	10.925	9.7	41.7	8432
33337	2	68	4	1	2	1.51	3	2	NA	1	3	1	1	1	2	2	28.335	56.235	2.25	23.15	1350.75	550	-6.429612147	1	167	0.15	1.165	2.81	51.65	772
33338	2	85	3	3	1	1.95	2	2	NA	2	3	1	2	2	2	2	43.57	214.7	20.45	62.26	2586.835	1542	2.184718823	2	748	280.95	8.73	9.865	56.6	12535
33344	1	27	4	2	3	5	3	2	NA	2	3	1	2	2	2	2	69.355	354.165	9.75	92.15	2016.695	2517	0.244452591	2	337.5	55.65	21.79	7.035	85.8	6756
33345	2	46	3	3	2	1.02	3	1	NA	1	1	1	2	2	2	2	107.63	137.89	15.15	37.645	2964.885	1311.5	-1.353200541	2	494.5	43.95	4.145	9.565	106.4	11497.5
33346	2	72	1	2	2	2.21	3	2	NA	2	1	1	1	2	2	2	51.305	166.485	8.1	51.23	1755.39	1302	-4.638584614	2	194	27.55	4.18	7.07	62.65	762
33347	1	45	1	1	1	1.39	1	2	NA	1	3	2	2	2	2	2	141.35	357.01	29.5	62.995	1981.245	2528.5	3.886497059	2	767.5	60.5	7.32	21.565	207.75	11778.5
33348	1	23	1	1	3	0.49	1	2	NA	2	1	2	2	2	2	2	57.06	284.65	23.35	79.595	3113.695	2033	-2.504974501	2	303	92	5.565	8.4	81.5	2716.5
33356	1	70	1	2	1	2.8	2	2	NA	1	3	1	2	2	2	1	43.605	142.705	12.55	79.105	1846.415	1653	-1.368860514	2	121.5	54.85	8.78	10.17	140.6	1558
33357	2	45	1	3	1	2.24	1	2	NA	1	3	1	2	2	2	2	23.315	91.96	4.1	36.605	792.675	778.5	-5.566936592	2	165.5	69.25	2.215	2.52	26.8	3765
33360	1	28	4	2	3	2.61	2	2	NA	1	2	2	2	2	2	2	68.965	262.885	9.8	72	2119.085	2220.5	-2.895395692	2	158	67.8	3.44	10.195	91.95	3533.5
33363	2	57	3	3	1	5	2	2	NA	1	3	1	2	2	2	2	77.275	193.105	24.45	60.07	1909.165	1555.5	3.011946704	2	561.5	212.25	10.285	11.525	163.35	5911
33364	1	48	1	1	1	4.65	3	2	NA	1	2	1	2	2	2	2	59.795	291.675	20.35	45.56	2373.36	1782.5	-2.633581356	1	157.5	70.5	4.04	6.35	125.9	2881
33371	2	21	2	1	1	1.07	1	2	NA	2	3	2	2	2	2	2	138.325	272.76	14.95	120.985	2179.62	2732.5	3.295455168	2	420.5	160.5	7.89	20.88	162.4	9036
33374	1	42	1	3	1	0.82	2	2	NA	1	3	2	1	2	2	2	91.41	267.88	17.9	79.33	1678.31	2131	-0.595898411	1	462.5	36.8	5.865	10.28	130.6	11343.5
33375	2	31	3	3	1	3.42	1	2	NA	2	3	2	2	2	2	2	47.505	242.38	7.85	40.695	2035.79	1500	-1.467850331	2	271.5	227.45	3.56	10.29	53.75	2304.5
33376	2	23	3	3	1	3.41	2	2	NA	1	2	2	2	2	2	2	78.935	207.49	6.25	67.87	4401.775	2346.5	-2.114953691	1	618.5	8.95	4.005	10.06	115.35	4686.5
33383	1	67	2	1	1	1.48	1	2	NA	1	2	2	2	2	2	2	60.125	193.575	11.4	65.06	1695.115	1597	0.507885916	2	531.5	77.25	5.04	10.375	88.8	24527
33385	2	64	3	3	1	2.22	2	2	NA	2	1	2	2	2	2	2	51.69	162.965	17.05	36.94	3867.75	1155	0.666043796	2	815	93	8.825	7.865	57.75	22707
33387	1	50	3	2	1	2.94	3	2	NA	1	1	1	2	2	2	2	107.66	238.025	11.35	135.65	2350.605	2878	4.20084389	2	878.5	82.5	11.535	12.57	170.9	22193
33390	1	46	4	2	3	3.46	2	2	NA	2	1	1	2	2	2	2	152.485	243.01	12	70.4	2564.2	2216.5	3.029994948	2	441.5	120.05	4.74	22.78	190.9	8107.5
33400	1	62	3	3	1	2.71	2	1	NA	2	3	2	2	2	2	2	132.135	328.28	40.2	93.125	6203.65	2577	11.35752793	2	2373.5	64.7	28.14	26.68	143.3	25090
33406	2	53	3	3	3	5	2	2	NA	1	1	2	2	2	2	1	83.35	107.13	7.55	41.63	3810.29	1121	-1.472187373	2	722	97.25	2.57	9.83	71.95	9072
33409	1	21	1	1	3	0.93	2	2	NA	1	3	2	2	2	2	2	80.01	248.48	12.15	54.7	3501.12	1849	2.132645551	2	1264	55.95	4.72	23.53	131.2	4911
33413	2	34	3	2	1	3	2	2	NA	1	2	2	2	2	2	2	91.635	237.415	13.6	80.87	4755.04	2024	-1.671223004	2	488	26.45	8.465	9.365	102.1	5241.5
33414	1	21	1	1	3	0.85	1	2	NA	1	2	2	2	2	2	2	103.545	362.015	24.4	98.155	3228.925	3075	-0.798200562	2	285.5	58.5	6.16	11.05	133.15	7914.5
33416	1	70	3	1	1	1.56	3	2	NA	1	1	1	2	2	2	2	114.71	259.735	9.45	94.13	2365.79	2328	1.412875293	2	1162.5	37.4	5.59	18.345	151.25	3727
33420	2	74	3	3	1	1.74	2	2	NA	2	3	1	1	2	2	2	63.755	185.26	19.8	34.015	3464.985	1247	-1.814666761	2	742.5	62.1	7.77	8.82	72.35	3022
33425	1	44	4	2	2	5	2	2	NA	1	3	1	2	1	2	2	111.57	225.83	8.9	66.71	2366.5	1947	0.132325733	2	116.5	172.5	7.6	11.32	137.25	1891.5
33426	1	43	3	3	1	1.64	2	2	NA	2	2	1	2	2	2	2	58.615	478.325	13.7	67.015	2977.12	2653.5	1.864173187	2	808.5	346.35	4.775	11.04	78.85	1076
33428	1	62	3	1	1	2.49	2	2	NA	1	1	1	2	2	2	2	70.255	179.905	7.35	47.875	2094.595	1420	-1.655383382	2	524.5	115.7	4.07	8.655	91.1	3901
33430	2	42	4	3	2	4.22	2	2	NA	1	3	1	2	2	2	2	55.45	243.255	9.15	60.36	1961.645	1708	-3.40459159	2	206	71.7	4.475	7.84	70.9	3216
33441	2	26	3	3	1	5	1	2	NA	1	2	1	2	2	2	2	128.105	379.125	27.8	119.015	5876.35	3232.5	4.373735883	2	775	62.3	11.075	17.47	192.3	18186
33445	2	27	2	3	1	4.25	1	1	NA	1	2	2	2	2	2	2	74.535	224.22	8.1	92.335	2319.92	2010	-0.562210167	2	382.5	33.05	4.375	12.285	119.6	15344.5
33446	1	37	3	3	1	5	2	2	NA	1	3	1	2	2	2	2	59.94	255.73	16.8	69.88	2824.205	2136.5	0.51339637	2	1017	122.35	4.56	9.91	90.25	12122
33450	1	64	3	2	1	5	3	2	NA	1	1	1	2	2	2	2	149.68	385.75	23.35	126.425	4065.395	3445.5	11.42372779	2	638	476.1	12.395	19.87	179.65	30921.5
33452	1	59	3	3	1	5	2	2	NA	1	1	2	2	2	2	2	101.725	330.685	14.5	106.385	2184.96	2690	0.591094171	2	393	18.6	5.86	12.43	164.6	15932
33454	1	84	4	1	1	1.12	2	2	NA	1	1	1	1	2	2	2	53.965	213.65	15.35	52.76	2465.885	1526	-0.191778334	2	277	169.95	4.47	14.745	57.95	12657
33457	1	62	1	1	1	NA	2	2	NA	1	1	2	2	2	2	2	141.27	299.1	27.95	33.955	1938.945	2042	1.899177848	2	339.5	195.85	6.145	12.67	156.55	7944
33467	1	60	3	2	1	3.31	3	2	NA	1	3	2	1	2	1	2	134.31	226.87	36.9	37.29	6160.9	1729.5	4.879518539	2	1146	280.95	10.74	15.8	107.7	9343
33468	1	22	3	2	1	NA	2	2	NA	1	2	2	2	1	2	2	141.665	546.21	11.4	143.51	3717.22	4005.5	4.101007404	2	993.5	69.25	7.375	33.36	144.5	6146.5
33469	2	46	3	3	1	5	2	2	NA	1	3	2	2	2	2	2	108.015	68.95	15.55	41.67	2653.06	1085.5	-0.512202265	2	669	23.7	6.955	10.035	121.65	10609
33476	1	49	3	3	1	5	3	2	NA	1	3	2	2	2	2	2	70.075	228.14	16.4	101.85	3446.01	2069	-1.690229085	2	309	52.1	9.43	12.28	68.75	6254.5
33477	1	29	4	3	3	2.51	3	2	NA	2	2	1	2	2	2	2	155.23	231.2	7.9	106.745	2840.525	2528	2.368793421	2	300	94.15	5.43	20.405	168.2	14062
33478	2	70	3	3	1	5	1	2	NA	2	3	1	2	2	2	2	54.11	221.28	11.1	98.355	2232.755	1962.5	-1.353625203	2	545.5	43.65	5.38	7.285	113.8	10216.5
33483	2	60	4	1	1	2.26	3	2	NA	2	3	1	1	2	2	2	47.055	185.025	11.55	49.955	1688.46	1364	-0.397585277	2	626.5	157.8	4.505	6.155	86.3	11821
33485	2	44	1	1	1	2.07	2	1	NA	2	3	2	2	2	2	2	55.155	98.95	13.8	50.74	2640.315	1056	-3.113653808	2	260.5	40.55	4.22	7.93	51.75	12703
33487	1	39	3	2	1	0.51	1	2	NA	1	2	1	2	2	2	2	116.135	391.98	25.85	139.955	3261.18	3331	1.413610298	2	573	92	5.855	16.875	142.05	10192.5
33489	2	32	3	3	1	5	1	2	NA	2	2	2	2	2	2	1	72.57	243.83	16.9	88.92	2578.355	2370	0.010316303	1	691.5	67.25	10	9.86	91.1	11107
33492	1	45	4	2	2	3.37	3	2	NA	1	3	1	2	1	2	2	135.775	245.71	10.2	76.83	7382.615	3003.5	1.841466809	2	124	18.7	5.025	23.685	160.65	19308
33509	1	32	1	3	3	2.72	2	2	NA	1	2	1	2	2	2	2	144.365	76.16	6.2	99.355	5429.345	2160	1.592502159	2	644.5	23.7	7.895	15.075	202.05	6232
33517	1	71	1	1	2	1.84	2	1	NA	1	1	2	2	2	2	2	141.825	308.115	22.55	104.08	2384.935	2816	7.069681039	2	708.5	287.8	7.2	22.835	181.95	17402.5
33518	1	20	3	2	3	1.71	3	2	NA	1	2	2	2	2	2	2	169.385	456.675	18.7	120.86	4129.515	3659	5.141643875	2	627	81.9	7.14	25.035	215.3	17139
33519	1	39	5	3	3	2.3	1	2	NA	2	2	2	2	2	2	1	52.44	250.55	12.7	146.345	2399.205	2511	-3.288996709	2	249.5	1.2	14.135	7.16	56.15	747
33520	1	74	3	3	1	2.46	2	2	NA	1	3	1	2	2	2	2	61.13	211.545	14.85	52.19	2222.54	1531	-0.530618647	2	1097	54.3	5.25	7.085	86.3	12968
33527	1	63	3	2	2	1.92	2	2	NA	1	3	1	2	2	2	2	196.485	406.025	19.4	193.355	7954.815	4117	10.48313553	2	1486	65.2	15.09	27.605	258.8	28504
33530	2	56	3	2	1	4.29	1	2	NA	1	3	2	2	2	2	2	110.51	137.615	12.95	79.87	3009.695	1681	0.07038492	1	325.5	65.65	6.78	16.465	142.85	4395
33531	1	82	3	3	1	3.24	2	2	NA	1	3	1	2	2	2	2	67.88	150.51	7.5	53.955	1513.575	1580.5	-2.068010276	1	403.5	37.45	5.305	6.07	119.8	7424.5
33532	2	38	4	3	1	2.56	2	2	NA	1	3	2	2	2	2	2	42.56	213.76	10.85	57.6	1851.23	1512	-4.648308239	2	193.5	47.55	3.175	7.06	40.4	4198.5
33544	2	38	3	3	1	5	1	2	NA	1	3	2	2	2	2	2	57.335	232.925	20.65	56.805	4162.59	1682.5	-2.881722111	2	226	80.15	7.265	7.77	59.6	4495
33546	2	29	1	1	1	4.5	1	2	NA	1	1	2	2	2	2	2	75.77	261.65	13.65	59.52	1699.825	1869	-1.496976054	2	201	122.45	4.375	11.75	86.5	6358.5
33551	1	76	3	3	1	NA	2	2	NA	1	1	1	1	2	1	1	61.655	169.28	20.1	93.565	1436.815	1703.5	-2.147494577	2	434	33.25	6.585	10.225	98.05	3681.5
33554	1	39	4	2	1	2.65	1	1	NA	1	1	1	2	2	2	2	96.78	343.215	12.3	122.855	1646.735	2843.5	1.152862357	2	559	127	6.315	16.26	133.1	5684
33563	2	54	3	2	1	3.01	3	2	NA	2	3	2	2	2	2	2	98.065	215.39	18.35	102.705	3218.365	2160.5	0.350132959	2	766	40.65	4.735	19.95	113.8	7026.5
33565	1	57	3	2	1	1.44	1	2	NA	1	2	2	2	2	2	2	79.44	484.055	8.1	142.04	2994.135	3493	-2.461594345	2	245	5.35	7.465	11.29	117.65	819
33569	2	79	3	2	1	2.61	2	2	NA	2	3	1	2	2	2	2	48.175	228.525	16	79.445	2349.67	1776.5	-2.077264729	2	548.5	87.6	7.945	6.64	77.45	2323.5
33570	2	44	4	2	2	5	2	2	NA	2	2	2	2	2	2	2	32.505	179.655	4.9	33.945	1741.575	1141	-5.836739464	1	111.5	25.25	1.595	4.65	37.25	3769.5
33574	1	24	3	1	1	1.93	3	2	NA	1	2	2	2	2	2	2	66.73	296.02	9.1	65.915	1879.895	2021.5	-1.356973863	2	270	27	11.24	7.18	134.6	3712
33576	2	68	3	2	1	2.68	2	2	NA	2	3	2	2	2	2	2	110.195	307.48	19.65	83.745	2844.65	2387.5	1.109388719	2	792.5	149.3	4.6	15.745	123.6	3909
33577	2	55	3	3	2	0.63	2	2	NA	1	1	2	2	2	2	2	73.63	94.95	10.45	50.695	3837.125	1129	-3.414767628	2	306	37.5	4.995	7.42	76.65	4194
33587	2	45	3	3	1	3.21	3	2	NA	1	1	1	2	1	2	2	70.265	131.595	9	55.985	1913.095	1328.5	-2.120903105	2	230.5	26.15	5.855	7.94	107.25	10405.5
33591	2	65	1	3	2	2.3	2	2	NA	2	3	2	2	1	2	2	51.07	157.915	13.05	50.1	2992.005	1265.5	-3.128409179	2	424.5	30.45	4.85	7.44	84.2	4362
33594	1	75	4	3	1	3.75	2	2	NA	1	3	1	2	2	2	2	63.875	264.02	19.55	62.285	1807.55	1890	-0.127984662	2	923.5	153.55	5.325	11.38	70.55	4959.5
33604	2	59	3	1	1	2.27	2	1	NA	2	2	1	2	1	1	2	62.405	193.735	8.8	65.705	2045.81	1610.5	-3.770925945	2	242	48.55	3.385	8.85	71.3	2469
33606	2	31	4	2	1	1.62	3	2	NA	2	3	1	2	2	2	2	75.56	196	11.95	72.105	2858.68	1739.5	0.066518236	2	523.5	67.6	5.4	14.875	97.15	13950
33608	1	39	3	3	2	5	1	2	NA	1	3	2	2	2	2	2	62.025	512.935	13.95	79.615	3799.375	2963	0.175368065	2	259.5	116.95	6.26	9.37	116.75	15190
33612	1	35	3	3	1	5	3	2	NA	1	3	1	2	1	2	2	120.285	263.76	16.75	121.53	3240.305	2603	4.71490764	2	793	110	8.285	20.78	211.3	11591
33614	2	65	3	2	1	3.79	3	2	NA	1	3	1	2	2	2	2	67.005	195.91	22.45	52.24	1692.545	1483.5	-1.576682366	2	570.5	36.25	5.665	12.065	88.1	7193
33616	1	48	4	2	1	5	3	2	NA	1	2	1	2	2	2	2	145.06	307.035	20.8	111.685	4972.74	3060.5	7.039381356	2	733	308.5	7.535	19.63	194.4	15351
33621	1	63	3	3	1	4.68	2	2	NA	1	1	1	2	2	2	2	119.87	270.555	19.35	89.14	2150.665	2345.5	2.684001775	2	1091.5	43.8	7.73	13.625	199	8844.5
33625	2	81	3	2	1	1.56	2	2	NA	2	3	1	2	2	2	2	42.25	238.02	14.5	64.035	1223.075	1665.5	11.42811493	2	828	46.55	61.375	36.16	74.05	3292.5
33627	1	46	3	3	2	5	2	2	NA	1	3	2	2	1	2	2	70.705	215.005	9.85	56.23	2162.335	1823.5	-3.41996319	2	335	38.7	3.79	7.67	80.15	4394.5
33629	2	34	3	2	1	3.62	3	2	NA	1	2	2	2	2	2	2	88.405	202.63	9.35	87.795	3404.7	2031.5	-1.452969046	2	682.5	15.85	4.29	13.52	105.65	5757.5
33634	1	50	3	3	2	1.53	2	2	NA	1	2	1	1	2	2	2	84.21	134.105	10.65	59.38	4346.51	1402	-4.091002787	2	150.5	5.65	3.87	8.415	101.4	217
33635	1	44	3	2	1	5	3	1	NA	1	2	1	2	2	2	2	105.75	275.66	14.85	129.98	2576.525	2664.5	-0.93812535	2	311	19.2	6.855	17.495	125.75	3139
33637	2	28	3	3	1	3.25	2	2	NA	1	2	2	2	2	2	2	52.36	298.21	12.35	50.45	2987.92	2099.5	-2.990346575	2	245	72.65	5.245	7.8	52.4	8629.5
33642	2	77	3	3	1	3.56	1	2	NA	1	2	1	2	2	2	2	46.56	146.4	7.1	42.785	1386.405	1194.5	-2.977167172	2	184	101.95	3.835	7.77	64.6	6070.5
33643	2	41	3	3	2	1.33	3	2	NA	1	3	2	1	2	2	2	82.645	191.76	13.95	37.365	3949.145	1427	-0.822747739	2	489	46.35	3.195	12.505	120.9	10942
33645	2	25	1	3	1	4.22	2	2	NA	2	3	2	2	2	2	2	59.54	234.115	14.9	62.11	2587.985	1708.5	-0.970106698	1	322.5	83.05	7.325	8.145	86.35	13838.5
33652	1	32	4	2	1	2.14	3	2	NA	1	3	2	2	2	2	2	67.145	234.57	8.35	66.8	2306.935	1798.5	-0.784839355	2	979.5	66.6	3.59	13.26	109.4	1360.5
33658	2	41	3	3	1	1.63	2	2	NA	1	1	2	2	2	2	2	77.415	222.07	22.45	101.53	3735.735	2546	0.189350356	2	617	49.4	10.945	10.605	89.6	13974
33660	2	59	3	3	2	5	1	2	NA	1	3	2	2	2	2	2	47.575	245.77	30.1	44.61	3299.91	1559.5	7.928356185	2	1208	340.05	10.865	6.59	83.65	44693
33662	2	45	3	3	2	1.82	1	2	NA	1	2	2	2	2	2	2	101.84	190.36	14.8	110.655	4962.75	2467	1.066425	2	754.5	84.05	9.73	12.935	85.8	15019
33667	1	79	1	1	2	2.61	3	2	NA	1	1	1	2	2	2	2	57.345	215.29	23.7	63.565	1673.03	1648.5	-2.23084497	2	224.5	142.8	4.99	8.395	82.65	1015.5
33668	2	48	4	3	2	3.48	2	2	NA	1	1	1	2	2	2	2	79.04	222.115	10.65	85.455	1445.545	1960	0.091719653	1	744.5	73.5	6.045	11.115	119.9	9127.5
33669	1	46	3	3	1	5	1	2	NA	1	3	1	2	2	2	2	108	288.42	20.15	70.68	8702.1	2188	4.532093359	2	720.5	149.4	8.645	16.19	143.2	25010
33673	1	85	3	3	1	1.19	3	2	NA	1	1	2	2	1	2	2	39.325	171.41	9.2	55.66	1017.43	1333.5	-4.374676124	2	179.5	8.85	4.535	6.355	58.85	6723
33675	2	56	3	3	3	1.6	3	2	NA	1	3	1	1	1	1	1	54.8	233.32	13.4	36.555	3254.87	1463.5	6.473338104	2	785.5	163.65	8.565	30.595	81.45	33426.5
33681	1	29	3	3	1	5	3	2	NA	1	3	1	2	2	2	2	127.94	365.415	14.75	132.81	5145.875	3707	2.509757343	2	952.5	71.3	8.695	11.175	141.1	19218
33682	2	38	3	3	3	5	1	2	NA	1	3	2	2	2	2	2	103.105	215.98	10.05	108.2	2380.47	2334.5	0.348859758	1	536	132.35	4.805	14.825	139.3	1195
33684	1	74	3	2	1	2.61	3	2	NA	1	3	1	2	2	1	2	56.63	151.755	17.25	46.345	1278.6	1221.5	-2.844974616	2	240.5	47.25	5.58	9.37	69.5	7205
33688	1	76	3	2	1	2.34	2	2	NA	1	1	1	1	2	1	2	102.93	336.565	29.7	113.44	5896.565	2805.5	3.397302306	2	791	138.7	13.365	21.36	114.05	6744
33690	2	27	2	2	3	1.62	2	2	NA	2	3	2	2	2	2	2	34.485	170.705	12.55	57.165	3937.125	1319	-3.838474764	2	261	69.05	5.015	4.785	72.25	1528
33691	2	58	4	2	1	1.55	3	2	NA	2	3	1	1	2	2	2	53.18	206.02	10.1	56.665	1637.82	1518.5	-3.590242068	1	364	77.45	2.735	8.085	67.1	1377.5
33694	1	54	3	2	2	2.42	3	2	NA	1	3	1	2	2	2	2	105.09	210.05	12.3	86.545	2456.355	2034	-2.209779948	2	114.5	16.4	4.65	17.34	117.15	679.5
33698	1	75	3	1	1	1.21	3	2	NA	1	3	1	2	2	2	2	63.775	158.125	8.45	52.13	1884.85	1326.5	-4.305917706	2	426.5	16.95	3.465	4.92	79.3	1751.5
33699	1	37	4	3	3	5	3	2	NA	2	3	2	2	2	2	2	128.505	280.29	26.15	93.37	3254.71	2406	5.093689206	2	580.5	127.45	18.93	21.465	173.75	6295.5
33700	1	29	2	3	1	1.55	3	2	NA	1	3	2	2	2	2	2	102.795	278.465	16.8	68.44	3896.555	2139	2.372128303	2	493	174.5	7.31	9.15	163.5	13513.5
33709	1	53	3	3	2	2.61	2	2	NA	1	2	2	2	2	2	2	106.455	406.54	21.3	91.04	3973.21	2821	2.541259943	2	1667	51.75	7.275	13.805	108.5	15229.5
33726	1	66	1	1	1	0.94	3	2	NA	1	3	2	1	2	2	2	109.57	261.075	16.65	115.825	2422.745	2559	3.053802751	2	1190	24.65	6.975	18.37	157	16175
33727	2	57	4	3	2	2.1	3	1	NA	2	3	1	2	2	2	2	42.385	129.55	12.5	73.32	3050.165	1311	-2.795913392	2	340	63.6	8.135	6.085	46.85	8653
33728	1	34	1	2	2	4.39	2	2	NA	2	3	2	2	2	2	2	67.4	220.825	10.7	68.08	2438.45	1758.5	-0.863220802	2	476.5	56.65	9.085	8.225	124.85	5050.5
33729	2	69	4	2	2	1.95	1	2	NA	1	3	1	2	2	2	2	26.93	145.23	11.75	35.52	2174.87	986.5	-3.464997493	1	584	38.75	2.445	3.685	34.3	15989.5
33731	1	26	4	1	3	1.16	3	2	NA	2	3	1	1	2	2	2	138.9	275.97	30.7	159.515	2726.975	3032	4.189721812	1	386.5	152.55	17.065	21.15	151.05	6147
33734	1	25	1	1	1	0.95	1	2	NA	1	2	2	2	2	2	2	68.77	264.4	17.1	46.47	2190.33	1712	-3.823722706	1	200.5	16.55	3.285	8.025	93.4	3434
33736	2	54	3	3	1	1.05	2	2	NA	1	3	2	2	1	2	2	42.115	118.355	13.6	31.34	2428.96	896	2.496153698	1	626	83.6	19.81	15.615	56.4	16635
33744	2	48	3	2	1	0.94	2	1	NA	2	2	1	2	1	2	2	72.19	192.825	8.5	67.185	3232.715	1653.5	-4.280620071	2	215.5	12.35	4.125	5.315	92.25	1974
33745	1	46	3	3	1	5	2	2	NA	1	2	2	2	2	2	2	107.005	155.245	11	65.225	3405.085	1704	-0.139351345	2	303.5	35.75	7.89	19.13	135.5	2808.5
33748	2	39	4	1	2	0.56	2	1	NA	1	3	1	1	2	2	2	42.53	249.19	7.1	43.235	3388.02	1552.5	-5.030973232	1	143	27.45	2.955	6.06	65.1	826.5
33750	1	29	3	2	1	2.75	1	2	NA	1	3	2	2	2	2	2	64.44	265.925	9.95	80.28	4943.505	2512	0.170282317	2	1416	27	7.91	6.88	112.75	8180
33751	1	51	3	3	2	2.51	1	1	NA	1	2	1	2	2	2	2	98.655	198.945	13.2	113.86	3783.895	2441.5	9.173956317	2	925.5	195.85	11.31	15.315	107.9	61388.5
33754	1	48	1	3	1	5	1	2	NA	1	3	2	2	2	2	2	132.34	328.105	16.6	130.925	2625.4	2988.5	1.700681815	1	762.5	40.05	6.365	16.435	140.7	15916
33756	2	43	3	3	1	5	3	2	NA	2	3	2	2	2	2	2	30.345	145.135	6.6	26.235	2011.48	920	-3.315637085	2	430.5	32.4	2.625	5.645	54.7	13874.5
33761	1	54	3	3	1	5	2	2	NA	1	3	2	2	1	2	2	81.76	371.95	27.7	76.61	3769.505	2462.5	2.026673421	2	1154.5	101.8	6.55	12.765	125.9	12146.5
33762	1	44	3	3	3	5	2	2	NA	1	3	1	2	2	2	2	73.23	100.31	2.6	89.91	4878.415	1836	-0.562772924	2	499.5	128.95	8	11.17	97.6	1894
33765	1	41	4	3	3	3.57	2	2	NA	1	3	2	2	2	2	2	87.435	258.93	14.7	111.745	1740.485	2377.5	-2.232538575	2	349	26.35	6.085	9.78	122.85	1660.5
33767	2	47	1	3	2	4.92	3	2	NA	2	3	1	2	2	2	1	96.465	217.485	15.5	98.575	3536.1	2120	1.747318968	2	784	78.1	9.3	9.63	141.2	15382
33768	2	65	3	2	1	3.99	3	2	NA	1	1	2	2	1	2	2	85.355	314.25	17.05	114.62	2988.51	2583.5	0.344878431	2	834	93.25	7.945	10	131.75	3664
33770	1	47	3	2	2	4.76	3	2	NA	1	3	1	2	2	2	1	85.065	299.515	15.6	59.965	5240.655	2095.5	0.316372353	2	700.5	29.45	8.455	13.615	123.15	9613
33771	1	66	1	1	1	0.75	2	2	NA	1	2	1	1	2	2	2	109.02	272.67	18.65	63.695	3652.51	2250	0.039742409	2	319	106.3	4.05	16.81	147.6	2203.5
33775	1	50	4	3	1	5	2	2	NA	2	3	2	1	2	2	2	94.93	186.24	16	98.32	2470.165	1988	-1.737465589	1	589.5	35.3	5.745	11.26	104.65	3217.5
33777	1	33	1	2	1	5	2	2	NA	2	3	2	2	2	2	2	49.86	196.88	29.25	51.765	6417.34	1373	8.980351118	2	1670	259.3	10.775	9.47	58.4	57590
33778	1	40	3	1	1	1.91	1	2	NA	1	3	1	2	2	2	2	113.345	450.91	37.95	103.805	2673.83	3179	2.879409788	2	530	180.25	5.48	14.1	167.4	12523.5
33784	2	54	3	3	1	5	3	2	NA	1	3	2	2	2	2	2	83.72	233	18.3	106.715	3515.5	2188.5	0.890794614	2	1070.5	54	10.135	10.925	84.15	14080
33792	2	73	1	1	2	0.65	1	1	NA	2	3	1	2	2	1	2	55.18	145.455	10.05	34	1165.255	1098.5	-4.904932707	2	415	26.85	1.665	6.66	57.5	239.5
33793	1	76	3	3	1	2.5	3	2	NA	1	1	1	2	1	2	2	157.155	240.275	22.55	204.595	3973.74	3428.5	3.976358925	2	859	106.35	10.62	18.86	200.8	5192
33796	2	81	3	3	2	2.04	2	2	NA	2	3	1	2	2	2	2	41.655	149.395	11.7	42.81	3444.95	1130	-4.538914124	2	457.5	39.9	2.82	7.315	41.2	1787
33797	2	45	1	3	2	1.64	1	2	NA	1	2	2	2	2	2	2	60.895	332.605	16.9	76.465	3183.98	2230	0.277060613	2	557.5	162.75	8.17	11.815	67.7	9124
33803	2	38	3	2	1	2.07	1	2	NA	1	2	2	2	1	2	2	33.33	114.45	15.45	58.25	3439.97	1080.5	-2.812333743	2	302.5	151.45	7.05	4.675	27.35	5821.5
33805	1	28	4	1	1	5	1	2	NA	2	2	2	2	2	2	2	65.645	274.42	6.15	108.44	2856.74	2331.5	-2.724707597	1	367.5	35.25	4.77	11.35	97.2	941
33806	2	55	3	3	1	5	3	2	NA	2	3	1	2	2	2	2	45.065	70.945	6.9	18.98	2162.38	622.5	-4.749270832	2	181	81.1	2.075	4.28	49.7	2887.5
33808	1	74	1	1	2	NA	2	2	NA	1	1	2	1	2	2	2	57.805	229.19	8.5	58.335	1266.35	1748.5	-3.941184109	2	343.5	46.2	3.445	5.605	85	904.5
33821	1	25	1	1	3	3.16	1	2	NA	2	3	2	2	2	2	2	67.295	274.89	20.95	61.225	1507.045	1892.5	-2.104457617	2	300.5	79.2	5.92	7.335	97.35	5590
33825	2	61	1	1	1	0.55	3	2	NA	1	3	1	2	2	2	2	52.69	195.965	18.45	42.805	1288.35	1359	-2.72412393	2	168	124.25	3.625	7.23	70.6	5748.5
33827	2	43	3	2	3	4.39	1	2	NA	1	2	2	2	2	2	2	47.565	124.705	8.15	63.33	2186.565	1669.5	-3.908407385	2	344	49.7	5.095	6.765	45.25	4494.5
33838	2	57	3	2	1	2.88	1	2	NA	1	2	2	2	2	2	2	51.55	213.17	10.7	46.02	2590.53	1453.5	-2.737387087	1	419.5	117.9	4.52	5.8	72.7	2236
33840	2	35	3	3	3	3.13	1	2	NA	1	3	2	2	2	2	2	59.165	221.435	22.8	63.925	3699.655	1709	3.083756459	2	1315	178.3	7.565	8.995	84.45	21029
33841	2	21	4	1	3	1.5	3	2	NA	2	3	2	2	2	2	2	33.295	100.34	3.45	41.23	1956.5	889	-3.869585143	2	168	56.25	3.48	3.885	58.5	10567
33847	2	45	1	1	1	0.51	3	2	NA	2	3	2	1	2	2	2	102.53	207.205	19.45	115.425	2564.62	2209.5	3.018889351	2	270	145.7	18.29	15.265	127.45	8641.5
33860	2	42	1	3	1	5	2	2	NA	2	3	2	2	2	2	2	117.255	201.07	21.55	100.985	1595.24	2145	2.911820671	2	1069.5	47.05	17.155	13.44	146.15	6750
33861	1	81	3	2	1	2.03	3	2	NA	2	1	1	2	2	2	2	56.71	268.235	14.65	79.405	2028.87	1977	-0.651166487	2	830	118.4	6.085	8.03	83.95	6540
33864	2	61	3	3	1	5	2	2	NA	1	1	2	2	2	2	2	70.89	96.1	9.25	73.26	2253.33	1406.5	1.028230724	2	824.5	54.35	8.26	11.77	96.5	18781.5
33866	2	46	4	3	2	5	3	2	NA	1	3	1	2	2	2	2	89.285	249.545	12.5	83.505	2106.94	2483.5	-1.187281653	2	228.5	57.05	5.385	9.775	157.1	3702.5
33867	1	29	3	3	3	4.7	2	2	NA	1	2	1	2	2	2	2	119.565	224.31	15.35	102.585	4093.35	2575	0.391234872	2	369.5	79.9	6.13	14.21	121.75	12826
33874	2	32	1	3	1	1.49	3	2	NA	1	3	2	2	2	2	2	48.245	170.9	6.7	25.965	3685.765	1171	-2.171122517	2	495	186.2	3.445	3.38	58.4	5354.5
33876	1	49	3	2	1	5	2	2	NA	1	2	1	2	2	2	2	66.09	227.77	4.75	58.86	2929.575	2110	-3.420031887	2	240.5	15.05	2.505	10.61	102.4	2723
33880	2	29	3	3	1	1.3	1	2	NA	1	2	2	2	2	2	2	37.645	158.695	2.8	58.06	1290.23	1287.5	-6.020958836	2	163.5	7.8	2.535	6.61	32.95	245
33885	2	40	3	3	1	5	1	2	NA	1	3	2	2	2	2	2	89.375	186.01	22.5	54.315	1817.91	1728	2.373971594	2	742	81.85	11.445	9.345	125.4	21345.5
33894	2	63	3	3	2	1.46	3	2	NA	1	1	1	1	2	2	2	63.745	139.18	13.5	82.455	2954.665	1532	-2.9924064	2	397.5	35.45	6.25	8.525	75.4	3582
33895	2	64	4	3	1	3.9	3	1	NA	2	3	1	2	2	2	2	111.36	346.48	13.3	95.275	3146.52	2668.5	3.806409165	2	662	95.1	8.58	15.87	153.7	24502
33899	2	30	3	3	2	0.64	3	1	NA	1	3	2	2	2	2	2	39.1	225	10.2	28.955	2187.55	1290.5	-4.27478492	2	303	29.7	2.885	5.48	89.7	697.5
33901	1	42	4	3	1	4.42	1	2	NA	1	3	2	2	2	2	2	97.36	309.425	13.4	91.63	2677.695	2546.5	0.996511044	2	239.5	91.95	7.56	10.99	139.85	17279.5
33907	2	26	1	3	1	0.9	1	2	NA	2	3	2	2	2	2	2	38.43	112.55	12.9	25.685	1777.3	820	-4.853083729	2	235.5	80.85	2.32	5.13	32.8	2925
33910	1	42	4	3	1	2.17	2	2	NA	2	3	2	2	2	2	2	56.515	219.465	23	55.54	2153.11	1510.5	6.209573327	2	1214	160.15	25.76	6.96	47.55	34333
33915	1	85	3	3	1	3.79	3	2	NA	1	1	1	2	2	1	2	56.895	138.135	6.55	40.03	1745.47	1192	-5.269733811	2	314	19.8	1.99	5.92	55.5	333
33916	2	69	3	2	1	1.89	NA	2	NA	1	3	1	2	2	2	2	98.455	260.835	30.8	105.925	3575.825	2329.5	3.313137753	2	641.5	123.8	20.92	18.785	102.4	4066.5
33917	1	51	1	1	1	4.1	1	2	NA	1	3	1	2	2	2	2	121.565	371.15	26.05	127.48	4317.11	3081	3.102426577	2	814	81.85	9.865	18.15	114.65	20012
33918	2	31	1	3	3	1.33	2	2	NA	1	3	2	2	2	2	2	105.63	263.175	27.2	66.5	2309.565	2063	10.16014953	2	996.5	325.7	33.785	25.995	103.6	5583
33922	2	83	3	2	1	2.39	1	2	NA	2	1	1	1	2	2	2	33.575	98.02	5.9	41.605	1105.41	883.5	-4.546287844	2	266.5	10.25	5.59	3.625	69.55	3315.5
33924	2	24	2	1	3	0.75	1	2	NA	2	3	2	2	2	2	2	116.55	231.965	16.35	54.335	1838.915	1884.5	0.685491894	2	485.5	67.35	3.915	20.76	146.45	5320.5
33928	1	67	1	2	1	3.01	3	2	NA	1	3	2	2	1	2	2	75.815	236.205	14.6	90.24	3379.575	2045	0.632476353	2	244	205.35	7.955	8.615	109.1	8680.5
33929	1	54	3	3	1	5	2	2	NA	1	1	2	2	2	2	2	96.52	283.17	12.6	98.235	2424.115	2385.5	-0.538136834	2	549	42.45	3.985	12.88	129.75	9523
33930	1	74	3	2	1	1.89	3	2	NA	1	1	1	1	2	2	2	108.805	205.84	20.05	91.9	2855.195	2082.5	1.734481416	2	861.5	124.6	9.245	19.745	106.9	2273.5
33931	2	35	3	3	1	1.24	1	2	NA	2	3	2	2	2	2	2	87.045	240.46	17.7	91.98	3373.115	2111.5	1.12228242	2	312.5	124.05	6.415	19.08	100.45	12499.5
33932	1	28	3	3	3	4.39	1	2	NA	1	1	2	2	1	2	2	101.53	358.37	25.8	104.29	4755.13	2783.5	3.811512075	2	389	342.6	11.46	10.225	136.45	5277
33934	1	57	3	3	1	4.68	3	2	NA	1	3	2	2	2	2	2	162.765	210.935	25.85	112.765	3866.93	2470	4.709612001	2	1104.5	88.35	12.58	19.035	207.35	5290
33935	1	25	3	3	1	1.99	2	2	NA	2	3	1	2	2	2	2	97.14	284.57	21.8	125.5	2291.255	2627.5	2.895276599	2	1633	25.2	7.71	12.08	156.7	14259
33938	2	67	4	3	1	1.56	2	2	NA	2	3	1	2	2	2	2	43.92	218.78	13.3	56.095	1679.88	1507	-2.94344631	2	369.5	125.95	5.69	6.945	45.55	2281
33941	2	81	1	2	1	1.56	2	2	NA	1	1	1	1	2	2	2	50.425	164.07	14.85	64.625	1497.74	1539	-2.072866996	2	779	45.05	4.965	11.085	58.05	6445
33945	1	65	3	1	2	5	3	2	NA	1	2	1	2	2	1	2	113.365	403.855	33.25	85.675	4242.47	2774.5	11.96359137	2	1529	226.25	19.23	42.65	126.4	21869.5
33947	1	64	3	3	1	4.35	2	2	NA	1	1	1	2	2	2	2	75.805	318.005	11.25	67.67	2057.975	2148.5	-1.434471827	2	415.5	54	4.24	11.18	102.35	9456
33960	2	59	4	1	2	3.85	3	2	NA	2	3	1	2	1	2	2	78.465	170.595	15.3	107.44	1331.165	1919	-2.451143167	2	344.5	42.1	8.56	10.245	71.8	3416.5
33963	2	21	3	3	1	3.2	1	2	NA	1	3	2	2	2	2	2	93.105	272.92	22.95	106.89	1316.34	2387.5	6.719738488	2	1075	154	20.99	19.05	122	19412
33965	1	50	4	3	2	1.99	1	2	NA	1	2	2	2	2	2	1	111.665	286.385	20.1	87.84	3542.1	2366.5	1.246257304	2	781.5	44.05	9.405	13.695	150.05	7979.5
33967	1	24	3	3	3	5	1	2	NA	1	3	2	2	1	2	2	141.65	337.585	22.95	155.535	2343.65	3276	2.90116551	2	755.5	71.95	9.82	24.61	124.55	10282.5
33972	1	65	4	3	1	3.9	1	2	NA	1	2	2	1	2	2	2	90.89	411.645	17.25	133.805	2809.68	3176.5	1.265733995	2	1038.5	77.45	8.9	13.215	99.4	11157
33978	2	48	3	3	1	4.56	1	2	NA	1	3	2	2	2	2	2	58.17	275.705	17.65	47.34	3931.115	1926	-0.971105481	2	634.5	133.15	4.64	9.135	58.65	10936
33981	2	20	4	3	3	0.1	3	2	NA	2	3	2	2	2	2	2	122.025	352.425	14.65	103.08	3279.155	2814.5	3.259898908	2	1068	86	7.39	17.545	166.6	11164
33990	1	82	3	3	2	2.13	2	2	NA	1	1	1	2	1	1	2	52.38	211.225	9.65	71.745	3348.84	1674	-2.406060623	2	312	66.65	6.415	8.37	88.95	3770
33992	1	20	3	3	3	4.75	2	2	NA	1	2	2	2	1	2	2	204.415	203.735	15.8	169.32	4929.935	3177.5	15.45955171	2	784.5	234.75	26.175	39.085	142.1	55137.5
33998	2	46	3	3	1	0.81	3	1	NA	2	3	1	1	2	1	2	58.19	167.14	10.8	46	3203.67	1291.5	-2.965532547	1	317.5	26.75	2.47	18.045	55.9	3775
34000	2	23	1	1	1	0.62	3	2	NA	1	3	1	2	2	2	2	96.485	283.8	24.9	53.425	2170.39	1958	2.038542784	2	249	267.8	6.175	13.92	105.4	10372
34002	1	21	4	2	3	1.89	1	2	NA	1	3	2	2	1	2	2	197.135	418.735	14.15	174	2473.145	4023.5	7.08890776	2	1484.5	116.55	9.515	19.44	209.95	20605.5
34004	1	46	3	2	1	2.05	3	2	NA	1	3	2	2	2	2	2	131.25	411.335	20.25	84.855	6072.715	3118	3.340404116	2	590.5	104.75	6.115	18.95	122.85	26305.5
34006	1	81	3	3	1	2.65	2	2	NA	1	1	1	2	2	1	2	69.38	254.98	13.95	97.735	4393.375	2147.5	0.921720825	2	843	54.5	6.195	14.395	86.55	19321.5
34015	2	76	3	2	1	2.34	NA	2	NA	1	1	2	2	2	2	2	83.84	329.165	24.85	69.15	3461.98	2203	-0.831743459	2	767.5	72.85	6.6	12.54	90.7	3595
34016	2	85	4	1	2	3.82	2	2	NA	2	3	1	2	1	2	2	42.185	158.735	8.8	37.815	1433.825	1134	-5.052254054	2	183	55.1	2.61	5.65	52	255
34017	2	30	3	3	1	5	2	2	NA	1	3	1	2	2	2	2	86.265	196.98	15.15	79.255	2915.67	1831.5	-1.260733568	2	379	101.75	5.1	14.695	88.2	2801
34023	1	24	1	2	1	1.68	3	2	NA	1	2	2	2	2	2	2	87.23	345.655	18.05	81.865	1886.235	2521.5	-1.513367323	2	439	57.75	5.075	13.19	115.8	1415
34029	2	50	1	1	1	1.07	3	2	NA	2	3	1	2	2	2	2	61.375	267.895	20.9	59.285	2638.95	1828	-2.210293785	2	258	147.1	4.61	7.195	75.2	3701.5
34037	1	20	3	3	3	1.95	1	2	NA	2	3	2	2	2	2	2	172.68	396.33	15.45	153.445	3221.335	3666.5	6.145044112	2	776	30.15	11.71	28.225	220.95	17602
34041	2	22	1	2	1	0.77	2	2	NA	2	3	2	2	2	2	2	86.515	231.475	9.15	81.075	1745.515	1978.5	0.395935836	2	797.5	33.35	14.445	10.83	112.35	4574
34042	2	54	4	3	2	0.52	2	2	NA	2	3	1	2	2	2	2	68.68	351.87	16.45	106.8	2075.575	2588.5	-1.755950707	2	432.5	126.95	5.465	8.865	86.55	1621
34043	2	20	1	3	3	0.76	2	2	NA	1	3	2	2	2	2	2	49.99	245.785	13.4	35.325	1149.355	1468.5	3.411285983	2	849	184.45	23	9.045	93.6	5064.5
34046	1	48	3	2	1	2	2	2	NA	1	1	2	2	2	2	2	56.825	234.72	11.65	83.365	2522.31	1856	-3.964106126	2	219	21.9	6.62	7.12	54.2	4851.5
34051	1	36	3	3	3	1.39	3	2	NA	1	3	1	2	2	2	2	98.445	231.315	12.5	122.735	3767.21	2402.5	-0.996608451	2	454	59.8	7.75	14.48	110.6	748.5
34060	2	70	1	3	2	0.79	3	2	NA	1	1	2	2	2	2	1	83.07	531.265	33.5	94.66	3294.785	3349	0.653157016	2	761	159.7	5.105	14.73	112.15	1841.5
34062	2	67	3	3	1	3.9	3	2	NA	2	3	1	2	2	2	2	61.37	148.68	11.05	49.76	2419.255	1276.5	-4.26143987	2	253.5	18.45	2.795	9.225	72.7	1692
34064	2	81	3	3	1	NA	1	1	NA	1	1	1	2	2	2	2	86.44	220.865	20.75	54.415	2390.56	1851	1.118868376	2	753.5	103.55	5.855	8.925	142.5	13203
34068	1	20	4	2	1	1.53	3	1	NA	1	2	2	2	1	2	2	109.785	406.455	19.4	149.76	1799.235	3396.5	4.466889583	2	1023.5	43.35	9.715	26.14	144.2	17661
34069	2	62	3	3	1	5	2	2	NA	1	1	1	2	2	2	2	53.14	158.155	11.85	54.805	1444.175	1300	-2.872397542	2	552.5	70.8	6.255	6.23	46.9	6303
34070	1	35	3	2	1	2.69	2	2	NA	1	1	2	2	2	2	2	84.06	432.955	11.65	135.41	3555.63	3246	-1.672316237	2	466.5	16.1	7.48	11.5	128.55	479
34073	2	39	1	3	1	5	1	2	NA	1	3	1	2	2	2	2	150.02	399.71	22.95	94.55	4827.36	2990.5	5.095294924	2	772	203.9	7.8	18.68	220	5733
34074	1	41	2	3	2	2.21	3	2	NA	1	3	1	2	2	2	2	125.28	399.085	18.3	95.075	2125.185	2956	0.233718976	2	349.5	31.55	5.55	19.025	165.65	3769.5
34078	1	37	3	3	1	0.94	1	2	NA	1	2	1	2	2	2	2	140.715	370.02	11.3	157.725	3045.39	3439	1.12985396	2	654	34.95	5.87	16.88	196.15	2585.5
34079	1	70	1	1	1	5	1	2	NA	1	3	1	2	2	2	2	57.045	183.715	14.85	50.745	1795.58	1421.5	-3.198265806	2	299.5	25.65	4.225	9.22	68.65	8140.5
34080	1	44	3	3	1	1.07	1	2	NA	2	3	1	2	2	2	2	87.44	190.885	6.15	84.025	2649.31	1870.5	0.026972956	2	221	172.85	5.54	14.98	112.9	2479.5
34087	1	81	3	2	1	1.37	2	2	NA	1	1	1	2	1	1	2	121.105	444.535	24.25	184.58	3163.735	3870.5	5.563333165	2	983	110.15	15.95	15.43	187.45	15549.5
34090	1	65	3	1	2	1.88	3	2	NA	1	2	1	2	2	2	2	74.265	188.69	7.55	98.57	4111.81	2499.5	-3.222294392	2	451.5	10.8	4.575	11.165	75.75	2782
34091	1	69	5	3	1	5	1	2	NA	1	1	1	2	2	1	2	53.88	173.21	18.3	56.975	1820.155	1495.5	-1.109462155	2	297	92.5	13.48	6.45	65.25	8575
34092	1	55	3	3	1	2.27	2	2	NA	1	1	1	2	2	2	2	111.165	248.365	8	94.055	3322.855	2547	1.38350156	2	1027.5	148.7	4.55	15.78	126.75	1947
34093	2	22	3	1	1	0.93	1	2	NA	2	1	2	2	2	2	2	60.785	280.18	5.5	57.94	1963.955	1872	-4.652161225	1	74.5	4.95	1.335	12.285	68.75	1948.5
34096	1	82	3	1	1	5	2	2	NA	2	1	1	2	2	1	2	89.135	449.18	29.85	132.64	3450.075	3276.5	3.359068965	2	1097	182.55	11.28	11.76	116.9	10944
34107	2	62	3	3	1	3.09	1	2	NA	1	3	2	2	2	2	2	67.8	211.72	20.8	71.325	2366.915	1791	2.244994151	2	734.5	94.9	10.555	10.43	187.1	6675.5
34108	1	25	3	2	3	0.9	3	2	NA	1	3	2	2	2	2	2	63.625	244.985	11.5	32.905	1808.71	1494.5	1.54049678	2	423	111.2	24.5	11.585	69.65	3363.5
34109	1	47	3	3	1	5	1	2	NA	2	3	2	2	2	2	2	136.265	503.635	35.65	157.775	5051.455	3849	11.09524336	2	1479.5	211.8	30.185	27.175	133.6	17913.5
34111	1	44	3	2	1	3.42	2	2	NA	1	2	2	2	2	2	2	54.495	165.51	7.9	82.67	5968.88	1860	-3.986209092	2	87.5	11.3	3.21	7.195	80.95	8101
34114	1	69	4	2	2	2.51	1	2	NA	2	2	1	2	2	2	2	77.62	457.78	16.5	94.04	1862.325	2947	-2.218926991	1	238	55.2	6.34	9.775	106.2	3008.5
34118	1	39	4	3	1	3.42	3	2	NA	1	3	2	2	1	2	2	83.265	307.215	10.9	111.255	4701.335	2542.5	0.213358479	2	257.5	174.75	7.19	13.025	112.35	3339.5
34120	1	35	5	3	1	1.57	3	2	NA	1	3	1	1	1	2	1	180.36	340.84	31	183.02	3193.73	3734.5	7.034316552	2	696	90.25	11.615	23.5	226.7	24671.5
34122	1	73	3	2	3	2.45	3	2	NA	2	1	1	1	2	1	2	92.36	215.485	19.45	87.6	2221.355	1984.5	2.740989775	2	1164.5	46.9	10.135	13.96	153.85	12426.5
34123	1	43	3	3	1	5	2	2	NA	1	3	2	2	1	2	2	126.56	316.59	22.55	123.06	2911.515	3080	1.087522243	2	562.5	78.45	7.865	19.82	133.8	3817.5
34127	1	85	3	3	1	5	2	2	NA	1	1	2	2	2	2	2	51.705	152.41	13.7	25.695	2112.045	1005.5	-1.741240296	2	503	72.1	2.97	4.57	58.5	22049
34128	1	51	3	2	1	4.75	3	2	NA	1	3	2	2	1	2	2	113.6	347.905	14.45	99.025	4379.895	2721	1.906558302	2	977.5	51.25	6.825	15.31	150	11731.5
34132	2	27	1	3	1	1.07	3	2	NA	2	3	2	2	2	2	2	85.84	315.025	21.5	50.595	3521.06	2017	-0.652991068	2	432.5	113.2	4.33	12.73	78.45	11576
34133	1	61	4	2	1	2.04	2	2	NA	2	1	2	2	2	2	2	77.585	203.36	12.75	68.775	1036.7	1743	-3.567581796	2	262	54.05	2.495	9.91	81.8	1273.5
34135	1	77	3	1	1	2.88	2	2	NA	1	1	1	2	2	2	2	80.8	176.055	10.3	51.235	2795.83	1466.5	-1.643055361	2	532	45.85	4.225	8.995	102	9514.5
34136	1	29	3	3	2	3.21	3	2	NA	1	3	2	2	1	2	2	85.29	188.215	20.2	50.045	4605.58	1517.5	2.99376602	2	418	200.55	6.335	14.41	142.45	16109.5
34138	2	78	3	3	2	1.92	1	2	NA	1	1	1	2	1	2	1	78.08	336.66	22.95	120.75	3987.23	2686	-0.273776804	2	1362.5	31.7	7.425	10.425	108.55	1589.5
34141	1	26	3	3	1	5	1	2	NA	1	2	2	2	2	2	2	109.695	285.145	20.45	119.425	3485.695	2637	4.694751849	2	968	145.95	12.055	12.285	172.7	16664
34145	1	54	3	2	2	3.06	2	2	NA	1	3	1	2	2	2	2	82.93	250.23	15.35	64.19	3979.16	2357.5	-2.618053999	2	245.5	33.9	4.405	11.49	101.35	3663
34148	2	69	3	2	1	4.17	3	2	NA	1	3	1	1	2	2	2	58.86	132.84	10.8	46.69	2121.74	1169.5	-0.640653071	2	802	72.45	14.31	6.96	70.1	3910
34150	1	64	2	2	1	3.73	3	2	NA	1	2	1	2	2	2	2	79.495	160.49	8.95	58.045	1648.145	1496.5	4.312009688	2	2016.5	57.1	4.995	16.06	96.85	27575
34152	2	50	3	1	2	3.76	1	2	NA	2	2	2	2	1	2	2	37.9	283.19	12	68.73	1868.965	1833	-3.818224763	2	376	9.6	7.18	6.44	51.95	5468
34165	2	52	3	2	1	3.25	3	2	NA	1	2	1	2	1	2	2	36.68	147.305	8.1	31.005	1999.355	1179.5	-5.277777444	2	160	20.15	4.94	5.025	46.7	1044
34167	2	81	3	1	2	0.86	2	2	NA	2	1	1	1	2	2	2	31.205	165.545	8.3	69.565	1279.09	1385.5	-3.371341211	2	632	26.85	8.67	6.38	40.8	3067
34169	2	26	1	3	3	2.49	1	2	NA	1	3	2	2	2	2	2	170.055	302.965	11.6	72.58	3415.02	2521	10.10270483	2	1136	431.1	3.76	28.78	170.3	20192
34173	1	78	3	2	1	1.29	1	2	NA	1	1	2	2	1	2	2	54.35	337.2	7.55	63.735	3108.53	2107	0.279495792	2	865.5	141.95	11.59	9.335	66.3	4648
34176	2	45	1	1	1	1.66	1	2	NA	1	1	2	2	2	2	2	42.505	180.565	14.6	111.885	1185.81	1870.5	-5.165940064	2	159.5	5.7	5.43	6.015	52	736.5
34180	2	46	4	1	2	2.05	3	2	NA	2	1	1	1	2	2	2	52.445	63.725	4.25	38.18	1423	815	-3.973300514	2	348	12.1	2.625	6.295	78.6	6310
34205	1	47	1	2	1	3.73	1	2	NA	1	1	2	2	2	2	2	128.035	358.09	25.6	134.475	3819.3	3214	7.044933087	2	634	360.85	8.575	21.45	130.8	19226
34206	2	32	4	3	1	1.81	3	2	NA	1	3	2	2	1	2	2	66.115	180.8	8.5	90.07	1720.46	1763.5	-1.645274474	2	414.5	106.5	6.5	8.755	89.6	3311
34207	1	46	4	3	1	2.33	2	1	NA	1	2	2	2	2	2	2	86.405	210.765	8.95	58.33	3185.015	2134	-3.4301473	2	325	7.3	3.405	6.455	114.15	3758
34209	2	58	3	2	1	4.92	3	2	NA	1	3	1	2	2	2	2	89.765	195.065	11.4	34.08	2808.925	1446.5	-0.856587281	2	254	19.1	5.53	8.99	129.25	17041.5
34212	2	50	4	1	2	3.62	1	2	NA	2	2	2	2	2	2	2	57.49	214.405	4.25	50.06	1482.77	1523	-0.611744607	1	454.5	77	12.15	4.93	116.9	6187.5
34213	1	78	3	3	1	5	2	2	NA	1	1	1	2	2	2	2	58.535	259.125	21.05	58.18	2127.12	1778	-1.254201222	2	463	84.35	9.535	9.725	69.75	6598.5
34214	1	33	1	3	3	3.51	2	2	NA	1	3	2	2	2	2	2	53.155	213.695	11.3	64.015	3085.39	1827.5	-2.942353616	2	302	80.05	4.67	5.37	76.7	6456.5
34219	2	26	5	3	3	1.95	3	2	NA	1	3	2	2	2	2	2	70.095	237.805	11.6	79.835	4871.2	1884.5	-0.62274643	2	705	113.55	6.79	8.97	84.35	7082.5
34223	1	60	1	1	1	0.81	1	2	NA	1	2	2	2	2	2	2	84.245	248.09	17.85	63.56	2702.035	1886.5	-1.92739898	2	280	66.25	3.95	12.025	102.85	5095.5
34228	2	53	3	3	NA	0.48	1	2	NA	1	3	2	2	2	2	2	96.515	221.145	27.8	100.615	3129.33	2119.5	10.24801616	2	946.5	208.2	11.455	12.165	359.35	23758.5
34231	1	44	4	3	1	2.06	1	2	NA	2	3	2	2	2	2	2	71.355	308.09	23.6	97.39	1397.18	2354.5	-1.042878519	2	544	52.65	7.85	11.47	121.55	1240
34233	1	81	3	1	2	2.96	1	1	NA	2	3	1	2	2	1	1	81.6	293.475	17.9	89.915	2185.165	2283.5	2.227524213	2	1914	136.1	8.145	8.895	121.15	560.5
34234	1	65	1	1	1	0.66	2	2	NA	1	3	1	2	2	2	2	52	176.36	16.45	40.29	1261.235	1261	-0.46384062	2	161	244.45	3.1	5.675	70.6	14368.5
34245	1	51	3	2	1	2.43	2	2	NA	1	3	2	2	1	2	2	168.905	447.065	27	199.94	7816.16	4153	4.132558167	2	778	19.3	11.04	28.86	171.5	10783.5
34249	2	81	3	2	2	NA	1	2	NA	1	1	1	1	1	2	2	54.425	132.75	8.65	84.87	1439.375	1488	-4.528647416	2	178.5	12.1	7.51	5.5	59.15	1367
34250	1	48	3	3	1	3.57	1	2	NA	1	2	2	2	2	2	2	126.185	218.36	10	97.425	3412.585	2547.5	-0.288678079	2	829	19.85	7.095	11.335	133.05	6311.5
34256	1	48	1	1	1	2.25	3	2	NA	1	3	2	1	2	2	2	67.765	139.035	11.55	46.425	2335.96	1537.5	-3.790715824	2	104	46.7	3.36	8.51	75.1	4536.5
34272	1	29	4	2	1	0.9	3	2	NA	1	3	1	2	2	2	2	82.205	234.06	15.35	94.655	5457.18	2103	1.010508208	2	786.5	135.35	6.65	8.425	89.15	17680
34273	1	35	2	3	2	5	3	2	NA	1	3	2	2	2	2	2	104.21	312.42	22.4	91.265	5317.64	2483	-0.305541924	2	588	103.45	4.84	12.335	126.4	3608
34274	1	38	3	3	1	2.26	3	2	NA	2	3	2	2	2	2	2	79.55	138.365	6.9	104.275	3368.95	1795	-0.808177347	2	986	23.75	8.165	9.235	99.75	6108
34283	2	44	3	2	1	4.68	1	2	NA	1	2	1	2	2	2	2	45.36	120.98	6.25	48.9	3621.515	1158	-2.662702086	2	555.5	82.75	3.305	6.66	57.9	8581
34284	1	57	3	3	2	5	3	2	NA	1	3	2	2	1	2	2	107.415	315.145	17.2	95.765	3190.395	2506	2.728855382	2	1232.5	161.65	6.095	17.325	113.95	7142
34288	1	83	3	1	1	1.87	3	2	NA	2	1	2	2	1	2	2	67.155	334.665	15.55	90.455	2624.58	2387	-1.625613495	2	485.5	58.45	7.26	10.065	71.85	8729
34289	1	61	3	2	1	2.71	2	2	NA	1	1	1	2	2	1	2	76.655	258.67	18.7	48.205	2487.47	1782.5	-0.820914114	2	684	15.55	4.385	12.155	102.95	13542
34291	1	26	3	1	1	0.6	1	2	NA	1	2	2	2	2	2	2	99.685	612.675	18.05	89.56	3905.455	3681	0.09507001	2	619	55.85	6.16	12.565	134.45	8501
34292	2	49	3	3	1	0.9	1	1	NA	2	3	2	2	1	2	2	72.735	281.905	16.4	81.155	1325.47	2123	-1.616349171	2	418.5	43.8	6.245	12.98	90.4	5932.5
34293	2	75	3	1	2	5	3	2	NA	1	3	1	2	2	2	2	61.22	137.475	11.85	32.415	1884.695	1109.5	-2.193418128	1	162.5	151.65	4.9	5.935	87.95	3549
34295	1	28	4	3	1	3.73	3	2	NA	2	3	2	2	2	2	2	155.555	500.27	30.45	178.605	3937.375	4188.5	5.388616705	2	593.5	181.65	11.6	21.415	199.95	8528
34296	1	51	3	3	2	5	2	2	NA	1	3	2	2	2	2	1	54.945	377.345	18.6	52.225	4932.715	2191	1.565410803	2	256	200.05	10.34	10.505	109.7	11227
34300	1	81	3	2	1	1.09	2	2	NA	2	2	2	2	2	1	2	71.865	260.56	17.65	78.475	2085.135	2004.5	-0.230383231	2	714.5	51.95	6.895	13.55	104.95	7845
34302	2	21	3	3	3	5	1	2	NA	1	2	2	2	2	2	2	47.515	271.88	8.05	52.96	2470.425	1811.5	-3.899290319	1	267.5	16	5.52	6.64	66.65	5227.5
34306	2	67	1	2	1	2.8	3	2	NA	2	3	2	1	2	2	2	72.905	193.65	17.2	72.41	2284	1697.5	-0.311413663	2	415.5	137.35	6.275	9.92	99.05	8519
34310	2	40	3	1	1	0.6	3	1	NA	2	2	2	1	1	2	2	90.79	177.855	7.15	74.75	2660.94	1739.5	-0.930411403	2	484	28.85	4.95	12.705	108.5	11612.5
34312	2	42	3	3	1	1.07	3	2	NA	1	3	2	2	1	2	2	93.68	416.69	19.1	101.705	3186.925	2898.5	1.767410846	2	861	138.35	5.09	15.435	130.55	8252
34325	1	34	1	1	1	1.19	3	2	NA	1	3	1	2	2	2	2	102.515	279.885	10.75	89.41	1915.305	2324	-0.9291235	2	327	29	7.97	12.245	126.95	6487.5
34333	1	44	3	2	1	5	2	2	NA	1	3	2	2	2	2	2	56.02	283.31	15.5	65.255	4021.135	1927	-2.620426795	2	382	16.2	4.98	8.93	61.3	13711.5
34335	1	26	3	2	3	2.48	1	2	NA	1	3	2	2	2	2	2	176.025	410.965	14.5	76.13	4370.12	3042	4.326536158	2	1057.5	128.15	4.69	26.895	167.8	7849
34338	1	41	2	3	1	4.11	2	2	NA	1	3	2	2	2	2	2	117.915	376.765	19.7	106.99	2086.28	2927	5.34642775	2	609	439.55	6.91	12.865	139.45	6782.5
34344	2	50	3	3	1	5	3	2	NA	2	3	1	2	2	2	2	136.01	215.37	21.65	129.955	3408.085	2546	5.485978232	2	1410	28.6	13.03	19.87	218.05	10517.5
34353	2	64	4	2	2	2.7	3	2	NA	2	3	1	2	1	2	2	84.475	224.495	15.05	88.2	1561.535	2015.5	-1.688064636	2	418	51.9	6.965	12.225	95.25	3213
34354	1	34	4	3	3	2.77	2	2	NA	1	3	1	2	2	2	2	59.78	409.59	24.75	122.665	1946.73	2894.5	2.105378535	2	213	284	7.27	10.91	131.8	6577
34361	2	85	3	1	2	1.46	3	2	NA	1	1	2	2	2	2	2	42.73	192.605	14.75	39.475	2390.335	1353.5	7.147495195	2	680	199.35	38.68	22.2	45.5	7723.5
34363	1	25	1	1	1	1.76	3	2	NA	1	3	2	2	2	2	2	76.39	338.055	18.7	62.775	3027.55	2222	1.36888955	2	461	50.6	15.485	12.06	120.65	11974
34365	1	31	3	3	1	1.86	1	2	NA	1	1	1	2	2	2	2	210.08	495.225	31.3	147.995	4435.915	4119.5	18.08669512	2	1705.5	211.9	16.26	44.415	319.95	39962
34370	2	25	5	3	3	1.67	1	2	NA	1	3	2	2	2	2	2	65.505	270.9	13.25	81.97	1825.68	2067.5	2.098128269	2	364.5	296.15	5.52	10.105	109.5	10641.5
34373	2	55	4	3	2	3.9	3	2	NA	1	2	1	2	2	2	2	64.05	156.165	9.1	51.71	2038.38	1335	-4.357843994	2	65	17.4	1.665	11.08	77.75	2496.5
34374	2	34	2	1	1	0.23	2	2	NA	1	3	2	2	2	2	2	55.09	234.12	12.75	42.61	1548.32	1529.5	-4.255501444	2	106	73.5	1.895	7.185	78.15	482.5
34375	2	75	1	2	2	1.43	3	2	NA	2	3	1	1	2	1	2	58.785	122.565	9.25	54.44	2113.06	1213	-0.404953068	2	226	262.25	6.065	6.92	90	1667.5
34387	1	34	1	1	3	2.45	1	2	NA	1	2	2	2	2	2	2	86.81	420.4	38.4	96.575	2629.79	2836	2.493087618	2	910.5	135	8.405	12.815	127.55	13087.5
34391	1	38	3	3	2	4.91	2	2	NA	1	3	2	2	2	2	2	141.465	333.19	17.15	156.21	8106.945	3521	6.598330433	2	969.5	281.7	10.025	21.425	178.85	7590
34394	1	35	5	1	1	0.81	3	2	NA	1	2	2	2	1	2	2	38.455	198.8	14.25	39.11	2166.76	1264.5	0.585254833	2	733.5	230.35	2.955	5.835	42.2	21523
34395	1	41	4	3	1	4.8	2	2	NA	1	2	1	1	2	2	2	69.24	275.985	18.4	78.305	2394.405	2043	-1.200846357	2	774	36.25	3.59	17.18	86.75	4154
34396	2	69	4	1	2	2.09	3	2	NA	1	1	1	2	2	2	2	75.22	240.815	18.6	50.855	1634.305	1675.5	-3.166205264	2	451.5	25.15	4.71	11.69	74.3	955.5
34398	1	45	3	2	1	3.44	3	2	NA	1	3	1	2	1	2	2	73.595	319.525	7.25	60.065	2310.23	2077	-4.037218522	2	132	85.8	2.425	5.975	78.7	1126.5
34401	1	30	4	3	1	2.41	2	2	NA	1	2	1	2	2	2	2	89.855	294.06	17.7	87.335	1908.63	2494	0.575445941	2	343.5	104	9.03	10.445	141.3	8451.5
34405	1	57	3	3	1	5	2	2	NA	1	3	2	2	2	2	2	89.895	186.095	11.3	97.045	2054.415	1977	-1.73978111	2	597	80.7	3.715	10.605	95.85	3307.5
34406	2	31	5	3	1	0.81	3	1	NA	1	3	1	1	2	2	2	76.73	216.215	12.7	48.445	2081.135	1610.5	-2.574492098	2	452	45.3	3.04	8.445	86.2	8214.5
34408	1	56	3	3	3	0.89	2	2	NA	1	1	1	1	2	1	2	71.235	204.23	17.15	66.97	5269.545	1676.5	-1.954883211	2	531	35.85	4.57	8.18	134.85	2024.5
34410	2	29	4	3	3	1.25	1	2	NA	2	3	2	2	2	2	2	71.1	282.1	8.55	60.275	2392.095	1937	-0.748660415	2	594.5	109.1	4.93	7.915	77.2	13968.5
34411	2	49	1	3	3	5	3	2	NA	1	1	2	2	2	2	2	65.945	178.27	16.25	38.365	4243.495	1387.5	-2.273942456	2	518.5	86.3	4.18	7.14	64.2	9038
34418	1	63	3	2	1	4.77	1	2	NA	1	1	1	2	2	1	2	60.895	161.8	11.85	50.055	1139.61	1439	-4.022588344	2	160	10.75	2.695	7.77	104	2198.5
34419	1	60	3	1	1	2.27	3	1	NA	2	2	1	2	2	2	2	85.04	221.95	13.5	88.975	2594.74	2010	-0.375960873	2	615.5	75.7	5.245	13.25	117.15	5885
34427	2	74	1	1	3	1	2	2	NA	2	1	1	2	2	2	2	21.46	100.48	7	15.325	1470.245	614	-6.056505441	2	140.5	56.75	1.78	2.47	28.75	1670
34434	2	26	4	1	3	0.39	1	1	NA	1	2	1	2	2	2	2	63.045	227.595	7	66.62	4195.91	2025.5	-0.1893559	2	540.5	80.55	5.25	19.65	102.65	2889.5
34435	2	70	3	3	2	1.99	3	2	NA	1	1	1	2	1	2	2	80.38	252.7	23.3	107.515	2713.37	2228.5	1.347181365	2	565.5	117.9	15.645	9.45	120.7	4983.5
34437	2	37	3	3	2	4.16	2	2	NA	1	1	2	2	2	2	2	52.465	86.84	11.8	44.145	1908.065	938	-4.937012555	2	263.5	13.5	4.185	6.08	49.35	2489.5
34438	1	25	3	2	1	0.78	1	2	NA	1	1	2	2	2	2	2	118.39	473.36	11.55	134.4	2577.55	3550	3.55027697	2	841.5	182.7	7.555	12.605	178.35	9585.5
34443	1	20	3	2	1	1.67	1	2	NA	1	3	2	2	2	2	2	80.63	136.415	5.85	39.435	3704.575	1325.5	-2.567630845	2	487	14.1	5.355	12.64	81.4	3451
34444	1	29	2	3	1	0.83	1	2	NA	2	3	2	2	2	2	2	71.205	327.965	14.45	89.415	2205.77	2386	-2.604566043	2	360	60.45	3.355	10.625	89.85	3662.5
34450	1	49	3	2	2	1.84	1	1	NA	1	2	2	2	2	2	2	51.04	126.71	4.8	57.24	3888.05	1910	-5.031777893	2	169	15.1	5.88	6.99	44.65	138.5
34454	1	35	5	2	1	1.43	3	2	NA	1	2	1	2	2	2	2	81.985	607.085	13.05	95.115	4536.26	3688.5	7.582956455	2	943	659.05	7.935	9.045	113.05	3170.5
34457	2	44	3	3	1	5	1	2	NA	1	1	2	2	2	2	2	95.285	266.915	7.75	83	4641.575	2430	-1.563752435	2	853.5	15.35	5.175	11.935	95.35	4642
34461	2	65	2	1	1	2.21	2	2	NA	2	3	1	2	2	2	2	30.995	59	6.3	21.505	1862.22	549.5	-5.972689849	2	143	11.35	1.35	3.78	51.25	2460
34462	2	85	3	3	2	5	1	2	NA	1	3	1	1	2	1	2	33.275	186.23	11.95	39.61	1906.995	1198	-3.256004392	2	360	133.75	4.01	4.4	43.9	4882.5
34465	2	47	4	3	1	2.27	3	2	NA	1	3	2	2	2	2	2	88.32	318.805	14.35	62.71	3813.4	2416	0.173456725	2	361.5	127.9	4.655	11.675	127.9	9538.5
34467	2	42	3	3	1	5	2	2	NA	1	3	2	2	1	2	2	88.705	212.285	15.3	92.22	2142.44	2026	-0.03415208	2	630.5	68.55	5.515	17.335	94.25	8411.5
34470	1	60	3	3	1	5	2	2	NA	1	3	2	2	2	2	2	86.605	223.445	18.75	66.475	2227.975	1822	7.136272653	2	2240	162.75	7.565	8.81	111.5	38737.5
34472	1	45	3	2	1	5	3	2	NA	2	1	2	2	2	2	2	75.545	226.125	15.9	60.01	2248.195	1741.5	0.194659883	2	220.5	29.35	7.865	9.74	154.95	16145
34474	1	34	3	3	1	5	1	2	NA	1	3	2	2	2	2	2	96.765	318.195	22.15	68.59	5033.58	2256.5	3.335610086	2	937.5	54	9.11	31.72	106.95	8803.5
34477	2	70	1	3	2	1.68	2	2	NA	1	3	2	2	1	2	2	46.565	191.095	11.35	45.545	2565.79	1343	-2.07743258	2	946	26.9	3.65	11.09	54.55	8548
34482	2	25	4	3	3	0.78	3	1	NA	2	3	2	2	2	2	2	53.91	278.145	9.1	61.845	1389.715	1871.5	-3.717252746	2	304.5	41.95	3.025	6.93	96.65	756
34483	1	62	3	3	1	5	3	2	NA	1	3	2	1	2	2	2	116.625	402.005	54.85	152.215	4218.495	3763.5	9.270287744	2	2037.5	56.1	20.015	21.61	159.05	29071
34490	2	33	2	1	1	3.4	3	2	NA	1	3	2	2	1	2	2	91.475	244.27	9.35	102.89	4255.89	2375	0.627575735	2	539.5	113.55	7.95	11.125	127.4	8043.5
34496	2	31	3	3	1	5	1	2	NA	1	3	2	2	2	2	2	52.51	225.84	15.85	36.43	3376.51	1415	-0.673437616	2	482	143.55	6.415	7.06	74.3	11694
34499	1	45	3	1	1	1.7	1	2	NA	1	2	2	2	2	2	2	124.205	449.82	16.9	163.29	3671.145	3731.5	1.427880989	2	1022	16.2	6.54	14.99	201.05	1808.5
34500	1	48	3	1	2	3.31	2	2	NA	1	2	2	2	2	2	2	94.845	269.51	22.3	70.555	4961.94	2044	-0.498211698	2	725.5	100.1	7.265	11.8	85.5	4910
34501	2	44	1	3	1	3.32	1	2	NA	2	3	2	2	2	2	2	89.9	249.455	25.3	95.84	1906.665	2187	5.474792235	2	804	178.05	12.54	15.9	105.3	30313
34502	2	56	3	3	1	4.17	1	2	NA	1	1	1	2	2	2	2	59.005	176.29	14.05	44.575	4345.205	1315.5	-2.651794352	2	170	49.05	4.535	8.165	80.65	10868.5
34504	2	58	5	2	1	5	3	2	NA	2	3	1	2	1	2	2	53.24	308.98	8.6	74.28	1890.74	2083.5	-3.91290454	2	196	68.2	4.785	7.71	58.85	1297.5
34509	2	39	1	3	1	5	2	2	NA	2	3	2	2	2	2	2	53.7	247.61	14.9	81.57	2839.3	1909.5	-0.675406095	2	522.5	127.7	9.94	6.28	56.15	11971.5
34514	1	63	3	3	2	1.17	2	2	NA	1	2	1	2	2	1	2	49.45	162.585	7.5	42.905	3425.035	1217.5	-4.767712416	2	276.5	13.8	3.395	7.64	54.75	1938.5
34518	1	48	3	3	1	4.1	2	2	NA	1	1	2	2	2	2	2	99.895	367.34	42.35	118.285	4216.165	3328.5	5.359609294	2	639	145.8	14.24	16.195	177.5	18771.5
34520	2	34	3	3	1	3.75	3	2	NA	2	3	2	2	2	2	2	58.32	238.71	22	71.415	1972.535	1778.5	-4.34571243	2	70	13.5	4.63	8.405	76.05	2115.5
34523	1	43	4	3	3	2.38	3	2	NA	2	1	2	2	2	2	2	51.955	224.595	6.55	67.06	1406.485	1693	-0.634700591	2	431.5	271.15	4.235	5.225	79.3	2226.5
34530	1	41	3	3	2	3.66	2	2	NA	1	3	2	2	1	2	2	112.755	314.085	34.75	76.525	4188.055	2366.5	2.941822621	2	549.5	52.7	8.13	20.06	117.55	26190.5
34531	1	81	3	1	1	1.21	3	1	NA	1	1	1	1	1	1	2	68.835	154.395	14.75	46.86	3395.465	1313.5	-2.956675062	2	213	96.8	2.875	7.725	76.45	5628.5
34534	1	52	3	3	1	2.65	2	2	NA	2	3	1	2	2	2	2	72.81	347.67	28.25	84.11	3684.385	2373.5	5.968536032	2	1056.5	237.45	13.35	10.045	118.4	26998
34535	1	77	4	3	1	2.5	2	2	NA	1	1	2	2	2	2	2	71.575	168.565	10	71.76	2108.03	1790	-0.808164819	2	764.5	47.5	5.855	8.045	116.5	8757
34538	1	76	3	2	1	3.03	1	1	NA	1	3	2	2	1	2	2	87.9	332.39	26.25	76.965	3940.575	2346.5	2.257976271	2	519	109.9	9.76	17.02	88.85	20621
34540	2	46	1	3	1	3.5	1	1	NA	2	2	2	2	2	2	2	21.76	58.665	3.3	25.915	2247.695	553.5	-6.68551854	2	120.5	6.4	1.82	2.67	30.2	1854.5
34543	1	67	3	2	1	2.39	3	2	NA	1	1	1	2	1	2	2	75.12	201.06	23.55	98.87	3501.155	2457.5	-1.553009098	2	197	102.5	9.115	10.63	72.9	5037.5
34551	2	73	4	3	2	0.94	3	2	NA	1	3	1	2	2	1	2	20.685	138.88	12.7	23.9	1167.835	820	-2.669053933	1	494.5	155.55	3.07	2.645	25.4	12585
34555	1	43	3	2	1	2.58	3	2	NA	1	2	1	2	2	2	2	108.49	274.285	10.85	87.115	1760.97	2300.5	-1.120828548	2	207	15.4	3.835	15.44	137	8812
34557	1	62	1	1	1	3.11	2	2	NA	1	2	1	2	2	1	2	62.765	215.76	25.8	85.865	3244.02	1849.5	-0.725503367	2	229.5	96.75	11.775	10.335	74.4	8534
34561	2	71	3	2	2	2.45	1	2	NA	1	1	1	2	2	2	2	54.79	203.7	20.7	60.385	3322.76	1994	-0.245794803	2	431	45	7.9	8.35	96.05	20056
34562	1	39	3	3	2	1.36	2	2	NA	1	3	1	2	2	2	2	138.32	487.89	17.55	174.175	4672.075	4034	3.827304249	2	1117.5	43.2	11.34	19.5	216.65	2153
34563	2	26	4	3	1	0.88	2	2	NA	1	3	2	2	2	2	2	60.815	242.925	12.4	53.95	1804.98	1691.5	-2.165153073	2	672.5	88.4	4.04	7.14	75.35	5236.5
34566	1	39	3	3	2	NA	1	2	NA	1	2	1	1	1	2	2	109.335	260.485	25.3	152.02	7732.835	2802	4.124748812	2	1530	38.65	14.55	20.98	115	11509.5
34569	1	69	3	3	1	NA	1	2	NA	1	3	1	2	2	2	2	132.56	313.94	30.75	141.5	4034.73	3303	8.19834278	2	1119.5	168.5	12.63	25.485	138.75	31694.5
34572	1	82	3	1	3	1.84	2	2	NA	1	1	1	2	2	1	2	102.575	263.735	19.9	65.88	2718.87	2071.5	5.270097594	2	1412	98.75	11.505	16.38	107.4	28547.5
34573	1	66	3	3	3	4.59	3	2	NA	1	1	1	2	2	2	2	80.87	282.34	18.5	73.405	4168.19	2056.5	0.631394946	2	860	146.8	7.14	13.85	78.65	6064.5
34574	2	57	3	3	2	1.22	3	2	NA	2	2	1	2	1	2	2	55.885	192.22	11.4	87.365	2280.58	1760.5	-3.323847605	2	434.5	36.95	4.65	8.68	82.5	727
34575	1	69	3	3	1	2.57	3	2	NA	1	3	1	1	2	2	2	71.83	133.25	13.45	42.82	3660.75	1275.5	-1.012092832	2	680	133.35	3.54	9.655	87.3	5236
34577	1	38	4	2	1	1.56	3	1	NA	1	2	1	1	2	2	2	77.245	175.14	13	91.43	4231.145	1825.5	-0.51235542	2	348.5	51.95	8.53	9.48	139.65	7253.5
34578	1	55	4	2	1	3.3	3	2	NA	2	3	2	2	1	2	2	51.59	243.44	12.25	40.22	2860.715	1532	-2.560962241	1	261	83	5.725	4.5	82.2	8582.5
34582	1	61	4	1	1	2.18	NA	1	NA	2	1	2	1	2	1	1	56.765	101.745	6.65	60.155	842.48	1177.5	-4.026070706	1	304.5	8.55	3.615	7.435	91.8	1413
34584	2	68	3	2	2	1.63	3	2	NA	2	3	1	2	2	2	2	85.035	337.125	32.3	69.395	2151.705	2189.5	-0.873698451	2	718	82.3	6.175	12.515	86.35	4445.5
34586	1	65	3	2	2	2.86	1	2	NA	1	2	1	2	2	2	2	146.77	295.195	21.3	141.17	2847.225	2965.5	4.368413245	2	880.5	63.1	16.92	20.28	167.8	8398.5
34590	2	62	3	2	2	0.82	2	2	NA	2	3	2	2	2	2	2	44.995	154.36	9	49.265	1760.15	1223.5	-1.980347588	2	302	130.2	4.09	6.82	66.35	10087
34591	2	31	4	3	2	3.1	2	2	NA	2	3	2	2	2	2	2	11.805	141.78	10.35	16.79	1664.52	735.5	-7.158746229	2	57.5	27.9	1.625	1.895	11.05	1108.5
34595	1	39	3	3	1	5	2	2	NA	2	3	2	2	2	2	2	46.405	250.985	7.25	45.23	2130.43	1593	-4.417366542	2	641.5	3.25	2.325	6.835	69.35	119.5
34597	1	41	3	3	1	4.01	2	2	NA	1	3	2	2	2	2	2	85.605	343.3	20.55	65.445	3323.38	2306.5	4.252366697	2	883	125.15	10.195	14.045	158.05	20150.5
34599	2	28	3	1	2	0.85	3	2	NA	1	2	2	2	1	2	2	34.735	102.16	8.6	34.14	1212.66	838.5	-4.275914271	2	630	16.45	3.185	6.92	35.15	5224
34605	1	53	3	3	1	5	3	2	NA	1	3	1	1	2	2	2	134.335	277.72	19.7	146.915	4908.65	2950.5	4.495552406	2	589.5	172.55	12.125	19.465	182.2	6843
34606	2	31	2	1	3	NA	1	2	NA	1	3	2	2	2	2	2	104.875	289.98	18.4	112.865	1763.67	2556.5	-0.185320339	2	813	61.45	10.82	11.265	101.8	2879
34608	2	45	1	3	1	5	3	2	NA	1	1	1	2	2	2	2	61.075	301.015	21.9	124.6	4569.525	2531.5	-1.203804797	1	703	39.8	9.965	10.715	83.6	3802
34609	1	29	3	3	1	4.05	2	2	NA	1	3	1	2	2	2	2	110.715	310.57	19.35	129.7	3691.03	2824.5	0.094030533	2	205.5	47.75	7.12	17.85	122.75	10399
34612	1	35	1	1	1	1.65	2	2	NA	1	1	2	2	2	2	2	91.355	295.515	29.7	97.685	3109.63	2389.5	-1.07873273	2	249.5	75.8	8.035	10.375	117.05	5003
34613	1	69	4	2	2	0.61	3	2	NA	2	1	1	1	2	2	2	71.26	105.36	6.35	51.605	2447.22	1170.5	-3.348994123	2	238.5	19.75	3.68	11.715	80.8	3811.5
34620	2	67	4	2	2	1.01	1	2	NA	1	3	1	2	2	2	2	46.845	278.815	14.8	86.595	1947.365	2011	-2.300615689	2	396	157.75	6.36	6.31	51.05	2441
34623	2	32	4	3	1	4.55	1	2	NA	1	3	2	2	2	1	2	37.865	218.52	3.1	37.96	1240.29	1361	-3.534759277	1	551	66.75	2.165	6.905	68.9	2098.5
34625	2	74	4	3	1	5	3	2	NA	2	1	1	2	2	2	2	25.72	118.395	11.1	18.14	1627.275	715.5	-3.858363481	1	354	99.1	2.91	3.4	35.6	8388.5
34627	1	56	3	2	2	0.51	2	1	NA	1	2	2	2	2	2	2	79.5	211.295	13.05	101.835	3315.405	2381	-1.146758879	2	356.5	43.85	5.485	12.29	95.8	12163.5
34631	2	36	3	3	1	5	2	2	NA	1	1	2	2	1	2	2	62.535	225.47	20.3	84.07	2833.075	1980	-1.888242004	2	351	36.5	11.025	7.995	76.35	7157.5
34633	1	70	4	2	2	3.97	1	2	NA	1	3	1	2	2	2	2	79.81	384.44	15.35	103.06	2608.65	2842.5	-0.398748803	2	708.5	46.05	7.38	9.275	141.5	4692.5
34637	1	48	3	1	1	0.9	3	2	NA	1	3	1	2	2	2	1	166.375	318.275	15.8	187.8	4060.23	3596	21.5287858	2	1940	236.65	70.19	25.615	255.3	16473
34640	1	24	3	2	3	0.94	1	2	NA	1	2	2	2	2	2	2	86.03	163.855	10.85	89.89	3001.5	1805	-0.944607839	2	372.5	22.05	8.09	11.35	128.95	6994.5
34642	1	54	3	3	1	2.51	2	2	NA	1	3	1	2	2	2	1	97.91	297.695	35.85	130.26	3654.49	2685.5	3.001754071	2	255.5	61.6	17.11	17.1	134.1	17083.5
34644	2	38	1	1	1	0.93	3	2	NA	1	3	2	1	2	2	2	63.6	164.47	16.25	63.765	1926.995	1471	-2.483867001	2	236	39.65	4.28	10.975	83	8767
34647	2	70	3	1	1	3.31	1	2	NA	1	2	2	2	1	2	2	44.135	143.53	18.45	43.255	3421.845	1111	-4.124372876	1	425	27.9	3.415	6.075	72.9	1936.5
34649	1	64	3	2	1	1.2	3	2	NA	1	2	1	2	2	2	2	156.48	208.93	9.1	135.645	4331.915	3066	14.87390558	2	344	40.25	13.345	95.845	231.9	10807.5
34661	1	45	4	1	1	1.32	3	2	NA	2	2	2	2	2	2	1	105.43	319.065	12.1	140.085	2559.565	2961.5	1.856649837	2	742	29	6.95	14.005	169.1	15615.5
34662	2	44	1	1	1	1.57	3	1	NA	1	2	2	2	2	2	2	65.24	479.235	18.5	46.49	2852.93	2524	-0.577296875	1	264	234.35	2.96	8.92	82.05	6706.5
34671	2	20	4	3	3	3.12	1	2	NA	2	3	2	2	2	2	2	57.095	197.605	11.55	63.275	1558.795	1563.5	-2.728612625	2	437	20.55	5.045	11.57	68.4	6451.5
34674	2	80	3	1	1	1.48	3	2	NA	2	3	1	2	2	2	2	48.665	123.965	9.15	46.135	1486.5	1092	-1.721084501	1	953.5	58.55	5.335	4.56	71.7	10129.5
34675	2	78	4	2	2	0.63	2	2	NA	2	3	1	1	2	1	2	51.16	274.74	20.5	42.47	2758.685	1639	13.13827964	1	4205	259.55	10.02	7.85	65.65	54466.5
34681	2	39	3	3	1	4.13	3	2	NA	1	3	2	2	2	2	2	65.78	165.64	15.5	66.705	3099.72	1635	-0.424862089	2	302.5	27.9	9.73	12.365	102.9	13348.5
34683	1	44	1	2	1	4.97	1	2	NA	1	3	2	2	2	2	2	68.82	336.015	11.1	62.165	6741.6	3250	-2.011814429	2	71	23.15	7.735	11.465	101.6	8079.5
34687	2	34	4	3	3	1.34	3	2	NA	2	3	2	2	1	2	2	77.765	312.51	13.6	85.755	2882.695	2310	0.261649956	2	505.5	187.5	6.855	8.125	123.6	2676
34697	2	46	4	1	1	2.71	2	2	NA	2	1	1	2	2	2	2	28.82	129.345	3.9	32.435	866.33	911.5	-6.081831421	2	145.5	5.05	2.375	3.17	52.7	1100
34700	1	52	3	3	1	5	2	2	NA	1	3	1	2	1	2	2	115.095	315.895	38.05	104.69	2053.685	2671.5	1.334140834	2	540	68.75	8.31	15.305	184.75	2661.5
34703	1	61	3	3	1	1.52	3	2	NA	1	3	1	2	2	2	2	88.87	347.215	22.9	73.15	1770.92	2380	3.986219716	2	754	126.1	13.88	11.34	168.8	15402
34707	2	69	4	3	2	3.12	3	2	NA	1	3	1	1	2	2	2	41.965	161.715	12.35	40.97	2306.805	1162	-4.800797971	2	171.5	29.05	4.685	4.44	57.05	3163
34710	2	50	3	3	1	5	1	2	NA	1	2	2	2	2	2	2	63.655	277.65	15.6	68.7	2653.055	2013	1.664789253	2	506.5	137.7	15.91	13.52	80.3	8718.5
34713	1	72	3	3	1	3.9	2	2	NA	2	3	1	2	2	2	2	65.495	199.65	14.85	53.315	5080.98	1519.5	-2.375168341	2	544.5	26.75	4.265	14.555	78.45	2525
34716	1	62	3	3	1	4.9	2	2	NA	1	1	2	2	2	2	2	62.955	217.37	16.55	67.47	2918.87	1698	-0.183966595	2	672	94.5	8.405	6.865	89.35	13044.5
34718	2	55	4	3	2	2.65	3	2	NA	2	3	1	1	2	1	2	39.25	210.145	8.8	33.945	2675.03	1288.5	-3.407973285	2	203	124.4	3.055	4.37	77.55	2203.5
34724	2	39	3	3	1	4.96	3	2	NA	1	1	2	2	2	2	2	51.87	164.205	12.65	54.45	3327.625	1322.5	-3.391654587	2	290	28.7	6.25	5	70.6	8041
34726	2	67	4	2	2	1	2	2	NA	1	2	1	2	2	2	2	65.48	261.7	10.55	76.335	2586.045	1964.5	0.233326109	2	668.5	145.8	8.325	7.61	112	5386
34731	2	49	3	3	1	3.76	3	2	NA	1	3	2	2	2	2	2	91.91	272.97	29.9	42.15	4910.54	1793	3.841816036	2	1286	171.95	7.855	9.275	109.75	23301.5
34733	2	27	4	2	1	3.87	1	2	NA	2	3	2	2	2	2	2	62.965	316.805	7.1	71.55	2033.8	2146	-3.89702093	1	365	35.35	3.92	7.45	76.4	844.5
34734	2	55	1	1	1	NA	2	2	NA	2	3	2	2	2	2	2	97.855	321.895	14.5	30.255	3324.76	1981.5	-3.563299128	1	100.5	97.95	2.645	6.045	90.25	1731
34735	2	26	1	3	1	2.8	3	2	NA	1	1	2	2	2	2	2	58.875	118.505	14.1	40.01	4932.15	1045.5	-2.975852309	2	459	53.35	5.18	8.22	50.35	7502
34742	1	40	4	2	1	2.56	1	2	NA	2	3	2	2	2	2	2	73.44	237.92	12.2	59.835	1418.67	1784.5	-1.291857455	2	820	79.5	5.31	9.45	89.75	3935.5
34744	2	32	1	1	1	0.31	2	2	NA	2	3	2	2	2	2	2	81.275	222.72	19.8	70.525	1990.47	1833.5	-2.578920385	2	360.5	54.05	4.245	11.425	90.85	2055.5
34745	2	61	4	2	1	3.63	3	2	NA	1	1	1	2	2	2	2	77.665	135.645	6.05	60.265	2162.965	1641	-4.147770672	2	105	4.15	2.14	11.645	95.7	340.5
34747	2	30	3	2	1	2.21	2	2	NA	2	1	2	2	2	2	2	137.47	275.16	18.15	85.095	4000.225	2392	6.327625702	2	1647	164.15	6.345	25.61	149.75	14200.5
34754	1	42	4	3	3	2.96	3	1	NA	1	2	1	2	2	2	2	75.64	261.135	20.6	59.18	3294.02	1993.5	-2.590023387	2	412	27.55	2.755	7.81	141	1417
34756	1	66	1	1	1	0.84	2	2	NA	1	3	2	2	2	2	2	86.705	289.345	23.05	61.135	1943.485	2043	-1.242697509	2	185	178.45	2.32	10.725	106.7	2692
34762	1	62	3	3	1	5	2	2	NA	1	2	2	2	2	2	2	96.65	230.145	13.85	120.955	8261.105	2387	0.248725389	2	474.5	75.3	6.81	15.545	103.4	11192
34769	2	70	3	3	1	NA	2	2	NA	2	3	1	1	2	2	2	78.5	324.335	18.5	71.81	3027.415	2221.5	1.27225222	2	869	141.8	8.81	10.79	119.05	5646.5
34771	2	60	1	2	1	3.85	3	2	NA	1	1	1	2	2	2	2	34.22	164.195	8.6	45.415	2488.38	1183.5	-3.715337539	2	341	78.2	5.06	4.535	51.05	4591
34774	2	62	1	1	1	0.78	1	2	NA	2	2	2	2	2	2	2	39.43	191.195	5.75	42.645	2123.9	1291	-5.467031172	2	113.5	15.7	3.53	6.35	42.2	2049
34776	1	50	3	1	2	1.01	3	2	NA	1	2	1	2	1	2	2	60.21	165.135	4.6	46.93	2463.83	1321.5	-2.702007374	2	405.5	53.6	3.025	7.005	102.95	5425.5
34777	2	74	1	1	1	0.84	2	2	NA	2	1	1	2	1	2	2	64.73	157.845	12.95	64.475	1738.19	1453	-2.546183678	2	261.5	32.1	5.665	10.19	101.4	3941.5
34781	2	48	4	3	3	NA	3	2	NA	2	2	1	2	1	1	2	89.46	327.645	15.6	103.975	2814.065	2585	-1.981063846	2	240	36.3	7.15	11.16	102.95	4995
34782	2	85	3	1	2	1.12	3	2	NA	2	3	1	1	2	2	2	64.33	143.225	12.8	46.195	1065.22	1231.5	-2.357285875	2	385	99	1.945	13.495	65.05	4195
34786	1	39	3	3	3	4.85	1	2	NA	1	3	2	2	1	2	2	116.63	246.29	26.1	80.635	5131.245	2461.5	5.995075981	2	545.5	250.25	9.99	11.715	166.05	27963
34788	1	85	3	1	2	1.52	2	2	NA	1	3	2	2	2	2	2	75.755	257.57	19.9	57.105	1413.095	1805.5	-0.468310061	2	312.5	156.85	4.275	11.59	106.3	6041
34790	1	40	3	2	1	3.1	3	2	NA	1	2	2	2	2	2	2	77.915	362.695	18.95	93.07	2220.32	2549.5	7.386581422	2	1115.5	313	6.61	15.915	89	38350
34795	1	44	3	3	1	5	2	2	NA	1	1	1	2	2	2	2	129.68	134.76	9.1	114.425	3028.915	2710.5	-0.116473089	2	410	20.35	5.37	24.105	127.8	2196.5
34805	1	31	4	3	1	1.11	2	2	NA	2	3	1	2	2	2	2	83.345	300.045	13.85	110.12	2295.055	2506	-1.197097132	2	382.5	10.65	3.92	19.28	104.1	7199
34807	2	59	3	3	1	3.98	3	2	NA	2	1	1	2	2	2	2	78.57	264.345	15.45	123.82	2060.72	2462.5	-1.57073451	2	563.5	17.55	6.23	13.015	90.65	7031.5
34813	2	62	3	3	1	1.79	3	2	NA	1	2	2	2	2	2	2	82.32	249.3	11.95	67.075	4823.82	2128	-1.468919867	2	288	56.4	6.855	8.505	105.5	9695
34820	2	81	3	1	1	1.36	2	2	NA	2	3	1	2	2	1	1	93.495	326.465	16.65	53.44	1451.075	2120	-1.640769853	2	226.5	113.4	4.25	10.095	111.3	3193.5
34827	2	54	2	2	1	1.29	1	2	NA	2	1	1	1	2	1	2	47.575	123.29	9.2	12.67	1162.785	773.5	4.264733404	2	707.5	80.65	32.545	17.93	59.5	8068.5
34838	2	31	4	2	3	0.2	3	2	NA	2	2	2	2	2	2	2	131.16	242.845	19.3	114.735	2503.23	2508.5	2.288781915	2	420.5	158.8	8.425	12.155	177	7662.5
34839	1	29	3	3	3	5	2	2	NA	1	2	1	2	2	2	2	109.455	215.245	9.9	63.85	3954.165	2138	1.114617916	2	413.5	105.85	5.275	9.195	208.4	6204
34845	1	29	1	1	1	1.37	3	2	NA	1	3	2	2	2	2	2	73.455	317.385	12.1	87.88	2226.95	2331	-2.515491089	2	327.5	18.9	4.39	12.4	80.15	8040.5
34848	1	23	1	1	2	0.68	3	2	NA	1	2	2	2	2	2	2	152.73	309.395	15.1	126.45	5953.005	3966	0.253915843	2	406	38.55	2.71	26.195	135.25	3401.5
34849	2	71	4	1	2	1.47	3	2	NA	1	2	1	2	2	2	2	33.46	136.045	9.2	47.695	1371.875	1323	-1.907533753	2	858	43.55	4.285	5.905	40.05	17972
34850	1	71	3	2	1	4.92	2	2	NA	1	1	1	2	2	2	2	42.42	292.155	38.9	13.99	2446.345	1395	1.344901664	2	693	235.75	10.945	5.675	60.3	12558.5
34855	2	76	4	1	2	2.55	1	2	NA	1	2	1	1	1	2	2	87.015	128.93	9.3	41.39	1627.175	1247	-2.881353811	2	192.5	35.85	2.295	14.145	94.55	3186.5
34856	1	50	4	2	1	4.97	2	2	NA	2	3	2	2	2	2	2	59.83	281.215	18.05	81.985	2671.46	2025	0.425101939	2	396	161.75	12.1	6.875	80.45	10930.5
34857	1	85	3	2	2	1.46	2	2	NA	1	1	1	2	2	2	2	60.175	226	10.55	82.12	1640.965	1865	-1.050348333	2	828.5	70	10.135	7.6	74.15	4995.5
34858	2	37	4	3	2	1.68	3	2	NA	1	3	2	2	1	2	2	46.15	195.355	9.55	53.27	1216.09	1431.5	-3.897238513	2	227	63.2	3.19	9.56	49.7	3443.5
34869	2	29	4	3	1	0.9	3	2	NA	2	3	1	2	2	2	2	87.72	156.085	13.15	55.905	3782.505	1472	-1.445785953	2	350.5	70	4.565	10.375	96.8	10107.5
34870	1	38	4	3	2	3.27	3	2	NA	1	3	1	2	2	2	2	183.855	240.775	7.15	178.585	1532.575	3352	0.918325584	2	330.5	100.6	11.515	10.595	172.05	2069
34873	1	73	4	1	1	0.55	1	2	NA	1	3	1	1	2	2	2	72.43	236.1	21.45	68.6	1825.65	1800.5	1.317213028	1	667.5	169.15	8.445	10.755	73.45	15626
34874	2	57	2	3	1	3.1	3	2	NA	2	3	1	2	2	2	2	103.965	281.71	16.65	54.315	2652.625	2023.5	1.32552854	2	619	132.4	3.21	15.23	128	12725.5
34877	1	54	3	2	1	1.95	3	2	NA	1	3	1	2	2	2	2	132.585	461.555	25.75	88.885	6006.095	3144.5	4.277650546	2	418.5	134	10.715	15.665	192.7	17372.5
34882	2	28	4	3	3	5	2	2	NA	1	3	1	2	2	2	2	47.79	183.16	12.15	40.3	2757.285	1259	-2.534715343	2	710.5	75.35	4.425	7.845	53.3	5690.5
34885	2	40	3	3	1	4.39	1	2	NA	1	3	2	2	2	2	2	42.475	177.975	12.1	31.495	3106.83	1138.5	-3.451733696	2	799	63.3	3.09	5.57	53.35	2440
34886	2	43	1	1	1	3.12	2	1	NA	2	3	2	2	1	2	2	59.595	188.025	20.8	61.28	2283.53	1505	-1.74979479	2	623	82.65	8.36	7.03	81.35	2707
34887	2	52	3	3	1	5	3	2	NA	1	1	1	2	1	2	2	45.03	103.78	5.15	55.9	2678.44	1301.5	-4.997916394	2	291.5	45.65	2.52	4.525	53.65	1330.5
34897	2	45	4	2	2	0.94	3	2	NA	1	3	2	1	2	2	2	64.79	151.005	10.5	58.47	2026.875	1417.5	-2.231758517	2	387	82.85	6.105	7.645	83	4697.5
34899	2	84	3	3	2	5	1	2	NA	1	1	1	2	2	2	2	96.875	335.69	28.4	126.545	3671.28	2851.5	6.048822837	2	729.5	178.45	21.19	17.055	171.55	8735
34901	1	53	3	3	1	4.22	1	2	NA	1	2	2	2	2	2	2	91.645	363.54	10.05	136.715	2713.45	3023	0.417514642	2	345	20.05	15.665	13.17	144	2817.5
34906	2	44	3	3	1	0.52	1	2	NA	1	3	2	2	2	2	2	53.315	190.61	14.25	53.785	2235.86	1414	-2.813098645	2	203.5	39.15	6.32	8.085	45.4	14281.5
34908	1	47	3	3	1	5	2	2	NA	1	1	2	2	2	2	2	146.75	374.575	25.6	112.15	7167.43	3572	5.782786025	2	693	92.65	12.115	14.66	169.75	34859
34911	2	70	3	3	2	1.58	1	2	NA	1	2	1	2	2	2	2	43.01	117.33	12.5	51.29	2136.175	1265	-2.092157597	2	782.5	15.55	7.85	7.785	65.25	8079
34913	2	81	3	3	1	2.05	3	2	NA	2	3	1	2	1	2	2	82.525	277.57	22.95	50.27	2926.76	1871	0.278898723	2	1090	116.95	4.325	13.375	87.2	6012
34914	2	28	1	3	3	4.97	3	2	NA	2	3	2	2	2	2	2	71.17	461	13.1	116.245	1992.87	3147.5	-1.098743794	2	380	116.2	6.59	9.69	92.8	5644.5
34922	2	40	3	3	1	5	1	2	NA	1	3	2	2	2	2	2	65.26	362.91	28	57.3	10770.945	2412.5	14.80753018	2	651.5	108.85	72.85	41.025	72.8	5107
34925	1	35	3	3	1	5	2	2	NA	1	3	2	2	2	2	2	114.86	292.435	14.9	85.985	2832.72	2376	-0.293646101	2	632	42.05	4.83	16.265	145.75	1621.5
34928	1	85	3	3	1	2.05	1	2	NA	1	3	1	2	2	2	2	83.5	352.36	23.15	92.245	2454.59	2519	0.116530485	2	853.5	82.45	8.355	14.175	89.4	4928
34929	1	21	4	1	3	1.04	3	2	NA	1	3	2	2	2	2	2	60.01	316	4.65	69.785	2714.875	3155.5	-3.631321311	2	286.5	4.1	4.185	6.425	78.25	8830
34934	2	66	3	2	1	1.79	3	2	NA	2	3	1	1	2	2	2	134.225	151.145	19.05	118.855	2527.725	2163.5	7.22805498	1	519.5	146.15	12.17	24.1	145.75	36792
34935	1	42	3	3	1	5	1	2	NA	1	2	2	2	2	2	2	117.695	216.4	16	116.83	2149.14	2362	5.048347128	2	680.5	107.65	11.555	13.475	142.6	34378
34946	1	48	3	3	3	3.56	2	2	NA	1	1	1	2	2	2	2	113.68	262.66	16.45	81.66	3719.985	2641	-0.008178722	2	539	34.35	10.075	11.8	138.4	5607
34955	2	34	3	3	1	5	1	2	NA	1	3	2	2	2	2	2	59.665	168.895	13.4	49.595	2407.265	1398	0.667636333	2	515	193.85	10.33	9.35	75.6	7799.5
34960	2	76	3	2	2	0.76	3	2	NA	2	1	1	2	1	1	2	73.825	118.135	8.5	32.585	2476.82	1061.5	-2.783223057	2	313	110.4	4.23	6.325	84.3	2014.5
34965	2	59	1	1	1	NA	1	2	NA	2	3	2	1	2	2	2	47.145	130.32	19.35	24.435	2100.8	918.5	-4.967484557	2	95	36.7	2.835	6.07	48.15	4564.5
34966	1	25	1	1	1	1.53	2	2	NA	1	3	2	2	2	2	2	101.005	381.885	32.4	122.775	1620.285	2969	0.452243063	2	353.5	52.85	10.99	14.205	93.75	14818
34974	1	64	1	1	1	1.87	3	2	NA	1	1	1	1	2	2	2	94.565	429.13	31.4	99.36	2229.055	2938	0.12701897	2	444.5	25.9	6.44	12.735	179.1	5915.5
34975	1	63	3	3	1	4.07	2	2	NA	1	1	1	2	2	2	2	93.86	237.95	15.4	76.005	2614.675	2522	5.28981166	2	632	120.25	7.07	10.385	157.75	43780.5
34977	2	23	4	3	1	1.45	3	2	NA	1	3	1	2	1	2	2	46.965	157.535	11.5	54.885	1665.835	1377.5	-2.128055668	2	714.5	30.85	8.735	4.755	80.55	6529
34985	2	30	1	2	1	1.86	1	1	NA	1	3	2	2	2	2	2	50.745	295.055	16.95	71.055	1954.075	2377.5	-2.124449295	2	594.5	52	4.925	10.115	69.5	7267.5
34986	1	22	1	2	1	0.3	2	2	NA	1	3	2	2	2	2	2	100.39	281.06	15.45	103.07	3217.625	2442	2.594173085	2	310	54.55	7.84	13	191.95	21728.5
34987	1	25	1	3	3	1.36	1	2	NA	1	1	1	2	2	2	2	148.435	560.56	40.45	132.685	3138.135	4027.5	3.739904523	2	657.5	67.4	12.235	17.98	214.1	7131.5
34988	2	71	4	1	1	0.78	3	2	NA	2	3	1	2	2	2	2	30.455	140.015	14.1	26.29	1781.095	889	-4.796864704	2	403	89.2	1.595	3.935	39.9	900
34994	2	65	2	1	1	0.43	2	2	NA	2	3	2	1	2	2	2	64.315	236.385	26.3	74.685	1567.12	1832.5	-4.232875694	2	274.5	28.1	4.505	7.29	68.75	1008
34995	2	60	1	1	1	0.99	1	2	NA	1	3	1	1	2	2	2	58.4	246.01	31	54.39	1781.78	1655.5	-1.197725584	2	310.5	146.45	7.385	8.275	85.1	4331.5
34997	1	78	3	1	1	1.41	1	2	NA	2	1	2	2	2	1	2	50.215	201.935	18.8	48.875	4127.8	1408.5	-2.148945784	2	580.5	70.55	4.885	7.7	85.1	5128.5
34998	2	31	3	3	1	3.5	1	2	NA	1	3	2	2	1	2	2	119.955	337.705	12.95	114.18	1722.285	2817.5	0.083960317	2	493.5	50.55	6.08	16.945	137.55	5064.5
34999	1	25	1	1	1	0.77	2	1	NA	1	3	2	2	2	2	2	91.935	401.24	21.35	80.45	2216.205	2649.5	-0.699639216	2	831	61.6	7.67	9.515	103.4	4783.5
35002	2	24	3	3	1	1.99	1	2	NA	1	1	2	2	2	2	2	97.7	309.46	20.7	126.475	2886.405	2729	3.46555057	2	1210	61.95	12.105	15.21	134.1	15537.5
35004	1	69	3	2	1	2.68	1	2	NA	1	1	2	2	1	2	2	83.895	316.395	15.3	58.725	3336.1	2257	0.678327469	2	743	139.65	4.275	13.805	114.35	6827.5
35010	2	38	3	3	3	5	1	2	NA	1	3	1	2	2	2	1	44	168.985	9	45.305	2203.24	1340.5	-3.089711317	2	241.5	157	4.81	3.595	57.75	2601.5
35013	2	55	2	1	1	1.24	3	2	NA	1	3	2	2	2	2	2	53.555	162.835	10.45	38.275	2325.425	1194	-2.813052664	2	287.5	97.85	2.61	9.025	75.2	4550
35017	1	56	1	1	1	3.73	2	1	NA	1	1	1	1	2	1	1	73.76	159.12	15.7	80.815	1681.995	1658	-0.386276808	2	517.5	60.05	7.545	16.85	94.75	5523.5
35018	2	66	4	1	2	1.25	3	2	NA	2	3	1	2	2	2	2	94.94	147.81	14.2	69.37	1481.165	1576	-3.533979216	2	240.5	27.75	3.115	13.225	76.65	925.5
35021	1	34	4	3	3	5	2	2	NA	1	3	2	2	2	2	2	83.735	257.735	16.9	95.01	2242.75	2214	-2.148906341	2	574	12.6	6.97	9.575	111.3	1473.5
35022	2	29	3	3	1	4.82	1	2	NA	2	3	2	2	2	2	2	53.605	228.395	15.1	39.795	1565.26	1464.5	-0.830552959	2	1330.5	41	4.045	9.31	72.8	9695
35023	1	48	4	1	1	1.24	3	2	NA	1	3	1	2	2	2	2	116.02	320.105	13.55	109.64	2462.9	2737.5	1.473057942	2	377	38	7.71	14.635	174.75	14069
35029	2	45	3	3	2	1.14	3	2	NA	2	1	2	2	2	2	2	111.355	310.415	17.9	118.085	2837.85	2726.5	2.392033192	2	500.5	212.9	9.885	13.335	144.7	3265.5
35035	1	49	4	1	1	1.94	1	2	NA	2	3	1	2	2	2	2	92.32	261.825	14.3	133.755	1203.5	2569	-1.122563279	2	297	39.25	12.015	13.82	90.8	2782.5
35038	2	37	3	3	1	5	3	2	NA	1	3	2	2	2	2	2	55.245	193.925	25.7	55.145	3145.675	1461	-3.683995164	2	127.5	71.15	4.51	7.515	66	3405
35041	2	76	3	3	2	1.67	2	2	NA	1	1	2	2	2	2	2	50.59	183.74	15.45	100.15	2418.18	1779.5	4.070635078	2	2065	115.5	9.015	8.34	72.05	25983.5
35047	2	36	1	1	1	1.04	3	2	NA	1	2	2	2	2	2	2	98.51	306.91	15.95	75.435	2105.4	2279.5	-1.385020033	2	116.5	26.4	5.515	13.03	109.8	12398
35051	2	25	1	3	1	1.68	1	2	NA	2	1	2	2	2	2	2	68.33	251.005	17	68.805	1450.89	1892.5	2.397445977	2	270	64.65	7.6	27.67	104.55	18194
35053	2	80	3	3	2	5	2	2	NA	2	3	2	2	2	2	2	47.03	195.105	13.8	44.9	2694.07	1350	0.112379229	2	910	161.35	5.035	8.22	59.4	13050.5
35055	2	46	4	3	2	2.73	2	2	NA	2	3	1	2	2	2	2	70.885	220.35	12.2	67.455	1680.14	1749.5	-2.48231914	2	575	33.25	4.135	8.885	90.65	5314.5
35056	2	35	4	3	3	0.72	2	2	NA	1	2	2	2	2	2	2	64.38	196.545	6.45	60.06	2344.535	1583.5	-2.995033834	2	319	46.6	2.31	11.11	78.2	5811.5
35058	2	32	3	3	1	4.5	1	2	NA	1	3	2	2	2	2	2	36.225	76.435	10.7	35.845	2029.3	713	-4.297915147	2	130	32.25	3.61	7.5	30	11031.5
35061	1	71	3	3	1	5	2	2	NA	1	1	1	2	2	2	2	97.925	377.445	20.05	127.455	4471.66	3051.5	1.542462294	2	405.5	27.05	13.27	17.48	129.85	12037.5
35063	1	46	3	3	1	1.22	2	2	NA	1	1	1	2	2	2	2	168.88	466.565	22.5	143.66	5110.835	3843	8.567339039	2	1842	188.6	11.295	26.34	189.6	11610
35067	1	54	5	3	2	3.57	3	2	NA	1	3	1	2	2	2	2	91.745	246.1	10.3	150.4	2564.805	2698.5	-0.269672532	2	470.5	43.45	6.325	13.275	114.7	11904
35077	2	50	3	2	2	1.18	3	1	NA	1	3	1	2	2	1	2	64.695	323.96	11.55	68.14	3189.425	2226.5	1.954226668	1	278.5	87.05	27.535	9.45	80.1	8330
35080	1	52	3	2	1	5	3	1	NA	1	3	1	1	2	2	1	90.26	163.335	7.85	72.105	3006.68	1800	-1.595263891	2	363.5	125.65	4.61	12.54	78.4	2605.5
35081	1	49	3	3	1	5	1	2	NA	1	3	2	2	2	2	2	85.405	297.6	32.3	73.225	3601.25	2388	3.351791132	2	548	195.25	12.94	15.345	89.85	16603.5
35082	1	23	2	1	1	1.71	1	2	NA	1	1	2	2	2	2	2	53.58	314.935	23.65	36.735	1821.19	1775.5	-0.493059274	2	419.5	233.2	3.575	8.07	67.05	8075
35087	2	60	3	3	1	2.34	3	2	NA	1	3	1	2	2	2	2	48.21	156.975	10.2	49.58	3365.01	1284	-0.965618787	2	561	139.3	6.94	6.36	55.45	12042.5
35091	2	36	5	3	1	3.5	1	2	NA	2	3	2	2	2	2	2	117.335	323.375	13.25	69.785	3125.615	2401	4.650458167	2	627.5	84.85	7.42	12.13	202.85	30820.5
35092	2	72	3	3	1	1.64	3	2	NA	2	3	1	1	1	2	2	70.88	283.285	15.35	88.49	1728.275	2165.5	-1.577356883	2	401.5	100.5	6.615	13.53	67.15	2988
35097	2	32	4	2	1	1.81	2	2	NA	1	3	2	2	2	2	2	38.22	107.355	4.85	15.85	2334.305	872	-4.533039439	2	311	14.2	1.845	4.62	49.1	10783
35099	1	80	3	1	2	1.43	3	2	NA	1	1	1	2	2	2	2	73.745	143.875	8.05	79.83	1134.72	1583.5	-0.639962492	2	693	108.9	3.515	15.605	90.7	3095
35102	2	23	4	3	1	2.65	1	2	NA	1	3	2	2	2	2	2	117.09	353	14.75	120.79	2662.325	2933	1.990609914	1	964.5	149.35	9.14	13.21	132.7	3307.5
35108	1	31	3	2	1	3.12	3	2	NA	1	3	2	2	2	2	2	132.01	448.5	16.5	111.825	4368.9	3294.5	6.582783907	2	1065.5	181.15	19.885	19.065	156.1	10098
35117	2	53	3	2	1	5	3	2	NA	1	1	2	1	2	1	2	64.745	182.125	9.5	90.175	1062.225	1799	-3.335942277	2	116	10.6	2.68	11.5	83.45	8381
35119	2	46	3	3	1	2.48	2	1	NA	1	3	2	2	2	2	2	78.18	127.57	8.05	103.78	3459.785	1794	-2.625273886	2	521.5	11.2	9.385	8.135	89.2	649.5
35121	1	73	3	3	1	3.03	2	2	NA	1	3	1	2	2	2	2	63.925	277.255	26.05	55.09	2895.445	1801.5	1.965026615	2	622.5	157.7	11.265	12.95	85.8	13947
35128	1	48	1	3	1	3.03	1	2	NA	2	3	1	2	2	2	2	54.105	373.145	11.45	85.72	1739.5	2450	-2.267567585	2	571.5	28.4	6.32	7.85	99.55	4054
35133	2	51	3	3	2	3.48	2	2	NA	1	3	2	2	2	2	2	58.125	154.355	11	66.81	2334.22	1495	-1.541344648	2	423	46.2	3.13	12.725	83.3	12804
35134	1	21	2	3	3	0.37	1	2	NA	2	2	2	2	2	2	2	88.5	380.79	15.05	92.145	3097.315	2685.5	0.931271067	2	695.5	100.2	5.875	12.445	140.05	8856.5
35135	1	33	3	2	1	1.3	1	2	NA	1	1	2	2	2	2	2	98.655	237.475	8.55	106.725	2383.835	2522	-1.663825565	2	327.5	15.5	4.19	16.32	114.15	4736.5
35142	1	81	3	3	1	2.27	3	2	NA	1	1	1	2	2	2	2	69.08	223.655	18.1	94.73	1636.25	2050.5	0.923740402	2	1414	83.9	6.365	10.905	83.05	11170.5
35143	1	71	3	2	1	4.37	2	2	NA	1	1	2	2	2	1	2	96.96	126.125	10.35	93.425	4145.185	2216.5	1.638274967	2	534.5	29.25	10.54	9.605	201.65	10726
35144	1	66	1	1	1	0.62	2	2	NA	1	2	1	2	2	2	2	66.89	236.995	16.8	55.72	2989.77	2089.5	-4.021752953	2	57.5	37.25	2.485	10.25	82.65	2052.5
35146	2	85	3	3	2	2.57	2	2	NA	2	3	1	2	1	2	2	59.97	221.385	10.9	62.625	2102.505	1658.5	-3.154899273	2	792.5	37.65	2.62	9.495	66.05	1548
35149	2	29	3	2	1	3.49	3	2	NA	1	3	2	2	1	2	2	70.35	184.24	11	41.06	3142.765	1375.5	-2.475436928	2	214.5	17.5	5.635	8.69	99.75	9398.5
35151	2	81	3	2	2	1.95	2	2	NA	2	3	1	2	2	1	2	51.64	160.54	13.35	58.69	1431.54	1344	-2.884354317	2	565.5	58.05	4.185	7.285	69.65	4949.5
35154	2	23	3	3	3	0.77	3	2	NA	1	3	2	2	2	2	2	56.5	221.025	6.9	53.555	2034.495	1579	-4.699060743	2	268	14.15	2.03	9.23	64.8	786
35155	2	41	4	3	3	5	3	2	NA	1	3	1	2	2	2	2	68.805	124.59	11.4	32.515	2912.335	1052.5	-0.895829674	2	966.5	47.95	4.455	6.245	90.2	14181
35157	1	46	4	3	3	0	2	2	NA	2	3	1	1	2	2	2	44.38	116.125	9.6	51.815	1828.06	1091.5	-3.748157537	2	211.5	65.25	3.995	6.265	69.6	3838.5
35161	2	62	1	1	1	0.86	2	2	NA	2	3	1	1	2	2	2	67.965	201.475	24.2	38.705	1548.52	1378.5	-1.200052144	1	541.5	79.9	10.955	10.255	71.35	3116.5
35162	2	25	3	1	3	2.18	3	2	NA	1	1	2	2	1	2	2	87.355	234.72	12.95	126.18	1713.3	2406.5	0.089363655	2	386.5	229.5	8.32	9.325	82.05	2357
35166	2	42	3	3	3	1.95	2	2	NA	2	3	1	2	2	2	2	45.38	233.425	10.35	54.44	1850.195	1567.5	-3.282465259	2	345.5	36.15	3.59	7.365	68.65	8707.5
35171	1	44	3	3	1	5	2	2	NA	1	2	2	2	2	2	2	112.09	155.265	15.3	77.645	4306.205	1748.5	2.298549949	2	478.5	64.4	11.7	10.455	209.55	8883.5
35175	2	85	3	3	2	2.41	3	2	NA	1	3	1	2	2	2	2	51.015	155.905	10.9	46.355	1692.365	1226	-1.535126467	2	416	99.1	2.61	5.495	74.9	18252
35178	1	69	4	3	1	5	1	2	NA	2	1	1	2	2	2	2	101.75	294.345	31.4	68.645	2845.445	2161.5	4.361817707	2	1241	137.4	8.14	13.49	134.8	22159
35180	2	33	4	1	3	3.85	1	1	NA	2	2	2	2	1	2	2	73.205	240.85	13	65.255	1481.385	1835	-1.680964215	1	81	19.65	5.885	8.435	90.55	20198.5
35183	2	28	3	2	2	1.15	3	2	NA	2	2	2	2	1	2	2	32.79	158.685	4.2	28.89	1142.715	1016	-5.161621608	2	251.5	10.25	4.935	3.57	64.45	148
35185	1	81	3	1	2	2.58	2	2	NA	2	1	1	2	2	1	1	53.78	245.89	20.8	61.905	1783.87	1689	-1.030208222	2	781.5	36.95	9.51	15.295	54.5	4961
35186	1	45	3	2	1	3.36	3	1	NA	1	3	1	1	2	2	2	75.125	316.19	13.5	64.945	2807.905	2133	-3.354720208	2	370.5	70.9	2.115	7.735	72.15	4591
35188	1	33	4	2	2	0.8	2	2	NA	1	2	2	2	1	2	2	136.05	327.1	10.4	85.365	3592.44	2808.5	3.480077977	2	276.5	119.25	4.875	21.815	253.3	3784.5
35190	1	54	3	3	1	3.79	1	2	NA	1	2	1	2	2	2	2	88.19	586.505	36.3	46.88	5979.615	3174.5	12.34165448	2	944	705.5	22.845	16.515	113.8	7229
35191	2	30	1	3	1	2.57	3	2	NA	2	3	2	2	2	2	2	83.595	135.375	6.6	64.705	3417.575	1455.5	-1.746401975	1	352	31.05	2.64	15.375	84.2	11189.5
35198	2	61	5	2	1	5	1	2	NA	1	3	1	1	2	2	2	63.025	206.745	22.25	61.19	2279.68	1744.5	0.975452711	2	748	153.55	8.955	8.4	71.35	15732
35208	1	56	3	2	1	3.79	3	2	NA	2	1	2	2	2	2	2	73.13	173.43	13.9	67.085	2386.34	1556	0.566791777	2	1035.5	86.05	7.09	5.565	116.6	13116.5
35211	1	40	1	3	1	4.97	3	2	NA	1	1	2	2	2	2	2	125.87	298.905	20.65	68.335	3124.78	2584	5.866145899	2	582	251.75	11.14	10.35	243.05	10908.5
35213	1	42	3	3	3	5	3	2	NA	1	3	1	2	2	2	2	75.685	199.72	9.05	76.96	3709.125	1786	-1.137156646	2	276.5	24.9	6.275	11.385	137.65	7603
35216	2	71	3	1	2	1.53	2	2	NA	2	3	1	1	2	1	2	27.385	162.865	8.95	55.265	1189.63	1230.5	-5.857143496	2	87.5	17.35	4.49	5.11	35.6	167.5
35218	2	37	5	3	3	5	1	2	NA	1	3	1	2	2	2	2	95.775	333.21	10.6	100.225	2523.035	2614	-0.8652017	2	326.5	120.6	5.47	11.335	114.15	3563.5
35221	2	61	1	1	1	0.65	2	1	NA	2	3	1	1	2	2	2	48.455	213.72	20.05	43.24	2481.045	1377	0.284908546	1	431	142.95	8.67	6.025	60.3	21731.5
35222	1	24	1	3	1	3.11	3	2	NA	1	3	2	2	2	2	2	219.29	341.475	25.75	124.755	2703.14	3333.5	14.32259296	2	2519	179.1	36.955	26.11	197.95	11690.5
35224	2	20	5	3	3	0.31	3	2	NA	1	3	2	2	1	2	2	76.61	294.91	8.85	104.45	2672.115	2453.5	-1.642235524	2	885.5	32.4	5.33	8.535	114.65	1664.5
35225	1	48	4	3	1	3.98	3	2	NA	1	3	1	2	2	2	2	116.41	341.77	10.5	143.12	2478.525	3098	2.354651691	2	562.5	126.3	13.15	10.175	133.1	13568
35228	1	36	3	3	1	3.25	2	2	NA	1	1	2	2	2	2	2	75.43	287.53	19.7	84.615	2633.73	2177	-1.854351902	2	309	67.35	6.615	10.065	85.6	6855
35232	2	67	1	2	1	1.95	2	2	NA	2	3	1	1	2	2	1	53.875	134.97	11.85	64.42	2443.485	1317	-0.078363591	1	793.5	98	6.19	8.655	76.7	15192
35233	1	47	4	2	1	4	3	2	NA	2	3	2	2	2	2	2	58.99	152.965	6	56.87	1190.02	1354.5	-5.06729058	2	220.5	28.35	2.68	4.755	67.85	658.5
35238	2	51	3	3	1	5	1	2	NA	2	3	1	2	2	2	2	64.41	287.73	20.25	80.96	3054.08	2090.5	0.704724535	2	374.5	152.35	7.46	10.32	94.05	15101.5
35241	2	30	1	1	3	0.44	3	2	NA	1	1	2	2	2	2	2	51.215	248.865	17.15	35.895	2001.645	1485.5	-1.372548549	2	480	152.4	2.855	8.55	61.45	10564.5
35255	2	45	4	3	2	1.81	2	2	NA	1	3	1	2	2	2	2	99.035	210.165	14.9	74.4	2580.365	1894	-0.59525805	1	430	87.8	4.845	9.7	152.95	3686.5
35257	2	21	4	3	3	0.94	1	2	NA	1	3	2	2	1	2	2	106.94	458.38	20.35	119.57	3613.945	3260.5	0.501586385	2	216	107.5	13.39	12.185	106.5	7286
35260	2	74	3	1	1	1.19	1	2	NA	2	3	2	2	2	2	2	76.69	132.31	8.15	82.045	1708.165	1575.5	-3.97783592	2	281.5	16.6	2.66	8.795	92.2	931
35261	2	24	3	1	2	0.23	1	1	NA	NA	2	2	2	1	2	2	65.68	237.94	6.3	62.92	1446.95	1932	-3.344043392	1	326	20.65	5.17	8.975	94.4	803.5
35263	2	27	4	1	1	1.55	3	2	NA	2	3	2	1	2	2	2	81.58	379.375	13.1	86.4	2339.435	2589.5	-1.720368013	2	644	77.7	3.24	14.1	87.45	993
35268	1	39	2	2	3	2.93	3	2	NA	1	2	2	1	2	2	2	56.195	295.49	6.6	55.545	2859.77	1882.5	-3.333867867	2	167.5	18.3	4.25	7.8	92.25	7161.5
35273	1	79	3	1	1	1.59	2	2	NA	1	3	1	1	1	2	2	89.05	202.3	25.8	50.88	2181.24	1601.5	1.809979311	2	1580	90.2	4.42	14.305	84	14092
35280	1	23	4	1	3	2.1	1	2	NA	2	3	2	2	2	2	2	73.27	533.145	13.7	64.75	3940.17	3020.5	-2.574695575	2	270	129.95	3.29	7.435	80.35	3056
35287	2	45	3	3	1	1.37	2	2	NA	1	3	2	2	2	2	2	33.415	181.65	7.5	48.835	1705.15	1280	-5.502677642	2	454	4.5	2.52	5.175	40.3	868
35292	2	20	3	2	3	0.46	2	2	NA	2	3	2	2	2	2	2	18.315	231.005	5.65	36.98	2440.725	1294.5	-6.034728056	2	149	16	2.51	4.175	27.35	3609
35298	2	52	3	3	2	3.35	3	2	NA	1	3	2	2	1	2	2	64.905	232.295	15.7	71.345	5541.235	1793	-2.350169143	2	375.5	28.9	6.44	7.61	113.8	3842
35299	1	48	4	3	1	2.83	2	2	NA	1	2	2	2	2	2	2	121.65	348.865	14.2	105.375	2523.595	2891.5	3.984494023	2	1042.5	117.95	6.4	20.91	160.6	12640
35301	2	80	4	3	2	4.7	1	2	NA	1	3	1	2	2	2	2	61.515	228.235	20.6	85.93	3251.01	1857.5	1.677714196	2	510	210.1	10.855	6.155	96.95	14032.5
35306	1	78	3	1	2	NA	1	1	NA	2	1	2	2	2	2	2	54.69	153.45	8.35	46.92	1301.81	1244.5	-4.728542343	2	146	18.5	3.655	8.41	57.2	2024
35315	2	60	3	3	2	2.34	1	2	NA	2	3	2	2	2	2	2	63.375	219.85	16.25	48.43	3194.99	1532.5	-0.308384012	1	615	191.2	6.165	8.005	91.95	2729.5
35321	2	29	3	3	1	5	1	2	NA	1	1	2	2	1	2	2	43.125	120.32	12.5	52.9	3528.84	1144	-2.324292203	2	473.5	41	11.33	5.815	45.1	9093.5
35322	1	28	1	2	1	0.85	2	2	NA	2	1	2	2	2	2	2	145.595	437.49	34.95	144.44	3836.21	3597	4.168137069	2	843.5	121.9	12.78	16.37	168.15	11482
35325	2	35	1	1	1	1.61	2	2	NA	1	3	2	2	2	2	2	88.715	323.01	26.45	43.995	2779.885	2023.5	1.358173844	2	649.5	179.7	4.545	12.91	104.15	12341
35329	1	55	3	3	1	5	3	2	NA	1	2	2	2	2	2	2	152.46	218.275	14.45	113.135	4794.515	2669	4.67884453	2	1072	24.3	8.635	24.715	192.75	15052.5
35330	1	21	3	2	3	2.61	1	2	NA	1	2	2	2	2	2	2	120.12	422.5	13.2	81.83	5172.26	3757	-0.613018583	2	131	40	4.65	20.315	135.95	4372
35331	1	34	3	1	1	4.25	2	2	NA	1	2	2	2	2	2	2	47.725	143.005	14.85	33.885	3483.515	1028	-3.271820157	2	631.5	4.45	4.155	8.065	50.45	9668
35337	1	41	1	1	1	0.96	3	2	NA	1	1	1	2	2	2	2	67.11	393.135	26.7	46.285	3343.435	2210.5	-1.15475254	2	587	47.7	7.235	12.275	87.2	6774
35341	2	81	3	3	1	5	1	2	NA	2	3	2	1	2	2	2	51.465	174.065	13.35	42.465	1702.225	1246	-0.812089699	2	686	109.1	12.335	6.02	71.4	3897
35342	1	30	1	2	3	4.18	2	2	NA	1	3	2	2	2	2	2	198.7	391.36	14.75	117.9	4168.975	3819	8.074492675	1	531.5	297.75	6.285	32.795	231	7271.5
35345	1	48	1	3	3	4.55	2	2	NA	1	1	2	2	2	2	2	54.785	306.95	21.15	54.76	3582.835	1884.5	4.398707704	2	476	386.9	21.335	7.355	83.8	2310.5
35348	1	30	3	1	1	1.63	1	2	NA	1	2	2	2	1	2	1	110.25	421.395	16.65	105.31	2396.32	3123	3.49536878	2	463.5	29.05	8.365	22.05	149.9	26197.5
35349	2	63	3	2	1	4.82	1	2	NA	1	2	1	2	2	2	2	60.895	255.925	11.8	72.81	2812.455	1908.5	-2.476152623	2	428.5	29.05	9.15	8.87	83.05	2005.5
35352	2	85	4	3	2	0.78	1	2	NA	2	1	2	2	2	2	2	63.93	149.84	13.6	64.935	1137.905	1419.5	0.438527806	1	838.5	82.55	6.735	11.75	60.05	19399
35353	1	73	3	3	2	1.33	1	2	NA	1	1	1	2	2	2	2	67.955	253.11	18.1	76.82	2243.86	1972.5	4.454794645	2	671.5	195.25	6.675	9.17	115.2	37084.5
35364	1	26	1	1	1	0.8	2	2	NA	2	3	2	2	2	2	2	55.27	259.435	14.9	39.805	2333.325	1598.5	-4.811452033	2	222	13.3	2.46	8.475	60.7	1741.5
35367	1	57	3	3	1	5	1	2	NA	1	1	2	2	2	2	1	89.88	283.2	21.95	75.89	1672.725	2206.5	-0.011997981	2	267.5	90.45	7.96	10.18	133.85	9556.5
35372	1	38	3	3	1	5	3	2	NA	2	3	2	2	1	2	2	71.085	343.675	16.75	81.625	3158	2351.5	0.55163887	2	781	133.1	6.73	11.905	89.9	9233.5
35374	1	72	3	3	1	3.59	3	2	NA	2	3	1	2	2	1	2	71.875	181.815	14.55	57.66	2116.535	1506.5	-0.598165685	2	312	163.8	6.8	7.3	118.75	3146
35375	2	65	3	3	1	1.56	3	2	NA	1	1	1	2	2	2	1	97.915	191.44	10	76.75	2658.845	1851	-0.631566151	2	880	21.35	4.035	14.51	132.3	3083.5
35384	2	71	1	1	2	2.33	1	2	NA	2	3	2	1	2	2	2	59.88	148.155	13.25	34.785	1656	1143	-3.12094289	2	90.5	51.85	2.42	8.78	93	7749
35385	2	66	3	3	1	NA	1	2	NA	2	2	2	2	2	2	2	103.235	210.235	15.8	96.295	4377.785	2110.5	1.948110956	2	774	47.95	6.775	16.195	173.9	10157.5
35395	1	30	3	3	1	4.82	1	2	NA	2	3	2	2	2	2	2	127.97	402.38	24.3	95.38	4650.535	2959.5	10.77735073	2	1539	200.8	27.895	23.27	190.35	12850.5
35396	2	83	3	3	1	5	1	2	NA	1	1	1	2	2	2	2	103.485	219.3	27.55	31.62	3752.99	1621	9.39308941	2	2119	291.2	8.68	12.37	157.5	30155.5
35407	1	67	4	1	2	0.94	3	2	NA	1	3	1	1	1	1	2	138.21	415.31	40.7	217.195	2375.455	4104.5	7.562837636	2	663.5	281	15.14	22.81	147.5	17787
35408	1	66	3	1	3	1.03	1	2	NA	1	2	2	2	2	2	2	80.88	383.505	17.25	128.615	3669.535	3011.5	1.401392124	2	1147	21.25	10.9	10.62	180.3	1721
35410	1	42	2	3	1	1.5	2	2	NA	1	3	1	2	2	2	2	156.14	405.03	12.7	111.855	3434.65	3301.5	7.485190884	2	619	399.05	8.22	18.8	198.45	9497
35412	1	34	3	3	1	5	2	2	NA	1	2	1	2	1	2	2	187.17	290.885	9.1	183.175	3211.76	3800.5	4.15903397	2	610.5	14.25	12.215	19.98	289.05	902
35413	1	63	3	3	1	3.98	2	2	NA	1	1	1	2	2	2	2	93.64	377.165	41.5	53.735	4073.67	2444.5	16.16329652	2	2088	295.25	19.74	22.265	159.6	60502
35414	2	42	5	3	2	1.4	3	2	NA	1	3	2	2	2	2	2	78.975	213.42	7.45	86.79	1597.45	1935.5	-1.945532188	2	314.5	91.75	6.425	8.465	103.25	1883.5
35416	1	63	3	3	1	5	1	2	NA	1	3	1	2	2	2	2	77.205	183.315	8.75	73.73	2162.245	2142	-1.994322976	2	505.5	66.8	4.04	11.585	99.9	1682
35420	1	64	3	3	1	1.06	3	2	NA	1	1	1	1	2	2	2	63.42	192.97	9.7	85.44	5202.975	1788.5	-3.351138026	2	434.5	13.85	4.88	9.095	80.95	2688.5
35423	1	21	3	3	3	1.04	1	2	NA	1	3	2	2	2	2	2	78.795	372.255	16.75	98.155	1960.54	2757.5	3.631725694	2	731	169.3	9.245	9.285	118.9	26994
35424	2	50	4	3	2	5	1	2	NA	1	2	2	2	2	2	2	31.2	228.72	13.7	71.385	1953.715	1646	-1.749660252	2	1087	27.25	7.955	5.185	51.55	10500.5
35430	2	66	3	2	1	2.27	2	2	NA	1	3	1	2	2	2	2	113.05	275.705	12.2	79.11	1988.95	2264.5	0.126906864	2	642	20.25	4.745	17.785	149.45	5322
35432	1	84	3	3	1	5	1	2	NA	1	1	1	2	2	2	2	62.205	216.42	12.75	48.19	1968.315	1685	-0.951594086	2	570	96.4	5.7	12.615	77.6	6828.5
35434	1	71	4	1	2	2.04	3	2	NA	2	1	1	1	2	2	2	67.64	165.65	13.35	46.44	1967.025	1341	-0.337097178	2	673.5	89.9	5.87	10.465	93.9	10677
35437	2	66	3	1	1	1.89	2	2	NA	1	3	1	2	2	2	2	86.83	223.51	19.1	78.71	3808.25	1907.5	1.780635214	2	1067	94.95	4.775	16.605	102.1	14754
35438	1	25	2	3	3	1.28	2	2	NA	1	3	1	2	2	2	2	55.395	141.735	8.05	72.495	2203.805	1443.5	-4.394081167	2	213.5	7.15	3.52	7.49	73.7	3420
35439	2	78	4	2	2	1.04	1	2	NA	2	3	1	1	2	2	2	54.22	206.975	11.5	65.06	1785.585	1600.5	-1.5396752	2	713.5	36.9	9.305	5.89	94.5	6016
35444	1	80	3	3	1	2.58	2	2	NA	1	3	2	2	2	2	2	47.68	232.33	12.1	63.56	2015.005	1666.5	-0.734663073	2	861.5	154	4.74	5.925	76.65	7175.5
35454	2	26	3	3	1	3.41	2	1	NA	2	3	2	2	2	2	2	89.215	320.04	9.9	99.63	1909.62	2495.5	-0.006526832	1	1049.5	76.3	4.69	12.145	102.55	7036
35455	2	53	4	3	2	1.07	3	2	NA	2	2	1	2	2	2	2	25.785	85.64	3.45	19.545	5190.41	621	-6.635589862	2	149.5	3.5	1.545	2.875	33.45	1701
35456	2	30	1	1	1	1.55	2	2	NA	2	3	2	2	2	2	2	73.825	236.025	22.05	77.27	1744.635	1906	-1.062242337	2	178.5	31.75	7.255	10.9	104.2	14708.5
35457	2	23	1	3	3	0.84	1	2	NA	2	3	2	2	2	2	2	110.555	392.245	26.3	86.21	3482.355	2735	8.356151892	2	2015.5	189.9	11.195	20.31	148.15	22627.5
35464	1	28	4	1	2	0.56	1	2	NA	1	2	2	2	2	2	2	73.88	356.99	8.55	61.365	3141.905	2268.5	-0.912994405	2	346	139.6	5.415	10.965	106	2669
35469	1	45	3	3	3	5	2	2	NA	1	2	2	2	2	2	2	96.575	277.77	11.05	39.695	2832.36	1847.5	1.26398471	2	245.5	137.95	6.025	17.605	119.65	11932.5
35475	2	67	3	3	1	NA	3	2	NA	2	1	2	2	2	2	2	46.995	127.37	8.2	24.725	3212.705	910.5	-2.705425511	2	436.5	14.05	4.075	6.97	81	12358.5
35482	1	40	3	3	3	5	2	2	NA	2	3	1	1	2	2	2	38.605	152.875	17.35	19.85	2595.855	918	-3.147968868	2	271.5	120.5	3.81	6.595	51.05	5035.5
35485	2	85	3	1	2	2.04	2	2	NA	1	3	1	2	2	1	2	46.03	235.76	13.3	67.985	1385.31	1714	-4.445767598	2	366	23.95	3.01	6.51	63.55	2424
35486	1	36	4	2	1	2.03	2	2	NA	1	1	1	2	2	2	2	138.505	456.57	16.4	80.67	3715.385	3326	12.3609147	2	2865.5	275.5	11.435	13.335	225.1	27456.5
35488	1	43	3	1	3	2.96	1	2	NA	1	2	2	2	1	2	2	67.4	205.79	10.4	65.995	4227.14	1993.5	-4.589620966	2	144.5	26.5	4.47	4.435	87.95	105.5
35489	1	27	1	1	3	0.76	2	2	NA	1	1	2	2	2	2	2	91.17	316.04	22.4	76.975	2532.795	2289.5	-0.80229507	2	710	87.7	3.885	12.245	84.85	8769
35490	2	35	1	3	1	5	1	2	NA	1	3	1	2	1	2	2	84.965	264.945	19.85	88.39	3073.735	2170	0.671745963	2	721	78.4	10.345	12.495	122.7	5112
35493	1	69	3	3	1	3.79	2	2	NA	1	3	1	2	2	2	2	61.84	266.78	12.5	70.39	2811.96	2097	-2.3300545	2	351.5	116	2.965	11.775	78.6	894.5
35495	2	76	1	1	2	1.07	1	2	NA	2	3	1	2	2	2	2	29.26	89.24	8.55	26.565	738.405	704.5	-6.312683449	2	54.5	7.3	1.77	4.64	24.4	4880
35497	1	24	3	1	1	1.86	2	2	NA	2	2	2	2	2	2	2	40.545	265.64	9.15	51.395	3592.93	1676	-3.938370513	2	370	6.25	4.955	4.515	73.65	6570.5
35500	2	39	3	2	1	4.22	1	2	NA	1	2	2	2	2	2	2	107.41	434.58	15.35	96.51	2924.9	3011.5	1.818594884	2	915.5	169.6	6.455	13.945	113.05	7226.5
35501	2	54	3	3	1	5	3	2	NA	2	3	1	2	2	2	2	106.315	384.605	20.8	78.095	3438.77	2637.5	4.003501104	2	1715.5	42.45	9.31	11.105	189.6	13034
35505	1	30	3	3	2	2.93	1	1	NA	1	2	1	2	2	2	2	106.225	245.565	17.2	72.48	6002.53	2437	1.111413814	2	213.5	213.95	6.29	14.705	125.8	4001
35506	1	38	1	2	1	5	3	1	NA	1	2	1	2	2	2	2	63.185	140.035	9	52.715	6594.08	1711	-3.291684293	2	226	20.6	3.945	10.405	80.15	5812.5
35509	1	43	1	2	1	4.28	3	2	NA	1	1	1	2	2	2	2	103.08	317.605	41.4	79.955	3062.775	2442	2.452304868	2	338.5	241.2	7.785	14.705	90.15	15274
35515	1	58	4	3	1	3.9	2	2	NA	2	3	1	1	1	2	2	90.425	169.465	11.2	67.61	2241.175	1644	-1.522768431	2	260.5	26.3	4.685	12.395	110.6	10731
35517	1	73	3	2	1	NA	3	2	NA	1	1	1	2	2	2	2	69.405	239.5	19.65	84.395	2629.51	1923	-1.867327521	2	167.5	156.8	4.42	11.415	73.55	2344
35521	1	25	4	2	1	1.74	3	2	NA	1	3	1	2	2	2	2	81.17	424.895	16.85	121.44	3142.935	3084	1.547326969	2	943	103.65	5.58	11.98	129.95	12867
35522	2	85	3	3	2	1.31	1	1	NA	2	3	1	2	2	2	2	47.41	153.975	8.75	63.155	1574.1	1356	-3.447060629	2	591.5	32.85	3.59	6.815	74.7	3064.5
35528	1	71	3	2	3	0.52	1	2	NA	1	1	1	2	2	2	2	70.555	205.54	20.1	52.585	4763.13	1542.5	-1.467226988	2	359.5	132.85	5.65	7.755	98.85	3424
35529	1	50	3	3	1	5	2	2	NA	1	2	2	2	2	2	2	74.92	197.405	9.2	78.59	4479.84	2049	-2.050527269	2	311.5	14.85	6.555	12.835	107.55	3669
35530	2	44	2	2	1	2.21	1	1	NA	1	2	2	2	2	2	2	62.8	181.41	8.5	63.33	2105.405	1537	-3.900085772	2	179.5	31.65	4.39	5.805	98.6	1366.5
35535	2	85	3	3	2	1.25	1	2	NA	2	3	2	2	2	2	2	72.435	244.175	20.1	39.045	1412.14	1600.5	-0.417640089	1	1242	47.9	5.21	10.285	63	12886
35537	2	53	3	3	2	5	3	2	NA	2	1	1	2	2	2	2	109.14	245.055	20.15	119.395	2830.48	2468.5	3.329964278	2	811.5	138.65	8.595	18.58	159.95	7799.5
35541	2	25	4	2	1	1.78	2	2	NA	2	3	2	2	2	2	2	65.29	277.725	8.4	83.84	4074.11	2281.5	-0.674759949	1	338	128.5	9.995	7.555	96.55	5333
35547	1	73	3	3	1	NA	2	2	NA	1	3	1	2	2	2	2	91.835	348.26	37.9	92.185	3327.605	2504	5.756174435	2	1020.5	225.5	13.575	13.73	112.65	23219
35551	2	80	3	1	2	0.91	3	2	NA	2	3	1	2	2	1	2	44.865	164.885	7.15	28.95	1153.015	1081	-4.83540333	2	398	26.1	1.89	6.16	56.25	1765.5
35552	2	23	3	2	1	1.09	1	1	NA	1	2	1	2	2	2	2	22.305	109.985	6.15	53.68	1163.395	1000.5	-5.362865413	2	356.5	51.4	4.15	3.385	17.35	2306
35554	1	20	3	3	3	5	2	2	NA	1	3	2	2	1	2	2	66.92	271.82	12.35	75.87	1742.92	2010	2.203270441	2	997.5	161.6	7.34	22.145	85.85	3767
35558	2	84	2	1	1	0.98	1	2	NA	2	3	1	2	2	2	2	25.39	102.09	6.8	16.975	1432.405	660.5	-5.967158811	2	75	58.65	1.855	3.105	37.95	602.5
35559	2	62	3	2	2	0.67	3	2	NA	2	3	2	1	2	2	2	49.085	256.745	18.45	56.92	2017.19	1711	2.174456176	2	1584	113.2	7.245	7.37	67.85	22103
35564	2	66	3	1	2	1.16	3	2	NA	2	2	1	2	2	2	2	36.46	120.405	9.65	43.78	1433.255	1008	-4.101124025	1	229	45.15	4.305	5.735	43.35	8144.5
35567	1	47	3	3	2	2.65	3	2	NA	1	2	1	2	2	2	2	78.535	211.265	10.5	91.27	4522.815	1967	-1.41498304	2	500	33.1	7.98	12.76	108.8	1651
35569	1	85	3	2	1	3.9	1	2	NA	1	3	1	2	2	1	2	103.375	186.565	10.95	82.55	1754.515	2084	-1.612900092	2	768.5	17.3	4.9	11.72	120.6	1142
35571	2	22	3	3	3	4.75	1	2	NA	2	2	2	2	1	2	2	58.81	335.725	13.25	61.595	1604.865	2112.5	-1.182833402	2	205	32.3	5.635	9.21	102.1	18210
35572	1	40	3	2	1	5	1	2	NA	1	3	2	2	2	2	2	65.465	208.705	16.85	42.29	2647.33	1452.5	-2.771856909	2	174	108.25	3.83	7.6	85.8	3390
35573	2	63	1	1	2	0.94	2	2	NA	2	3	2	2	2	2	2	65.84	302.73	21.6	79.59	2369.07	2165	-0.460304264	2	837.5	102.35	5.4	7.995	94.7	9069.5
35575	2	33	1	1	1	0.57	3	2	NA	2	3	2	2	2	2	2	36.485	161.595	16.25	30.36	1200.31	1043	-2.964187649	1	654.5	110.35	1.89	9.24	40.55	3217.5
35577	2	38	3	2	2	4.17	1	2	NA	1	2	2	2	2	2	2	76.85	219.55	14.2	149.175	2188.835	2550.5	-0.733739961	2	695.5	19.65	11.305	9.27	111	4959
35578	1	68	3	3	1	2.5	3	2	NA	1	1	1	2	2	1	2	33.365	121.2	13.15	27.145	2074.46	997.5	-4.303755416	2	243	57.75	2.66	5.94	45.7	6419
35580	2	44	3	3	2	3.13	1	2	NA	1	3	2	2	2	2	2	129.185	506.235	52.55	105.065	6637	3387	12.58407348	2	1634.5	155.05	23.635	19.475	260	30796
35586	2	67	1	1	1	0.82	1	2	NA	1	3	2	1	2	2	2	68.215	218.315	18.45	54.9	2067.745	1613	-0.576588415	2	971	113.65	4.13	11.535	87.7	3284.5
35593	1	39	5	3	1	1.2	1	2	NA	1	3	2	2	2	2	2	112.58	207.185	7.6	62.145	2592.805	1999.5	-0.583680333	2	331.5	22.1	5.545	7.905	223.45	766
35594	2	49	1	3	2	5	1	2	NA	1	1	2	2	2	2	1	59.435	218.91	18.65	52.605	2352.975	1605	-0.757797619	2	621.5	46.55	5.795	8.135	90.45	16772
35604	2	25	3	2	1	1.63	3	2	NA	1	3	2	2	2	2	2	86.91	141.22	9.85	64.725	2435.805	1492	-2.373843277	2	397.5	52.55	3.38	10.57	112.25	1707
35607	1	48	3	3	1	4.22	3	1	NA	1	3	1	2	2	2	2	56.485	170.395	11.2	64.485	5570.99	1680	-3.652355731	2	91	17.25	5.69	8.515	87.15	3554
35608	1	58	4	1	3	3.85	3	2	NA	1	3	1	1	2	1	2	67.825	268.8	18.7	115.92	1948.7	2349	1.561593725	2	137	169.5	18.815	11.855	108.6	2154.5
35609	2	64	3	3	1	3.03	3	2	NA	2	1	1	2	2	2	2	46.175	96.395	8.15	33.445	1465.635	857.5	-1.871149732	2	371	58.25	6.685	8.255	56.8	14604
35614	1	73	3	2	1	1.79	1	2	NA	1	3	1	1	2	1	2	125.67	197.43	19.8	83.225	3506.855	2018.5	1.794243673	2	440	78.85	7.345	20.745	161	6437
35616	2	51	4	3	2	4.1	3	2	NA	2	3	1	1	2	2	2	82.43	174.875	10.55	75.945	1331.08	1701.5	-2.673076864	2	452	37.2	5.375	8.48	89.05	4072
35617	2	81	1	2	2	1.46	3	2	NA	2	1	1	2	2	2	2	46.72	126.215	9.95	34.12	2244.44	984	-3.6436748	2	644	22.35	4.29	5.13	70.05	3667.5
35619	1	72	3	1	1	0.98	2	2	NA	1	3	1	2	2	2	2	58.93	165.47	9	62.915	1352.87	1449	-1.870899337	2	499.5	35.45	3.61	12.005	66.35	13368.5
35620	2	83	3	3	2	3.13	2	2	NA	1	1	2	2	2	2	2	72.84	303.985	19.45	62.475	3290.15	2160	3.123344086	2	699	297.75	7.565	7.57	78.45	20181
35624	2	62	3	3	2	1.04	1	2	NA	1	2	2	2	2	2	1	34.635	128.165	5.1	26.375	1656.855	1274.5	-4.41828011	2	382.5	82.7	2.07	4.375	46	2918.5
35625	2	63	3	2	1	5	1	2	NA	1	3	1	2	2	2	2	53.475	193.335	17.2	63.68	2259.105	1740	0.625152267	2	605	65.3	9.44	11.59	119.2	11451
35632	1	41	4	3	1	5	3	2	NA	1	3	2	2	2	2	2	85.27	333.005	15.75	108.04	2397.49	2621.5	-1.128039626	2	173	26.7	12.38	10.89	105.7	6558.5
35639	2	38	1	1	1	NA	2	2	NA	1	3	2	2	2	2	2	51.6	188.95	9.65	50.5	1759.97	1395.5	-3.448003066	2	205.5	95.75	3.445	5.13	59.85	7150
35646	1	46	3	3	1	3.63	2	2	NA	1	3	2	2	2	2	2	95.015	378.295	24.05	122.78	2926.595	3013	4.117423047	2	841.5	37.25	10.025	17.755	150.3	27301
35651	1	31	3	3	1	3.9	3	2	NA	1	3	2	2	2	2	2	203.13	473.46	26.15	161.825	3975.825	4145.5	11.8020858	2	2306	185.7	15	22.1	256.45	19744
35652	1	65	1	1	1	0.78	3	2	NA	1	1	1	2	2	2	2	71.045	384.83	22.65	65.31	2887.505	2382.5	-2.73553096	2	283.5	26.25	3.905	8.04	132.85	1917
35653	1	38	3	2	1	2.33	3	2	NA	2	2	1	2	2	2	2	117.185	100.66	7.45	98.195	3140.47	1759.5	-1.233121163	2	308	24.65	5.15	13.57	155.75	1679.5
35654	2	56	1	1	1	2.35	3	2	NA	2	3	2	1	2	2	2	74.715	170.055	19.45	29.37	3377.59	1227	-1.415424026	2	1029	61.85	2.635	8.92	95.55	5196.5
35655	1	42	3	1	2	1.9	3	2	NA	1	2	2	2	2	2	2	79.64	181.7	11.2	72.89	2240.915	1857.5	-0.960297969	2	245.5	136.05	4.725	9.9	114.45	5122.5
35659	2	53	4	2	2	5	3	2	NA	1	1	1	2	2	2	2	97.6	447.485	31.6	138.005	1894.345	3340	8.252749138	2	743.5	244.85	24.7	17.29	155	17671
35667	2	73	3	3	1	1.43	3	2	NA	2	3	1	1	1	1	2	57.29	119.175	8.85	46.28	3184.195	1103	-3.7377656	2	435	50.6	4.36	6.825	47.65	4999.5
35668	2	81	3	2	1	NA	2	2	NA	1	3	2	2	2	2	2	40.565	173.25	9.15	22.14	2114.61	1044.5	-5.617253722	1	108	35	0.955	6.825	51	150
35673	1	71	3	3	1	2.34	2	2	NA	2	3	1	2	2	1	2	85.975	335.97	24.65	68.685	2269.635	2247.5	1.665020592	2	727	63.4	10.265	14.915	122.25	12838.5
35675	2	70	3	2	1	1.21	2	2	NA	2	3	1	1	1	2	2	52.68	146.105	14.3	29.065	2660.74	1051	-3.062132156	2	279.5	27.6	3.91	7.19	84.85	9363
35676	1	21	3	3	3	1.29	1	2	NA	1	3	2	2	1	2	2	112.975	220.85	15.1	56.785	2876.8	1814.5	-0.810087688	2	802.5	6.15	7.37	14.12	130	362
35684	2	42	3	1	1	5	3	2	NA	1	1	1	2	2	2	2	102.69	202.875	23.5	121.59	6485.025	2322.5	6.081363301	2	1798.5	63.15	11.145	22.415	93.55	29264.5
35685	1	51	4	3	1	1.72	1	2	NA	1	2	1	2	1	2	2	87.695	332.395	16.25	92.95	5015.855	2698	-0.366253836	2	442.5	135.7	6.75	10.09	102.85	6079.5
35686	2	54	3	2	2	0.46	3	2	NA	1	2	1	1	2	1	2	73.965	143.58	6.9	57.325	3177.695	1372.5	-2.634600802	2	472.5	17.75	4.55	9.74	106.7	2651.5
35687	2	70	3	3	1	5	1	2	NA	1	1	1	2	2	1	2	78.94	238.085	19.4	66.09	2665.885	1922	3.628240013	2	744	78.8	20.65	19.795	98.15	10581.5
35690	2	35	3	3	1	5	1	2	NA	1	3	2	2	2	2	2	39.715	87.98	7.2	58.94	1434.02	1024	-3.333287252	2	248.5	107.15	9.49	2.92	40.6	3251.5
35691	1	46	4	1	1	1.77	1	2	NA	1	2	1	2	1	2	2	77.955	338.69	15.1	111.58	3234.075	2991	-1.742670158	2	138.5	23.65	8.145	8.38	115.9	9800
35692	2	23	3	3	1	3.79	1	2	NA	1	3	2	2	2	2	2	61.13	261.25	10.7	97.2	1598.965	2149.5	-2.651485868	1	312.5	21.45	7.75	6.96	75.45	9382
35696	2	51	1	3	1	5	1	2	NA	1	3	1	2	2	2	2	76.18	125.245	8.85	53.85	3678.245	1516	-0.161757634	2	646	67.4	8.1	11.89	108.65	7245.5
35701	1	40	1	1	1	3.12	3	2	NA	1	1	1	2	2	2	1	80.66	263.905	24.1	43.245	1403.955	1794.5	-1.654818997	2	125.5	76.5	4.52	11.175	95.4	10515
35703	1	20	3	3	3	2.62	2	2	NA	1	2	2	2	2	2	2	83.275	402.615	13	82.285	1895.045	2663.5	-0.815951171	2	185	92.25	4.935	9.625	109.35	13728.5
35708	2	66	1	2	2	2.04	3	2	NA	1	3	2	2	2	2	2	143.69	302.335	21.9	85.865	4896.355	2505	9.979454945	2	1535.5	174.1	32.635	23.375	153.35	8716.5
35709	2	45	3	2	1	3.1	3	2	NA	2	2	1	2	1	2	2	61.1	198.705	10.55	82.58	2494.39	1730	-4.343836522	2	358.5	8.15	7.17	6.645	53.35	712.5
35713	1	28	3	2	3	3.43	1	2	NA	1	3	2	2	2	2	2	120.02	471.055	14.4	109.32	4296.58	3466.5	2.27846447	2	393	113.9	8.835	20.6	151.3	7078.5
35715	1	41	1	3	1	3.1	2	2	NA	1	1	2	2	2	2	2	74.205	245.54	15.2	105.535	3035.085	2249.5	-2.340067204	2	324	31.95	5.985	11.125	102.5	2860.5
35718	2	77	3	2	1	1.87	2	1	NA	2	3	1	2	2	1	2	63.315	251.03	15.6	88.85	3201.655	2031	-2.425718457	2	472.5	46.7	7.275	9.44	62.9	5730
35719	1	48	4	2	1	5	1	2	NA	1	1	2	2	2	2	2	100.9	269.015	15.7	96.92	2668.71	2406.5	-1.443702665	2	302.5	42.3	8.6	11.75	113.35	2995
35722	2	40	3	2	1	0	2	2	NA	1	2	1	2	1	1	2	24.82	323.865	5.75	27.33	2659.225	1724.5	-5.270190689	2	112	39.55	3.58	3.82	37.05	5107.5
35725	2	36	4	2	1	1.24	1	2	NA	1	2	2	2	2	2	2	116.28	381.5	21.55	171.555	1610.895	3458	3.692816525	2	1031.5	43.65	10.325	34.22	106.05	6786
35729	2	41	3	3	3	1.66	1	2	NA	1	2	1	2	2	2	2	73.75	464.04	17.55	75.21	3145.84	2763.5	-2.90076944	2	1022	3.35	2.42	10.315	79.45	796.5
35737	2	77	3	3	2	3.45	2	2	NA	1	2	1	2	2	2	2	64.84	261.455	21.15	75.84	1790.485	2005.5	-1.470099036	2	622	65.15	7.775	10.045	88.9	2932
35741	1	30	3	2	3	3.73	3	2	NA	1	2	1	2	2	2	2	101.825	381.875	11.75	77.455	3958.665	2602	1.925834028	2	828	177.45	3.84	16.125	111.95	10202
35745	1	66	4	1	1	3.11	1	2	NA	2	2	1	2	2	2	2	72.795	275.865	6.35	55.02	2479.425	1867	-2.209927952	2	250.5	97.3	3.11	10.125	73	8876.5
35751	2	58	3	2	1	4.68	1	2	NA	1	3	2	2	2	2	2	53.425	184.44	13.95	55.53	2855.84	1536	2.722513256	2	1953	133.35	5.82	6.655	98.3	15617
35755	2	22	4	1	3	0.88	2	2	NA	2	2	2	2	2	2	2	47.625	171.305	9.75	85.63	1198.865	1624	-2.206102718	2	268.5	9.2	11.24	7.02	93.35	6563
35756	2	80	3	2	2	1.16	2	2	NA	2	1	1	2	2	1	2	42.475	105.52	13.75	42.83	1245.925	945.5	-4.909527898	2	209.5	13.95	4.815	6.505	46.3	2652
35760	1	20	4	3	3	2.09	3	2	NA	2	3	2	2	2	2	2	79.815	401.5	14.25	119.255	2331.435	2958	-1.562220926	2	441	20.35	7.23	10.855	98.55	8453.5
35763	1	46	3	3	1	5	2	2	NA	1	1	1	2	2	2	2	118.81	373.975	39.6	73.89	4943.46	2737.5	5.852614746	2	745	258.9	13.795	19.36	167.75	6332
35765	2	23	3	3	2	4.08	1	2	NA	1	2	2	2	2	2	2	90.72	156.795	5.4	62.97	2283.67	1557	-3.143295528	2	543	15.1	2.75	11.34	95	303.5
35766	1	68	4	1	1	2.18	1	2	NA	1	2	1	2	2	2	2	68.98	334.805	14.55	111.885	2674.72	2556.5	-0.21868981	2	833	154.75	8.665	9.575	75.4	1655.5
35770	2	43	4	3	3	0.93	2	2	NA	1	2	1	2	2	2	2	62.53	271.83	14.8	63.465	2093.69	1897	-0.789228755	1	731.5	82	6.405	8.77	99.45	6863.5
35775	2	42	1	3	1	3.85	3	2	NA	2	1	2	2	2	2	2	93.48	213.28	22.55	60.305	3734.605	1730.5	0.665192268	2	775	96.65	6.365	12.28	96.6	13530.5
35778	2	47	3	2	1	5	1	2	NA	1	1	2	2	2	2	2	43.35	138.135	6.45	50.76	2753.3	1246	-3.944152943	2	230.5	55.1	4.825	5.16	56.9	5594.5
35781	2	50	3	2	1	5	1	1	NA	2	3	2	2	2	2	2	41.465	133.695	12.35	38.025	1723.975	1025	-1.773953946	2	731	63.4	6.125	6.6	47.55	13661.5
35783	1	80	3	3	2	5	1	1	NA	2	3	2	2	2	2	2	118.115	315.46	19.4	57.355	2897.425	2227	7.531822243	2	1075	228.45	24.475	19.305	146.35	7171
35784	2	78	1	1	2	0.61	3	2	NA	1	1	2	1	2	2	2	94.235	173.29	7.1	65.525	1751.14	1678.5	-2.491048322	2	520	36.45	3.83	7.325	128.3	861.5
35788	1	72	3	3	1	5	2	2	NA	1	3	1	2	2	2	2	100.33	272.275	13.3	94.19	1824.175	2399	0.557081276	2	492.5	66.35	7.64	15.86	156.85	2583
35789	1	21	1	2	1	3.06	3	2	NA	1	1	2	2	1	2	2	71.475	297.4	14.85	87.05	1725.19	2239.5	-2.55599867	2	220	60.75	7.01	9.86	91	1443.5
35790	1	51	4	2	1	3.87	3	2	NA	1	3	2	2	2	2	2	148.58	259.695	9.55	103.855	5839.63	3012	1.410753888	2	442.5	29.2	7.365	13.67	244.4	1629
35793	1	43	3	3	1	4.55	2	2	NA	1	1	1	2	2	2	2	73.225	292.07	18.05	97.935	2624.415	2281	-2.304982196	2	405	19.9	9.685	11.575	81.55	1046
35798	1	65	3	2	1	0.23	2	1	NA	1	1	1	2	1	2	2	59.78	202.385	7.45	49.06	1370.43	1544	-1.451350557	2	340	92.75	3.915	8.765	79.05	14020.5
35799	1	32	2	1	1	NA	2	2	NA	1	1	2	2	2	2	2	89.36	217.94	12.1	41.675	1873.31	1606.5	0.06361427	2	319.5	181.2	2.86	9.73	146.55	4443
35805	1	45	4	3	1	5	3	2	NA	1	2	1	2	2	2	2	39.1	128.49	10.8	17.755	3145.29	910.5	-2.166437836	2	637	134.65	2.74	7.675	31.3	10189.5
35808	2	50	3	3	1	5	1	2	NA	1	3	2	2	2	2	2	74.19	202.695	22	66.79	3383.28	1768	3.005776532	2	669	155.45	19.445	11.115	98.4	9889.5
35809	1	74	4	1	2	1.81	2	2	NA	2	1	1	2	1	1	2	54.935	200.25	22.85	64.585	3740.915	1557	6.860757341	2	1767.5	195.35	9.17	4.73	62.15	52536.5
35810	1	51	4	3	1	NA	3	2	NA	1	2	1	1	2	2	2	63.275	234.71	20.35	46.395	2545.975	1611.5	-2.865760316	2	244.5	84.95	2.655	10.83	85.7	1927
35818	1	85	3	2	2	1.28	3	2	NA	2	1	1	2	2	1	2	35.22	181.66	14.3	54.775	2105.64	1316	-4.688939589	2	469	38.5	3.835	4.8	45.7	1166
35821	2	22	5	2	3	1.86	2	2	NA	1	3	2	2	2	2	2	77.11	334.705	26.4	69.56	1833.33	2224.5	-2.680179762	2	326	94.25	3.245	8.83	87.55	2377.5
35822	1	42	3	3	1	2.2	3	2	NA	1	1	2	2	2	2	2	151.435	307.48	15.6	186.425	4555.135	3686	8.485405294	2	1095.5	69.95	23.81	26.95	180.85	19047.5
35823	2	47	3	3	1	5	NA	1	NA	1	3	2	2	2	2	2	43.62	120.975	8.15	24.79	2352.54	942.5	-5.860691571	2	167.5	17.1	1.775	4.61	45.5	1766
35826	1	72	1	1	1	2.96	2	2	NA	1	1	1	2	2	2	2	34.715	99.43	7.95	34.255	1979.715	835.5	-1.62417067	2	604.5	150.75	6.53	5.935	49.25	6439
35827	1	53	4	1	3	1.53	1	2	NA	1	1	2	2	2	2	2	35.48	165.365	4	19.52	1347.045	977.5	-2.776583286	1	138.5	228.75	2.9	3.575	48	3357
35829	1	30	3	3	3	0.56	3	1	NA	1	3	2	2	2	1	2	86.85	234.27	12.45	133.52	4701.605	2576.5	-2.281459452	2	247.5	10	6.58	12.75	110.55	2734.5
35832	1	81	3	3	2	3.57	2	2	NA	1	1	2	1	2	1	2	101.015	333.13	22.25	98.84	2460.05	2535.5	8.91525155	2	1375.5	274.25	10.005	15.89	121.5	40772
35833	2	25	3	3	1	3.41	2	2	NA	1	3	2	2	2	2	2	70.855	262.415	19	86.36	2997.665	2216	2.032775472	2	607	116.85	12.815	10.645	118.3	13908.5
35846	1	39	3	2	2	5	1	2	NA	1	3	2	2	2	2	2	105.415	328.605	15.35	153.77	1878.4	3088.5	0.275774222	2	628	76.25	8.24	12.285	112.4	8935
35851	1	27	4	3	3	4.36	1	2	NA	1	3	2	2	1	2	2	108.435	386.725	16.15	128.68	2586.9	3168.5	11.5196046	2	1670.5	148.35	37.52	30.69	115.25	13886
35856	1	42	5	3	1	5	3	2	NA	1	2	1	2	2	2	2	122.75	322.425	20	144.88	3083.38	3054	1.219467461	2	380	71.15	6.63	22.425	157.45	2889.5
35858	1	72	3	2	1	3.41	2	2	NA	1	1	1	2	2	2	2	55.835	262.685	15	68.83	2086.07	1840.5	-1.234492377	2	791.5	114.65	8.365	6.8	71.15	2934
35863	1	56	3	3	1	3.74	3	2	NA	1	3	1	2	2	2	2	69.555	229	11	77.31	2270.785	2012	-1.968441365	2	381.5	91.8	3.995	11.18	83.95	4660.5
35865	1	39	4	2	3	1.33	NA	2	NA	1	3	2	2	2	2	2	106.68	283.81	12.65	88.28	2428.125	2561.5	-0.883687078	2	448.5	36.7	5.875	11.135	161.8	1806
35867	2	66	3	2	1	4.09	2	2	NA	1	1	2	2	1	2	2	89.47	225.83	15.9	89.715	3707.125	2396.5	4.245961325	2	1068	150.8	20.08	12.515	132.4	5494
35874	1	51	3	2	1	2.18	2	2	NA	1	3	1	2	2	2	2	120.435	162.985	12.7	166.95	2216.915	2872	1.83719679	2	416.5	37.55	13.115	24.21	111.2	8539
35877	2	85	1	1	2	1.03	1	1	NA	2	3	1	1	2	2	2	68.92	186.29	16.15	43.55	2191.81	1375	-0.648642532	2	409	65.15	6.28	8.21	82.95	19648.5
35880	2	51	3	3	1	0.94	3	2	NA	1	2	1	2	2	2	2	55.66	237.32	18.2	42.95	6547.25	1513	11.13481112	2	656	268.9	6.39	9.395	73.6	96499
35881	2	24	1	2	1	1.37	1	2	NA	2	1	2	2	2	2	2	36.21	178.625	9.75	43.33	1598.68	1233.5	-4.65567501	1	67	26.8	3.585	5.015	55.25	7801.5
35882	2	76	4	1	2	0.7	1	2	NA	1	2	1	1	2	2	2	76.09	227.715	15.85	71.45	2403.795	1834.5	0.085688942	2	494	181.05	4.37	10.305	111.7	5492.5
35883	1	68	3	3	2	NA	2	2	NA	1	1	2	2	2	1	2	80.855	491.02	33.25	70.79	3748.075	2869.5	1.015194687	2	869	90.1	7.495	20.885	89	4655
35884	1	60	3	1	1	1.89	3	2	NA	1	1	1	1	2	1	2	78.145	167.04	16.15	73.015	4503.215	1618	-0.929358938	2	454	5.8	14.845	10.65	110.05	1807.5
35887	1	73	3	3	1	5	2	2	NA	2	3	2	2	2	1	2	71.805	144.53	9.8	68.86	2846.83	1469	2.441434299	2	593.5	95.9	8.44	9.185	100.9	32395.5
35891	1	63	4	3	1	NA	2	1	NA	1	2	1	1	2	2	2	62.265	209.745	16.45	80.06	1965.175	1769.5	-3.409206191	1	398.5	21.25	4.495	9.68	66.65	4525
35896	2	34	3	1	1	1.98	3	2	NA	1	1	2	1	2	2	2	58.445	145.945	15.2	75.04	3428.81	1471.5	-2.573725742	2	225.5	55.95	8.725	7.585	69.05	6294
35897	1	41	3	2	1	3.75	3	2	NA	1	1	1	2	2	2	2	138.91	231.19	15.5	163.58	2975.81	2941.5	1.966550685	2	817.5	22.1	8.135	18.69	145.55	12970
35902	2	50	1	1	1	3.41	3	2	NA	2	3	1	2	2	2	2	94.36	213.19	17.8	76.46	1471.945	1913.5	-0.327852209	2	901	65.85	5.31	9.33	100.65	10882.5
35904	2	64	4	1	3	2.5	3	2	NA	1	1	1	1	2	2	2	38.96	69.075	13.7	19	3458.375	584.5	0.815278866	2	1239.5	83.9	4.61	6.53	47.8	28301
35907	1	85	3	3	2	4.08	1	2	NA	1	3	2	2	2	1	2	55.315	188.355	13.35	65.97	1836.19	1786.5	-1.190255615	2	710	49.8	6.4	7.8	78.4	12882.5
35908	1	72	3	3	1	3.79	2	2	NA	1	1	1	2	2	2	2	96.765	239.005	16.15	83.655	1869.585	2296.5	0.505608926	2	435.5	13.35	5.845	20.55	141.75	9243.5
35915	1	30	4	1	1	0.56	3	2	NA	1	3	1	2	1	2	2	163.14	361.055	19.75	128.98	6142.465	3311	5.705353486	2	401.5	227.1	7.78	30.99	149.05	12770
35918	1	51	1	1	1	NA	2	2	NA	1	3	1	2	2	2	2	109.285	183.74	9.6	51.12	2313.965	1746.5	-0.620429924	2	180.5	91.35	4.185	13.995	159.7	1413
35927	2	50	3	2	1	5	2	2	NA	1	3	2	2	2	2	1	97.875	264.71	11.9	95.43	4830.805	2289.5	-1.790303646	2	467.5	42.1	7.21	8.455	122.25	1799.5
35928	2	62	3	3	1	5	2	2	NA	1	1	2	2	2	2	2	103.055	181.435	16.65	32.965	4362.605	1404	5.59930116	2	1183.5	244.8	9.045	11.74	158.05	17487.5
35935	2	21	5	1	3	4.5	3	2	NA	1	3	2	2	2	2	2	40.965	256.23	12.65	50.78	1890.7	1625.5	-4.230035903	2	499	17.5	4.515	4.57	70.05	1779.5
35936	1	62	4	2	2	3.2	1	2	NA	1	2	1	2	2	2	2	68.08	159.19	8.3	52.485	1197.46	1372	-2.400840989	2	337.5	62.05	5.39	7.28	109.3	2953
35937	2	54	2	1	1	1.14	2	2	NA	2	3	1	1	2	2	2	67.49	250.625	20.75	67.925	1651.92	1852.5	0.509317672	1	1234.5	50.1	7.305	8.125	94.3	14403.5
35941	2	51	3	2	1	2.98	3	2	NA	1	1	1	2	2	2	2	39.57	203.86	6.8	45.125	1954.565	1377	-4.63816374	1	244.5	52.25	3.125	4.74	59.05	2260
35942	1	25	3	3	1	2.65	1	2	NA	1	1	2	2	2	2	2	66.705	287.68	22.75	59.485	4379.85	2003.5	-0.890501192	2	543.5	59.55	7.875	9.815	102.5	7574
35943	1	29	3	3	1	5	NA	2	NA	1	3	1	2	2	2	2	159.92	305.675	19.3	87.47	3725.915	2622.5	3.073189692	2	1127	228.3	5.545	16.43	125.45	3674
35947	2	60	1	1	1	0.39	2	2	NA	2	3	2	2	2	2	2	50.14	168.5	17.15	33.665	1772.28	1145.5	-3.517780643	2	347	52.2	4.91	7.395	74.8	1342.5
35956	2	37	4	1	2	3.11	3	2	NA	1	3	2	2	2	2	2	94.135	229.98	19.9	105.52	2368.4	2314.5	1.452553142	2	572.5	59.25	8.42	22.545	121.35	7334.5
35957	2	59	3	1	2	1.33	3	2	NA	1	2	1	2	2	2	2	23.415	215.065	11	34.335	2275.775	1231.5	-4.399748596	2	464	96.9	3.71	3.64	35.2	510.5
35958	1	63	3	3	1	4.17	3	2	NA	1	2	2	2	2	2	2	129.285	309.8	16.95	143.725	2854.495	3016	1.798645394	2	722	44	6.83	22.34	140.8	8721.5
35959	2	43	2	3	1	5	2	2	NA	1	2	2	2	2	2	2	67.435	209.515	11.35	75.415	2472.675	1776	-2.576058184	2	330	57.45	5.165	7.295	87.35	6690.5
35960	2	22	3	2	1	1.86	3	2	NA	1	2	2	2	2	2	2	72.415	297.36	13.55	51.675	2502.29	1923.5	1.078409184	1	537	206.45	7.035	7.625	127.25	6813.5
35961	1	66	3	2	2	4.39	2	2	NA	2	3	1	2	2	2	2	91.18	331.48	20.75	91.44	3376.015	2463	9.700615667	2	1305.5	111.6	13.195	48.525	122.9	21782
35963	2	74	1	1	2	1.57	2	2	NA	2	3	1	1	2	2	2	66.04	109.285	7.55	44.165	2383.17	1092.5	-3.957337979	2	228	20.3	2.51	10.21	82.25	1933.5
35972	1	61	3	3	1	1.95	3	2	NA	1	1	1	1	2	2	2	72.025	204.02	23.2	57.07	3066.18	1888.5	0.023654253	2	633	82.05	5.83	9.325	93.7	17078.5
35976	2	59	3	2	1	5	2	2	NA	1	3	1	2	2	2	2	96.33	247.455	14.45	95.005	2997.705	2311.5	-0.034245873	1	532	31.25	6.225	9.125	141.25	14711
35977	1	66	3	2	1	4.82	2	2	NA	1	1	1	2	2	2	2	91.33	211.945	21.4	74.9	3268.21	1853.5	2.274845246	2	788	132.1	5.26	19.46	96.75	15977.5
35980	2	54	3	3	2	5	1	2	NA	1	3	1	2	2	2	2	85.92	202.125	17.5	67.915	2896.905	1771	3.72334283	2	535.5	137.1	21.91	19.01	117.7	3069.5
35982	2	59	3	3	2	5	2	2	NA	2	3	1	2	2	2	2	88.18	176.28	7.5	81.745	1468.035	1795.5	-1.921195142	1	517.5	18.25	5.085	11.105	116.45	3746
35983	2	67	3	3	1	5	1	2	NA	1	3	1	2	2	2	2	85.81	269.94	23.65	104.335	2036.05	2357.5	5.388222192	2	810	134.25	11.21	12.64	260.3	10633.5
35999	2	69	3	1	1	2.27	1	2	NA	1	2	1	2	2	2	2	35.035	200.295	11.5	45.99	1916.29	1467	-0.769621834	2	614	82.05	5.745	4.975	44.3	25635
36002	1	33	3	2	1	2.21	3	2	NA	2	2	1	2	2	2	2	111.045	289.715	14	91.845	3235.29	2421.5	0.785775634	2	560	64.1	4.98	22.87	138.55	2571
36004	2	40	1	3	1	3.98	1	2	NA	1	3	2	2	2	2	2	88.74	325.33	37.85	83.82	2657.405	2382	0.61691908	2	565	67.05	11.96	13.035	85.9	12578.5
36005	1	20	3	3	3	1.02	1	2	NA	1	3	2	2	2	2	2	64.5	132.745	5.5	60.385	4818.74	1652.5	-3.778720466	2	397	5.5	1.435	11.345	78.4	3492.5
36006	2	25	3	3	3	2.94	2	2	NA	2	3	2	2	2	2	2	47.03	118.405	10.15	52.795	2764.04	1119.5	-4.381345906	2	373	18.5	5.165	5.05	69.85	813.5
36007	2	45	3	3	2	5	2	2	NA	1	1	2	2	2	2	2	44.8	191.265	6.65	35.98	2264.48	1309.5	-4.541947818	2	140.5	8.3	3.225	5.075	81.75	5132.5
36011	2	43	4	3	2	2.54	2	2	NA	2	3	2	2	1	2	2	55.2	199.69	12.25	51.485	3603.475	1441	-2.993732881	2	483.5	86.2	4.07	8.195	59.45	2949
36014	1	49	2	1	1	3.5	2	2	NA	1	1	2	2	2	2	2	160.925	460.48	16.1	69.085	2691.535	3110	2.657964997	2	850.5	43.9	6.035	17.84	228.5	4102.5
36018	2	27	1	3	3	1.31	1	2	NA	1	2	2	2	1	2	2	59.44	258.115	12.4	82.64	2783.965	1973.5	-3.650437353	2	263	26.2	6.33	8.57	61.1	3662
36020	2	82	3	2	2	2.55	1	2	NA	2	3	2	2	2	2	2	58.045	137.085	8.6	34.63	1289.815	1084.5	-1.455318087	2	789	156	3.375	5.6	77.75	4016.5
36024	2	50	3	3	2	5	3	2	NA	1	3	1	2	2	2	2	128.895	262.545	14.4	102.93	3215.65	2464.5	3.751408529	2	602.5	75.9	7.685	16.685	175	23506
36036	2	55	1	1	3	1.24	3	1	NA	1	3	1	2	2	2	2	33.68	153.09	9.75	22.66	1714.895	937.5	-4.704096146	2	142	46.5	2.77	6.005	35.5	7615
36040	2	28	1	3	3	1.07	2	2	NA	2	3	2	2	2	2	2	61.805	285.4	27.4	72.76	1618.595	1992.5	-1.769314835	2	218.5	71.4	2.925	19.175	73.2	5196.5
36045	2	20	3	3	3	5	2	2	NA	1	2	2	2	1	2	2	97.635	155.06	18.15	88.535	4041.935	1786.5	4.162307293	2	994	167.2	13.845	10.545	116.7	19286
36048	1	82	3	3	1	5	2	2	NA	1	1	2	2	2	2	2	97.895	266.965	16	106.69	2648.04	2637.5	-0.872102971	1	617	39.65	10.13	12.24	106.9	1458.5
36050	1	31	3	3	1	5	2	2	NA	1	2	1	1	2	2	2	128.125	467.63	36.1	125.23	5468.635	3460.5	5.416404663	2	1377.5	102.95	9.77	17.06	148.8	23660
36057	1	58	1	2	1	0.78	3	1	NA	1	2	2	1	2	2	2	41.255	186.075	6.9	55.13	1748.44	1391	-5.0149968	2	182	17.8	4.19	6.925	49.65	1483.5
36058	2	69	4	1	2	1.2	3	2	NA	1	3	1	2	2	2	2	38.65	103.42	5.3	31.095	938.27	855.5	-3.150260393	1	176	11.35	1.77	19.76	79.7	582.5
36059	1	37	1	2	1	1.24	3	1	NA	1	3	1	2	2	2	2	120.65	410.7	20.55	83.51	2837.05	2867	2.866418613	1	833	130.5	5.3	19.475	137.1	12741
36061	2	22	5	3	3	4.42	1	2	NA	2	3	2	2	2	2	2	73.34	111.54	5.35	32.95	896.57	1035.5	-4.071446399	2	155	66.2	2.955	5.925	63.4	5036
36065	2	55	3	3	1	5	1	2	NA	1	3	1	2	2	2	1	68.24	178.295	17.95	57.04	2201.195	1494.5	-2.414847981	2	291.5	87.4	4.26	8.585	75.7	7200.5
36066	1	84	3	3	1	1.21	1	2	NA	1	3	1	2	2	2	2	92.445	309.29	19.85	88.93	2510.15	2375	-0.55593994	2	668	39.05	6.565	14.005	113.45	5534.5
36069	2	40	4	3	1	3.62	1	2	NA	2	3	2	2	2	2	2	49.29	209.905	11.6	59.75	1345.16	1545.5	0.380410683	2	593	216.1	5	8.4	57.35	14329
36070	1	42	4	1	1	0.23	3	2	NA	2	2	2	2	2	2	2	84.08	217.025	6	83.295	2535.075	1961	-1.961568394	2	237.5	89.2	3.875	14.125	101.25	479
36074	1	70	2	3	1	3.7	1	2	NA	1	3	1	2	2	2	2	65.06	224.565	25.95	76.695	2074.56	1866.5	-0.505251281	2	939.5	40.25	7.235	11.32	72.55	11710.5
36075	1	59	4	1	1	1.63	3	2	NA	1	3	1	1	2	1	2	53.77	277.665	6.35	43.075	1740.89	1684	-1.725822345	2	664.5	101.3	4.095	4.445	106.2	5055
36076	2	37	3	3	1	5	1	2	NA	1	3	2	2	2	2	2	91.595	202.195	19.75	45.91	3607.52	1549.5	2.856957317	2	999.5	163.35	10.05	9.03	132.6	12713
36081	2	59	3	3	2	2.09	2	1	NA	1	2	1	2	2	2	2	60.695	57.505	3.75	41.775	3887.42	924.5	-4.478702559	1	186.5	13.65	1.555	10.88	65	2770
36085	2	62	4	1	2	5	3	2	NA	2	3	1	1	2	2	2	69.97	171.425	10.35	66.395	2421.98	1539	-2.792960131	2	331	98.8	5.665	5.22	88.3	1419.5
36087	1	54	3	1	1	2.12	3	2	NA	1	2	2	2	2	2	2	73.595	356.985	25.15	101.555	4195.995	2742	-1.082598281	2	530	50.7	5.875	16.54	87.85	4561.5
36090	2	30	1	1	1	0.7	3	2	NA	2	3	1	2	2	2	2	88.735	227.435	14.85	63.02	2703.65	1813	3.077558551	2	935.5	80.95	26.625	9.725	124.1	662
36091	2	56	4	3	2	3.9	1	2	NA	2	3	2	2	2	2	2	106.825	428.275	24.2	101.3	2699.975	2983	5.93114906	1	2128.5	211.95	13.745	12.22	144.15	3512.5
36093	1	31	3	3	1	3.42	2	2	NA	2	3	2	2	2	2	2	94.83	402.605	17.4	74.31	2428.725	2624.5	2.975897184	2	1084	113.8	8.78	15.59	161.8	6265.5
36095	2	24	3	3	3	3.03	1	2	NA	2	3	1	2	2	2	2	27.725	163.09	6.95	35.565	1788.075	1053.5	-5.979561503	2	141.5	10	2.97	4.42	43.5	764
36102	2	50	3	3	1	NA	1	2	NA	2	1	2	2	1	2	2	66.405	206.48	9.05	41.07	2493.575	1426	-4.128692056	2	110.5	20.7	3.225	13.105	67.7	348.5
36105	2	38	1	1	2	0.3	3	2	NA	2	3	2	2	2	2	2	75.105	312.875	20.8	64.5	2161.735	2094	-0.326910913	2	650	91.4	4.59	13.035	86.9	11066
36112	2	74	3	2	2	1.55	3	2	NA	1	2	1	1	2	2	2	39.125	82.12	6	29.31	2946.745	742.5	-5.401884772	2	218.5	22.9	3.495	3.815	53.3	1131
36115	1	24	1	1	1	2.25	1	2	NA	1	3	2	2	2	2	2	109.355	411.3	18.25	116.215	1925.29	3115	1.550319829	2	242	117.95	8.04	13.07	139.15	15792
36116	1	45	1	2	1	1	3	2	NA	1	1	1	2	2	2	2	107.97	285.535	21.1	138.955	2362.8	2796.5	2.621022704	2	515	72.1	9.615	16.54	154.55	16485.5
36117	1	35	1	1	1	0.89	3	2	NA	1	3	1	2	2	2	2	53.855	292.395	8.65	69.995	2934.51	1994.5	-5.285080017	2	165.5	20.15	2.26	6.49	60.95	407.5
36118	1	73	4	2	1	5	2	1	NA	1	1	2	1	2	2	2	38.09	129.955	20.75	86.725	3263.885	1385.5	0.411296364	1	725.5	120.4	9.57	6.21	35.35	23936
36123	1	26	3	3	3	3.27	1	2	NA	1	3	2	2	2	2	2	127.97	279.555	22	107	3288.48	2707.5	3.735315908	2	897.5	185.05	9.915	14.22	144.05	11003
36129	2	68	4	3	2	2.55	3	2	NA	1	1	1	2	2	2	2	86.725	167.91	19.75	69.12	2099.105	1581.5	-1.678158919	2	187.5	90.4	10.125	8.2	94.15	2903
36132	2	48	3	3	1	5	3	2	NA	2	3	1	2	2	2	2	89.125	264.665	19.1	92.61	3102.98	2200	5.192508681	2	1464	133.6	11.24	11.83	124.4	25665.5
36133	2	43	4	3	1	5	3	2	NA	2	3	2	2	2	2	2	65.325	194.04	17.85	68.275	2254.5	1615	-1.84820911	2	400.5	47.35	5.925	9.165	78.6	11395.5
36134	2	44	4	3	3	1.81	3	2	NA	2	3	2	2	2	2	2	63.79	232.495	13.55	59.125	3469.165	1696.5	1.418903737	2	590	275.3	6.57	7.105	95.4	8282
36138	2	30	1	3	3	3.41	3	2	NA	2	3	2	2	2	2	2	69.965	166.94	14.65	68.315	2094.265	1557.5	-3.268828768	2	184	68.65	3.63	8.445	75	4907.5
36140	1	61	3	3	1	2.18	3	2	NA	1	1	1	2	2	2	2	120.355	264.9	7.8	75.14	3558.99	2625.5	-0.253752672	2	51.5	48.7	4.81	18.34	153.75	6641
36143	2	32	3	2	3	1.12	2	2	NA	2	3	2	2	2	2	2	73.755	208.645	8.1	77.435	1565.29	1824.5	-1.476241734	2	556.5	24.7	6.88	8.815	122.95	5150
36147	2	79	3	2	2	1.33	2	2	NA	2	3	1	2	2	2	2	51.56	379.67	22.75	73.89	1518.55	2334	-2.012629317	2	384.5	24.8	8.73	5.89	101.8	8179
36148	1	44	4	2	1	1.81	3	2	NA	1	2	1	2	2	2	2	94.49	299.82	25	51.2	5185.585	2263.5	3.362996891	2	397.5	65.75	12.48	11.235	180.2	23120.5
36149	2	38	4	1	1	0.32	3	2	NA	1	3	1	1	2	2	2	31.64	81.38	4.45	26.8	1534.265	698	-6.382726997	2	104.5	13.65	1.365	3.425	42.55	1284.5
36150	1	26	3	3	1	5	3	2	NA	1	1	2	2	1	2	2	68.915	147.085	12.85	81.65	2725.09	1707	-1.122932476	2	363.5	36.75	10.395	14.24	100.15	2135.5
36155	2	53	4	3	2	4.49	3	2	NA	2	3	1	2	1	2	2	85.645	298.885	10.35	104.225	1969.375	2448.5	1.27964337	1	753.5	237.1	9.2	9.13	84.45	4399
36159	1	65	4	1	1	2.04	3	2	NA	1	3	1	1	2	1	2	77.93	200.615	11.1	79.37	2103.145	1937.5	-0.669580654	2	786	102.5	4.465	9.05	103.7	6386.5
36160	2	47	3	3	1	2.83	3	2	NA	1	3	1	2	2	2	2	66.125	162.79	12.45	73.01	4812.565	1573.5	-1.203053655	2	541	58.45	5.98	8.695	101.9	9448
36164	1	46	3	3	1	5	2	2	NA	1	3	2	2	2	2	2	76.04	142.215	13.2	55.69	2918.89	1358.5	-2.050621489	2	213.5	78	2.755	10.67	121.3	3657.5
36169	1	51	3	3	1	5	3	2	NA	1	3	1	2	2	2	2	94.28	253.17	16.5	107.945	5681.43	2546	7.025846864	2	1168.5	129.8	23.02	17.145	95.8	27909.5
36171	2	45	3	3	1	3.63	2	1	NA	1	3	2	2	2	2	2	75.285	276.5	14.05	83.54	3958.16	2131.5	-0.813198484	2	817.5	63.65	8.275	9.735	100.25	3138
36174	2	78	4	3	2	NA	1	2	NA	1	3	1	2	2	2	2	75.76	251.69	18.45	59.85	2390.615	1838	3.991219463	2	902	133.85	15.59	12.95	127.7	15377.5
36179	1	49	1	1	1	0.79	2	2	NA	1	1	1	2	2	2	2	55.5	249.025	21.1	55.36	2242.6	1680.5	-1.738457081	2	154	37.4	9.21	11.185	66.7	12311.5
36190	1	59	3	3	1	4.17	3	2	NA	1	1	1	2	2	2	2	83.32	181.66	26.05	83.015	3382.775	2167.5	4.688744626	2	532.5	114.35	8.32	14.26	106.9	43832
36193	1	54	5	3	1	1.86	3	2	NA	1	1	2	2	1	2	2	86.85	353.485	23.35	118.505	3117.41	3050	1.648131861	2	310	47.6	10.51	12.64	162.55	16156
36194	2	46	3	2	1	5	3	2	NA	2	3	1	2	1	2	2	75.685	161.54	14.2	37.85	2715.95	1262	-1.591880717	2	696.5	50.85	2.635	10.155	97.45	8524.5
36197	2	60	4	1	2	1.22	2	2	NA	2	2	2	2	2	2	2	41.57	109.195	6.2	55.28	2670.39	1095.5	-4.249233877	2	381	9.3	3.465	7.815	63.95	3252.5
36200	1	32	3	3	1	3.61	1	2	NA	1	3	1	2	2	2	2	119.885	317.11	11.25	115.39	3696.345	2878	1.412665741	2	779	40.55	6.895	20.68	149.55	5040.5
36201	1	58	3	1	1	3.06	3	2	NA	1	1	1	2	2	2	2	35.825	254.595	12.35	48.19	2956.16	1540.5	-4.980480177	2	302.5	44.9	2.69	4.455	51.55	1629.5
36205	2	85	1	1	2	2.36	3	2	NA	2	3	2	1	2	2	2	60.13	220.28	25.95	55.075	1568.49	1599	-3.068723836	2	763.5	15.5	4.785	8.98	65.6	2847.5
36207	1	85	3	1	2	1.63	3	2	NA	1	1	1	2	2	2	2	47.305	144.595	13.2	45.455	1928.41	1163.5	-4.556059327	2	277.5	41.8	3.505	7.71	50.95	917
36209	1	56	4	3	1	5	2	2	NA	1	3	1	2	1	2	2	88.875	238.49	26.65	97.89	3255.495	2252.5	-1.545414174	2	333	29.35	5.635	13.41	96	9039
36211	2	81	3	1	2	1.12	1	2	NA	1	2	1	2	2	2	2	65.61	258.69	18.8	82.52	4155.81	2005	-0.873483739	2	631	144.85	4.585	9.21	82.15	5848
36213	1	58	4	3	1	5	2	2	NA	1	3	1	2	2	2	2	58.695	313.04	15.3	51.08	2336.635	1892.5	-3.20645643	2	588	10.95	4.81	8.31	75.9	3880
36214	1	24	5	3	3	1.95	2	2	NA	1	3	2	2	2	2	2	132.74	214.87	12	115.185	6548.985	2803.5	2.044605778	2	501.5	32.55	6.85	17.125	183.75	14178.5
36216	1	75	3	3	1	5	3	2	NA	1	1	1	2	1	2	2	65.9	217.31	16.65	76.84	2794.66	1801.5	-1.270600383	2	465.5	59.7	5.51	8.22	107.45	10198.5
36218	2	54	4	3	2	5	2	2	NA	1	3	2	2	2	2	2	91.065	144.04	15.55	71.08	2267.76	1540	-0.264815111	2	239.5	152.3	12.61	8.79	86.9	4004
36220	2	65	3	2	2	0.91	3	2	NA	2	3	1	2	2	2	2	52.695	138.34	9.6	55.085	1443.585	1240	-2.48910391	2	373	45.85	4.135	5.55	65.95	16168
36223	1	71	1	1	2	1.29	2	1	NA	1	3	1	2	2	2	2	52.995	120.15	13.4	49.64	1766.96	1195	-1.220109389	2	649	32.7	7.52	5.15	96.2	13843.5
36227	1	62	4	2	2	4.91	2	2	NA	1	1	2	2	2	2	2	77.81	271.54	15.1	42.055	3627.105	1883.5	1.17922098	2	337.5	176.45	4.925	7.775	144	14470.5
36232	2	30	3	2	2	4.21	3	2	NA	2	3	2	2	2	2	2	24	134.825	5	39.365	4395.245	978.5	-2.869177797	2	673	44.45	10.76	7.65	30.15	1963
36240	1	41	3	3	1	3.1	3	2	NA	2	3	2	2	2	2	2	122.685	209.685	14.2	102.195	8983.7	2256	2.095983231	2	564.5	38	9.54	23.72	131.05	10650.5
36247	1	60	5	2	1	5	2	2	NA	2	3	2	2	2	2	2	66.605	257.985	7.85	78.92	1737.505	1985.5	-2.857859041	2	202	108.85	4.93	9.69	71.85	436
36249	2	35	3	1	1	2.14	2	2	NA	1	2	2	2	2	2	2	83.48	433.205	19.05	74.455	6951.555	2703	-2.390187896	2	376.5	7	2.49	15.425	93.75	6229.5
36257	2	55	3	3	1	2.58	3	2	NA	1	2	1	2	2	2	2	73.435	165.04	8.1	56.465	2174.94	1460	-2.733477823	2	580	27.15	4.13	7.985	111.55	787.5
36265	2	54	4	3	1	4.17	1	2	NA	1	1	1	2	2	2	2	49.4	136.745	9.8	33.555	2865.27	1255	-4.432563605	2	254.5	22.6	2.49	5.945	65.95	5617.5
36266	2	85	3	1	2	4.29	1	2	NA	2	3	1	1	2	1	2	67.255	144.775	9.25	53.06	2127.485	1325	-1.828676541	2	432	35.15	7.435	6.52	139.8	1567
36267	2	20	4	2	3	3.2	1	2	NA	1	3	2	2	2	2	2	79.5	270.48	11.55	104.045	931.025	2326.5	1.054291995	1	421.5	170.95	7.045	12.66	96.65	12358.5
36275	1	84	3	1	2	2.55	1	2	NA	1	1	2	2	2	1	2	78.54	221.62	29.8	65.755	2665.97	1703.5	2.362905029	2	799.5	96.65	11.645	12.695	84	22023
36276	2	30	4	3	2	2.71	1	2	NA	2	3	1	2	1	2	2	36.145	161.42	8.35	41.815	2416.82	1157.5	-4.560076565	2	130.5	56	3.645	4.01	43	7659
36277	2	65	3	3	1	5	1	2	NA	1	1	1	2	2	2	2	79.4	194.1	15.15	44.86	2153.725	1478.5	5.256891449	2	1446	71.5	26.895	16.055	86	11786
36278	1	38	5	3	1	2.43	2	2	NA	1	3	1	2	2	2	2	103.7	459.725	23.3	137.18	3668.75	4031	3.596900732	2	406.5	70.15	11.485	15.855	181.35	19971
36279	2	76	3	2	2	NA	2	2	NA	1	3	1	2	2	2	2	59.85	311.91	20.95	81.085	2277.865	2214	3.884446553	2	1173	131.65	14.83	14.81	79.7	18389.5
36280	2	52	1	1	1	1.2	2	2	NA	2	3	1	2	2	2	2	99.325	280.6	27.2	76.17	2199.59	2175	3.065820655	2	580	204.2	7.685	10.65	134.05	17953
36281	2	66	4	3	2	2.76	3	2	NA	1	3	1	1	2	2	2	61.325	298.95	13.2	52.675	1829.92	1882	-1.534169689	2	683.5	47.55	4.44	8.975	98.75	8093
36284	1	64	3	2	1	1.89	3	2	NA	1	1	1	2	2	2	2	60.375	239.775	10.45	61.18	1927.345	1734.5	-1.514744551	2	384.5	94.3	3.255	9.9	81.1	11708
36286	1	64	3	3	1	5	3	2	NA	1	1	1	2	2	2	2	92.8	222.29	17.3	85.96	2924.415	2163	0.089730365	2	311.5	80.1	8.49	11.785	106.95	13377
36291	1	72	4	2	2	1.99	1	2	NA	1	2	2	2	2	2	2	151.115	394.43	16.25	144.85	3702.105	3483.5	4.762736352	2	1713	55.05	11.48	13.42	170.4	15772.5
36292	1	46	1	1	1	2.07	2	2	NA	1	3	2	2	2	2	2	112.105	292.845	20.25	88.56	2486.495	2403.5	-0.703778845	1	329.5	39.65	4.305	16.36	129.25	7191.5
36298	1	72	3	3	1	4.55	3	2	NA	1	3	1	2	2	2	2	129.68	224.885	16.75	147.665	2538.03	2722.5	5.712670303	2	1686	97.55	9.43	18.075	163.1	18277
36301	2	22	1	1	3	1.68	3	2	NA	1	3	2	2	1	2	2	54.085	205.15	12.45	55.305	1393.87	1529	-2.21695652	1	217	33.85	6.51	6.06	110.85	9511.5
36309	2	47	4	3	3	5	2	1	NA	1	1	2	2	2	2	2	87.275	248.125	15.05	133.67	1629.76	2500	4.162280947	2	1287.5	123.85	13.735	12.43	139.05	13043
36311	1	63	3	1	1	5	2	2	NA	1	3	1	2	2	2	2	93.22	436.885	30.25	105.92	2273.105	3017	11.31382684	2	1766	160.15	23.645	49.505	141.4	1558.5
36314	2	26	4	3	2	0.86	3	2	NA	1	1	2	2	2	2	2	84.405	372.07	12.5	115.45	2670.93	2837.5	-2.340407833	2	407	8.8	5.905	12.105	109.85	1712.5
36319	1	65	3	3	2	2.58	2	2	NA	1	2	1	2	2	2	2	58.755	209.66	11.3	86.65	1644.525	1816.5	-2.276079086	2	480	46.8	9.11	8.65	85.55	650
36321	2	22	4	3	3	1.33	1	2	NA	1	3	2	2	2	2	2	72.855	90.63	6	45.115	2992.68	1100.5	-1.751900245	1	735.5	47.05	4.005	8.64	101.9	5830
36323	2	50	3	2	1	1.95	1	2	NA	1	3	1	2	2	2	2	72.025	368.635	19.5	107.12	1712.935	2689	0.328317509	2	654	142.3	8.9	9.525	97.2	6459
36328	1	83	4	3	2	2.61	1	2	NA	1	2	2	2	1	2	1	97.025	466.465	31.5	92.735	5912.63	3043.5	7.855835751	2	3377	161.1	9.285	13.835	147.45	10374
36329	2	41	1	3	1	3.5	3	2	NA	1	1	2	2	1	2	2	62.87	241.735	11.7	62.725	2161.925	1762	-2.773977413	2	282	46.5	4.395	8.095	78.9	8872.5
36331	2	85	3	1	2	1.1	NA	2	NA	2	1	2	1	2	1	2	58.31	182.92	17.25	62.09	2088.65	1475	-2.650898472	2	486	63.8	3.82	8.255	69	7124
36332	2	33	5	3	1	5	2	2	NA	2	3	2	2	2	2	2	57.455	165.995	14.15	46.365	2490.34	1394	5.266309997	2	1672	134	12.595	5.545	101.9	33120
36333	2	79	3	2	1	1.13	1	2	NA	2	3	1	2	2	2	2	41.22	153.57	12.6	32.205	1039.465	1042	-4.41207335	2	374.5	55.8	2.055	6.63	59.05	953
36335	2	46	3	3	2	5	1	2	NA	1	3	2	2	2	2	2	62.615	202.575	19.95	65.355	3423.815	1713	0.075451289	2	639	112.5	7.555	8.285	93.55	12433
36336	2	45	3	3	1	5	1	2	NA	1	3	1	2	2	2	2	91.26	258.79	13.05	87.975	2609.525	2236	0.969246989	2	792	63.55	7.455	13.39	116.25	13009.5
36346	1	85	3	3	1	1.22	1	2	NA	2	3	2	2	2	2	2	66.165	216.605	16.75	48.04	2425.84	1541	-0.76938614	2	530	143.4	4.215	11.305	81.4	6686
36347	2	47	3	1	1	3.1	3	2	NA	1	1	1	2	2	2	2	92.06	212.32	11.55	98.1	2256.585	2185	3.134588005	2	832.5	26.85	19.57	20.82	122.8	6523
36348	1	26	1	1	1	2.3	1	2	NA	1	2	2	2	2	2	2	75.755	224.03	6.5	61.345	3243.51	2124	-3.162266789	2	274	45.95	2.465	7.99	90.05	6557
36350	2	24	3	2	3	1.82	2	2	NA	1	2	2	2	2	2	2	46.99	97.785	11.15	77.295	5750	1348.5	-2.924995107	2	353	36.35	7.34	5.7	59.6	9807.5
36351	1	64	4	3	1	5	1	2	NA	1	2	1	2	2	1	2	71.19	289.095	13.9	36.54	2031.255	1758.5	-0.366078997	2	134.5	263.55	2.79	7.71	122	1213
36352	1	44	3	3	1	2.51	3	2	NA	1	3	1	2	2	2	2	87.365	138.665	7.85	69.48	3483.14	1796.5	-1.914905143	2	333.5	87.1	4.635	7.72	119	3059.5
36354	1	70	4	2	2	1.12	3	2	NA	2	1	1	1	2	1	2	34.5	174.79	16.95	121.985	2156.605	1891.5	-1.584964441	1	675.5	42	13.67	5.805	44.25	8765.5
36356	2	64	3	3	1	5	2	2	NA	2	3	1	2	2	2	2	48.83	185.465	13.25	42.3	2658.595	1280.5	-0.903811105	2	830.5	146.85	5.015	9.745	47.45	7457.5
36357	1	47	4	3	3	5	2	2	NA	1	3	2	2	2	2	2	66.97	221.43	16.75	66.875	1407.47	1755.5	-0.434907371	2	486	86.55	8.545	13.585	88.85	6168
36362	2	49	4	1	1	1.72	2	2	NA	1	3	1	2	2	2	2	76.13	129.07	6.55	53.035	4865.755	1507	-0.893960254	2	803.5	87	4.055	7.27	110.3	7575.5
36363	1	39	3	3	1	4.22	1	2	NA	1	3	2	2	2	2	2	154.33	569.165	51.25	139.525	3011.03	4116.5	9.919404982	2	1771	194.05	16.595	22.765	221.3	14325.5
36373	1	69	3	1	1	1.44	1	2	NA	2	1	1	2	2	2	2	96.19	365.105	17.55	133.795	1754.195	3001	1.558337315	2	657.5	79.6	10.64	11.925	139.4	10953
36379	2	58	1	2	1	3.73	1	2	NA	1	3	2	2	2	2	2	34.265	161.475	18.35	49.67	2219.245	1251	-3.101361256	2	477	49.4	5.68	7.545	43.65	7949
36390	1	67	4	1	1	0.48	2	2	NA	1	3	1	2	2	1	2	56.02	159.6	6.65	32.84	1614.175	1154.5	-1.159500066	2	162.5	122.7	5.45	7.78	85.55	13556
36394	2	54	3	3	1	5	3	2	NA	1	3	1	2	2	2	2	71.685	144.815	14.4	30.025	4211.15	1185	-2.250456229	2	432	43.1	4.415	7.605	84.45	10982
36398	1	63	3	1	1	1.35	1	2	NA	1	2	2	2	2	2	2	108.915	324.355	18.25	79.22	2278.235	2413	0.218778659	2	520.5	45.1	4.47	11.6	138.8	15552.5
36400	2	41	4	1	3	0.31	1	2	NA	2	2	2	2	2	2	2	87.73	183.45	7.25	98.495	2928.545	2357.5	-2.711136589	2	312.5	17.1	6.18	10.4	110.3	619.5
36401	1	66	3	3	1	5	3	2	NA	2	3	1	1	1	2	2	112.225	308.235	29.95	90.575	2414.18	2458	2.591897401	2	1321.5	69.85	8.155	18.35	123	9239
36407	1	80	3	1	1	1.56	1	2	NA	1	1	1	2	1	2	2	47.765	278.51	13.55	72.105	1401.935	1908.5	-1.830586436	2	1133	31.1	6.14	6.075	73.4	5966.5
36408	1	42	1	3	1	0.51	3	2	NA	1	1	1	1	2	1	2	90.285	59.97	6.35	41.935	3042.62	984	-2.699871592	2	242	16.75	3.175	7.79	143.45	3454.5
36415	2	85	3	2	2	1.43	3	2	NA	2	3	2	1	1	1	2	57.775	163.815	12.7	51.9	1089.265	1362.5	-2.467594458	2	553.5	72.85	3.05	11.8	68.85	3262
36416	2	24	3	3	1	4.17	3	2	NA	1	2	2	2	2	2	2	39.84	188.23	6.9	62.065	2333.46	1449.5	-5.443630097	2	76.5	10	2.165	6.51	60.45	1913.5
36419	2	35	3	3	1	5	1	2	NA	1	3	2	2	2	2	2	72.965	279.925	32.6	90	3326.73	2170	3.695885951	2	579	188.15	16.16	11.635	112.5	15305
36427	2	53	3	3	1	3.74	2	2	NA	1	3	2	2	2	2	2	122.885	192.57	28.4	71.13	4048.665	1855.5	10.95049609	1	1926	167.7	31.29	17.335	165.95	19014
36428	1	45	4	3	1	2.99	2	2	NA	1	2	1	2	1	2	2	62.655	243.515	13.4	69.19	2888.03	1861	-1.294426838	2	588	40	8.515	9.565	82.95	8728
36436	2	49	4	3	3	5	3	2	NA	2	3	2	2	2	2	2	75.03	149.975	10.85	83.355	5471.06	1653.5	0.56741537	2	1006	39	5.09	9.02	81.5	24872.5
36437	2	50	4	1	3	1.25	2	1	NA	2	3	2	2	2	2	2	65.025	265.87	15.1	88.39	2689.79	2081.5	0.108099959	1	381	156.3	10.74	9.925	79.65	7391
36440	2	65	3	2	2	1.02	1	2	NA	2	3	2	2	2	2	2	81.28	223.15	13.55	71.215	2930.92	1828	3.007524065	2	1339.5	91.4	7.22	13.37	125.75	17318.5
36444	2	22	3	3	3	1.37	1	2	NA	1	3	2	2	2	2	2	62.75	218.925	10.45	54.555	1310.235	1605	-1.913737248	2	529	24.85	5.74	8.11	104.35	7987
36451	2	65	4	1	2	5	3	2	NA	1	1	2	2	2	2	2	48.875	148.145	8.15	65.63	2467.555	1360	0.41499113	2	2617.5	45	4.22	6.46	76.65	1580.5
36454	2	24	3	3	3	5	1	2	NA	1	3	2	2	2	2	2	81.73	202.9	10.8	76.2	3103.95	1809	-2.815795262	1	517.5	12.8	5.49	7.97	108	1417.5
36458	1	54	3	2	2	1.04	2	2	NA	1	1	1	2	2	2	2	95	256.915	13.4	84.33	4842.78	2135.5	2.897460157	2	940.5	184.6	4.9	20.49	117.25	7913
36461	2	20	3	2	1	0.78	3	2	NA	2	1	2	2	2	2	2	57.62	274.82	12.1	45.79	1643.585	1688	-4.05572845	1	252	8.1	3.605	6.155	90.8	3916
36462	2	60	3	3	1	5	1	2	NA	2	3	2	2	2	2	2	68.19	278.985	18.25	108.035	2204.825	2313	-0.721999537	2	562.5	62.95	7.385	10.01	120.05	5437
36464	1	59	4	2	2	0.48	2	2	NA	2	2	1	1	2	1	2	78.215	292.78	9.7	91.85	3215.865	2342	-0.69513521	2	525.5	80.65	6.68	7.94	125.45	6833.5
36465	2	32	1	2	1	1.28	3	2	NA	1	3	1	1	2	2	1	49.8	134.345	12.6	41.915	3075	1103.5	-3.54675987	2	409	63.9	3.295	9.97	49.8	2765.5
36468	1	43	3	3	1	5	3	2	NA	1	1	1	1	2	2	2	94.585	299.395	23.9	116.045	5237.165	2808	3.523293885	2	931	96.1	7.695	19.15	113.1	22521.5
36472	2	82	3	1	2	1.33	3	2	NA	2	3	1	2	2	2	2	75.395	257.27	21.2	52.205	3414.89	1730.5	-0.19766486	2	593	176.9	10.32	10	63.65	2335
36474	2	24	5	2	1	2.61	1	2	NA	2	3	2	2	2	2	2	35.475	145.825	12.3	36.42	1138.53	1032	-3.49739593	2	488.5	44.9	3.405	5.47	51.2	9468.5
36475	2	33	5	3	1	5	1	2	NA	2	3	2	2	2	2	2	81.705	252.02	12.3	102.345	1755.615	2237.5	0.374648523	2	711.5	92.85	9.02	9.875	114.8	7814
36483	2	50	3	3	3	3.12	2	2	NA	1	3	1	2	2	2	2	75.085	197.82	15.9	40.08	2176.935	1439	-1.974035428	2	322.5	28.35	4.2	9.925	92.2	12918
36484	1	85	3	2	1	2.39	2	2	NA	1	3	1	2	2	2	2	50.54	251.305	38.2	51.34	1859.035	1549	-1.330837941	2	698.5	30.6	8.315	14.605	47.35	8556
36493	2	47	2	2	2	1.62	3	1	NA	2	3	2	2	1	2	2	34.095	152.405	7.8	30.04	3641.86	1010	-3.667452435	2	123	162.2	2.68	3.785	60.9	1233
36496	2	31	4	3	3	1.52	3	2	NA	2	3	1	2	2	2	2	51.745	284.16	8.25	74.57	2499.135	2308	-3.01536111	1	142.5	81.7	4.21	6.76	87.45	5096.5
36498	1	26	1	3	3	5	3	2	NA	1	2	2	2	2	2	2	47.07	214.745	12.45	14.64	2374.8	1257.5	-2.53825154	2	721.5	19.75	8.295	8.54	77.95	455.5
36502	1	54	1	1	1	1.18	2	2	NA	1	2	2	2	2	2	2	88.975	367.11	28.55	136.245	2434.02	3009.5	-0.184357951	1	341	57.75	6.895	14.625	101.05	13154
36503	2	52	3	3	2	2.74	3	2	NA	2	3	1	2	1	2	2	61.61	154.75	24.45	74.76	3748.62	1486	6.241721546	2	801	198.65	6.02	9.055	72	60124.5
36506	1	62	1	3	2	0.68	2	2	NA	1	3	1	2	2	1	2	58.915	361.03	9.25	104.52	4384.125	2589	-3.475941407	2	138	15.1	7.245	9.135	84.35	1947
36509	1	49	1	3	1	4.68	2	2	NA	1	1	1	2	2	2	2	126.08	357.495	23.3	95.615	3637.005	3283	-0.307826177	2	232.5	21.9	6.865	12.425	146.85	12071.5
36515	2	44	3	3	2	2.65	2	2	NA	2	1	2	2	2	2	2	38.735	87.335	6.05	38.535	1678.325	845	-4.216964391	1	296.5	74	3.395	4.235	48	4922
36517	2	26	4	3	1	1.24	3	1	NA	2	3	1	2	1	2	2	101.775	432.41	16.55	77.505	2625.255	2809.5	0.503777598	2	503.5	65.7	4.785	16.9	104.85	15295
36519	2	67	3	3	2	5	2	2	NA	1	1	2	2	1	2	2	58.965	187.135	23.1	76.335	2865.61	1799	-0.536753915	2	511	139.3	12.175	7.365	72.2	3999.5
36523	2	45	3	1	1	1.2	1	2	NA	2	1	1	2	2	2	2	47.69	232.205	11.7	67.535	1247.475	1701	-0.512157935	2	369.5	141.75	6.095	6.91	67.4	17262
36525	1	42	3	3	2	1.02	1	2	NA	1	3	2	2	1	2	2	59.215	368.385	17.4	77.215	2187.745	2462.5	-1.163822332	2	1075	20.3	5.73	9.87	98.8	5034
36530	2	26	3	3	3	3.06	1	2	NA	1	2	2	2	2	2	2	72.79	165	7.8	89.41	4246.59	1909	-3.092393507	2	441.5	2.95	3.905	11.955	96.1	1114.5
36532	2	26	3	3	1	4.7	1	2	NA	1	3	2	2	1	2	2	88.69	292.425	17.35	75.495	3496.055	2173	-0.08958762	1	568	51.3	5	13.465	112.65	13170
36537	1	31	1	3	1	1.5	3	2	NA	1	3	2	2	2	2	2	42.685	147.75	13.25	43.105	3183.375	1134.5	-2.495943214	2	467.5	50.7	4.075	6.73	80.5	9695.5
36538	2	43	1	3	3	5	2	2	NA	1	3	2	2	2	2	2	50.74	147.6	31.55	52.915	3623.095	1200.5	12.18927309	2	2493.5	65.15	19.785	7.875	40.6	87541
36539	1	62	3	1	2	4.39	2	2	NA	1	2	1	2	2	2	2	95.185	253.075	19.45	63.075	3546.76	1937.5	4.157281744	2	755	100.55	8.59	11.495	168.75	28052
36540	1	21	4	3	3	0.61	2	2	NA	2	3	1	2	2	2	2	57.315	133.845	6.95	85.635	1865.865	1529	-4.712265478	2	86	6.95	5.105	7.18	66.95	1962.5
36545	1	26	1	1	1	0.87	2	2	NA	1	2	2	2	2	2	2	99.23	367.03	14.85	93.39	2016.515	2723	0.863050465	2	295.5	96.8	7.545	11.1	147.25	13005.5
36550	2	25	3	3	1	3.57	2	2	NA	1	3	1	2	1	2	2	52.975	178.93	9.55	66.095	1337.455	1523.5	-2.996131604	2	428.5	22.75	4.355	6.8	71.25	10528
36556	1	46	1	1	1	1.66	2	2	NA	1	3	2	2	2	2	2	94.56	356.325	27.5	111.71	1749.42	2767	0.84615396	2	473	103	5.67	18.38	115.2	9072
36569	2	82	3	3	2	NA	3	2	NA	2	1	2	1	1	2	2	57.99	223.13	16.7	55.97	1514.88	1579.5	0.977734617	2	572	195.65	5.16	9.17	79.45	16937.5
36570	1	60	1	1	1	0.74	2	2	NA	1	1	2	2	2	2	2	90.2	157.415	12.3	117.035	3086.215	2450	-1.120468351	2	148.5	60.55	3.755	16.05	115.6	7868.5
36571	1	26	3	3	1	3.88	2	1	NA	1	2	1	2	2	2	2	55.215	183.915	6.75	58.005	5752.905	1936	-4.435060227	2	168.5	17.9	3.89	6.37	62.9	5466
36575	1	35	3	1	3	2.6	1	2	NA	1	2	1	2	2	2	2	96.235	432.655	14.15	64.375	4695.015	3676	-0.384808941	2	282	61.1	8.645	8.98	157.6	5341
36577	1	34	4	3	3	1.52	2	2	NA	1	1	2	2	2	2	2	99.495	337.19	25	82.095	4733.425	2435	5.165168787	2	865	488.25	4.315	11.305	98.95	8979
36582	2	61	4	1	2	0.34	1	2	NA	2	1	1	2	1	1	2	22.905	104.005	5.45	31.685	959.43	780.5	-5.906453625	2	242.5	51.3	1.085	4.2	30.35	541.5
36586	1	76	4	1	1	NA	3	2	NA	2	2	1	1	2	2	2	44.735	121.84	11.05	38.075	1934.29	989	-3.88330614	2	207.5	93.95	1.825	7.965	53.6	3574
36587	2	36	3	3	1	3.42	3	1	NA	1	3	2	2	2	2	2	59.18	195.195	10.55	50.245	4555.255	1444.5	-1.178267244	2	547	89.5	4.45	12.52	90.6	5541
36590	1	60	2	3	1	2.61	3	2	NA	2	2	2	1	2	2	2	65.67	214.685	7.15	70.005	1715.97	1731	-0.250751838	2	811.5	129.9	5.04	7.535	114.85	5254.5
36598	2	33	4	2	1	2.87	1	2	NA	1	3	2	2	2	2	2	149.93	315.55	12.3	131.13	2125.025	3030.5	1.376715018	1	360	62.85	13.535	15.47	159.5	3336
36601	2	46	3	3	3	5	2	2	NA	1	2	2	2	2	2	2	89.835	176.69	17.2	80.91	3159.765	1797.5	-1.973839092	2	845	32.85	5.635	7.805	95.75	3468.5
36606	1	85	3	1	1	0.91	2	2	NA	1	3	1	2	1	1	2	88.06	265.735	20.8	54.04	2492.165	1959	2.193726328	2	1006	176.9	7.415	12.105	106.7	10288.5
36617	1	68	3	2	1	2.03	2	2	NA	2	1	1	1	2	1	2	75.465	239.88	15.95	73.63	3161.46	1893.5	-1.053976904	2	642.5	111.8	4.625	9.3	85.85	7132.5
36620	2	24	4	1	3	NA	1	2	NA	1	3	2	2	2	2	2	66.885	189.59	8.65	63.47	1337.155	1589.5	-1.235867044	2	210	187.45	3.705	8.155	83.8	6847.5
36625	2	36	1	1	1	0.12	3	2	NA	2	3	2	2	2	2	2	80.425	306.115	23.95	65.84	1653.68	2132	-1.708555153	1	236.5	114.3	4.96	7.88	128.5	664
36627	2	29	3	3	1	3.61	2	2	NA	1	3	2	2	2	2	2	92.105	255.165	13.6	69.085	1984.24	1996.5	0.282369679	1	663	102.05	5.045	12.905	118	8388
36628	2	42	4	3	1	5	1	2	NA	2	3	2	2	2	2	2	78.11	281.825	18.4	92.955	2526.71	2234	-0.120519547	2	573.5	106.5	8.87	11.105	99.05	5776
36631	1	76	3	2	1	2.92	2	2	NA	1	1	1	1	2	1	2	83.715	260.345	16.05	117.085	2742.475	2501.5	1.721612825	2	748	150.2	5.675	17.205	133.75	4496.5
36632	1	38	3	3	1	1.16	3	2	NA	1	2	2	2	2	1	2	67.81	390.53	8.9	82.795	2873.995	2545.5	-1.265260178	2	470	46.15	5.57	9.64	97.05	11939.5
36634	2	61	3	3	1	5	1	2	NA	1	3	1	2	2	2	2	80.67	197.805	26	37.68	3112.715	1401.5	2.260124904	2	544	140.05	5.625	10.4	96.8	29903
36638	2	64	4	1	3	NA	3	2	NA	2	3	1	1	2	2	2	104.97	140.13	9.65	66.685	2140.51	1574.5	0.195905068	1	361.5	117.3	4.77	16.335	131.9	4121
36642	1	84	3	1	1	1.52	2	2	NA	2	3	1	1	2	2	2	46.215	155.76	18.05	53.17	2375.66	1268	-1.46518201	2	1026.5	130.2	4.1	6.335	54.55	5571
36644	1	80	3	1	1	1.17	1	2	NA	1	1	1	2	2	2	2	105.205	320.045	20.3	113.12	3520.375	2652.5	5.447871489	2	887.5	227.3	8.805	15.105	180.85	14790
36645	2	58	3	1	1	1.89	3	2	NA	1	3	1	2	2	2	2	49.395	121.23	8.8	58.525	1638.325	1203.5	-3.402894382	2	510	39.8	4.285	5.385	76.85	4293
36646	2	66	3	1	1	1.45	3	2	NA	1	1	1	2	1	2	2	43.245	164.695	12.55	58.07	1901.34	1342	-2.118523126	1	528.5	38.45	9.18	8.67	85.2	2196
36647	1	75	4	2	1	5	1	2	NA	2	1	2	1	2	2	2	51.56	181.215	12.65	56.765	1547.625	1417	-3.395295449	2	702	37.3	3.13	5.375	62.95	6004
36649	2	69	1	2	1	3.01	3	2	NA	2	3	2	1	2	2	2	55.205	119.395	10.8	56.3	2477.2	1195.5	-4.123910055	2	263.5	18.1	3.945	6.83	90.1	655
36650	2	36	1	1	1	0.88	2	2	NA	2	3	1	1	2	2	2	85.995	190.72	19.1	68.825	2755.435	1713.5	0.882229612	2	356	124.1	5.78	12.905	108.35	16934
36651	1	31	1	1	3	1.04	1	2	NA	1	2	2	2	2	2	2	67.775	470.145	25.3	72.675	4065.175	2714	2.006266321	2	253	328.55	6.41	10.06	101.7	7956.5
36652	2	38	3	3	1	5	1	2	NA	1	3	2	2	2	2	2	47.94	232.625	19.35	59.445	2351.705	1641	-1.78087735	1	623.5	63	10.13	8.47	46.6	6999.5
36653	2	49	3	3	1	5	2	2	NA	1	3	2	2	2	2	2	34.79	106.15	15.3	70.055	2932.545	1158.5	0.212207792	2	461.5	100	12.35	7.02	38.05	23114
36655	2	48	4	2	3	0.67	3	1	NA	2	1	1	1	2	2	2	95.79	258.22	13.8	93.55	1906.615	2262.5	2.745369516	1	559	121.45	8.685	12.945	154.15	17014.5
36670	2	52	4	3	2	0.84	3	2	NA	2	3	2	2	1	2	2	127.195	405.775	14	123.825	4191.925	3207	4.453017497	2	1123	140.9	9.895	15.32	209.3	4875
36674	1	43	3	1	1	3.73	3	2	NA	1	3	1	2	2	2	2	120.61	368.91	17.65	111.75	2733.07	2915	0.802856807	2	634.5	31.5	11.15	19.585	135.4	614.5
36678	1	24	3	3	3	2.09	1	2	NA	1	2	2	2	2	2	2	101.09	417.685	17.5	71.755	2854.095	2768	2.714710247	2	971	46.25	7.345	11.56	150.55	23532.5
36686	1	62	4	1	1	1.41	1	2	NA	1	1	2	1	2	1	2	48.21	230.06	11.5	65.12	2097.835	1670.5	-4.006597388	1	210	28.2	5.285	6.865	64.05	4337.5
36691	1	82	3	3	2	5	2	2	NA	1	1	2	2	2	2	2	92.9	385.165	29.15	92.43	2009.195	2949	2.461609762	1	742	216	9.355	11.975	124.9	5933
36694	2	32	3	3	1	5	3	2	NA	1	1	2	2	2	2	2	68.07	284.435	14.85	82.05	3762.875	2128.5	-3.029905557	2	557.5	22.55	4.275	11.165	66.05	3688
36697	1	81	3	3	2	5	2	2	NA	1	1	2	2	2	2	2	52.55	234.695	22.9	59.66	2019.24	1938	11.44778129	2	447.5	299.65	40.415	27.445	48.3	28010.5
36700	1	32	2	3	1	0.43	1	2	NA	1	1	2	2	2	2	2	150.705	321.275	16.55	85.78	3641.785	2665	2.344655222	2	499	151.7	6.465	19.2	154	6292
36702	1	27	4	2	3	2.65	2	2	NA	1	2	2	2	2	2	2	185.025	454.78	19.35	174.18	4596.45	4118.5	8.952740699	2	1237	318.9	11.38	19.505	222.3	11552.5
36705	1	36	1	3	3	1.25	3	1	NA	2	2	1	2	2	2	2	118.45	454.035	21.75	98.44	2479.245	3129	6.653467068	2	373.5	345.75	9.02	20.54	162.55	16130.5
36707	1	23	3	3	1	4.59	1	2	NA	1	2	2	2	2	2	2	88.545	416.325	15.85	137.93	2755.295	3231.5	-1.419600203	2	201	74.5	8.74	9.815	122.55	1456
36713	2	70	3	3	1	5	1	2	NA	1	3	2	2	2	2	2	45.995	127.99	11.85	36.185	2936.345	1089.5	-3.301034343	2	437.5	43.35	4.37	7.26	52.9	8143.5
36714	1	43	4	3	2	3.64	3	2	NA	1	2	2	2	2	2	2	116	427.26	22	134.915	2060.96	3378.5	4.546953625	1	275	31.15	12.27	18.305	192.5	28838.5
36718	2	30	5	3	1	5	3	2	NA	1	3	2	2	1	2	2	59.49	245.205	7.8	79.44	3382.405	1976	-3.431956786	2	501.5	21.1	3.545	9.99	79.9	1121.5
36723	1	36	1	3	1	1.71	3	2	NA	2	3	1	1	2	2	2	119.94	344.595	31.25	155.365	3909.705	3226	3.604898482	2	851.5	102.25	10.985	15.43	165.4	13214.5
36725	2	69	3	2	2	2.51	2	2	NA	2	3	1	2	2	2	2	40.975	146.505	7.25	46.725	2658.385	1155.5	-2.572065182	2	484	112.25	4.49	5.03	67.15	5439
36728	2	69	3	3	3	2.27	3	2	NA	2	1	1	2	2	2	2	82.5	138.12	14	46.755	2201.865	1281	-1.652312226	2	711	38.25	6.275	12.535	77.8	4407
36729	2	85	3	3	2	2.81	2	2	NA	1	3	1	2	2	1	2	46.47	166.165	14.45	31.025	2099.715	1096.5	-2.588682845	2	443.5	91.8	3.755	5.44	79.7	6600
36731	2	85	3	3	2	3.13	2	2	NA	2	3	1	1	2	2	2	47.03	164.375	12.4	54.65	1639.92	1308.5	-0.612184885	2	364	172.8	9.205	8.16	68.85	5989.5
36732	2	72	3	3	1	5	1	2	NA	1	1	1	2	2	2	2	44.515	181.53	8.8	47.425	4809.615	1467.5	-2.853301925	2	429	98.15	4.115	8.29	36.25	8014.5
36736	2	76	3	1	2	2.35	2	2	NA	1	1	2	2	2	2	2	112.64	248.66	21.1	57.49	4294.175	1929	4.551176083	2	883	259.4	6.485	16.32	132	14588
36739	2	62	1	3	2	2.76	2	2	NA	2	3	1	2	2	2	2	63.045	153.855	9.15	57.535	3533.785	1368	-3.191199414	2	607.5	14.05	3.955	12.1	63.05	2335
36741	1	21	3	2	3	5	2	2	NA	1	2	2	2	2	2	2	101.03	243.355	11.05	103.79	6143.04	2801.5	-0.950127635	2	408.5	6.95	6.655	9.72	180.5	2398.5
36743	2	30	4	2	1	4.67	1	2	NA	1	3	2	2	2	2	2	60.535	146.4	9.2	42.115	2053.475	1196	-3.039870381	2	354	64.3	5.345	9.92	61.15	2816
36749	2	50	3	2	1	2.94	3	2	NA	1	1	1	2	2	2	2	18.625	123.295	13.3	15.84	3117.54	691.5	-6.410926016	2	176.5	14.05	1.54	3.895	20.45	3239.5
36753	2	59	1	2	1	2.57	3	1	NA	2	3	1	2	2	2	2	80.89	163.57	23.45	37.175	1314.7	1289	3.669396457	2	724.5	216.5	15.135	12.435	99.3	12387
36754	2	50	4	3	3	1.33	3	2	NA	2	3	1	2	2	2	2	47.955	260.455	6.9	58.29	1630.65	1721	-4.927230704	2	239	9.3	2.8	8.46	46.25	3222.5
36760	2	54	3	2	1	3.73	3	2	NA	2	3	1	2	2	2	2	71.625	218.405	18.65	64.275	3169.69	1727.5	0.943745078	2	605	60.8	6.895	9.95	144.15	16017
36761	1	43	3	3	2	4.49	2	2	NA	1	3	2	2	2	2	2	114.17	356.515	30.95	82.05	4707.795	2578.5	3.368728873	2	767.5	22.8	9.145	26.71	151.5	13305
36762	2	37	2	2	1	4.04	3	2	NA	2	3	2	2	2	2	2	66.665	300.525	15.9	50.225	2844.46	1862.5	0.688870447	2	189.5	266.9	14.11	5.52	77.25	3245
36765	2	72	3	1	1	2.33	2	2	NA	2	3	2	2	1	2	2	52.84	197.43	18.2	31.385	1553.125	1235	-1.065665122	2	356.5	128.9	3.355	7.21	73.45	16780
36767	1	60	4	1	2	1.25	3	2	NA	1	1	1	2	2	2	2	152.655	306.735	18.6	104.02	4889.19	3171.5	1.663291214	2	535	12.2	6.785	20.91	216.75	1492.5
36772	2	34	3	3	1	4.16	3	2	NA	2	2	2	2	2	2	1	107.415	225.585	14.6	63.785	4563.475	1912.5	-1.106442941	2	252	25	4.545	14.82	142.45	5652
36773	2	54	3	3	2	4.68	2	2	NA	1	1	1	2	2	2	2	66.46	158.71	18.75	77.65	2496.46	1614.5	-0.65516892	2	989.5	33.95	7.085	8.345	91.6	10597
36776	1	69	3	1	1	1.69	3	2	NA	1	1	1	2	1	1	2	86.68	216.125	18.9	110.81	3075.995	2261	-0.376009152	2	357	100.75	6.47	15.81	118.4	1740
36779	2	53	1	1	1	0.72	3	2	NA	2	3	1	1	2	2	2	34.77	209.49	9	45.505	1537.25	1371.5	-5.001179328	2	104.5	43.95	3.66	3.555	51.45	4503.5
36786	2	23	3	3	1	1.5	1	2	NA	1	2	2	2	2	2	2	38.085	168.275	6.25	45.725	3228.56	1208.5	-4.547926548	2	298.5	18.5	5.73	8.125	47.9	57
36791	1	75	4	2	2	0.96	3	2	NA	2	3	1	2	2	1	2	111.615	240.515	25.7	60.095	3351.17	1933.5	2.361992367	2	381	196.05	7.67	18.09	126.85	7900
36792	1	25	1	1	1	0.85	2	2	NA	1	3	2	2	2	2	2	87.735	381.245	25.75	69.275	1981.335	2473	-2.464885552	2	47	22.1	5.735	13.16	128.45	255.5
36793	1	22	4	3	3	2.55	2	2	NA	1	3	2	2	2	2	2	94.985	297.13	11.75	130.66	3291.955	2725.5	-2.655348642	2	246.5	23.2	6.365	10.295	94.95	4326.5
36794	2	37	5	3	1	3	1	2	NA	1	2	2	2	1	2	2	119.27	277.31	23.5	101.11	4194.585	2520.5	4.150100695	2	651	178.9	9.26	24.7	137.55	8491
36797	1	34	2	1	1	3.25	3	2	NA	1	2	2	2	2	2	2	91.87	339.76	8.95	67.705	2723.89	2300.5	-2.275076622	2	450	10.3	2.31	12.03	142.15	778
36800	2	46	4	3	3	NA	3	2	NA	2	3	1	2	1	2	1	77.58	286.28	8	55.085	1900.06	1936	-2.592392614	2	237	45.55	2.91	11.08	88.9	7913
36801	2	46	3	3	2	5	1	2	NA	2	3	1	2	1	2	2	103.955	179.555	14.6	75.21	3137.035	1810	0.079930885	2	676	19.1	9.455	13.63	143.15	3666
36804	2	20	3	3	3	1.21	2	2	NA	2	3	2	2	2	2	2	39.4	214.605	21.7	49.95	1884.555	1417	1.480999055	2	1066	122.25	6.895	5.8	61.3	27238
36806	1	58	3	2	1	3.1	2	2	NA	1	1	2	2	2	2	2	128.465	498.895	37.95	160.03	4335.03	3842	10.50981141	2	1997	64.4	24.365	26.025	185.3	22295.5
36809	1	78	3	3	1	2.12	1	2	NA	1	1	2	2	2	2	2	56.205	200.565	9.1	46.75	1970.62	1488	-1.633517687	2	588.5	92.35	5.1	9.765	72.5	6473
36813	1	25	3	2	1	2.84	1	2	NA	1	2	1	2	2	2	2	46.615	220.425	5.45	35.08	3100.77	1669.5	-6.33027188	2	95	12.15	2.005	3.175	46.1	720
36814	1	28	3	3	1	2.09	2	2	NA	1	1	2	2	2	2	2	129.045	513.77	22.9	160.355	3124.205	3977	5.947664705	2	800	152.9	14.485	18.1	164.6	20215
36815	1	42	3	3	3	0.84	2	1	NA	2	3	1	2	2	2	2	83.98	438.89	29.55	250.98	3453.485	4158	10.62047842	2	1292.5	9.25	21.705	18.64	466.2	253
36818	2	35	2	2	1	1.16	3	2	NA	2	3	2	2	2	2	2	74.28	405.195	20.35	90.605	2005.365	2701	1.398323491	1	334.5	252.35	9.115	10.225	92.6	7722.5
36819	1	39	4	2	2	2.09	3	2	NA	1	2	1	2	2	2	2	68.04	167.005	9.25	71.345	5701.7	1583	-4.195379068	2	139.5	46.9	3.495	6.915	66	3904.5
36823	2	56	3	2	2	1.12	3	2	NA	2	3	2	1	2	2	2	89.885	170.715	9.15	100.675	4300.19	1951.5	4.499087498	1	4147	5.05	5.25	11.39	123.1	561
36824	2	26	3	1	3	1.21	2	2	NA	1	1	2	2	2	2	2	82.53	188.09	7.15	55.355	2312.195	1589.5	-3.497475594	1	282.5	7.8	3.565	7.455	122.65	615.5
36827	2	83	3	1	1	1.89	2	2	NA	2	3	1	2	2	1	2	59.595	189.84	18.6	23.435	2432.48	1184	1.053601997	2	864.5	238.15	4.88	6.455	78.45	11716
36830	1	60	4	3	1	5	2	2	NA	2	3	1	2	2	2	2	142.55	340.87	20.95	133.755	2984.92	3113	8.62034007	2	1514	306.2	11.535	11.795	232.15	13165.5
36832	2	77	3	3	1	2.2	1	2	NA	1	1	1	2	2	2	2	60.305	264.68	51.35	74.88	2208.95	1832.5	2.875979531	2	835	190	5.705	18.62	74.95	18224
36838	1	69	3	2	2	2.61	2	2	NA	1	1	2	2	2	1	2	58.99	122.55	11.35	52.865	1244.545	1182	0.431938477	2	502	217.55	6.54	11.86	61.55	8498.5
36839	1	40	3	3	1	1.14	3	2	NA	1	2	2	2	1	2	2	139.665	369.18	11.9	136.365	9862.235	3366	1.228198014	2	502.5	14	6.865	14	241.1	1838.5
36845	2	51	1	1	1	NA	3	2	NA	2	2	2	1	2	2	1	26.625	60.335	2.35	31.205	995.32	671.5	-6.544714367	2	42.5	2.6	1.155	4.11	40.95	1967
36847	1	66	4	1	1	4.97	2	2	NA	2	2	2	2	2	2	2	177.83	310.89	18.05	97.51	2918.08	2829.5	3.863767661	2	450.5	49	5.975	22.525	221.9	16333.5
36849	1	80	3	3	2	1.25	2	2	NA	2	1	2	1	1	2	1	94.92	241.11	13.65	106.08	4221.34	2282.5	0.105470549	2	605	33.1	5.07	16.82	112.6	12124.5
36850	2	35	3	2	2	2.8	2	2	NA	1	3	2	2	2	2	2	61.8	196.685	15.65	62.445	5670.215	1576.5	-0.79374927	2	334	54.3	5.49	8.385	82.75	21953
36851	1	35	3	2	1	3	1	2	NA	1	2	2	2	2	2	2	111.575	238.125	13.85	85.025	4152.92	2227	6.947109947	2	2898	73.2	7.47	17.74	164.7	15293.5
36853	1	65	4	3	1	1.06	2	2	NA	2	3	2	1	2	2	2	28.22	144.73	10.85	41.565	1062.53	1053	-3.666698842	2	221.5	140.95	3.77	3.305	48.75	3460
36857	2	51	3	3	1	0.95	2	2	NA	2	3	2	2	2	2	2	103.265	233.43	33.8	197.265	2375.72	3005	2.578988682	2	553.5	39.9	32.38	12.75	56.85	7842
36863	2	23	2	3	3	1.62	2	2	NA	1	3	2	2	2	2	2	69.53	153.095	6.85	43.755	3736.235	1281	-2.47063309	2	521.5	20.85	7.365	6.165	93.1	5760.5
36868	1	43	3	3	1	5	2	2	NA	1	1	2	2	2	2	2	97.745	221.945	14.4	98.725	3424.515	3261.5	-0.517718391	2	482	18.7	10.365	12.375	115	7278.5
36869	2	35	3	3	2	2.86	1	2	NA	1	3	2	2	2	2	2	61.845	155.475	5.8	45.175	1797.14	1368.5	-2.095271821	2	544.5	31	13.16	8.29	56.8	2878.5
36875	2	74	4	3	2	3.79	3	2	NA	2	1	1	1	2	1	2	43.31	235.31	15.7	76.955	2015.605	1774	-2.68341981	2	358.5	77.55	8.035	10.165	48.8	2244
36876	1	74	3	3	1	1.87	2	2	NA	1	3	1	2	2	1	2	72.205	288.34	12.6	89.425	2708.31	2251	0.858488824	2	535	135.7	6.51	12.365	83.2	16818
36883	1	45	3	2	1	5	3	2	NA	1	2	1	1	1	2	2	71.17	126.38	14	17.11	2706.265	930	-0.625230465	2	904	66.6	3.61	7.03	100.6	13669.5
36888	2	25	3	3	3	3.73	1	2	NA	1	3	2	2	2	2	2	51.325	207.87	7.9	50.535	1226.865	1590	-3.91421016	1	212	84.8	3.025	7.11	58.95	2501.5
36889	2	43	1	1	2	0.04	1	2	NA	1	1	2	2	2	2	2	22.895	76.675	5.7	29.865	1009.675	676	-5.518095141	2	215	15.5	2.755	2.545	39.85	6444.5
36891	1	30	1	2	3	2.04	2	2	NA	1	2	2	2	1	2	2	63.19	422.135	20.45	75.995	2395.635	2649.5	0.830641325	2	1261	31.3	8.39	9.865	70.8	19798
36894	1	20	3	1	1	1.14	1	2	NA	1	2	2	2	1	2	2	46.7	573.43	8.65	55.525	3529.28	2910	-1.864210914	2	671	62.7	4.445	13.16	63.25	5123.5
36896	2	60	4	2	1	3.41	2	2	NA	2	3	1	1	2	2	2	69.65	141.835	8.2	66.29	5596.9	1472	-2.218857705	2	314.5	86.3	2.8	10.72	106.1	2312
36899	2	36	3	3	3	5	3	2	NA	2	2	1	2	2	2	2	127.76	248.21	15.15	95.17	3724.39	2322	6.426227818	2	833	124.15	12.255	14.02	246.45	20080
36900	2	25	4	2	3	0.95	1	2	NA	1	3	2	2	2	1	2	69.495	172.98	7.95	57.08	1011.925	1483.5	-3.266969494	1	61	97.7	2.915	9.06	87.5	1344.5
36903	1	38	3	3	1	4.42	2	2	NA	1	3	2	2	2	2	2	141.785	346.17	19.25	121.055	2871.075	3041	7.866770143	2	971.5	163.2	12.095	16.75	179.3	35856.5
36904	1	28	4	3	1	2.09	2	2	NA	1	3	2	2	2	2	2	78.515	230.06	16.6	95.535	1580.325	2062	2.405810743	2	769	236.2	7.545	12.81	85.9	11930
36908	1	66	4	3	1	3.12	3	2	NA	2	3	1	2	2	2	2	90.165	288.85	15.3	126.32	1668.815	2639	1.681142716	2	770.5	87.6	7.875	11.29	139.45	14314
36915	1	41	3	2	1	0.62	1	2	NA	1	2	1	2	2	2	2	74.775	485.63	11.9	103.67	4478.14	3503.5	-0.089447591	2	847.5	118.55	7.385	11.425	86.75	4358.5
36917	2	40	2	1	3	0.95	2	2	NA	2	3	1	2	2	2	2	13.72	85.135	5.35	16.65	3020.585	536	-6.729749811	2	95.5	36.95	1.215	1.87	16.75	2777.5
36918	1	85	3	1	1	0.82	2	2	NA	2	3	1	2	2	1	2	38.74	145.415	7.35	19.2	2679.98	897.5	-1.890186735	2	389.5	128.75	3.375	5.67	53.2	14766
36923	1	82	4	1	2	2.45	NA	2	NA	1	3	1	2	2	2	2	31.71	178.685	11.65	24.7	1305.375	1051.5	-3.307947572	2	575.5	71.8	2.04	5.76	57.85	6925.5
36925	2	25	3	3	1	1.74	2	2	NA	1	1	1	2	2	2	2	68.775	208.175	11.8	68.525	2257.235	1703.5	-1.39844621	1	820	38.45	5.285	12.21	89.5	4510.5
36931	1	81	3	3	2	1.22	3	2	NA	1	3	1	2	2	2	2	66.205	189.695	19.95	60.255	2915.495	1518.5	-0.097704646	2	701	156.5	3.63	13.665	81.25	6206
36935	2	34	4	3	1	3.62	3	2	NA	2	3	1	2	2	2	2	56.76	173.165	16.3	36.095	3146.315	1184.5	-1.66913834	2	647.5	107.5	4.52	11.94	73.45	1291.5
36941	2	66	3	2	1	2	3	2	NA	2	3	2	2	2	2	2	43.585	130.175	16.25	48.825	2141.74	1119.5	-4.595203292	2	151	45.2	4.745	5.2	55.6	2614.5
36944	1	26	4	1	3	NA	1	1	NA	2	2	2	2	2	2	2	54.315	354.255	12.75	99.42	1918.32	2501	1.359895522	2	278.5	355.3	5.45	9.865	63.4	7756
36947	2	85	3	2	2	0.76	2	2	NA	1	3	2	2	2	1	2	76.895	270.42	9	57.62	2558.59	1887.5	-1.540744407	2	667	69.85	3.565	11.48	106.95	2183
36950	1	67	4	1	1	1.45	3	1	NA	1	1	1	1	1	1	2	58.725	159.64	12.1	81.045	2233.4	1577	-1.125630653	2	728.5	42.15	6.6	8.15	84.85	12058
36952	1	78	3	3	1	1.89	1	2	NA	2	1	2	2	2	2	2	86.29	269.22	14.85	90.845	2512.04	2198.5	2.188780358	2	1186.5	77.3	8.255	8.31	140.1	16266
36955	1	25	4	3	1	4.91	1	2	NA	1	2	2	2	2	2	2	63.18	263.49	7.2	70.795	2083.055	1997	-2.436290137	2	365	104.95	3.7	8.255	90	2164
36959	1	80	3	1	1	1.14	1	2	NA	1	3	1	2	2	2	2	51.1	205.065	15.05	62.345	1968.98	1604.5	-3.396837795	2	609.5	34.05	4.395	8.41	65	1681.5
36965	1	33	3	2	1	2.25	3	2	NA	1	3	1	2	2	2	2	153.595	467.82	9.95	127.335	3189.755	3619	1.754901984	2	548.5	16.7	7.21	22.895	186.8	4212
36969	1	39	4	1	1	2.18	2	2	NA	1	2	2	2	2	2	2	74.365	249.08	8.5	93.23	2980.465	2387	-0.605374077	2	368	97.4	6.46	13.225	95	7796
36971	2	60	3	3	1	2.26	3	2	NA	1	1	1	2	2	2	2	33.33	148.045	6.85	41.465	2559.28	1098.5	-3.760258953	1	172.5	46	4.605	4.295	66.7	8829.5
36974	1	65	1	1	1	1.15	1	2	NA	1	1	2	2	2	2	2	88.27	324.8	32.55	89.045	4365.405	2418	-0.985770264	2	513	37.7	6.9	14.1	101.4	6141.5
36976	2	20	4	3	3	0.38	3	2	NA	2	1	2	2	2	2	2	46.15	170.255	11	58.415	1097.075	1355.5	-4.787695834	2	236	14.55	2.74	9.94	45.1	2319.5
36977	1	60	3	3	1	2.34	1	2	NA	1	1	1	2	2	2	2	90.38	141.57	11.15	106.05	3376.165	1915	-0.998705038	2	509	8.1	12.935	9.645	111.1	4045.5
36978	2	67	1	1	1	3.11	2	2	NA	2	1	1	2	2	2	2	55.545	166.29	11.75	75.34	1516.325	1554	-1.63102706	2	516.5	80.95	5.765	7.63	72.25	10801
36980	2	59	4	1	2	0.1	3	2	NA	2	3	1	2	1	2	2	97.315	296.505	22.35	100.74	1643.18	2448	6.519085474	2	1318.5	245.85	9.575	9.72	153.25	26033
36981	1	65	1	3	1	1.77	3	2	NA	1	1	1	1	2	1	2	55.45	233.635	11	71.035	2694.075	1934	-2.331700939	2	371.5	35.15	5.065	6.82	114.85	6261.5
36984	1	38	1	2	1	1.25	1	2	NA	1	3	2	2	2	2	2	91.22	312.32	18.1	63.705	2506.975	2159.5	1.384465904	1	470	225.2	5.63	11.55	143.4	2429
36987	2	40	3	3	3	4.7	1	2	NA	1	3	2	2	2	2	2	66.685	216.9	21.65	73.31	2278.12	1757.5	1.568399539	2	886.5	121.1	9.93	9.335	72.55	19709.5
36995	1	45	4	3	1	5	3	2	NA	1	1	2	2	2	2	2	131.87	396.22	22.2	139.555	3048.49	3336.5	4.820970488	2	1063.5	151.5	9.745	14.785	170.7	16340.5
36998	2	55	3	3	1	5	2	2	NA	1	1	2	2	2	2	2	106.76	217.81	14.1	71.48	4325.44	1931.5	0.323344283	2	494	80.95	6.775	12.005	151.25	6058
37001	2	32	4	2	1	2.8	3	2	NA	2	3	2	2	2	2	2	82.295	228.005	8.05	70.765	1958.455	1855.5	-0.097327021	2	287	196.85	3.895	12.795	114.3	2445
37006	1	29	4	1	1	1	3	2	NA	1	2	1	2	2	2	2	112.835	168.005	19.3	112.51	7414.1	2106	-0.492619594	2	237	16.45	2.89	20.98	161.25	3477
37012	2	60	1	3	2	5	1	2	NA	1	3	1	2	2	2	2	107.775	284.305	27	122.605	6841.08	2624	7.676414353	1	1506.5	270.65	13.86	18.31	91.65	24700.5
37020	2	43	3	3	1	4.55	1	2	NA	1	3	2	2	2	2	2	38.99	184.77	9.55	78.125	2322.315	1567.5	-2.676039097	2	350	113.85	7.6	7.075	45.15	3396
37021	1	24	1	1	1	0.95	2	2	NA	1	3	2	2	2	2	2	66	313.95	9.85	43.16	2838.355	1870.5	-0.301810582	2	643	115.85	4.105	5.445	82.05	19828
37023	2	39	3	3	3	4.6	3	2	NA	1	3	2	2	1	2	2	74.97	290.14	17.3	80.36	3108.145	2128	0.83840977	2	1176.5	37.2	13.825	12.535	81.5	6599.5
37025	1	83	3	2	1	1.64	1	2	NA	2	3	2	2	1	2	2	71.35	280.275	18.45	75.415	1941.37	2040	0.946747972	2	1084	96.9	5.805	14.39	82	11926
37027	2	59	1	3	2	2.49	2	2	NA	1	3	2	2	2	2	2	73.74	219.47	11.95	71.795	1745.79	1807	-2.897455484	2	244	80.75	3.665	8.235	97.9	1505.5
37030	1	62	3	3	2	1.17	3	2	NA	2	3	1	1	2	2	2	71.815	211.61	4.3	61.605	1988.89	1708	-1.843542038	2	1187.5	33	2.33	8.835	108.55	258
37031	2	53	4	3	1	5	3	1	NA	2	2	1	2	2	2	2	19.685	95.805	2	29.405	1799.61	720	-6.839127686	2	179.5	5.4	0.605	3.52	32.25	29.5
37033	1	70	4	3	1	4.65	3	2	NA	2	3	1	1	1	2	2	69.885	202.94	17.4	54.505	1281.765	1549.5	-2.692198743	2	366	61.5	2.69	12.76	79.75	2943.5
37034	1	35	3	3	1	2.4	3	2	NA	1	1	2	2	2	2	2	133.69	384.245	26.65	192.18	5305.605	3773	5.61331316	2	768	128.5	13.83	19.905	186.55	15129
37036	2	57	4	3	3	NA	1	2	NA	1	1	1	2	2	2	2	71.365	350.335	18.15	48.09	2239.985	2089	-2.650707801	2	437.5	27.9	5.265	10.985	101.35	210
37038	1	49	4	2	3	4.08	2	2	NA	2	3	2	2	2	2	2	61.025	308.72	27.1	126.695	1640	2506.5	2.653462726	2	737	272.3	16.8	9.09	53.5	6980.5
37040	2	51	4	3	1	0.91	3	2	NA	1	3	1	1	2	2	2	85.11	238.91	12.2	79.34	3261.905	1994	0.567019454	2	1223	60	5.515	9.645	111.45	11412
37046	2	45	4	3	1	3.11	3	2	NA	2	3	1	2	2	2	2	84.46	215.01	7.55	69.94	1562.53	1820	4.354019425	2	2968.5	72.5	4.92	12.965	150.65	3813.5
37047	1	84	3	3	1	2.71	2	2	NA	1	1	1	2	2	2	2	53.585	140.335	9.75	32.095	1694.085	1267.5	-2.197474195	2	814	83.55	3.815	7.885	77.55	2153.5
37048	2	52	4	1	3	1.69	2	1	NA	2	3	1	2	2	1	2	75.855	215.055	8.35	80.805	1007.875	1868	-2.466313051	1	351	62.75	5.815	9.39	97.8	958
37049	2	70	1	1	1	5	1	2	NA	2	3	2	2	2	2	2	42.265	146.405	8.5	35.355	1364.455	1063.5	-4.827430082	2	390.5	16.4	2.335	6.225	63.8	880
37050	1	69	4	2	2	0.73	2	2	NA	1	1	1	1	1	1	2	63.02	261.54	17.55	49.5	1957.405	1698	-2.256300613	2	770.5	80	4.81	7.525	70.95	2978.5
37056	1	45	3	3	1	0.96	3	2	NA	1	3	2	2	1	2	2	90.93	424.995	16.05	142.4	3664.54	3417.5	2.249516715	2	256	136.85	10.61	13.07	140	15363
37057	1	71	3	3	1	3.79	NA	2	NA	1	1	2	2	2	2	2	75.51	317.275	30	65.83	2344.93	2272	0.764280518	2	876	51.5	9.615	15.65	107.85	6635.5
37066	1	67	3	2	1	2.34	2	2	NA	1	1	1	1	2	1	1	66.825	207.965	18.9	44.57	2308.285	1461.5	-1.197979472	2	778.5	54.85	7.415	11.755	76.5	4818
37069	1	75	3	2	1	1.67	1	2	NA	1	2	2	2	2	1	2	49.735	245.475	16.85	50.205	1852.22	1587	-2.400129229	2	633	74.1	5.01	6.225	61.95	7793.5
37071	1	59	4	2	3	2.93	2	2	NA	1	3	1	2	2	2	2	64.28	213	10.7	60.335	3305.195	1685	-2.52060083	2	269	145.2	3.75	7.11	62.9	4826
37074	1	53	1	1	1	0.62	2	2	NA	1	3	2	2	2	2	2	65.555	147.135	12	26.8	1176.09	1134.5	-4.122909426	2	260.5	12.65	1.665	9.92	78.55	3245.5
37075	2	61	4	3	1	4.68	1	2	NA	2	3	1	2	2	2	2	66.29	255.73	11.9	70.07	2083.175	1869.5	0.068049281	2	709.5	204.75	6.17	6.19	84.8	6594
37077	2	31	4	3	1	0.36	1	2	NA	2	3	2	2	2	2	2	52.89	206.58	12.05	44.115	1492.155	1409.5	-2.226804216	2	425	131.1	4.555	9.045	61.65	3091
37078	2	45	3	3	1	2.05	2	2	NA	2	2	2	2	2	1	2	49.855	170.19	8.05	48.105	4933.215	1277.5	0.299332731	2	658.5	144.25	3.985	6.89	47.3	26662
37081	2	21	3	3	1	1.17	2	2	NA	2	3	2	2	1	2	2	62.435	187.175	22.15	31.205	2223.465	1246.5	-1.308836285	1	901	46.2	6.46	7.44	74.9	10133.5
37088	1	66	5	1	1	3.74	2	2	NA	1	1	1	2	1	2	1	53.675	309.48	13.95	78.56	2309.68	2120	-1.868570082	2	852.5	34.05	4.055	13.025	82.6	2523.5
37091	1	63	3	2	1	1.44	3	2	NA	1	2	1	2	2	1	2	71.46	157.08	6.5	59.395	2303.25	1618.5	27.48330606	2	463	46.55	5.64	200.755	223.7	818
37092	2	26	1	2	1	3.1	2	2	NA	1	3	2	2	2	2	2	53.55	147.34	11.05	77.915	1596.87	1497	-4.343647281	1	157.5	12	3.825	8.805	73.6	2085
37102	1	24	1	3	1	3.13	3	2	NA	1	3	2	2	2	2	2	75.605	333.505	18.4	80.21	5464.3	2323.5	0.68659164	2	737.5	154.75	7.515	9.97	104.1	7014
37105	2	56	3	3	1	5	1	2	NA	2	3	2	2	2	2	2	54.79	175.86	19.15	49.025	2401.68	1319.5	-0.474114623	2	736.5	151.85	5.425	5.66	53.55	15631.5
37106	1	50	3	3	1	5	2	2	NA	1	1	2	2	2	2	2	156.275	318.485	23.05	132.46	3297.805	3075	4.945306783	1	1012.5	81.15	8.93	27.745	188.95	7983.5
37108	2	36	3	2	2	0.97	3	2	NA	2	1	2	2	1	2	2	18.45	275.835	2.65	46.2	1935.145	1568	-6.71973433	1	276.5	1.35	3.575	2.945	9.9	454
37116	1	74	3	3	1	NA	3	2	NA	1	3	1	2	2	2	2	92.95	310.955	27.5	93.765	2299.345	2434	2.863154213	2	767	29.05	12.935	18.45	124.45	17947.5
37117	2	45	3	3	2	1.12	3	2	NA	1	3	1	1	2	2	1	74.38	257.265	24.6	69.835	3426.285	1939.5	-1.622321338	2	919.5	13	4.265	15.61	91.05	882
37122	2	40	3	2	1	4.25	1	2	NA	1	3	2	2	2	2	2	55.595	274.65	8.5	68.755	1356.24	1916	11.50174008	2	241.5	16.55	4.01	107.66	145.65	1564
37127	2	71	4	3	2	2.35	1	2	NA	1	1	1	2	1	2	2	18.915	137.89	7.45	21.58	2052.49	810	-5.540418438	1	531	19.05	1.69	2.685	33.75	3240.5
37128	2	64	4	1	2	3.12	2	1	NA	1	1	1	2	2	2	1	26.275	211.89	6.45	23.77	1748.98	1148	-3.931143795	2	364.5	136.15	2.805	4.365	35.75	1994
37130	1	82	3	1	1	1.48	2	2	NA	1	1	1	2	2	1	2	71.585	243.155	16.35	43.085	1518.405	1615	-0.950090355	2	876.5	53.8	5.765	8.43	82.5	11166.5
37132	2	48	3	3	2	0.6	1	2	NA	1	2	2	2	1	2	2	71.425	171.59	7.3	70.645	3047.39	1600.5	-2.793733664	2	377.5	87.1	5.19	8.275	75.05	1492.5
37136	2	40	3	2	1	5	3	2	NA	1	3	2	2	2	2	2	53.965	121.315	8	60.165	3962.37	1244.5	-3.602380115	2	244.5	16.65	3.68	6.875	98.65	4494
37140	2	45	1	3	1	0.79	1	2	NA	2	3	2	2	2	2	2	69.38	245.975	20.35	52.66	1739.545	1725	-1.014939074	2	330.5	61.75	3.835	8.47	99.55	18316
37147	1	60	1	1	1	3.21	1	2	NA	1	3	2	1	2	2	2	83.245	91.885	7.65	77.03	1504.22	1394	-3.099652814	1	479.5	29.9	5.37	7.2	80.35	4021
37148	1	84	3	1	2	1.38	3	2	NA	2	1	1	2	2	2	2	62.85	200.86	9.1	68.51	1006.03	1654	-1.117846798	2	435	203.65	4.465	8.17	83.85	997
37151	2	55	3	2	1	4.24	1	2	NA	1	2	1	2	2	2	2	121.195	256.75	26.55	96.11	3891.04	2643	4.795682044	2	864	62.6	10.755	16.425	204.8	19830.5
37154	2	83	3	2	1	1.82	2	2	NA	2	3	1	1	2	1	2	83.06	134.66	12.5	95.27	1592.09	1712.5	1.526321852	2	1950.5	41.75	4.425	13.225	118.8	5811.5
37155	1	49	3	3	1	5	3	2	NA	1	3	1	2	2	2	2	112.545	160.47	15.4	118.81	2956.14	2137.5	3.339578573	2	1492	95	10.315	13.145	136.6	10665
37163	1	23	1	2	1	1.87	1	2	NA	1	2	2	2	2	2	2	103.605	489.945	28.8	89.65	2948.395	3170	0.715269906	2	533	154.35	9.19	13.525	105.55	3294.5
37164	1	52	3	3	2	0.42	1	2	NA	1	1	2	2	2	2	2	64.26	326.505	23.8	99.655	2736.29	2385	8.238391191	2	1140	314	31.335	13.68	83.5	10857.5
37179	1	81	3	2	1	2.17	1	2	NA	1	1	1	2	2	2	1	86.445	265.655	28.85	72.295	2318.435	1977	3.405266853	2	823.5	123.2	6.975	12.205	125.8	27464
37188	1	78	4	2	2	1.38	3	2	NA	1	3	1	2	2	2	2	77.29	283.945	8.25	69.06	2004.495	2106	-2.261777047	2	631.5	64.25	5.97	9.545	80	990
37193	2	38	4	2	3	3.12	3	2	NA	1	3	1	2	2	2	2	62.695	98.3	8.2	70.495	4358.065	1338.5	-3.24180201	2	567.5	22	4.24	6.275	82.65	4730
37196	2	50	1	1	1	5	1	2	NA	1	3	1	2	2	2	2	92.12	180.6	10.75	77.81	2741.405	1788.5	0.49337945	2	405	23.8	16.835	13.43	121.65	4265
37206	1	33	3	3	1	0.81	2	2	NA	1	2	2	2	2	2	2	111.49	353.075	14	133.435	3904.66	3232.5	2.316965744	2	921.5	29.75	8.745	21.61	137.3	10397
37208	2	70	3	3	1	3.41	2	2	NA	1	3	1	2	2	2	2	53.035	213.195	18.65	71.93	2099.865	1666.5	1.381099519	2	1149.5	127.55	10.035	8.125	81.45	12523.5
37212	1	47	3	2	1	5	2	2	NA	1	3	2	2	2	2	2	86.11	347.925	21.45	65	3670.945	2276.5	-0.821735272	2	502.5	43.4	5.485	12.62	153.45	1003
37218	2	80	3	1	2	1.22	3	2	NA	2	3	1	2	2	2	2	44.845	129.245	14.1	33.055	2360.96	963.5	1.217715965	1	1090	145.55	4.865	5.695	60.5	25122.5
37225	2	82	3	3	1	3.03	3	2	NA	2	1	1	2	1	2	2	72.67	168.235	13.45	52.175	2930.96	1413	-0.003532968	2	858.5	105.15	4.355	16.23	81.75	6138
37233	2	27	3	2	1	4.89	2	1	NA	1	1	2	2	2	2	2	78.47	427.35	25.8	94.74	1919.055	2849	-1.862847767	2	361.5	14.2	5.16	11.15	113.9	7673
37236	2	78	2	1	2	NA	2	2	NA	2	3	1	2	2	2	1	35.535	208.575	7.9	42.83	685.545	1320.5	-5.014210522	2	239	72.55	1.775	4.655	44.25	1642
37238	1	36	1	3	1	4.97	3	2	NA	2	3	2	2	1	2	2	205.53	377.375	18.4	198.375	2826.355	4119	6.000912919	2	739	27.95	11.37	28.385	255.85	10692
37240	2	34	1	1	1	0.73	2	2	NA	1	3	2	2	2	2	2	119.58	424.71	36.1	116.005	2662.245	3155	1.52283537	2	303.5	142.95	8.55	18.36	136.05	4578.5
37241	2	57	3	3	1	5	1	2	NA	2	3	2	2	2	2	2	48.395	272.71	14.15	57.81	4294.015	1768	1.27177945	2	935.5	217.65	7.24	7.73	59.15	13439
37243	1	64	3	2	1	5	1	2	NA	1	1	1	2	2	2	2	148.395	463.035	36.25	101.48	3570.33	3243.5	15.98736381	2	1480	252.1	37.85	31.26	219.45	22866.5
37248	1	67	4	3	1	5	3	1	NA	1	1	1	2	2	2	2	122.875	381.22	39.3	145.35	3163.69	3227.5	5.159478096	2	586	205.4	18.36	16.1	139.9	11724
37250	2	33	3	3	2	3.01	3	2	NA	1	3	2	2	2	2	2	115.285	232.425	10.25	70.135	2962.935	2117.5	0.039168653	2	1154.5	51.6	4.035	12.26	133.1	3581
37252	1	78	3	1	1	1.89	1	2	NA	1	1	2	2	2	2	2	122.965	219.97	17.2	103.595	2549.465	2341	1.915701026	2	615	76.6	7.915	21.445	148.1	5632
37256	1	53	1	3	2	0.82	1	1	NA	2	1	1	2	1	1	2	56.91	254.17	20.95	75.035	2037.03	1861	0.070135928	2	1042	96.3	6.395	10.225	79.35	9760
37257	1	29	3	3	1	5	1	2	NA	1	2	2	2	2	2	2	100.275	330.62	27.9	133.71	2949.255	3014.5	0.808784716	2	243.5	119.9	9.125	16.495	116.5	7275.5
37260	1	32	3	3	1	0.83	3	2	NA	2	3	2	2	2	2	2	126.22	404.595	17.6	189.22	3503.2	3859	1.371093837	1	480.5	9.45	11.375	18.63	178.85	3285.5
37263	1	30	3	2	3	1.19	1	2	NA	2	3	1	2	2	2	2	122.82	409.72	25.75	137.86	2762.015	3299	6.045973641	2	1329.5	156.95	12.265	17.365	174.7	14228
37271	1	37	3	3	1	4.22	3	2	NA	1	2	1	2	2	2	2	99.32	273.54	13.7	128.385	5869.93	2641.5	1.137789459	2	755	108.15	6.63	14.065	117.1	10005
37274	1	21	1	1	1	1.51	1	2	NA	1	3	2	2	1	2	2	102.36	388.73	19.5	116.845	2504.845	2977.5	3.29260643	2	470.5	123.45	16.075	15.155	130.85	13371
37275	1	61	4	3	1	5	2	2	NA	1	1	1	2	2	2	1	83.38	304.5	23	128.76	4410.88	2726.5	1.029275561	2	654	110.3	11.415	10.845	110.1	8471.5
37276	2	40	3	2	1	0	1	2	NA	1	2	2	2	2	2	1	57.13	236.585	10.95	59.605	1770.51	1769	-2.533853259	2	278.5	85.55	4.11	11.62	66.4	4761.5
37277	2	37	4	3	1	2.25	2	2	NA	2	3	2	2	1	2	2	71.4	223.93	26.55	66.965	1677.58	1744	2.927953985	2	962.5	41.8	25.61	11.5	87.55	10071.5
37278	1	77	3	1	1	3.79	2	2	NA	1	1	2	1	2	1	2	69.225	253.285	22.95	66.295	4221.69	1830	2.469535103	2	918.5	200.2	6.31	19.82	73.6	9762.5
37279	2	43	3	3	1	1.36	3	1	NA	2	2	2	1	2	2	1	52.23	196.455	5.6	54.58	2348.675	1448.5	-2.999389455	2	771	19.05	2.23	13.815	54.55	2895.5
37283	1	40	1	1	1	1.57	2	2	NA	1	2	2	2	2	2	2	103.7	237.735	18.05	67.315	1828.46	2444	-0.456358901	2	225	111.1	5.19	13.915	143.35	1491.5
37286	1	44	2	1	1	0.8	3	2	NA	2	1	2	2	2	2	2	30.935	136.635	9.25	37.405	1948.765	989	-3.982417825	2	283	93.9	2.8	4.155	39.8	7474
37289	1	28	3	3	1	4.68	1	2	NA	1	1	1	2	2	2	2	132.675	482.73	30.85	179.17	3579.91	4090	6.356499927	2	912.5	92.4	17.4	20.97	180.5	18002.5
37295	1	22	2	3	3	2.55	3	2	NA	1	3	2	2	1	2	2	82.295	142.38	5.5	79.8	1685.595	1943	-1.415694274	2	345	94.85	4.465	13.985	96.9	3004.5
37296	2	46	4	1	3	0.53	3	2	NA	2	3	1	2	1	2	2	72.925	241.55	23.35	82.965	3202.805	1967	3.582173376	2	1415	165.65	8.035	11.31	103.75	17897.5
37301	2	53	3	3	1	2.27	2	2	NA	1	1	1	2	2	2	2	71.61	130.195	6.3	57.465	4182.86	1397.5	-2.012807648	2	693.5	29.8	5.105	11.16	86.75	4316.5
37304	1	82	3	1	1	1.27	1	2	NA	1	3	1	2	2	2	2	72.35	256.255	32.65	17.875	2635.215	1417.5	0.725940877	2	1432.5	33.1	2.02	15.04	97.7	13861.5
37305	2	40	4	3	1	4.8	1	2	NA	2	1	2	2	1	2	2	77.79	366.015	25.9	90.35	1651.515	2528	0.760018789	2	974.5	119.85	10.765	10.155	84.8	6426
37307	2	29	4	3	3	3.21	2	2	NA	2	3	2	2	1	2	2	69.825	257.685	27.25	69.045	3075.365	1905	3.857241088	2	607.5	104.4	24.615	21.12	78.25	7835.5
37308	1	26	1	1	1	0.74	3	2	NA	1	3	1	2	2	2	2	89.815	251.715	9.6	53.27	1996.26	1849.5	-2.617400728	2	137.5	102.6	3.385	9.44	96	2414
37311	1	62	3	2	1	3.98	3	2	NA	2	3	1	1	2	1	2	48.835	181.05	13.45	57.515	3948.615	1401.5	1.372066124	2	1068	113.9	5.29	14.3	51.75	20777.5
37312	1	76	3	3	1	3.41	3	2	NA	1	1	1	2	2	2	2	48.315	165.84	16.65	34.59	2434.535	1136.5	-0.94571493	2	737	145	5.44	7.64	55.3	9343.5
37316	1	32	1	2	1	0.71	2	2	NA	1	1	2	2	2	2	2	152.31	338.625	24.8	117.565	3198.385	3009.5	5.141478246	2	734	115	9.585	27.485	186.5	10067.5
37317	2	29	4	2	3	1.55	3	2	NA	1	3	2	2	1	2	2	73.435	122.645	7.6	41.115	3221.045	1162	-3.035650508	2	332	46.25	2.45	11.065	93.5	2121
37326	2	41	3	3	2	4.87	3	2	NA	1	2	1	2	2	2	2	101.825	130.115	13.85	93.845	3473.825	1771.5	1.699163742	2	242.5	20.65	22.215	14.78	126.75	7034.5
37327	1	79	3	3	1	5	1	2	NA	1	3	2	2	2	2	2	80.315	278.99	22.6	60.5	1878.215	1958.5	4.187381984	2	1186	118.4	9.805	13.28	133.35	21764.5
37329	2	69	3	1	1	1.42	3	2	NA	2	2	2	2	2	2	2	92.2	237.7	12.45	73.105	3265.765	1976	0.748925976	1	654	147.3	6.525	7.65	140	7333.5
37330	2	68	3	3	1	2.34	1	2	NA	1	1	1	2	2	2	2	66.585	228.96	22.95	76.91	2860.075	1808.5	1.569366062	2	727.5	63.95	11.62	13.055	120.8	12451
37332	2	46	3	1	2	3.9	2	2	NA	1	2	1	2	2	1	2	91.66	187.67	15.5	135.955	4423.045	2555	1.107518435	2	262	67.55	14.485	6.355	154.6	13079.5
37336	2	34	4	2	1	0.7	3	2	NA	1	2	2	2	1	2	2	87.31	265.31	6.6	87.335	2338.17	2190.5	-3.567520342	2	129.5	0.75	3.22	11.24	115.7	456.5
37338	1	71	3	2	2	5	3	1	NA	1	1	1	1	2	2	2	110.785	229.125	25.4	117.9	2465.36	2548.5	6.415846162	2	862.5	215	17.02	11.245	155.55	22421.5
37339	1	40	1	1	1	3.5	3	2	NA	1	1	2	2	2	2	2	82.57	230.215	16.9	60.725	4197.575	1882.5	-2.464510002	2	392	36.35	3.185	12.805	96.7	3441.5
37342	2	24	3	3	3	2.55	3	2	NA	1	2	2	2	2	2	2	73.09	280.075	9.55	83.295	2632.05	2144.5	0.636908185	2	706	218	5.545	11.105	94.2	3014
37350	2	60	3	3	2	1.56	1	2	NA	1	1	2	2	1	2	2	55.255	113.89	7.4	26.49	2583.035	1016.5	-4.50914096	2	177	30.4	2.205	6.515	68.75	4448
37352	2	51	3	2	1	4.75	1	2	NA	1	2	1	2	2	2	2	89.155	251.675	11.5	73.765	4195.65	2021	0.802246047	2	1293.5	30.95	9.95	13.27	129.2	855.5
37353	1	45	1	1	1	0.86	1	1	NA	1	3	2	2	2	2	2	109.67	337.27	25.4	82.755	5107.335	2513.5	2.486727879	2	361	207	5.845	16.055	137.5	11377.5
37354	1	36	3	3	1	5	2	2	NA	1	3	2	2	2	2	2	168.435	291.325	16.55	145.505	3658.1	3127.5	5.547792594	2	1436.5	41.55	10.255	20.22	188	18820.5
37358	1	23	3	3	1	5	3	2	NA	2	3	2	2	1	2	2	113.43	305.835	21.6	141.48	2992.715	2916	3.477698752	2	1051.5	61.95	11.515	14.605	134.85	19822
37361	2	66	5	3	1	5	1	2	NA	2	3	2	2	2	2	2	47.77	211.495	34.45	52.5	1634.69	1417	1.765887852	2	978	169.7	8.725	6.835	79.75	17741
37362	2	81	3	3	2	0.73	NA	2	NA	2	3	1	2	2	2	2	76.93	189.16	13.6	50.63	3137.205	1496.5	0.57988899	2	883	150.1	8.62	10.03	82.45	6641.5
37363	1	25	5	3	1	3.61	1	2	NA	1	1	2	2	2	2	2	114.385	238.67	13.25	65.68	2727.305	2025.5	4.922680831	2	1495.5	111.1	10.815	14.26	157.5	16537
37369	1	70	4	3	1	5	2	2	NA	2	1	2	2	2	2	2	47.185	218.065	5.85	70.18	2803.775	1676.5	-4.680607951	2	250.5	36.35	3.41	5.135	65.65	1462.5
37373	2	77	3	2	1	2.27	3	2	NA	2	3	1	1	2	2	2	62.685	282.85	21.5	53.92	1921.87	1832	-2.827256822	2	508.5	26.65	4.285	9.38	79.9	5369
37374	1	31	3	3	1	5	1	2	NA	2	3	1	2	2	2	2	86.555	254	13.95	40.14	1935.64	1700.5	-1.169411565	2	1234	16.15	4.9	10.2	108.2	1877.5
37377	2	43	4	3	1	5	3	2	NA	2	3	2	2	2	2	2	57.73	248.495	10.55	86.85	1974.29	1971.5	-1.493860365	2	604	54.5	6.8	10.14	61.95	10973.5
37378	1	65	3	3	1	5	2	2	NA	1	1	2	2	2	2	2	76.82	148.845	7.25	116.225	2514.775	2148.5	-2.405710286	2	356	15.15	6.42	12.17	101.35	1986.5
37382	1	58	4	3	2	0.93	2	2	NA	1	3	1	1	1	2	2	86.725	295.905	25.85	95.955	1889.425	2373	1.31227847	2	448	133.55	6.13	16	147.7	5926.5
37385	1	46	1	2	2	0.75	2	2	NA	1	2	1	1	2	2	2	150.745	314.39	23.8	113.09	5923.91	2892	7.60646463	2	1706.5	115.75	9.985	25.345	187	17878.5
37386	1	61	1	2	1	4.92	2	2	NA	1	1	1	2	2	2	2	63.28	236.26	23.7	28.19	1470.09	1425	-3.917148945	2	148.5	24.7	2.42	8.215	88.95	4453.5
37388	1	73	3	3	1	3.79	2	2	NA	1	1	2	1	2	2	2	43.77	160.415	12.85	96.74	2299.815	1814.5	0.455369861	2	383.5	86.9	10.39	6.475	49.4	29693.5
37389	1	71	3	1	2	0.69	1	2	NA	1	2	1	2	1	1	2	59.265	207.71	8.7	79.58	2530.29	1756	-3.226283572	2	493.5	5.1	4.74	8.65	90.2	2857.5
37393	2	31	3	3	1	5	3	2	NA	1	3	2	2	2	2	2	88.725	330.515	21.05	92.195	1812.505	2472.5	1.589819413	2	468.5	145.15	6.785	11.185	143.7	12564.5
37394	2	68	3	1	2	2.55	3	2	NA	2	3	1	2	2	2	2	44.38	76.655	14.5	47.015	2840.935	891	-3.015065658	2	574	40.65	4.295	4.965	61.25	10167.5
37395	1	22	1	1	2	0.79	1	2	NA	1	2	2	2	2	2	2	70.21	343.755	22.5	71.905	6002.59	2259.5	-1.121639669	2	522.5	29.5	5.89	11.31	76.4	15776
37400	2	42	3	3	1	4.01	1	2	NA	2	3	1	2	2	2	2	86.01	300.57	21.4	55.915	1573.78	2042	2.871052392	2	752	75.8	10.165	15.085	143.05	17585
37402	2	62	1	1	2	NA	2	2	NA	2	1	2	2	2	2	2	67.825	186.01	15.15	41.1	1831.295	1372	-2.070056875	2	717	89.6	3.4	11.75	68	1764.5
37404	2	30	4	3	1	3.11	2	2	NA	2	3	2	2	2	2	2	91.79	394.745	14.6	107.335	2369.34	2889.5	-2.233276654	2	278	15.95	6.07	9.18	118.9	5649.5
37407	1	55	3	3	NA	5	2	2	NA	1	2	1	2	2	2	2	37.175	221.415	16.05	52.9	1116.96	1530.5	-1.836389374	2	253.5	50.55	8.865	5.72	54.1	18159
37412	2	85	3	1	2	NA	1	2	NA	2	3	1	2	2	2	2	54.525	234.62	16.15	41.785	1835.94	1481.5	-2.845527259	2	263.5	76.1	3.59	7.585	78.9	6869
37413	2	62	1	3	1	1.23	3	2	NA	1	3	1	2	1	1	2	53.215	183.055	7.7	90.545	2612.565	1743.5	-2.20502877	2	505.5	127.2	5.33	5.7	78.5	2178
37418	2	21	3	3	3	1.37	1	2	NA	1	2	2	2	2	2	2	42.775	204.885	9.15	52.315	1665.325	1443	-3.413453907	2	236.5	62.05	4.195	4.93	90.2	4163.5
37419	1	65	4	2	1	2.05	3	2	NA	1	1	1	2	1	1	2	107.73	139.935	9.7	86.9	2899.305	1754	0.251853409	2	676	88.35	4.9	12.8	155.9	2499.5
37424	2	40	3	3	1	3.88	2	2	NA	1	3	2	2	2	2	2	70.32	134.88	16.9	80.615	3891.825	1521.5	2.782093524	1	1584.5	133.35	8.6	10.16	61.95	20586.5
37426	2	43	5	3	2	1.26	1	1	NA	1	2	1	2	2	2	2	78.44	196.73	8.8	60.755	4233.2	1784	-3.729756567	2	453.5	26.55	4.145	11.14	49.35	2173
37429	2	57	5	3	1	5	3	2	NA	1	3	1	2	2	2	2	52.84	94.76	8.85	41.88	1142.25	949.5	-3.821949686	2	306	23.35	4.64	8.04	62.15	4859.5
37432	2	71	3	2	1	NA	2	2	NA	2	3	1	2	2	2	2	45.21	162.1	8.45	62.46	2288.775	1379.5	-4.104302875	2	458	23.45	3.94	7.18	52.35	3899.5
37440	1	53	3	2	2	1.12	3	1	NA	1	2	1	2	2	2	2	69.06	225.89	25.25	66.26	3910.66	1969.5	-2.1437287	2	667.5	29.65	4.61	11.9	90.95	2602
37442	2	55	4	3	3	5	3	2	NA	2	1	1	2	2	2	2	62.825	168.62	22.05	39.06	3442.42	1231.5	0.138481653	1	716.5	143.2	7.81	6.82	65.3	14997.5
37444	2	71	3	3	1	NA	1	2	NA	1	1	2	2	2	2	2	74.005	270.23	27.3	105.6	2819.09	2263.5	4.990031204	2	1725	141.5	12.325	12.855	89.1	22474
37447	1	29	4	2	1	2.22	1	2	NA	1	2	1	2	1	2	2	124.105	328.005	12.25	94.385	2065.565	2648.5	2.175790849	2	574.5	149.35	7.235	13.7	150.2	10362
37452	1	29	1	1	1	0.31	1	2	NA	1	1	1	2	2	2	2	133.4	271.7	36.3	151.055	2097.255	2932	5.181565983	2	529.5	12.2	30.97	17.76	199.85	2708.5
37453	2	45	1	1	1	NA	3	2	NA	1	1	2	1	2	2	2	76.87	311.9	25.65	78.25	1795.12	2241.5	-0.210675857	2	482	143.65	5.565	8.53	134.35	3526.5
37454	1	42	2	3	1	1.5	1	2	NA	1	3	1	2	2	2	2	61.81	258.98	15.75	85.33	1646.305	2025	-1.367826261	2	472	61.7	7.325	6.36	113.45	7348.5
37456	2	52	4	2	1	2.49	3	2	NA	1	3	1	2	2	2	2	33.195	142.86	4.75	31.65	1101.74	1077	-5.240121991	2	300.5	7.25	1.065	4.27	60.9	4824
37457	2	72	3	3	2	2.55	1	2	NA	1	2	1	2	1	2	1	80.79	178.185	16.9	75.08	2105.215	1672	2.82787404	2	792	109.15	16.315	18.78	101.15	6417.5
37458	2	63	3	2	1	5	3	2	NA	2	1	1	2	2	2	2	45.82	186.62	10.8	76.805	1759.63	1720.5	-3.702494168	2	557	28.8	4.715	5.405	68.25	3147.5
37459	1	25	1	2	1	0.93	1	2	NA	2	3	2	2	2	2	1	125.825	208.005	18.4	98.25	2406.28	2213.5	0.022633278	2	403	23.9	4.4	19.135	166.4	3420.5
37462	2	29	3	3	1	3.75	1	2	NA	2	3	2	2	2	1	2	24.34	62.07	4.35	19.305	3922.94	518.5	-6.315369275	1	45.5	36.35	1.345	4.545	27.45	1684
37465	1	61	1	1	1	2.34	3	2	NA	2	3	1	1	2	2	2	43.135	140.22	13.8	32.595	872.43	1016	-4.367407118	2	70	90.6	2.45	3.71	83.2	589.5
37467	2	46	1	1	1	0.56	3	2	NA	1	3	2	1	2	2	2	76.76	260.345	12.65	65.6	2260.55	1935	-2.450805604	2	234.5	81.95	4.48	6.945	114.85	2572.5
37469	1	41	1	3	1	5	2	2	NA	1	3	1	2	1	2	2	152.51	321.405	14.8	87.07	4406.84	2785	5.628502683	2	215.5	122.1	9.565	27.88	244.6	10343
37471	2	30	3	2	1	3.63	2	2	NA	1	2	2	2	2	2	2	105.875	200.825	13.8	105.08	3409.695	2177.5	-0.207340063	2	428	37.9	4.28	18.965	123.4	8072
37478	1	66	2	3	1	5	1	2	NA	1	1	2	2	2	2	2	93.65	414.375	29.4	64.33	5333.515	2782.5	4.533186502	2	913	181.55	10.015	24.18	100.15	14048
37480	2	50	4	3	2	5	3	2	NA	2	3	2	2	2	2	2	60.22	178.96	6.15	47.96	2756.745	1380.5	-3.196125996	2	236.5	33.1	4.71	6.115	96.55	6049.5
37484	2	53	4	2	1	5	1	2	NA	1	3	2	2	2	2	2	111.375	181.81	13.2	99.11	2539.735	2213	0.340858394	2	622.5	42.15	12.355	15.205	102.55	5524
37485	1	49	3	3	1	5	2	2	NA	1	1	2	2	2	2	2	87.65	370.625	30.55	121.805	2403.73	3143.5	6.237655746	2	1067	76.25	20.995	15.075	161.8	21892
37492	1	75	4	1	1	1.48	3	1	NA	1	3	1	1	1	1	2	48.12	101.075	4.1	42.34	791.705	978.5	-4.689707953	2	136	63.25	2.87	8.245	45.55	845.5
37494	1	62	3	2	1	3.73	3	2	NA	1	2	1	1	2	1	2	69.87	120.325	11.05	36.975	4087.58	1074	-3.082246884	2	402.5	50.45	3.29	8.275	96.1	1763.5
37496	2	31	3	3	1	5	1	2	NA	1	3	2	2	2	2	2	56.69	193.36	20.45	33.865	1840.54	1240	-2.234862343	2	502	89.05	5.14	10.57	53	5655.5
37503	1	47	3	2	1	0.81	2	1	NA	1	1	1	2	2	2	2	72.625	249.675	10.8	94.435	2890.09	2110.5	-1.630937071	2	567	39.35	7.015	12.28	88.55	3927
37508	2	32	4	3	3	5	2	2	NA	1	3	1	2	2	2	2	54.66	176.745	14.2	73.545	2222.22	1747	3.754134629	2	766.5	63.3	30.79	12.765	51.8	15435.5
37509	2	35	3	3	1	4	1	2	NA	2	3	2	2	2	2	2	29.47	146.555	6.65	14.465	1276.79	826	-2.622585798	2	324.5	177.25	2.46	7.78	37.7	5206.5
37510	1	73	3	3	2	5	2	2	NA	1	3	2	2	1	2	2	76.235	230.645	21.6	75.56	2496	1913	0.183596827	2	862	64.95	6.905	12.89	79.9	13253.5
37512	2	26	3	3	1	3.42	1	2	NA	1	3	1	2	2	2	2	38.425	151.35	6.25	58.055	1349.35	1309	-5.219587636	2	242.5	10.35	4.225	3.765	59.5	1592.5
37515	2	67	4	3	2	2.57	2	2	NA	2	1	1	1	1	1	2	68.45	235.57	11.25	87.085	2021.76	1960.5	-1.579292583	2	618.5	18.7	6.255	9.46	94.4	9659
37520	1	66	3	3	1	5	2	2	NA	1	1	1	2	2	2	2	63.57	278.1	14.95	56.63	2320.89	1885	0.384593738	2	806.5	174.15	4.665	12.945	80.35	6118
37521	1	52	4	2	2	5	2	2	NA	1	1	1	2	2	2	2	107.87	209.135	6.85	83.205	1981.78	2015	0.600972091	1	745.5	47.6	5.7	8.54	161.85	12406
37522	2	66	3	2	1	2.23	2	2	NA	1	3	1	2	2	2	2	58.96	197.005	16.75	45.745	3149.29	1474	0.359261769	2	671.5	161.95	7.65	12.92	72.85	6457
37525	2	25	1	3	1	5	2	2	NA	1	3	2	2	2	2	2	60.23	178.74	14.4	41.235	2090.15	1306	-4.000546968	2	208.5	31.3	3.47	5.47	66.4	8186.5
37526	1	48	3	3	1	3.88	2	2	NA	1	1	1	2	2	2	1	112.1	364.22	23.6	106.565	3554.1	2893.5	3.48520475	2	509.5	125.3	13.27	11.165	183.2	13434.5
37527	1	85	3	3	1	NA	2	2	NA	1	3	2	2	2	2	2	84.02	316.355	20.75	79.86	3287.305	2270.5	3.145528527	2	1025.5	160.2	7.89	13.9	118.45	15170.5
37528	2	41	3	3	1	4.26	3	2	NA	1	3	1	2	1	1	2	56.805	182.565	9.8	54.725	1747.64	1441.5	-3.185917154	2	414.5	24.45	4.89	6.045	99.2	3519
37531	1	41	3	3	1	0.3	3	2	NA	1	1	1	2	2	2	2	108.53	209.93	12.2	65.7	5480.235	2177	-0.694412045	2	581	39.6	5.695	14.345	125.65	4210
37532	2	44	3	3	3	4.7	3	2	NA	2	3	2	2	2	2	2	51.23	305.125	11.95	73.735	2119.12	2024.5	-2.709885289	1	565	12.8	7.16	13.17	58.9	1954.5
37533	1	42	3	1	1	1.46	1	2	NA	1	2	2	2	2	2	2	35.76	473.205	2.85	21.87	7951.17	3196	-6.143568935	1	39.5	11.05	1.955	3.22	42.7	4130.5
37541	1	44	3	3	1	NA	1	2	NA	1	2	1	2	2	2	2	87.935	188.41	12.95	93.145	2060.225	2164	1.033182551	2	633	80.65	9.525	13.835	128.55	7961
37542	2	65	3	3	2	3.57	3	2	NA	1	1	1	2	2	2	2	71.83	204.83	14.7	73.86	2193.345	2012.5	-1.63439159	2	467.5	61.85	4.795	11.355	101.3	4974
37544	1	56	2	1	1	1.29	1	1	NA	2	1	1	2	2	2	2	101.725	412.725	22.85	136.13	2519.965	3201.5	2.734390004	2	946	59.8	8.53	14.03	173	13104
37551	1	83	3	3	1	5	2	2	NA	1	3	1	2	2	1	2	95.915	376.47	31.6	127.69	1928.87	2999	3.710120217	2	704	57.8	25.84	13.38	158.2	2857.5
37556	1	58	4	3	1	1.48	3	2	NA	2	1	1	2	2	2	2	69.315	334.085	10	77.77	1921.955	2271	10.04281097	1	7115.5	26.75	6.215	12.705	94.15	706
37558	1	62	3	3	1	5	2	2	NA	1	1	1	1	2	2	2	107.215	238.785	32	86.965	7507.525	2101	10.55818162	2	1694	192.55	9.185	18.285	127.1	57174
37559	1	39	3	3	1	5	2	2	NA	1	3	2	2	2	2	2	99.705	210.62	11.4	102.5	2879.5	2459.5	-1.110505848	2	220	17.05	7.32	12.47	130.7	8077.5
37560	1	61	3	2	1	3.51	2	2	NA	1	1	2	2	2	2	2	54.72	337.87	11.55	78.855	2049.515	2246	-2.78939885	2	207	16.7	8.045	6.68	83.5	8797
37561	2	34	2	2	2	0.16	3	2	NA	1	2	1	2	2	2	2	38.115	227.78	8.95	51.43	1721.93	1497	-3.396230165	1	269.5	97.05	4.22	6.785	39.35	7087.5
37562	1	84	2	1	2	1.14	1	2	NA	2	1	1	1	1	2	1	71.675	231.935	17	61.9	1628.025	1771	0.248836901	2	900.5	87.3	6.455	8.575	113.5	10124.5
37565	1	45	4	2	1	3.11	2	2	NA	1	3	2	2	2	2	2	73.785	152.41	11.05	111.47	842.85	1884.5	-3.580890853	2	217	42.5	4.84	10.48	73.55	532
37567	2	25	3	1	1	0.95	1	2	NA	1	2	2	2	2	2	2	75.88	204.1	7.55	59.55	6979.38	1928.5	-1.040555483	1	494	106.35	4.565	10.98	73.2	10805
37569	1	47	2	3	1	4.91	2	2	NA	1	3	2	1	1	2	2	123.575	277.755	12.75	62.945	3072.265	2196.5	24.17705543	2	511.5	92.5	7	165.985	230.3	5775
37570	1	53	4	2	2	2.09	3	2	NA	1	2	1	2	2	2	2	78.17	310.66	6.95	71.855	3123.39	2769	-2.29372528	2	28.5	12.35	2.815	10.17	127.5	11814
37574	1	38	1	1	1	0.93	2	2	NA	1	2	2	2	2	2	2	155.22	208.08	21	93.71	2476.16	2443.5	6.399552162	2	386.5	181.75	6.985	32.305	151.2	23847.5
37576	2	35	1	3	1	5	2	2	NA	1	3	2	2	2	2	2	52.15	154.595	15.85	79.53	2746.855	1576	-2.811964383	2	269.5	53	7.355	5.83	78.45	6319
37580	2	70	3	2	2	1.88	2	2	NA	2	3	1	2	2	2	2	50.815	169.875	9.1	56.47	1937.875	1373	-3.85125606	2	273	25.55	5.365	5.735	85.65	2090.5
37588	1	59	3	2	1	4.92	3	2	NA	1	3	1	1	2	2	2	123.94	138.87	13.95	52.69	6791.69	1532.5	0.086315033	2	473.5	25.6	3.005	23.06	124.4	8001.5
37592	2	22	1	1	1	1.48	1	2	NA	2	3	2	2	2	2	2	33.875	204.495	10.1	43.25	1202.24	1314.5	-2.592300442	1	234	174.75	3.535	5.595	42.25	7502
37593	1	73	4	2	1	1.74	2	2	NA	1	1	1	2	2	2	2	67.075	131.91	15.8	39.14	1770.7	1135.5	0.185503699	2	800	69.15	5.3	11.94	86.55	16202.5
37599	2	48	4	3	1	3.42	2	2	NA	1	3	1	2	2	2	2	56.315	287.11	19.05	84.695	2314.07	2078	0.658232593	2	885.5	54.2	7.01	13.05	73.6	19272
37600	1	47	4	3	1	5	3	2	NA	1	3	1	2	2	2	2	133.1	371.405	15.55	165.165	2460.015	3631.5	3.173050908	2	422.5	72.8	11.71	20.105	135.3	18836.5
37601	1	48	1	3	1	3.98	2	2	NA	1	3	1	2	2	2	2	66.21	184.63	21.7	95.845	2747.01	1912	-1.320712726	2	268	36.15	10.825	9.1	62	15366
37604	2	73	3	1	1	1.44	3	2	NA	2	3	1	2	1	2	2	55.55	167.17	8.1	36.055	1455.76	1197.5	-4.084465992	2	347.5	34.45	1.52	8.5	71.9	2847.5
37606	1	53	3	3	2	5	2	2	NA	1	2	1	2	1	2	2	96.65	343.165	16.45	120.35	7461.055	3796	1.805739159	2	538.5	149.2	8.08	10.575	156.35	9130
37609	1	21	3	2	3	3.63	2	2	NA	2	3	2	2	2	2	2	33.87	168.695	8.7	52.15	1435.275	1270.5	-4.868366524	2	305.5	15.05	4.145	5.675	44.8	3687
37612	1	38	3	3	1	4.75	2	2	NA	1	3	2	2	2	2	2	91.325	246.355	15.7	95.645	3590.765	2577	0.860586847	2	462.5	73.2	6.33	11.635	106.1	22319
37615	1	83	3	3	1	NA	1	2	NA	2	3	1	2	2	1	2	69.635	299.425	19.05	49.295	1321.91	1865.5	1.718761065	2	1017	121.75	10.07	13.78	93.05	8917.5
37617	2	60	4	3	2	2.29	3	1	NA	1	3	1	2	2	1	2	80.465	111.885	7.6	38.99	3299.615	1116	-3.600147288	1	400	7.45	2.77	9.265	94.6	2206.5
37618	2	64	4	3	1	1.67	3	1	NA	2	2	1	1	1	1	2	71.82	102.76	6.3	48.13	1487.22	1140	-4.006582878	2	181.5	5.6	2.3	10.25	94.3	1959.5
37628	1	53	3	2	1	1.99	1	2	NA	1	2	2	2	1	2	2	83.9	282.39	15.05	77.53	3030.35	2545	-0.778997251	2	557	29	5.91	16.32	118.25	3728.5
37629	1	80	3	1	2	1.7	1	2	NA	1	1	1	2	2	2	2	115.68	297.955	25.55	103.85	2706.945	2721.5	4.521527223	2	601.5	71.7	7.255	17.53	121.4	40996.5
37631	1	38	3	3	1	5	3	2	NA	1	3	2	2	2	2	2	120.605	244.485	11.95	99.205	4821.84	2365	0.993648336	2	566.5	43.35	6.065	17.315	152.6	9467
37639	2	26	2	2	1	1.9	2	2	NA	1	3	2	2	2	2	2	93.69	213.465	15.6	88.405	1605.54	1983	0.375905524	1	367	128.2	16.09	8.43	91.35	4696
37645	2	31	4	2	1	2.22	3	2	NA	1	3	2	2	1	2	2	67.245	201.73	7.7	81.845	3176.15	1798	-1.108571141	2	449	170.35	6.305	8.42	73.1	3787
37646	1	66	4	2	2	1.81	2	2	NA	2	3	1	2	2	2	2	72.885	359.41	34.25	50.67	4119.085	2137	12.64445464	2	2239	480.2	13.175	9.85	80.6	45677
37647	1	27	1	2	1	NA	2	2	NA	1	3	2	2	2	2	2	69.155	407.365	21.7	96.125	2883.47	2798.5	-0.897077321	2	662.5	117.4	5.945	10.61	84.4	4086.5
37648	1	64	3	2	2	0.92	2	2	NA	1	2	2	2	2	2	2	159.85	335.415	16.3	154.05	4125.415	3604	4.145216061	2	789.5	117.15	6.58	24.565	214.25	2946
37649	1	71	4	2	1	3.33	2	2	NA	1	1	2	2	2	2	2	76.435	349.945	18.1	87.435	3004.145	2466	1.356762487	2	1041.5	113.05	9.255	8.365	128.5	7556.5
37650	2	60	3	1	1	1.89	2	2	NA	2	1	1	2	2	2	2	50.8	322.57	20.4	66.905	2942.895	2042.5	0.641615494	2	496	69.05	9.285	8.245	71.65	26760
37652	1	68	4	2	1	5	3	2	NA	2	2	1	1	2	2	2	125.315	154.38	16.25	63.375	2901.37	1663.5	8.012474753	2	2062	56.65	7.44	22.155	153.95	37234
37653	2	82	3	3	2	5	2	2	NA	2	3	2	1	2	2	2	65.41	274.98	10.55	88.29	1715.75	2106	-2.709158869	2	743	66.2	3.5	7.405	76.35	2187.5
37655	1	38	4	2	2	2.1	3	1	NA	1	3	1	2	2	2	2	108.22	415.535	18.9	131.37	2502.585	3252	3.05937957	2	975	62.45	12.255	15.21	200.15	2594
37657	1	75	3	3	1	5	2	2	NA	1	3	1	2	1	2	2	82.04	160.35	11.35	87.13	2015.285	1743	-1.033069096	2	592.5	95.4	5.81	10.095	97.45	5003
37659	2	42	4	3	1	2.99	3	1	NA	1	2	1	2	2	1	2	99.465	160.255	12.5	112.9	2930.11	2205	-0.95504682	2	515.5	19.8	6.5	14.985	125.35	3347
37661	1	34	1	1	1	0.31	3	1	NA	1	2	2	2	2	2	2	142.705	327.825	46.65	123.245	4284.995	2950.5	5.723420484	1	572.5	137.75	11.725	25.965	169	17235.5
37665	2	76	3	3	1	1.52	1	2	NA	1	1	2	2	1	2	2	53.535	183.675	16.2	37.805	1913.73	1254	-1.250633546	2	742.5	43.9	7.34	12.325	58.1	9257
37667	1	65	4	3	1	4.13	2	2	NA	1	1	1	1	2	1	2	171.55	310.695	26.25	134.59	2956.295	3498	7.372286662	2	2425.5	53.05	8.31	24.505	237.15	5280.5
37668	2	83	3	2	2	4.91	2	2	NA	1	1	1	2	1	2	2	60.995	191.62	19.5	54.23	3314.265	1455.5	3.640145545	2	1625	216.9	7.305	9.92	64.95	19236.5
37670	1	78	3	1	2	1.83	1	2	NA	1	1	2	2	2	1	2	81.35	222.165	12.05	97.405	1661.95	2084	-2.103857245	2	537.5	8.8	5.81	12.055	117.6	356.5
37671	2	46	4	3	1	5	1	1	NA	1	1	2	2	2	2	2	102.32	375.685	13.1	121.11	2286.525	2953.5	-0.08545295	1	571	63.65	6.9	14.09	122.55	5974
37676	2	24	5	3	1	4.22	1	2	NA	2	3	2	2	2	2	2	43.285	135.14	11.75	25.5	2964.845	920	-4.129233794	1	391	26.75	3.5	5.025	58.8	6560
37682	1	74	3	3	2	2.24	3	2	NA	1	1	1	2	1	2	2	40.2	258.765	13.7	68.735	2462.555	1874	-2.945439787	2	321	28.05	9.135	5.77	73	5652.5
37685	1	54	3	3	1	5	2	2	NA	1	1	1	2	2	2	2	107.795	265.71	23.35	102.265	5742.52	2378.5	1.330444551	2	620	177.8	8.545	9.645	124.25	6810.5
37686	2	29	3	3	3	4.97	1	2	NA	2	3	2	2	2	2	2	79.995	154.195	9.6	48.48	2423.735	1362	-0.49063902	2	983	34.25	8.545	10.18	110.05	3920
37687	1	44	3	3	1	5	3	2	NA	1	1	1	2	2	2	2	75.42	241.045	17.65	67.445	6256.6	1988	2.921485968	2	719	89.7	15.28	9.69	104.55	23343.5
37688	1	24	5	3	3	3.06	2	2	NA	1	2	2	2	2	2	2	93.85	381.36	17.5	93.965	3418.19	3383.5	3.594051019	2	1522.5	58.1	7.565	9.94	112.7	29931.5
37690	2	58	3	3	3	1.88	3	2	NA	2	1	1	2	2	2	2	102.83	269.85	36.85	75.22	3204.36	2080	2.374698236	2	884	61.4	7.31	18.735	122.8	16448.5
37692	1	22	3	3	1	3.88	2	2	NA	1	2	2	2	1	2	2	55.67	166.445	7.25	56.295	2816.48	1937	-4.123387521	2	268.5	8.7	3.555	7.405	97.6	119.5
37695	1	29	4	3	1	1.81	3	2	NA	1	3	2	2	1	2	2	124.215	209.38	11.1	93.695	2809.635	2217.5	3.505093927	1	98	24.8	8.165	19.33	162.8	34122.5
37697	2	55	3	2	1	3.37	1	2	NA	1	2	1	2	1	2	2	27.86	223.275	2.9	33.15	2081.75	1614.5	-5.150949911	2	290.5	38.35	2.795	2.77	56	2207.5
37700	1	72	3	2	1	5	2	2	NA	2	3	1	2	2	2	2	83.82	298.275	21.2	105.185	2168.885	2433.5	0.380701081	2	357	105.4	11.65	11.405	122.05	4778
37702	1	71	3	2	1	2.03	1	2	NA	1	3	1	2	2	2	2	35.69	172.42	6.35	60.75	1583.605	1360	-5.348452904	2	272.5	11	5.525	3.775	45.05	652
37708	1	54	3	2	3	0	2	1	NA	1	2	1	2	2	2	2	62.885	135.905	6.25	58.995	2804.075	1302	-4.135191121	2	312.5	15.75	3.405	9.12	70.3	1820.5
37710	2	43	3	3	2	3.51	1	2	NA	1	3	2	2	2	2	2	76.965	139.665	9.6	81.77	1850.055	1693.5	0.347917257	2	564	51.2	7.135	7.645	145.05	14914
37712	1	70	2	1	1	0.75	2	2	NA	1	3	1	2	2	2	2	83.605	139.645	8.05	25.625	1574.635	1118	-1.790044023	2	631.5	62.05	2.285	11.91	91.55	5942.5
37714	2	52	3	3	1	5	1	2	NA	1	1	2	2	2	2	2	85.495	250.71	25.6	94.405	2052.325	2147	6.477127563	2	662	314.1	16.405	14.375	118.55	18541.5
37715	1	45	3	1	1	5	2	2	NA	1	3	1	2	2	2	2	130.635	445.03	20.1	119.735	3070.97	3554.5	4.267695085	2	1301	66.9	13.125	15.985	161	12766
37716	1	37	5	3	1	5	2	2	NA	1	3	1	2	2	2	2	151.145	456.77	22.3	100.845	4192.475	3343.5	5.439194598	2	710	88.85	14.065	15.17	240.95	14348
37717	1	61	1	2	2	1.17	2	2	NA	2	1	1	1	2	1	2	76.235	151.695	18.8	50.815	3680.74	1368	0.598049722	2	454	154.85	5.915	9.41	115.25	11943.5
37727	1	65	3	3	1	5	1	2	NA	1	3	1	2	2	2	2	90.49	360.96	28.4	134.46	3619.13	3289.5	7.309091475	2	570.5	215.9	16.44	13.855	232.8	17621.5
37730	2	23	3	2	3	0.68	3	1	NA	1	2	2	2	2	2	2	90.015	205.49	12.55	61.575	2352.36	1750.5	7.605888392	2	415	161.75	50.555	7.92	127.3	4463.5
37732	1	28	4	3	3	3.06	2	2	NA	1	2	2	2	2	2	2	169.23	296.49	44.35	183.725	2797.65	3424	11.92190524	2	1150	305.95	19.27	22.32	161.65	37111
37735	1	30	5	3	3	5	1	2	NA	1	1	2	2	2	2	2	96.655	253.775	10.55	81.25	1830.545	2139.5	-0.832216531	2	844.5	25.95	7.545	9.99	130.8	1908
37738	2	30	2	3	1	0.83	1	2	NA	2	3	2	1	2	2	1	93.05	205	11.05	82.295	2307.955	1927.5	-2.128813429	1	407	14.35	3.525	16.205	114.05	597
37739	2	28	3	3	1	2.09	1	2	NA	1	3	2	2	1	2	2	65.09	338.855	17	48.925	2400.355	2040.5	1.048795408	1	967	118.4	6.92	9.78	110.85	10679.5
37741	2	54	4	3	2	3.66	1	2	NA	1	3	1	1	2	1	2	53.57	172.045	22.4	36.175	3154.675	1199.5	1.091159924	2	394	244.65	11.63	5.295	99.1	6008.5
37743	1	63	4	2	1	5	1	2	NA	2	1	1	2	2	2	2	73.955	220.705	19.3	125.05	1739.025	2262.5	-0.642533641	2	483	83	5.765	13.4	103.4	6508.5
37749	2	84	3	1	1	1.21	3	2	NA	1	3	1	1	2	2	2	83.54	268.7	19.65	51.49	2360.785	1841.5	1.290389674	2	1264.5	110.8	3.8	16.325	97.75	7900
37753	2	23	5	3	1	3.61	1	2	NA	1	3	2	2	2	2	2	47.31	131.93	12.5	39.21	1871.34	1055.5	-2.59542656	2	484	68.45	5.235	4.59	90.55	5342
[truncated: 8,905 more rows]
