# Supplementary material for: Association between the composite dietary antioxidant index and constipation: Evidence from NHANES 2005–2010
Source: PLoS One. 2024 Sep 27;19(9):e0311168. doi: 10.1371/journal.pone.0311168 (PMC11432863; doi:10.1371/journal.pone.0311168)
Supplement: S1 File — (ZIP) [file pone.0311168.s001.zip › CDAI/all/processed_data_no_missing.csv]

SEQN	XINBIE1	AGE2	ZHONGZU3	JIAOYU4	HUNYING5	PIR6	BMI7	YIYU8	YUNDONG9	Alcohol intake	XIYAN11	GAOXUEYA12	TANGNIAOBING13	FEIBING14	XINGZHANGBING15	GANBING16	DANBAIZHI17	TANSHUI18	XIANWEI19	ZHIFANG20	SHUIFEN21	NENGLIANG22	CDAI	Constipation	VA25	VC26	VE27	XIN28	XI29	HULUOBUSU30	AGE
31131	2	44	4	3	1	2	3	2	2	2	3	1	2	2	1	2	42.88	236.405	8.15	75.505	2054.175	1751	-3.761902799	0	386.5	52.7	5.37	5.56	60.8	2802	2
31132	1	70	3	3	1	2	1	2	2	1	3	1	1	2	2	2	65.17	226.76	19.45	51.455	2677.135	1807	8.393622966	0	1506	100.05	31.89	23.925	93.9	16050.5	3
31134	1	73	3	2	1	2	3	2	2	1	3	1	2	2	2	2	130.105	216.555	13.15	73.45	1682.45	2044.5	1.666733776	0	488.5	48.1	6.705	29.105	121.15	6345	3
31144	1	21	2	2	3	1	2	2	2	1	3	2	2	2	2	2	49.695	242.04	9.55	73.535	2813.495	1941.5	-2.967916724	0	145	67.55	5.935	7.02	67.95	7984.5	1
31151	2	59	4	2	1	2	2	2	2	2	1	1	1	1	2	2	40.615	189.45	5.75	44.03	2429.68	1311.5	-5.775918104	0	147	9.5	3.25	6.055	40.05	710.5	2
31153	2	44	5	2	3	1	3	2	2	1	1	1	2	2	2	2	117.14	438.35	55.7	121.75	5706.15	3133.5	17.33236614	0	1959	427.8	55	22.77	76	17891	2
31154	1	62	4	2	1	1	2	2	2	1	2	1	2	2	2	2	50.07	143.19	11	57.845	1099.375	1370.5	-1.220939275	0	454.5	69.95	5.53	6.015	55.85	22459	3
31155	1	38	5	3	1	2	2	2	2	2	3	2	2	2	2	2	133.045	343.04	18.6	84.8	3543.05	2682	3.65061919	0	535	87.85	9.755	12.82	223.2	14554.5	1
31158	1	71	3	3	1	2	1	2	2	1	2	1	2	2	2	2	106.89	423.025	21.3	156.595	3377.705	3663.5	2.502836795	0	1624	73.9	8.395	14.565	128.1	6379	3
31160	2	39	3	1	1	1	3	2	2	1	3	1	2	2	2	2	71.99	264.87	26.55	76.205	3880.895	2007.5	-0.951390292	0	366.5	77.35	7.685	11.005	112.85	4575.5	1
31162	2	71	3	2	1	2	2	2	2	2	3	1	1	2	1	1	55.84	180.205	14.45	82.14	2450.035	1651	-2.514051611	0	417	82.5	4.685	8.5	92.9	902	3
31164	1	54	3	3	1	2	2	2	2	2	3	1	2	1	2	2	87.495	320.41	21.35	162.27	3646.875	3017	0.137388981	0	710.5	26.5	13.5	11.29	100.8	7678.5	2
31167	1	37	3	3	1	2	3	2	2	1	2	1	2	2	2	2	165.82	282.725	26.3	109.935	5607.715	2766	15.49083765	0	779	87.8	54.33	48.87	172.05	11079	1
31179	1	71	3	2	2	1	2	2	2	1	1	1	2	2	2	2	91.88	393.92	20.6	105.425	2296.32	2840.5	1.386067938	1	1300.5	106.75	8.91	13.22	114	1465.5	3
31183	2	33	3	3	1	2	2	2	2	1	3	2	2	2	2	2	91.965	263.16	17.2	72.615	2251.07	2042	0.795886068	0	1206.5	75.6	5.92	13.02	105.25	8132	1
31186	2	46	1	1	2	1	3	2	2	2	2	2	1	2	2	2	98.72	320.285	17.35	119.235	2683.875	2811.5	2.478244764	0	1087	126.25	9.1	14.81	116.65	9587.5	2
31187	2	22	3	3	1	2	2	2	2	2	3	2	2	2	1	2	91.81	294.965	14.6	93.485	2285.815	2354	0.543220823	1	869.5	70.55	7.205	12.225	111.15	9937	1
31190	1	72	3	3	1	2	2	2	2	1	3	1	2	2	1	2	100.93	224.605	6	34.72	2134.36	1612.5	2.718486795	0	893.5	247.3	8.785	8.59	138	4572.5	3
31192	2	60	3	3	2	2	3	2	2	1	1	1	1	1	2	2	42.84	73.64	4.6	25.205	2076.5	690	-4.555795112	0	304	51.55	2.025	6.1	65.75	763	3
31194	2	47	1	1	2	1	3	2	2	1	3	1	1	2	2	2	82.08	376.525	36.25	59.675	3770.11	2326.5	1.522836999	0	1072	79.9	5.735	12.06	107.4	17440.5	2
31195	1	73	3	3	1	2	1	2	2	1	1	1	2	1	2	2	125.54	226.81	14.05	117.795	2439.625	2560.5	0.422028252	0	902.5	62.3	8.31	12.255	132.95	3277.5	3
31199	2	25	3	3	1	1	1	2	2	1	3	2	2	1	2	2	107.11	472.88	54.85	63.765	6711.395	2788	16.37445539	0	1461	305.55	24.91	21.59	223.8	51812.5	1
31205	2	43	1	3	1	2	3	2	2	2	3	1	2	2	2	2	88.055	258.26	22.25	100.74	2921.185	2260	1.170194356	0	811.5	59.3	6.385	20.39	100.9	10747.5	2
31207	2	20	4	3	3	1	1	2	2	2	3	2	2	2	2	2	29.715	161.815	5.45	30.18	780.975	1029	-5.26198574	1	93	26.6	2.46	3.395	60.6	4739.5	1
31208	2	47	3	3	1	2	1	2	2	1	3	1	2	1	2	2	51.82	120.21	9.55	48.75	1949.57	1116.5	-4.250424856	0	213.5	49.5	3.445	7.105	65.95	1714.5	2
31213	2	53	4	1	3	1	2	2	2	2	3	1	2	2	1	2	43.82	215.49	12.65	54.085	2744.845	1495	-1.840579862	0	578	130.75	4.425	7.045	66.4	5868	2
31214	2	46	3	3	1	1	3	1	2	1	1	1	2	1	2	2	50.685	207.205	8.7	64.62	1802.29	1596	-3.371060071	1	455	67.55	2.75	9.345	71.1	611	2
31220	1	50	3	2	1	2	2	2	2	1	3	1	2	2	2	2	78.63	289.065	19.05	65.545	3525.75	2033.5	-1.243642204	0	845.5	49.65	7.475	11.17	84.85	2943	2
31221	2	54	3	2	1	2	3	2	2	2	3	1	2	2	2	2	94.975	132.94	15.8	35.965	3390.035	1217	-0.646241323	0	714	84.7	4.18	6.625	126.7	8975	2
31227	1	64	3	3	1	2	1	2	2	2	3	1	2	2	2	2	69.85	284.035	29.2	88.86	2486.87	2156	1.911645843	0	594	129.8	8.43	21.68	105.4	6771.5	3
31228	1	34	1	1	1	1	1	2	2	1	1	2	2	2	2	2	54.625	239.8	14.85	39.48	2302.585	1544	-4.538523203	0	91.5	37.75	2.92	7.55	76.2	828.5	1
31232	2	56	4	2	2	1	2	2	2	2	3	2	2	2	2	2	42.185	512.715	19.3	120.575	2611.07	3222	-3.498927029	0	471	31.25	8.76	6.045	55.5	1480	2
31233	1	83	3	1	1	2	3	1	2	1	1	2	1	2	1	1	80.895	253.82	18.7	88.425	4105.695	2012	-0.026993809	0	672	92.55	4.395	17.28	116.2	2409	3
31241	1	40	2	1	1	2	3	2	2	2	1	2	2	2	2	2	84.84	182.055	15	52.03	5724.55	1521	-1.915794592	0	513.5	37.4	2.845	15.395	91.15	4520.5	2
31242	1	58	3	3	1	2	2	2	2	1	3	2	2	2	2	2	89.82	350.315	20	76.03	2285.92	2383.5	0.571925588	0	623	115.4	8.025	13.49	103.85	7412	2
31244	1	23	3	3	1	2	1	2	2	1	1	2	2	2	2	2	81.545	274.275	25.9	73.19	2851.95	2053.5	3.463786299	0	1459	214.25	7.145	10.015	100.45	13920.5	1
31252	1	35	4	3	1	2	3	2	2	1	3	2	2	2	2	2	78.57	368.14	21.05	114.5	2794.315	2825.5	1.335880323	0	610.5	118.3	9.165	9.51	116.4	14943.5	1
31258	1	20	2	1	3	1	1	2	2	2	3	2	2	2	2	2	143.495	356.055	37.5	118.245	2317.185	3014.5	8.482564451	0	217	67.85	15.59	29.55	158.55	47720.5	1
31261	2	49	4	3	1	2	2	2	2	1	3	2	2	2	2	2	59.56	226.13	15.7	61.635	3174.025	1736	-1.935669347	0	806.5	32.55	7.28	9.225	67.95	5552.5	2
31262	1	52	1	1	1	2	2	2	2	1	1	2	2	2	2	2	51.99	207.625	12.9	51.365	1666.025	1484	-3.674889625	0	177.5	25	6.38	7.995	56.3	6602	2
31266	1	62	3	2	2	2	2	2	2	1	1	1	2	2	2	2	83.03	250.445	12.45	138.595	2634.03	2853.5	1.158596905	0	699	114.15	11.66	9.505	131.15	5624	3
31268	2	40	3	2	1	1	3	2	2	1	2	2	2	2	2	2	30.39	219.025	9.45	30.525	4451.64	1246	0.285558939	0	915.5	170.2	5.185	4.26	60.65	18006.5	2
31273	1	62	3	1	1	2	2	2	2	1	3	1	2	2	2	2	97.48	215.69	13	101.57	2430.295	2280.5	-0.594537627	0	342.5	4.85	7.995	16.005	136.6	5422.5	3
31276	1	36	4	3	1	2	3	2	2	1	3	1	2	2	2	2	105.83	280.14	18.6	41.93	2743.84	1971	7.10156074	0	1567	189.05	9.02	8.625	162.2	34483	1
31277	2	61	3	3	1	2	2	2	2	1	3	1	2	2	2	2	141.18	141.455	14.75	68.505	3208.44	2267	10.92957192	0	528.5	108.8	5.525	75.31	185.55	11588	3
31279	2	76	3	1	1	1	1	2	2	2	3	2	2	2	2	2	73.7	281.605	16.2	161.02	2480.205	2788	5.964757115	0	1056.5	138.7	13.21	12.6	228	14413	3
31280	2	60	3	2	2	2	3	2	2	1	1	2	2	2	2	2	39.975	226.08	15.25	19.815	3148.175	1361	-3.49323312	0	318.5	38.85	3.94	6.64	56	9797.5	3
31284	1	80	3	3	1	2	1	2	2	1	1	1	2	1	2	2	52.91	139.6	11.55	60.045	1067.445	1532.5	-3.968053335	0	247.5	28.35	5.085	6.835	68.95	3432.5	3
31285	2	57	3	3	2	2	3	2	2	1	3	1	2	2	2	2	99.05	123.235	15.5	118.33	3129.67	1931	2.904172611	0	390	48.9	10.01	21.245	171.85	13903	2
31286	1	27	1	3	1	1	1	2	2	1	3	1	2	2	2	2	223.1	399.02	33.7	161.565	2778.775	3949	9.258674501	0	1062	130.05	11.315	21.105	341	14844.5	1
31297	2	85	3	2	2	2	2	2	2	1	1	1	2	2	2	2	52.155	175.395	14.55	45.425	1408.81	1294	-3.207629693	0	455	44.15	2.81	10.165	82.95	1442.5	3
31298	2	33	1	3	1	2	2	2	2	1	3	2	2	2	2	2	119.785	258.95	27.95	58.285	6108.14	2003	7.774095443	0	1145.5	190.1	5.68	12.24	114.2	57359.5	1
31301	1	66	1	1	2	2	3	2	2	2	3	1	2	2	2	2	75.155	217.475	15.05	74.285	1932.24	1808	2.424660969	0	379.5	342.75	6.015	7.065	151.65	2543.5	3
31303	2	33	2	1	1	1	3	2	2	2	3	2	2	2	2	2	55.11	125.395	7.5	37.96	1216.215	1064	-5.745735554	0	153.5	0.6	3.15	5.845	52	33	1
31304	1	53	1	1	2	2	3	2	2	1	2	1	2	2	2	2	73.005	309.435	22.05	44.45	2186.26	1882	-0.319234439	0	921	82.6	4.14	8.355	69.9	17684	2
31308	1	59	4	3	2	2	2	2	2	1	2	1	2	2	2	2	103.86	321.57	12.4	96.05	4431.5	3025	0.776169382	0	277.5	185.1	5.85	12.52	116.8	8652	2
31309	1	60	1	1	1	1	3	2	2	1	1	1	2	2	2	2	49.36	131.945	4.9	50.055	1147.345	1182	-4.239212325	0	262	7.05	4.095	8.75	73.8	1491.5	3
31311	1	71	3	2	1	1	1	2	2	2	1	1	1	2	2	2	78.075	194.175	7.6	69.305	1682.53	1709.5	-1.130509918	0	832	88.15	3.945	12.44	95.05	1415	3
31314	1	28	1	3	1	2	2	2	2	1	3	2	2	2	2	2	225.165	305.02	23.55	159.475	4614.92	3507.5	16.21408734	0	2079.5	411.55	34.225	31.49	198.25	5182	1
31317	1	24	4	3	3	1	3	2	2	1	3	2	2	1	2	2	119.205	549.975	12	154.83	3057.46	4030.5	2.300797622	0	556	175.5	11.125	11.44	155.4	4433.5	1
31323	1	83	3	1	2	2	2	2	2	1	1	1	2	1	2	2	47.93	150.1	10	38.68	2666.2	1121.5	-1.199671389	1	1213	89.35	4.14	5.635	49.25	11647	3
31324	2	47	4	3	1	2	2	2	2	2	3	1	2	2	2	2	106.055	257.545	20.35	85.845	2042.91	2196	-1.111047019	0	286.5	31.1	3.47	19.8	111.05	5773	2
31325	1	27	3	1	1	1	3	2	2	1	3	2	2	2	2	2	105.87	284.7	11.85	80.265	1714.81	2293	1.066858728	0	512.5	16.6	5.4	24.19	144.5	8110.5	1
31332	1	68	4	1	1	2	1	2	2	1	1	2	2	2	2	2	90.515	253.18	10.45	108.555	1658.175	2343.5	0.484184648	0	378	106.05	6.695	11.445	128.75	11632	3
31333	2	29	1	3	3	2	3	2	2	2	3	2	2	2	2	2	98.74	66.78	4.4	65.985	3453.25	1252	0.330495837	0	674.5	111	11.345	6.65	143.35	745	1
31334	2	55	4	3	3	1	3	2	2	2	3	1	2	2	2	2	18.3	204.79	8.9	36.24	1567.015	1178.5	-5.350657396	0	352.5	40.1	3.305	2.615	21.3	5370.5	2
31336	2	23	3	2	1	1	3	1	2	1	1	2	2	1	2	2	63.72	296.945	11.2	84.58	3200.55	2217.5	-3.111952096	1	211.5	99.55	4.07	6.63	84.6	1872	1
31337	1	54	3	3	1	2	3	2	2	1	1	1	2	2	2	1	129.37	339.56	20.35	126.69	3004.715	2994	6.402723128	0	1918	59.15	6.4	33.7	136.7	15210	2
31339	2	85	5	1	2	2	1	2	2	2	3	2	2	2	2	2	30.595	182.435	11.3	47.76	2093.08	1251	-2.055315728	0	255	178.95	7.875	3.815	64.9	2527.5	3
31343	2	61	3	3	2	2	3	2	2	1	3	1	1	2	1	2	74.515	213.705	18.65	47.09	2272.57	1571	1.357072942	0	554	68.35	7.12	14.53	117.6	18658	3
31344	2	55	3	3	1	2	3	2	2	1	3	1	2	2	2	2	68.325	161.85	13.65	62.755	1792.65	1435.5	-1.78353126	0	690.5	65.95	4.995	8.495	69.65	8963.5	2
31345	2	67	3	1	1	2	2	2	2	1	2	1	2	2	2	2	33.2	140.655	15.65	32.37	1677.495	950.5	-4.086153287	0	365.5	73.7	3.215	5.16	35	6627	3
31348	1	62	4	1	1	2	3	2	2	2	2	1	2	2	2	2	65.86	157.205	8.55	26.24	1253.895	1111.5	-4.061344661	0	496.5	39.55	1.85	5.175	66.45	4751.5	3
31358	2	62	4	3	1	1	3	2	2	2	3	1	1	2	2	2	86.605	180.11	7.35	74.65	2183.765	1742	1.099984647	0	362.5	103.1	5.92	20.12	125.55	8535.5	3
31372	2	48	4	3	1	2	2	2	2	1	2	2	2	2	2	2	92.035	242.125	17.15	89.415	1657.97	2114	-0.010950871	0	344	89.2	6.3	14.31	124.55	7589	2
31379	2	79	4	1	2	1	3	2	2	1	3	1	2	2	1	2	70.34	200.04	13.5	64.395	2539.2	1630.5	1.200531804	0	1258.5	191.15	7.475	6.82	60.3	11204.5	3
31380	1	69	4	1	1	2	1	2	2	1	2	1	2	1	2	2	57.06	162.335	10.7	55.895	1715.915	1458.5	-3.219782338	0	167	13.3	3.925	13.855	87.85	2447	3
31382	1	61	4	3	1	2	2	2	2	1	3	1	2	2	2	2	87.97	223.7	21.25	91.325	2264.17	2266	-0.030318356	0	366.5	79.8	9.04	13.76	122.65	4982	3
31387	2	40	4	2	1	1	1	2	2	1	2	2	2	2	2	2	35.525	129.85	6.4	25.71	1507.51	886	-3.23909017	1	193	102	3.445	5.925	49.05	9571.5	2
31396	2	55	1	3	2	2	3	2	2	1	3	2	2	1	2	2	75.84	206.15	12.3	47.425	4062.275	1794	-1.1721347	0	323.5	58.05	5.605	10.1	121.6	8326.5	2
31399	1	59	3	3	2	2	2	2	2	1	2	2	2	1	2	2	74.635	258.375	9.2	71.86	1499.045	1969.5	-1.201115537	0	759.5	112.8	3.935	12.585	86.05	602.5	2
31400	2	78	3	3	2	2	1	2	2	2	2	1	2	1	1	1	47.03	178.5	14.8	36.78	1235.335	1203	-4.302874478	0	201	22.95	4.725	6.195	67.5	3521.5	3
31407	2	64	4	3	1	2	3	2	2	1	2	1	1	1	2	2	105.695	214.78	19.65	117.755	5658.105	2297	2.754053288	0	421	89.75	11.895	10.3	217.5	9191	3
31410	1	42	3	3	1	2	1	2	2	1	3	2	2	1	2	2	92.91	340.38	21.75	93.815	3351.495	2570	3.747773023	0	787	169.4	8.865	10.72	146.9	20376.5	2
31413	1	34	2	2	1	1	2	2	2	1	1	2	2	2	2	2	87.735	212.93	12.3	116.98	2583.44	2235.5	-1.465584585	0	166	44.15	13.235	10.795	96.35	2166.5	1
31415	2	23	1	1	1	1	1	1	2	2	3	2	2	2	2	2	38.795	289.37	17.1	43.665	1595.275	1650	-5.024433428	0	196.5	23.35	3.8	3.9	71.1	753.5	1
31425	2	63	3	3	1	2	2	2	2	1	3	1	2	2	2	2	53.075	171.955	11	54.185	3839.465	1349.5	-3.049970098	0	483.5	46.55	5.59	7.08	63.8	5436	3
31429	1	40	4	1	1	2	2	2	2	1	3	1	2	2	2	2	124.42	218.445	18.8	111.05	2829.715	2377	-0.505287774	1	206	35.7	6.335	15.08	153	5319	2
31432	2	45	3	3	1	2	2	2	2	1	3	1	2	2	2	2	63.01	83.67	5.3	45.065	2029.795	1092.5	-3.257702217	0	259	18.65	5.13	4.42	113.95	4971.5	2
31434	1	57	3	1	1	1	2	1	2	1	2	1	2	1	2	2	62.915	203.87	9	93.305	2368.73	1888	-3.416287313	0	117	10.25	3.81	8.555	87.8	8829	2
31442	1	67	1	3	1	1	2	2	2	1	1	1	1	2	2	2	55.64	372.535	13.5	65.61	3299.185	2265	-3.759746833	0	207	33.65	4.295	9.995	65.7	3169	3
31447	1	85	3	2	2	1	2	2	2	2	3	1	2	2	2	2	56.35	305.795	29.7	55.375	2400.485	1852	2.346630678	0	945.5	168	9.685	21.995	60.75	6589	3
31452	2	54	4	3	1	2	2	1	2	1	2	1	2	2	2	1	40.96	218.47	12.8	67.15	1865.225	1561	-3.090346181	0	236	69.75	8.055	5.855	67.85	3314	2
31454	1	75	2	1	1	1	2	2	2	1	1	1	1	2	2	2	76.085	171.24	7.15	55.02	1240.085	1495.5	-4.154243134	1	178.5	10.05	3.165	8.64	83.6	2948	3
31457	2	61	1	2	2	2	1	2	2	2	3	2	2	2	2	2	88.69	225.855	16.4	84.61	3250.86	2002	1.095612757	0	1258	112.4	6.12	13.01	120.65	2203	3
31460	1	37	4	3	2	1	3	2	2	1	3	2	2	1	2	2	73.53	225.745	7.85	85.375	1042.835	1953	-3.169156287	0	137.5	11.45	5.22	10.91	104.4	2111	1
31464	1	64	3	3	1	2	2	2	2	1	2	1	1	2	2	2	68.265	184.775	10.1	78.19	1735.615	1770	-1.341615175	0	362	112.7	3.78	11.34	107.05	3680.5	3
31470	2	26	1	2	1	1	3	2	2	2	3	2	2	1	2	2	64.065	171.29	8.55	48.84	967.825	1379	-4.41327602	0	27.5	24.45	2.185	11.82	71.8	1183.5	1
31471	2	49	4	1	1	2	1	2	2	1	2	1	1	1	2	2	62.905	245.835	10.8	51.885	3630.47	2076.5	-3.47960002	1	394	27.8	2.79	5.005	108.2	3663	2
31472	1	76	3	3	1	1	3	2	2	2	1	2	2	2	1	2	84.045	297.02	13.35	120.34	3363.09	2572	2.890459697	0	2865.5	30.75	7.445	9.66	125.95	2583	3
31483	1	50	3	3	1	2	3	2	2	1	3	1	2	2	2	2	60.755	280.505	21.45	62.105	3166.955	1907.5	-1.36514191	0	342	145.5	5.32	8.315	102.85	2118.5	2
31486	1	50	3	1	1	2	1	2	2	2	2	2	2	1	2	2	109.135	198.27	10.6	115.13	2579.595	2262	0.407407538	0	500.5	31.75	7.195	18.565	133.15	7172	2
31487	2	37	4	3	2	1	1	2	2	2	3	2	2	2	2	2	57.62	110.04	13.15	46.97	3155.28	1083.5	-4.007435999	0	335	43.45	4.125	4.53	69.85	4059	1
31488	1	38	3	3	1	1	3	2	2	1	1	2	2	2	2	2	129.25	307.565	13.75	114.97	3052.62	2778	2.65143367	0	1168.5	15.55	6.885	19.24	153.95	13660	1
31491	2	46	4	3	3	2	3	2	2	2	3	2	2	2	2	2	117.185	334.855	12.55	105.01	3200.765	2730.5	1.99886189	0	882.5	63.65	5.1	16.92	153.2	12647.5	2
31496	2	51	1	3	2	2	2	2	2	1	3	2	2	2	2	2	65.22	244.75	12.45	111.51	2703.125	2207.5	-0.248525399	0	362.5	172.2	9.74	5.805	90.25	7321	2
31497	2	50	3	2	2	1	1	2	2	1	2	1	2	2	2	2	47.905	335.02	8.35	69.59	4240.835	2126.5	-3.987530442	0	378.5	5.8	5.275	6.725	74.9	2485.5	2
31502	2	38	3	2	1	1	2	2	2	1	3	2	2	2	2	2	50.205	195.755	9.9	75.565	1715.825	1641.5	-2.661944033	0	405	28.6	6.78	9.575	61.5	7796.5	1
31503	1	47	3	3	1	1	3	2	2	1	3	1	2	2	2	2	78.43	251.105	19.45	82.815	3531.405	2149.5	0.454114936	0	302	43.15	7.105	9.285	127.85	22510	2
31504	1	46	3	3	1	2	3	2	2	1	1	1	2	1	2	2	97.87	228.22	14.65	57.1	3739.105	2211	-2.093812159	0	247	12.6	4.54	13.95	134.25	1120	2
31506	1	73	3	1	1	1	2	2	2	1	1	1	2	2	1	2	44.015	172.68	15.4	34.425	1735.685	1136	-2.734135494	0	360	177.7	3.705	8.895	29.6	1789.5	3
31508	1	73	3	1	1	1	1	2	2	1	2	1	2	2	2	2	61.11	330.015	7.9	92.26	2685.085	2376	-3.092978159	0	531.5	5.15	5.65	8.055	100.45	748.5	3
31509	1	35	3	3	2	1	1	2	2	1	2	1	2	1	2	2	185.765	284.99	20.2	137.8	4904.77	3092.5	11.88199374	0	1571	374.4	12.05	26.2	211.05	18134	1
31512	1	51	1	1	1	1	3	2	2	1	1	1	2	2	2	2	133.785	440.845	29.2	92.885	2144.54	3086.5	6.656829873	0	1220.5	201.15	16.045	16.165	161.85	14321	2
31517	2	51	3	2	2	1	3	1	2	1	3	1	2	1	2	2	47.65	274.415	13.55	61.155	2761.52	1807	-2.230752392	1	376	12.6	8.545	8.535	83.8	8281.5	2
31518	2	40	5	3	1	2	2	2	2	1	3	1	2	1	2	2	57.715	207.895	15.85	52.275	2565.275	1506	-0.362367412	0	562	77.75	5.93	7.61	99.25	16267.5	2
31519	2	57	3	2	2	2	3	2	2	1	1	2	1	2	2	2	62.675	108.64	8.3	58.15	3157.035	1207.5	-3.446139209	0	360	40.1	3.94	6.64	75.35	5593.5	2
31520	1	53	4	1	2	1	2	2	2	2	3	1	2	2	2	2	65.89	194.755	11.95	76.665	3870.875	1693.5	-1.661378557	0	666	14.05	4.82	7.925	75.25	16633.5	2
31522	1	28	3	2	1	2	2	2	2	1	2	1	2	2	2	2	143.69	467.645	12.6	126.125	5240.455	3586	4.484595189	0	582	53.6	15.51	19.495	228	6964	1
31524	2	52	3	2	1	2	3	2	2	2	3	2	2	2	2	2	42.13	330.16	10.7	56.23	1959.56	1959	-1.722458041	0	409.5	121	5.225	6.185	70.35	9978	2
31528	1	20	1	2	3	1	2	2	2	1	3	2	2	2	2	2	68.965	315.97	22.35	50	2223.93	1952.5	1.272671526	0	658.5	192.1	5.14	11.51	83.05	14913.5	1
31529	2	42	3	2	3	2	3	2	2	1	2	2	2	1	2	2	63.225	116.195	9.8	46.22	6685.99	1135	-3.077928155	0	224.5	25.05	7.385	10.24	81.1	1879	2
31531	2	80	3	3	1	2	2	2	2	2	3	1	2	2	2	2	49.06	192.285	10.4	51.27	1793.56	1413.5	-2.599092842	0	629.5	25.85	4.24	5.25	85.75	9684	3
31533	2	20	1	3	3	1	1	2	2	2	3	2	2	2	2	2	49.23	200.98	11.8	42.205	2167.125	1341.5	-1.410441224	0	411.5	142	4.23	7.355	91.8	6063.5	1
31534	1	23	4	1	2	1	1	2	2	1	2	2	2	2	2	2	81.9	294.925	16.55	98.45	2338.24	2639.5	-0.598805712	0	180	114.15	7.335	11.565	125.35	3770.5	1
31545	2	33	1	1	1	1	1	2	2	2	3	1	2	2	2	2	91.455	268.455	24.45	55.835	2013.175	1903	1.147850194	0	520	116.5	4.92	12.495	101	20803	1
31547	1	27	1	1	1	1	3	2	2	1	3	1	2	2	2	2	105.42	284.525	28.6	115.265	3735.92	2552	0.807511332	0	934	115.8	6.545	12.575	109.6	6651	1
31548	1	69	1	1	2	1	3	2	2	2	2	1	2	2	2	2	126.07	251.975	32.95	101.535	2213.365	2396.5	3.618658298	0	311.5	43.15	9.55	23.675	125	29077.5	3
31550	1	23	3	3	1	1	3	2	2	2	2	1	2	2	2	2	72.605	375.265	7.2	56.63	2693.07	2259	-2.111223885	0	398	14.7	2.45	12.525	96.85	10588.5	1
31551	2	53	3	3	2	1	3	2	2	1	1	1	2	2	2	2	85.265	103.435	15.05	54.03	2701.985	1215	4.44964034	0	1318	101	10.03	10.02	91.1	36086	2
31553	1	48	1	2	1	2	3	2	2	1	1	2	2	2	2	2	160.665	340.27	17.85	126.485	4015.1	3440	6.036486427	0	250.5	362.95	4.03	31.555	159.4	4932.5	2
31555	1	43	3	2	2	2	3	2	2	1	1	1	2	1	2	2	109.725	423.33	22.85	109.1	3977.985	3575	2.329386271	0	663.5	92.95	10.59	13.27	169.65	8586	2
31563	2	61	3	2	1	2	3	1	2	2	1	1	2	1	2	2	48	156.76	14.8	48.31	3709.115	1246.5	-3.665398865	0	394	45.6	3.67	5.62	53.35	8426.5	3
31567	1	55	3	3	1	2	2	2	2	1	3	1	2	1	2	2	121.335	278.7	15.15	92.69	3079.83	2426.5	0.668488472	0	429	51.45	5.105	20.785	144.25	6572	2
31569	2	62	3	2	1	2	2	2	2	2	1	1	1	2	2	2	69.265	195.425	11.7	70.515	2663.23	1662	1.781638833	0	1369	85.9	13.475	13.505	90.55	3498	3
31570	1	52	3	3	1	2	2	2	2	1	3	2	2	2	2	2	86.35	264.635	16.6	85.815	1980.555	2152.5	0.488776677	0	468	114.25	7.305	10.745	130.65	8758	2
31577	2	52	3	3	2	2	1	2	2	1	2	2	2	2	2	2	75.645	146.56	11.55	66.555	1888.32	1471.5	-0.953801915	0	790	49.65	4.14	8.485	90.45	13977	2
31582	1	37	4	3	1	2	2	2	2	2	3	1	2	2	2	2	79.98	402.79	18.8	114.615	2072.84	2916.5	0.771232822	0	684	150.3	8.395	10.485	112.85	5459	1
31590	1	49	1	1	1	1	2	2	2	1	3	2	2	2	2	2	129.535	433.365	37.4	82.165	5977.735	2936.5	3.072939429	0	381.5	183.5	7.8	15.97	183.8	7125.5	2
31591	1	51	4	3	1	2	2	2	2	1	2	1	2	2	2	2	90.295	151.55	14.4	90.18	2288.125	1813.5	4.040279074	0	361	263.6	8.16	11.035	216.55	5767.5	2
31592	2	62	1	1	1	1	2	2	2	1	3	1	2	2	2	2	73.62	205.85	31.45	32.875	3668.515	1354	13.96064412	0	3227	377	10.19	10.4	72.45	59043	3
31593	2	58	1	2	1	2	2	2	2	2	2	1	2	2	2	2	23.575	121.89	4.6	28.055	3379.9	831	-6.159381171	0	108	12.45	2.715	3.475	37.1	2269	2
31599	1	42	3	3	1	2	3	2	2	2	3	1	2	2	2	1	109.385	366.74	21.85	121.105	3577.395	2951	1.514667854	0	904	34.75	10.285	13.615	187.25	923.5	2
31601	2	82	3	3	1	2	1	2	2	2	3	2	2	2	2	2	100.4	211.265	19.75	83.7	1824.855	1991	1.647004416	1	736.5	107.7	8.19	16.47	131.6	6592	3
31603	1	79	3	1	3	1	2	2	2	1	1	2	2	2	2	2	34.41	137.175	5.15	34.22	2015.585	1057.5	-4.745074464	0	209	53.7	1.965	6.445	31.8	6683	3
31608	1	40	4	3	1	1	3	2	2	1	3	2	2	1	2	2	100.095	249.06	20.05	79.365	2390.65	2086	6.859326067	0	1167.5	308.65	5.915	17.03	121.8	26541	2
31609	1	44	1	1	1	1	2	2	2	1	1	2	1	2	2	2	90.095	221.445	33.2	65.425	2812.485	1808	0.732816054	1	269	187.65	5.4	12.585	124.65	7180	2
31610	1	85	3	3	1	1	2	2	2	1	1	1	2	2	1	2	105.325	185.475	15.45	137.97	1961.13	2493.5	4.224627567	0	2134.5	74.25	8.585	17.565	130.7	8632.5	3
31619	2	31	3	3	2	2	3	2	2	1	3	2	1	2	2	2	94.93	234.325	19.55	90.965	4613.735	2172	1.229646025	0	835.5	90.7	5.195	14.735	152.95	5965.5	1
31620	2	53	2	3	2	1	1	2	2	2	3	1	2	2	2	2	88.92	182.585	15.45	53.93	3754	1568	0.270690374	0	921	68.95	7.41	10.47	129.5	5164	2
31622	2	71	4	2	1	2	3	2	2	1	3	1	2	2	2	2	24.035	151.02	10	13.53	1371.29	805.5	-3.929327564	0	351.5	158.4	1.745	2.325	30.45	4826	3
31634	1	67	1	1	2	2	3	2	2	1	1	2	1	2	2	2	53.05	331.54	23.15	59.225	1712.485	2028.5	-0.446339803	1	219	112.6	5.705	7.405	96.2	18214	3
31638	2	22	3	3	3	2	1	2	2	1	2	2	2	2	2	2	90.64	384.34	20.45	76.39	2347.915	2774.5	0.738447409	1	343	149.95	5.98	10.985	122.6	12089.5	1
31657	1	73	4	1	1	1	1	2	2	2	1	2	2	2	2	2	48.375	146.335	6.85	27.485	3404.645	1027.5	-4.0702577	0	317.5	58.5	2.36	5.745	63.95	4325.5	3
31658	2	46	4	3	1	2	3	2	2	2	3	2	1	2	2	2	112.535	240.9	15.65	80.775	1644.26	2122.5	2.340484168	1	642	29.75	8.925	20.61	145.75	14591	2
31661	1	48	4	3	1	2	1	2	2	1	3	1	2	2	1	2	84.48	162.75	12.45	52.345	2041.625	1459.5	-2.115010038	0	282.5	35.9	6.445	7.785	128.6	3519.5	2
31662	2	44	1	2	2	1	2	2	2	2	3	1	2	2	2	2	54.04	211.635	14.95	53.825	1466.015	1524	-3.605350738	0	180.5	20.55	5.325	7.085	86	4704.5	2
31663	1	76	3	2	1	2	3	2	2	2	1	2	2	2	2	2	70.09	391.73	17.3	65.67	1903.1	2388	-1.390863911	0	608	45.9	4.18	9.63	113.7	7474.5	3
31666	1	39	4	2	3	1	2	2	2	1	3	2	2	2	2	2	122.52	408.045	16.45	164.735	3540.33	3570.5	16.0007933	0	5254	364.5	12.875	17.05	200.85	7362	1
31668	2	85	3	3	2	1	1	2	2	2	3	2	2	2	2	2	47.89	232.7	20.35	39	1974.91	1444	1.978131284	1	1633.5	105.1	6.565	8.01	54.35	23387	3
31669	2	25	1	2	1	1	1	2	2	1	2	2	2	2	2	2	70.06	102.045	11.25	19.085	2887.56	1006	-3.853744676	0	238	35	2.83	4.795	95.05	4815.5	1
31674	2	28	3	3	1	2	3	2	2	1	1	2	1	2	2	2	76.04	199.695	11.75	86.795	1743.9	1870.5	-1.86995397	0	359	72.25	4.95	13.32	87.3	3407	1
31680	2	24	1	1	1	1	2	2	2	1	3	2	2	2	2	2	151.01	441.135	33.15	103.315	2580.355	3267.5	5.94314173	0	1416	143.25	8.695	15.285	168.9	22870	1
31681	1	22	4	2	3	2	3	2	2	1	2	2	2	2	2	2	99.745	83.31	1.05	72.67	913.445	1406	-0.634402251	0	352	16	3.495	17.34	172	1945	1
31699	1	31	4	3	1	2	2	2	2	1	3	2	2	2	2	2	88.82	396.34	14.15	82.85	1604.805	2637.5	-1.458863165	0	351	129.6	4.8	9.325	104.85	2182.5	1
31702	1	22	5	3	3	1	1	2	2	1	3	2	2	2	2	2	101.685	248.475	11.6	85.88	2165.325	2185.5	0.544023745	0	450.5	65.25	7.44	15.125	170.15	1943	1
31706	2	45	3	3	1	2	1	2	2	1	3	2	2	1	2	2	46.365	197.41	19.05	36.615	2442.41	1442.5	-2.62318789	0	419.5	89.45	3.88	6.99	59.35	8785	2
31707	2	75	3	2	1	2	3	2	2	1	3	1	2	2	2	2	60.405	210.555	13.85	82.99	2446.94	1971	-0.344889465	0	572	103.6	3.77	18.405	87.35	5075.5	3
31709	1	39	3	2	1	2	2	2	2	1	1	2	2	2	2	2	164.15	364.805	6.35	127.935	5518.92	3620	1.348103675	0	1005	84.2	4.28	16.995	156.75	2797	1
31710	1	42	3	3	1	2	3	2	2	1	1	1	2	2	2	2	94.435	514.645	28.95	121.45	5120.69	3435	7.198015788	0	2505.5	110.55	13.345	12.965	138.05	21694	2
31711	2	23	4	2	1	1	3	2	2	2	3	2	2	2	2	2	83.645	290.245	11.1	98.02	1422.735	2343	-0.118236287	1	608	86.5	5.89	10.42	136.55	5817	1
31721	1	62	4	3	2	2	3	2	2	2	3	1	2	2	2	2	41.88	203.92	11.9	66.075	2076.495	1549	-3.480768025	0	481.5	36.95	5.6	4.135	45.7	10051.5	3
31724	2	37	5	3	1	2	1	2	2	1	3	2	2	2	2	2	79.825	187.165	16.45	74.85	2768.585	1787	-0.240637613	0	486.5	94.15	6.205	11.27	109.9	9456	1
31725	2	48	1	2	1	1	3	2	2	1	3	1	1	2	2	2	117.575	308.775	29.25	120.39	3451.3	2712.5	-0.281252992	0	508.5	39.25	4.585	17.365	120	8139	2
31729	1	80	3	2	2	2	2	2	2	2	1	1	2	2	1	2	93.795	336.655	34.65	81.34	3740.92	2394.5	5.00327919	0	1011	163.7	14.45	19.195	112.5	15808.5	3
31732	1	53	4	2	1	2	3	2	2	1	1	1	2	2	2	2	43.765	213.18	6.9	24.625	1182.72	1243	-5.941662334	0	38.5	4.05	1.235	4.625	73.55	95.5	2
31733	1	79	3	3	1	2	1	2	2	1	1	1	2	1	1	2	54.475	192.485	15.4	61.41	2162.065	1515	0.1635897	0	460	65.9	8.23	8.395	80.25	23232	3
31734	1	64	1	3	2	2	3	2	2	1	1	1	1	2	2	2	79.655	268.43	20.1	62.18	2021.38	1921	3.297197308	0	839.5	116.9	6.78	7.56	173.35	23912.5	3
31736	1	79	4	1	2	2	1	2	2	1	2	1	1	1	1	2	116.43	265.905	9.2	128.98	2499.125	2688.5	3.568689244	0	664	139	10.125	21.115	128.55	12872.5	3
31739	1	27	3	3	1	1	2	2	2	1	2	2	2	2	2	2	35.98	144.415	4.85	26.865	2369.775	960	-5.373740928	0	684.5	0.45	1.61	4.495	45.05	36	1
31741	1	75	4	3	1	1	2	2	2	1	1	1	1	2	2	2	73.045	232.365	9.75	65.445	1483.395	1800	-1.846503946	0	548	27	3.715	10.43	96.75	9698	3
31744	2	65	3	1	1	2	3	2	2	1	3	1	1	2	2	2	77.065	156.96	16.45	52.085	2781.125	1385.5	-1.609544355	0	658	75.55	3.91	7.135	81.6	10985.5	3
31746	2	77	3	1	2	1	2	1	2	2	3	1	1	2	1	2	80.285	191.43	16.25	73.17	1781.515	1724	0.120325102	1	800.5	22	6.095	12.71	114.9	13540	3
31747	1	37	3	3	1	2	3	2	2	1	3	1	2	1	2	2	98.415	310.055	14.4	79.5	3801.81	2377	-0.665851898	0	539	25.1	5.64	10.99	130.45	10335	1
31748	1	50	3	3	1	1	1	1	2	1	3	1	2	2	2	2	91.22	355.63	17.1	100.37	5438.45	2696	-0.857856114	0	427.5	44.25	7.815	14.165	105.9	5527	2
31751	2	25	3	2	3	1	1	2	2	1	2	2	2	1	2	2	83.93	222.935	8	98.525	1491.25	2107	-1.941086794	0	193.5	13.5	6.015	12.25	117.35	6440.5	1
31752	1	51	1	1	1	2	2	2	2	1	2	1	2	2	2	2	105.7	245.05	16.25	93.83	4139.52	2609.5	0.400731206	0	233	154.95	6.445	11.775	146.2	3945	2
31755	1	47	2	1	1	1	2	2	2	1	1	2	2	2	2	2	75.025	233.665	11	42.13	2152.2	1707	-1.328009403	1	308	126.65	4.01	8.5	105.2	6636.5	2
31757	1	27	3	2	1	2	3	2	2	1	2	2	2	2	2	2	59.515	582.335	12.8	79.22	3554.2	3233.5	-1.747044536	0	386	7.15	8.25	8.065	120.85	6911.5	1
31764	2	51	1	2	2	2	2	2	2	2	2	2	2	2	2	2	55.54	143.005	9.15	56.285	1706.025	1289.5	-4.096142483	0	263	23	3.085	7.71	62.15	6005.5	2
31765	1	70	3	3	1	2	3	2	2	1	1	1	2	2	2	2	35.26	256.49	10.25	68.695	1658.91	1807.5	-3.830816149	0	299	100.15	4.335	4.615	44.7	3874.5	3
31767	2	45	3	2	1	2	3	2	2	1	2	1	2	2	2	2	71.06	126.9	10.05	42.425	2767.17	1167	-3.637878802	0	241.5	33.45	4.805	9.06	73.3	2620.5	2
31771	1	32	1	1	1	1	2	2	2	1	1	2	2	2	2	2	104.045	314.45	18.5	101.03	2726.89	2545.5	-0.013287284	0	707	106.5	5.175	14.085	108.85	4559	1
31779	1	55	1	1	1	1	1	2	2	2	2	2	2	2	2	2	78.715	322.595	35.95	77.905	1699.165	2283.5	-1.172859266	0	236.5	69.3	7.955	8.68	136.55	3631.5	2
31785	2	83	3	3	2	2	1	2	2	1	1	2	2	2	2	2	91.35	238.7	17.25	54.83	2183.21	1770	1.700766561	0	697	173.9	7.055	12.56	91.25	14377	3
31786	1	27	3	3	3	2	1	2	2	1	3	2	2	2	2	2	169.435	335.96	10.85	154.44	4025.665	3695.5	3.367033902	0	914	8.75	7.885	23.04	235.65	2730.5	1
31793	2	27	1	1	3	1	2	2	2	1	3	2	2	2	2	2	30.895	102.24	2.8	26.715	1178.39	756.5	-6.568993401	0	116.5	4.35	1.28	3.35	46	95	1
31795	2	60	1	1	1	1	1	2	2	2	3	1	2	2	2	2	55.605	222.93	23.25	52.305	1447.02	1542.5	-0.420411864	0	813	128.9	9.68	7.795	61.4	6730	3
31796	1	60	4	1	1	2	3	2	2	1	1	1	1	2	1	2	66.055	188.225	14.1	73.86	2392.845	1697.5	-2.938747304	0	125.5	27.9	4.845	8.76	113.8	3869.5	3
31799	2	47	3	3	1	2	1	2	2	1	3	1	2	2	2	2	124.465	165.465	10.55	85.805	3545.925	2063	2.620429227	0	688.5	44.7	7.5	15.165	226.25	7927.5	2
31800	2	60	3	2	2	2	1	2	2	1	3	2	2	2	2	2	56.6	175.675	15.35	31.285	2980.07	1197	-4.051835921	0	662.5	22.7	2.445	6.27	63.25	2418	3
31802	2	60	3	2	1	2	2	2	2	1	1	1	2	2	2	2	36.12	131.49	6.35	46.875	2270.63	1149	-3.464336815	0	621	41.1	3.865	5.02	61.45	5874	3
31807	2	57	2	3	2	2	3	2	2	1	3	1	2	2	2	2	84.375	182.435	6.25	75.97	3261.74	1755.5	-1.602990208	0	314	20.8	4.145	15.03	95.15	10295	2
31808	1	79	3	3	1	2	1	2	2	2	3	1	2	2	2	2	46.225	97.46	3.7	45.5	930.62	975.5	-3.063235074	0	559	24.75	7.665	9.08	65.3	622.5	3
31813	2	47	1	3	2	1	2	2	2	1	2	2	2	2	2	2	49.05	220.04	15.2	56.495	3168.625	1547	2.426018259	0	314	128.9	6.725	6.2	76.55	44152.5	2
31814	1	58	3	3	1	1	2	2	2	1	1	1	2	1	2	2	129.7	289.73	19.8	138.635	4127.045	2926	1.638927595	0	560	39.5	6.68	25.405	144.55	6122.5	2
31820	1	58	1	1	3	2	2	2	2	2	3	2	2	2	1	2	123.805	321.585	45.35	38.425	1557.995	2109	1.445932632	0	840.5	49.7	4.265	20.295	174.2	2976.5	2
31827	2	46	4	1	3	1	2	2	2	1	2	1	1	2	2	2	62.795	165.185	7.35	79.675	2025.8	1619.5	-2.890324918	0	496.5	42.5	4.945	7.4	90.75	2462.5	2
31830	2	62	1	2	1	1	2	2	2	2	3	2	2	2	2	2	91.935	406.405	16.95	84.04	2211.965	2723.5	1.75767239	0	979	68.5	9.205	10.305	160.85	8839	3
31831	1	46	3	2	1	2	3	2	2	1	3	2	2	2	2	2	107.55	283	13.2	139.105	2859.88	2790.5	1.535984623	0	866.5	33.45	8.845	17.54	145.05	7391	2
31833	1	41	1	1	1	1	2	2	2	2	3	2	2	2	2	2	34.945	188.52	15.25	35.55	955.855	1185	-5.154449574	1	199.5	8.8	4.835	4.945	60	525.5	2
31843	2	54	4	3	1	2	2	2	2	1	2	1	2	1	2	2	61.415	153.42	9.3	57.77	2435.855	1513	-3.839647153	0	663.5	16.15	3.29	5.685	83.35	588	2
31852	2	20	1	2	1	1	2	2	2	2	3	2	2	2	2	2	140.595	397.025	22.25	112.615	2675.53	3152.5	9.428052492	0	1373.5	321.1	11.565	15.94	269.2	8351	1
31857	2	74	3	3	2	2	1	2	2	1	1	2	2	2	2	2	126.375	130.395	11.15	95.285	2017.115	1882	1.487497509	0	1295	24.1	5.92	11.06	160.35	10786.5	3
31858	1	37	4	2	1	1	3	2	2	1	3	2	1	2	2	2	133.105	202.61	12.75	105.265	2819.625	2297	0.441239809	0	464.5	54.5	10.12	11.76	155.8	5009	1
31859	2	46	3	3	1	2	2	2	2	1	3	2	2	1	2	2	104.52	296.135	17.4	113.89	3190.93	2613	-0.399911898	0	701.5	65.2	4.545	14.51	138.3	858	2
31861	2	22	5	3	1	2	1	2	2	1	3	2	2	2	2	2	59.895	159.575	11.55	56.05	2865.965	1458.5	1.963526878	1	234.5	14.85	4.425	47.385	99.8	1673	1
31863	2	29	4	3	2	2	1	2	2	1	3	2	2	2	2	2	54.055	194.275	7.95	66.53	1439.155	1703	-3.460266148	0	182.5	103.2	4.295	4.89	75.85	2375	1
31868	1	22	4	3	3	2	3	2	2	1	1	2	2	2	2	2	85.945	445.45	12.35	102.985	3224.495	3005.5	0.856453715	0	584	30.3	5.855	14.665	118.25	19947	1
31870	2	21	3	3	1	2	1	2	2	2	3	2	2	2	2	2	30.575	204.475	12.15	46.795	2072.675	1348.5	-5.333450384	0	126.5	46.25	5.06	3.925	35.7	1317	1
31871	2	23	1	1	1	2	3	2	2	2	3	2	2	2	2	2	90.485	377.305	21.25	48.735	3843.34	2288.5	1.500827565	0	455.5	209.65	3.4	12.55	128.25	10751	1
31873	1	32	4	2	1	2	3	2	2	2	3	2	2	2	2	2	51.69	147.355	5.95	58.205	1274.405	1319.5	-4.081915427	0	111.5	14.85	3.59	5.25	71.6	10132.5	1
31874	2	29	1	1	1	2	1	2	2	1	3	2	2	2	2	2	121.985	326.315	27.7	148.925	2744.665	3101.5	3.401079249	0	1184.5	66.25	12.61	14.38	127.95	16339	1
31878	1	55	1	3	1	2	2	2	2	1	2	1	2	1	2	2	87.375	184.64	13.55	118.645	2145.51	2130	7.106358447	0	1448	145.75	24.905	12.86	111.25	21562	2
31893	2	81	3	3	1	2	1	2	2	1	3	1	2	2	2	2	55.2	229.965	28.1	40.515	2577.045	1513.5	2.17482424	0	731	218.65	9.965	14.965	69.7	9268.5	3
31897	1	79	3	3	1	2	3	2	2	1	3	1	2	2	2	2	66.59	162.355	16.2	71.035	1391.095	1543.5	3.172000307	0	1035	82.45	8.17	8.855	103.65	33524	3
31898	1	73	3	3	2	2	1	1	2	1	2	2	2	2	2	2	58.175	192.885	29.1	92.39	3651.86	1759	2.69783998	0	1540.5	120.3	11.23	11.1	43.2	20513.5	3
31903	2	73	3	3	1	2	1	2	2	2	3	2	1	2	2	2	52.6	178.165	22.55	79.3	2875.75	1561.5	-1.750409262	0	830	40.55	8.645	8.1	40.6	10510.5	3
31913	2	48	3	3	1	2	1	2	2	1	2	2	2	2	2	2	71.2	130.855	8.7	106.44	2634.94	1737.5	2.4151186	0	974	46.8	21.285	14.805	105.05	3791.5	2
31914	1	51	3	2	1	2	1	2	2	1	1	2	2	2	2	1	135.12	293.945	8.7	115.295	2866.075	2917.5	-0.33010628	0	233.5	37.8	6.165	18.38	144.05	3987	2
31922	1	31	3	3	1	2	3	2	2	2	3	1	2	2	2	2	176.58	261.77	23.9	191.8	3626.345	3456	5.573474579	0	722	84.95	8.495	31.51	194.2	12823.5	1
31926	2	51	3	2	1	2	3	2	2	1	3	1	2	2	2	2	83.3	277.26	14.55	122.22	4676.86	2514	0.829305148	0	719.5	95.65	8.675	14.185	106.7	8041	2
31939	1	41	4	3	2	2	3	2	2	1	2	1	2	2	2	2	63.54	158.67	6.55	79.74	1599.325	1589	-3.032023447	0	86	6.5	5.86	8.49	129.05	2055.5	2
31943	2	65	3	3	2	2	3	2	2	1	3	2	2	2	2	2	59.255	183.835	17	58.325	2070.71	1472.5	0.782037925	0	651.5	203.85	6.69	8.135	77.1	12271.5	3
31944	2	66	3	3	3	2	2	2	2	1	2	2	2	1	2	2	55.295	302.485	11.75	66.61	2742.16	1954.5	-1.203506527	1	595.5	37.9	11.095	6.57	107.6	4646	3
31945	1	67	3	1	1	1	2	2	2	1	2	2	1	2	2	2	88.42	133.79	15.4	107.205	3998.135	1833.5	4.586657677	0	1658.5	95.8	13.05	8.895	137.25	19986	3
31946	2	65	3	2	1	2	1	2	2	2	3	1	1	2	2	2	46.64	136.755	9.45	29.725	2528.17	985	-5.76986941	0	142.5	19.6	1.445	4.615	52	1928	3
31947	2	61	4	1	2	1	3	2	2	1	3	1	2	2	2	2	50.905	203.34	13.35	46.485	1347.31	1420.5	-1.713973209	0	827.5	29.3	3.06	7.21	78.7	14616	3
31948	2	37	4	1	3	1	1	2	2	1	3	2	2	2	2	2	63.13	141.425	4.75	79.835	724.735	1535	-2.813977481	0	320.5	86.5	3.915	8.105	88.7	1863	1
31953	2	33	3	3	1	2	1	2	2	1	3	2	2	1	2	2	60.425	203.06	14.1	48.25	2762.715	1514.5	-0.341691866	0	724.5	81.6	11.57	10.995	83.7	3233.5	1
31960	1	56	1	1	1	1	2	2	2	1	1	2	1	2	2	2	91.39	264.91	26.45	78.26	2845.615	2104.5	-2.484778933	0	210.5	25.25	7.475	10.8	107.2	1434.5	2
31961	1	29	4	2	1	1	1	1	2	1	3	1	2	2	2	2	90.175	462.905	22.25	105.99	2315.33	3115	-0.359015046	0	431.5	51.45	9.07	11.395	131.65	5591	1
31964	1	77	3	3	1	1	3	2	2	2	1	1	1	1	1	2	74.4	206.385	23.15	58.305	2752.985	1662	0.079335783	0	698	101.95	6.995	10.07	104.65	9188.5	3
31967	2	63	4	1	2	1	3	2	2	2	1	2	2	2	2	2	68.525	165.4	9.5	92.6	2151.55	1749.5	-2.949768324	0	394.5	5.75	5.105	10.03	98.5	2947	3
31972	2	73	3	1	1	2	1	2	2	1	2	1	2	2	2	2	58.15	172.96	11.9	108.45	1686.455	1863.5	-3.337896609	0	499.5	31.4	4.965	8.34	75.6	1484	3
31975	2	51	3	3	2	1	3	2	2	2	1	2	2	1	2	2	128.985	221.185	20	72.5	3869.135	2029.5	2.356033827	0	1079	160.3	4.955	15.365	128	8044	2
31978	2	46	3	3	1	2	3	2	2	1	1	1	2	2	2	2	79.005	196.575	10.85	52.27	4348.8	1569	-2.359385474	0	478.5	50.35	3.64	7.785	107	4926.5	2
31979	1	51	3	3	3	2	1	2	2	1	3	2	2	2	2	2	143.495	400.765	36.3	162.56	2703.22	3997	10.52734689	0	617.5	223.6	19.065	24.7	148.55	43275	2
31991	2	33	1	3	2	1	1	1	2	1	3	2	2	2	2	2	45.295	136.005	8.45	28.54	1354.725	973	-3.826686547	0	384.5	104.95	2.15	5.43	47.25	3777.5	1
31993	2	61	4	3	2	2	1	2	2	1	2	1	2	2	2	2	65.71	190.235	7.8	57.405	1542.525	1536	0.401163567	0	1910	57	3.245	6.345	134.05	2197.5	3
31996	2	28	1	1	1	1	2	2	2	2	3	2	2	2	2	2	83.63	329.62	21.65	42.61	5337.01	2006	3.225402368	0	1678.5	199.1	4.255	13.6	94.75	11020	1
31998	2	39	1	1	1	1	1	2	2	1	3	2	2	2	2	2	84.05	298.255	13.7	63.49	2297.32	2094	-0.353687271	0	278.5	87.05	4.5	13.105	130.75	8996.5	1
32001	2	41	5	3	1	2	2	2	2	1	2	2	1	2	2	2	63.44	182.84	9.95	62.09	2423.965	1534.5	-2.722088907	0	789.5	15.9	5.745	8.205	70.65	3972.5	2
32003	2	77	3	2	2	2	3	2	2	1	3	1	2	2	2	2	101.055	274.02	14.8	116.505	1708.285	2529	0.22212468	0	534	54.8	7.3	12.91	165.9	2809.5	3
32011	2	74	4	3	1	2	3	2	2	1	1	1	1	2	2	2	56.605	135.845	10.25	56.025	3476.61	1262	-2.927813388	0	493.5	22.6	5.725	7.655	90.35	3118.5	3
32012	2	30	4	3	3	2	3	2	2	2	1	2	2	2	2	2	46.935	261.145	9.85	74.38	2806.05	1891.5	-4.045729083	0	341	15.65	4.15	5.39	74.15	4998	1
32013	2	58	3	3	1	2	1	2	2	2	3	2	2	2	2	2	55.225	224.87	27.8	29.29	3162.8	1323	0.896521505	0	986.5	91.05	5.225	8.03	74.6	24256	2
32015	2	60	4	3	2	2	1	2	2	2	2	2	2	2	2	2	65.655	342.45	14.75	84.4	2685.725	2351.5	1.663985156	0	1130.5	134.25	7.85	7.98	114.25	11732.5	3
32017	2	59	1	1	1	2	2	2	2	1	3	2	2	2	2	2	48.395	160.985	13.85	34.485	909.675	1121.5	-3.411982555	0	160	117.2	2.345	10.23	45.1	3739	2
32022	1	70	1	1	1	2	3	2	2	1	1	2	1	2	2	2	53.005	130.275	10.8	63.4	1436.5	1289.5	-3.659128676	0	377	37.1	4.27	5.31	79.9	4058.5	3
32030	1	80	3	1	1	1	1	2	2	2	1	2	2	2	2	2	124.245	318.55	21	149.905	2470.11	3079	3.185772235	1	1090	96.1	7.055	18.455	158	9960.5	3
32035	1	60	4	3	1	2	2	2	2	2	1	1	1	2	2	2	87.12	242.62	14.85	82.92	1991.785	2068.5	-0.735319471	0	407.5	70.25	7.315	13.61	117.25	3081.5	3
32036	2	44	3	2	1	2	3	2	2	2	3	2	2	2	2	2	123.995	410.625	21.35	99.52	3276.525	2989	7.114026045	0	1145.5	32.75	12.435	17.405	165.65	43290.5	2
32037	1	34	1	1	1	1	2	2	2	1	3	2	2	2	2	2	39.63	162.445	12.2	46.67	1902.065	1204	-2.457638388	1	334	92.75	4.395	5.145	68.2	11105	1
32039	1	77	3	2	1	1	2	1	2	1	3	2	2	2	2	2	76.375	271.04	14.85	76.38	3117.31	2208	-0.808857812	0	699.5	72.8	4.3	10.735	111.3	6787.5	3
32040	1	25	3	3	3	2	1	2	2	1	3	2	2	2	2	2	92.26	402.45	15.5	76.315	2815.515	2667	2.402713098	0	440.5	117.6	7.085	15.57	139.4	18415.5	1
32042	2	66	4	1	2	2	1	2	2	2	3	1	2	2	1	2	41.55	147.49	22.35	37.955	2157.69	1051.5	2.689518973	1	720.5	138.75	26.485	6.22	35.2	15855.5	3
32044	2	53	4	3	2	2	2	2	2	1	1	1	2	2	2	2	51.155	122.87	5.05	43.91	1271.485	1132	-2.922898435	1	349.5	108.45	4.105	5.325	75.8	3525.5	2
32046	2	33	4	3	3	2	3	2	2	1	3	2	2	2	2	2	24.55	92	2.75	25.975	2216.835	699	-1.228735571	0	70.5	137.8	3.03	24.33	58.65	588	1
32048	2	29	3	3	2	2	1	2	2	1	3	2	2	2	2	2	42.345	226.895	13.5	74.965	4716.925	2126	-3.767414621	0	355.5	24.95	5.04	10.48	54.55	2087	1
32055	2	30	1	2	1	1	2	2	2	1	3	2	2	2	2	2	89.165	271.045	14.05	93.85	2091.285	2242.5	1.351381021	0	1250.5	133.85	8.49	9.15	79.15	11369.5	1
32061	2	79	3	2	2	2	2	2	2	1	1	2	2	2	2	2	35.79	138.925	12	42.695	2342.115	1069.5	-1.124458417	0	416	162.8	7.53	4.49	65	9788	3
32062	1	73	1	1	1	1	3	2	2	1	1	1	1	2	2	2	54.58	148.285	14.35	91.4	2381.16	1589.5	-0.990457773	0	393.5	196.85	6.475	9.31	68.55	2057	3
32075	2	85	3	2	2	1	2	1	2	1	1	1	2	2	2	2	48.57	233.975	22.3	48.935	1511.06	1634	-0.165090446	0	847	92.95	6.66	12.37	53.5	13210.5	3
32079	1	50	2	3	1	2	2	2	2	1	1	1	1	2	2	2	154.135	339.71	22.6	113.045	3846.975	2967	5.649702511	0	1049	53.3	10.02	24.515	230.8	11272.5	2
32081	2	35	1	1	1	1	2	2	2	2	3	2	2	2	2	2	49.695	126.6	11.1	25.68	1518.955	928	-4.54910957	0	176.5	21.85	2.02	7.555	71.85	3488	1
32082	1	60	4	2	1	2	1	2	2	2	1	1	2	2	2	2	63.685	208.125	12.25	70.17	2869.025	1690	-3.522206724	0	232	62.5	6.895	5.87	74.4	899	3
32084	1	79	3	1	1	1	2	2	2	1	1	1	2	2	2	2	47.86	103.795	6.1	37.685	830.4	987	-4.875721429	1	277.5	7.7	2.065	7.4	74.45	216	3
32089	2	27	1	3	3	2	2	2	2	1	3	2	2	2	2	2	39.665	88.54	6.4	54.315	1500.28	999	-4.354003722	0	316	33.05	3.715	4.125	74.35	2804.5	1
32091	1	30	1	1	1	2	2	2	2	1	2	2	2	2	2	2	163.985	447.395	29.35	141.58	4038.815	3737	5.899935755	0	559.5	115.35	7.675	23.04	189.75	27710.5	1
32093	1	53	1	3	3	1	2	2	2	1	1	2	2	1	2	2	111.97	219.41	15.05	108.55	4678.035	2893	-1.54821431	0	281.5	4.5	2.66	13.515	162.4	4381.5	2
32094	2	45	3	2	1	2	3	2	2	1	1	2	2	1	2	2	84.87	248.095	19.65	109.365	3906.215	2275.5	0.995323448	0	769.5	44.4	5.59	15.545	104.05	18474.5	2
32098	2	21	5	2	3	2	1	2	2	2	3	2	2	2	2	2	22.34	130.905	15	40.715	402.84	972	-6.505824875	0	57.5	8.25	3.675	3.13	33.05	252.5	1
32099	1	65	4	1	3	2	3	2	2	1	2	1	2	1	2	2	49.33	251.99	8.55	68.475	4169.14	2049	-4.967853626	0	178.5	24.05	3.915	6.46	60.15	175.5	3
32104	1	33	3	1	1	2	2	2	2	1	3	2	2	2	2	2	159.52	408.69	17.55	200.065	4154.94	4051	5.419864248	0	531	62.15	13.775	28.54	245.25	2950	1
32107	1	50	3	3	1	2	1	2	2	1	1	1	2	2	2	2	132.47	348.205	32.85	86.53	4073.635	2697	9.710813293	0	892.5	255.35	10.285	15.755	206.95	41215.5	2
32109	1	32	2	1	1	2	2	2	2	1	1	1	2	2	2	1	138.25	268.815	10.75	109.78	3591.495	2616	0.442866111	0	174	86	5.14	17.22	176.6	2777	1
32112	1	41	3	3	3	2	3	2	2	1	3	2	2	2	2	2	102.67	362.665	14.7	116.665	3918.92	3138.5	-0.475358181	0	599	19.65	12.615	10.14	107.65	6380	2
32113	2	62	1	1	1	1	3	2	2	1	3	2	2	2	2	2	42.765	214.38	20.15	44.8	1810.535	1386	1.796735394	0	719	281.9	6.92	6.145	55.35	17234	3
32118	1	62	3	3	1	2	3	2	2	1	3	1	2	1	2	2	124.315	232.575	7.95	72.235	2406.635	2331.5	-0.057421585	0	516.5	23.5	3.835	20.955	136.45	5287	3
32127	2	49	3	3	1	2	1	2	2	2	2	1	2	2	2	2	64.865	118.625	9.35	71.17	1936.005	1375.5	-4.201857416	0	276.5	11.4	4.46	8.94	60.6	2831	2
32129	1	70	3	3	1	2	3	2	2	1	1	1	2	1	2	2	85.36	297.115	25.3	71.3	3144.795	2138.5	0.279084718	0	441	128.35	7.36	14.49	111.1	4595.5	3
32130	2	20	3	3	3	2	1	2	2	2	3	2	2	1	2	2	59.2	179.61	19.6	45.57	1271.57	1296.5	-2.570696677	1	273.5	114.8	7.265	6.85	65	2420	1
32133	2	30	1	3	1	2	2	2	2	1	3	2	2	2	2	2	98.685	300.335	33.1	71.04	2739.32	2174.5	4.364124885	0	387.5	193.45	7.025	22.05	102.25	26787.5	1
32135	2	38	3	3	3	2	3	2	2	1	3	2	2	1	2	2	59.37	97.62	8	55.48	2945.995	1148	-4.420441299	1	250.5	3.85	3.11	7.08	91.35	676.5	1
32136	2	42	3	3	1	2	3	2	2	2	3	2	2	2	2	2	115.355	262.95	18.4	123.195	3139.055	2593.5	3.779515531	0	1704	97.15	12.345	14.35	124.2	8548	2
32138	2	47	3	3	1	2	2	2	2	1	3	2	2	2	2	2	56.17	255.06	14.9	59.96	2319.775	1900.5	0.46593902	0	596	147	7.44	6.75	102.85	12790	2
32140	2	69	4	3	1	2	3	2	2	2	3	2	2	2	2	2	56.315	281.61	14.45	62.93	2602.91	1893.5	-2.283014919	0	630	46.2	3.92	5.555	67.5	13725.5	3
32143	1	58	4	2	2	2	2	2	2	2	3	2	1	2	2	2	128.66	200.635	17.8	90.04	2348.51	2124	3.343957422	0	1434.5	89.3	6.615	14.535	141.65	15351.5	2
32145	2	21	3	3	3	1	1	2	2	1	2	2	2	2	2	2	88.045	222.47	10.4	78.955	5225.495	2551	-1.634958092	0	576	21.95	5.42	9.705	122.75	4917.5	1
32153	2	43	3	2	1	2	2	2	2	1	1	1	2	2	2	2	92.055	373.395	23.65	91.59	5530.86	2657.5	5.99893226	0	1396	111.25	7.865	15.61	125.1	37011.5	2
32154	2	63	4	2	1	2	3	2	2	1	1	2	2	2	2	2	66.685	137.075	17.1	69.7	2147.275	1414	-2.492896708	0	296	54.95	7.625	6.21	69.25	9392.5	3
32161	2	38	5	2	2	2	1	2	2	1	3	2	2	2	2	2	52.57	153.79	10.55	60.655	2122.79	1532	-2.767069915	0	513	47.1	4.995	7.055	56.8	9738	1
32163	2	47	1	1	2	1	3	2	2	1	3	1	2	2	2	2	36.93	179.385	9.1	31.12	2007.225	1222.5	-5.29855981	0	138.5	13.55	2.005	6.14	53.8	3774	2
32164	1	22	3	2	1	2	1	2	2	1	3	2	2	2	2	2	129.615	274.84	19.8	124.995	2391.235	2711	0.933483264	0	573	19.55	7.47	15.625	179.45	6407.5	1
32167	1	75	3	2	1	2	3	2	2	2	1	1	1	2	2	2	38.945	132.995	5.6	37.48	1199.425	1014	-5.733302857	0	257.5	42.55	1.615	5.315	28.1	1092	3
32175	1	51	2	3	1	2	2	2	2	1	3	2	2	2	2	2	81.77	203.465	13.35	79.17	2030.99	2130	1.512983499	0	449.5	211.95	8.235	9.195	135.5	6007.5	2
32179	2	53	1	1	2	1	3	2	2	2	2	1	2	2	2	2	38.675	139.835	13.3	29.895	4195.895	946	-1.674658762	0	1292	79.3	2.09	5.875	38.15	12357.5	2
32183	2	23	4	2	1	1	3	2	2	2	3	1	2	1	2	2	79.965	212.285	6.25	67.485	2434.02	1775	-3.811935103	0	144	59.2	4.035	5.865	89.95	1586.5	1
32193	1	76	3	3	2	2	2	2	2	1	1	1	2	2	1	2	84.29	181.335	15.55	82.245	3779.82	2268	2.30630418	0	951	160.7	9.26	11.465	105.4	12361.5	3
32198	2	21	3	3	3	2	1	2	2	1	2	2	2	2	2	2	103.84	291.39	21	146.925	2805.335	3092	2.311695141	0	1032.5	64	10.26	17.89	139.7	6280.5	1
32199	2	27	3	3	3	2	1	2	2	1	3	2	2	2	2	2	105.58	219.125	8.05	93.52	1415.515	2134	-2.352128598	0	389.5	30.3	3.78	9.885	127.6	1968	1
32201	2	53	3	3	2	2	3	2	2	1	1	1	1	2	2	1	62.28	154.83	15.8	34.96	3079.425	1152.5	-0.497459632	0	911.5	102	3.905	12.705	62.25	10225.5	2
32205	2	35	5	2	1	2	1	2	2	1	3	2	2	2	2	2	65.265	209.245	7.6	40.12	2073.8	1453.5	-2.929821981	0	198.5	19.2	5.155	5.91	139.45	1918	1
32208	2	36	1	2	1	2	1	2	2	1	3	2	2	2	2	2	81.43	351.53	16.45	114.335	2736.99	2844	-0.488616426	0	582.5	24.2	8.44	13.35	121.55	5680	1
32211	1	55	3	3	1	2	2	2	2	1	1	2	2	2	2	2	43.555	204.865	11.6	55.605	3309.71	1464.5	-2.849315423	0	532	42.45	7.325	9.045	55.3	3377.5	2
32212	1	46	3	2	2	2	3	2	2	1	2	1	2	2	2	2	102.855	282.115	13.5	107.21	3083.76	2474.5	4.417767059	0	892	58.75	23.285	15.76	152.1	8090.5	2
32214	2	45	3	2	1	1	2	2	2	1	2	2	2	2	2	2	49.65	209.44	17.2	63.12	6033.06	1593.5	-2.727298859	0	649.5	45.85	6.935	5.485	70.8	4217.5	2
32216	2	53	3	3	1	2	2	2	2	1	3	1	2	2	2	2	55.085	298.14	11.95	77.585	2086.03	2075.5	-1.121888315	1	358	192.4	5.53	8.85	80.35	1758	2
32221	1	36	3	2	1	2	3	2	2	1	1	2	2	2	2	2	141.31	324.66	12.95	135.415	3208.665	3403.5	2.276952094	0	747	31.8	7.58	15.12	201.65	10185.5	1
32223	2	23	3	2	1	2	1	2	2	1	2	2	2	2	2	2	39.44	382.775	7	77.59	1566.72	2615	-4.444885184	0	121.5	20.4	5.39	4.91	50.2	7865	1
32225	1	23	4	1	3	1	1	2	2	1	3	2	2	1	2	2	120.875	449.46	12.55	129.265	2184.98	3426.5	2.195241196	0	825	97.15	8.495	19.04	148.8	4186.5	1
32226	1	40	4	3	2	2	1	2	2	1	1	1	2	2	2	2	72.465	348.785	13.25	49.93	1828.115	2131	-0.633051101	0	507	48.75	5.535	11.865	105.3	12272.5	2
32230	1	59	3	3	1	2	2	2	2	1	3	2	2	2	2	2	113.76	377.74	22.75	132.245	3434.02	3092	8.076337989	0	2082	98.9	16.5	15.88	166.1	23878.5	2
32239	2	60	3	2	1	2	1	2	2	1	2	1	2	2	2	2	45.645	104.745	6.15	37.65	1079.585	935.5	-4.449666523	0	106.5	8.95	2.905	5.305	75	7970	3
32240	2	35	4	3	3	2	3	2	2	2	3	2	2	2	2	2	36.45	202.045	15.25	40.025	2290.35	1289	-0.844824053	0	535	143.75	6.1	4.63	64.7	14720.5	1
32241	1	25	4	3	3	2	3	2	2	1	2	2	2	2	2	2	64.19	359.105	8.7	73.095	2258.325	2527.5	-1.391404695	0	372	153.4	4.265	10.49	73.95	4956.5	1
32245	1	61	3	3	1	2	3	2	2	1	3	2	2	2	2	2	115.46	197.27	17.7	96.94	4597.335	2119.5	5.862507048	0	1277	57.8	12.28	14.63	184.75	26926.5	3
32249	1	21	3	2	3	2	3	2	2	1	3	1	2	2	2	2	109.54	265.595	12.95	97.465	5665.99	2845	-1.617342833	0	170.5	10	5.42	9.38	181.7	2137	1
32251	1	35	3	2	1	1	1	2	2	1	2	2	2	2	2	2	44.66	255.415	4.8	53.965	2852.85	1657.5	-5.059625265	0	117.5	4.8	2.74	6.11	72.85	2484	1
32254	1	65	3	3	1	2	2	2	2	2	3	2	2	2	2	2	50.665	269.035	11.75	32.85	2088.015	1552.5	-4.316468698	0	448	41.3	2.64	5.91	68.3	535	3
32265	2	69	3	1	2	1	2	2	2	2	1	1	2	2	1	2	125.015	273.4	18.3	69.13	4920.52	2196	2.15406099	1	645.5	61.55	7.9	15.79	182.55	9564	3
32266	1	32	3	2	1	2	1	2	2	1	3	2	2	2	2	2	93.565	288.545	21.65	99.115	1601.62	2401.5	-1.601861714	0	405.5	14.25	6.03	11.46	117.7	6777.5	1
32268	1	65	3	2	2	1	3	2	2	1	2	1	2	1	2	2	75.92	246.355	17.65	76	4340.03	1942	-1.519673297	0	631	9.45	8.71	15.175	82.95	2237	3
32270	2	57	3	3	1	2	3	2	2	2	3	1	2	1	2	2	60.855	308.315	29.5	33.52	2613.125	1703.5	2.000362115	0	452	61.95	14.73	11.005	81.8	26521	2
32271	1	83	3	3	1	2	2	2	2	1	1	1	2	2	2	2	85.525	396.55	30.05	92.62	3163.095	2761.5	2.831533854	0	1142	146.35	9.66	14.14	99.35	12772.5	3
32272	2	83	3	1	2	2	2	2	2	1	1	1	2	2	2	2	19.965	148.505	9.4	36.545	1381.075	982	-6.32426598	0	74.5	13.9	3.76	3.02	31.4	1242.5	3
32273	1	28	1	1	1	1	2	2	2	1	3	2	2	2	2	2	53.155	115.505	8.85	25.69	1252.42	996	-4.760554647	0	81	26.1	1.645	9.975	54.05	3652.5	1
32279	2	73	3	3	2	2	2	2	2	1	1	1	2	2	2	2	93.39	191.41	23.75	50.85	2486.12	1711	-0.922626396	0	224	37.65	5.54	9.525	153.6	9249	3
32283	1	62	1	1	1	1	2	2	2	1	3	2	2	2	2	2	90.185	276.185	37.3	61.05	1952.18	1968.5	0.030675939	0	568	100.5	6.17	14.025	75.05	13124	3
32286	2	21	1	2	3	2	2	2	2	1	2	2	2	2	2	2	81.615	262.735	19.75	82.28	2321.865	2290	0.676780135	1	97	150.65	6.355	13.05	131.5	10584	1
32287	1	35	4	2	1	2	3	2	2	1	2	1	1	2	2	2	57.975	139.33	6.65	69.69	2542.895	1554.5	-3.356894967	0	504.5	26.8	4.415	5.445	71	7231	1
32290	2	43	3	2	1	2	3	2	2	1	2	2	2	2	2	2	59.56	175.14	12.05	60.125	2171.645	1442.5	-0.923589539	0	324	59.05	15.85	10.365	63.3	5531	2
32294	2	77	3	2	2	2	2	2	2	1	3	1	1	2	2	2	36.84	166.13	13.9	52.485	1063.96	1245.5	-4.701034647	0	167	26.55	3.085	5.91	60.3	4415.5	3
32295	1	50	3	3	1	2	2	2	2	1	3	2	2	2	2	2	65.97	321.345	14.75	75.645	2719.165	2169	3.883250317	0	582.5	20.2	28.185	23.675	105.65	4476	2
32296	1	43	3	3	3	2	3	2	2	2	3	1	2	2	2	2	102.61	303.715	12.2	89.415	1815.965	2410.5	-1.199195466	0	633	20.15	4.975	12.69	124.15	4702.5	2
32298	2	62	5	2	2	2	1	2	2	2	3	2	2	2	2	2	53.57	206.98	12.75	48.51	2322.685	1458.5	-1.740273446	0	744	49.75	8.76	6.48	66.3	7776.5	3
32300	1	53	4	3	3	2	1	2	2	1	2	1	2	2	2	2	28.71	238.32	9.05	52.55	1256.99	1570.5	-5.378738386	0	164.5	76.25	3.23	3.34	31.6	1055.5	2
32303	1	30	4	1	1	1	1	2	2	1	2	2	2	2	2	2	30.69	395.76	2.4	26.95	3172.94	2089.5	-6.22896086	0	3	37.65	0.815	4.23	43.9	1015	1
32304	1	34	3	2	1	1	1	2	2	1	2	1	2	2	2	2	78.44	215.72	6.95	79.865	2046.19	1883	-1.59696272	0	248	182.55	3.43	11.35	79.2	835.5	1
32312	1	83	3	1	1	2	1	2	2	1	1	1	2	2	2	2	62.77	225.35	23.2	56.055	1911.995	1623.5	3.735526704	0	1157	197.6	8.455	19.33	101	9363.5	3
32316	2	85	3	1	2	1	1	2	2	1	1	1	2	2	2	2	71.16	434.03	22.35	84.51	2580.03	2717	1.984975658	0	1022	117	8.95	13.1	112.15	10664	3
32321	1	66	5	3	2	2	2	2	2	1	1	2	2	2	2	2	81.095	210.47	19.2	41.685	3319.195	1508.5	0.507887057	0	865	69.45	4.615	7.895	102.25	21119.5	3
32324	1	34	1	3	1	2	2	2	2	1	3	2	2	2	2	2	86.93	313.705	15.45	70.395	2779.825	2253.5	3.777259933	0	514.5	76.25	25.15	19.41	111.75	6856.5	1
32325	1	36	2	1	3	2	2	2	2	1	1	2	2	2	2	2	61.84	264.89	8.65	39.13	2101.335	1649	-4.231095862	0	292.5	38.2	2.005	6.325	74.25	3552.5	1
32328	2	81	3	3	1	1	1	2	2	1	1	1	2	2	1	2	60.795	248.68	18.6	61.975	1951.595	2073	0.583730228	0	558	168	8.12	12.235	63.75	11540.5	3
32333	2	45	3	2	1	1	3	2	2	1	1	2	2	2	2	2	65.16	226.145	12.75	78.54	2393.115	1849.5	-0.751301333	0	990	63.55	7.255	10.91	75.9	5693	2
32338	2	35	1	1	1	1	1	2	2	2	3	1	2	1	1	2	101.645	407.68	34.7	69.395	2357.885	2636	3.5845785	0	424	81.6	18.565	12.395	154.1	16899	1
32343	2	61	4	2	1	2	3	2	2	2	3	1	2	2	2	2	70.26	249.55	16.3	84.915	2117.255	2022.5	-1.462048872	0	384	68.55	6.065	8.96	108.6	6739	3
32345	2	24	3	3	3	1	2	2	2	1	3	2	2	1	2	2	71.8	143.9	11.55	48.415	2442.7	1328	-0.503745884	0	720.5	32.45	6.035	7.895	93.6	18418.5	1
32349	2	32	4	3	1	1	3	2	2	2	3	2	2	2	2	2	85.42	281.775	7.45	92.12	2314.51	2283	-1.117363064	0	323	96.45	6.045	8.055	138	2900	1
32350	1	76	4	1	2	2	2	2	2	1	1	1	2	2	1	2	131.685	250.165	28	175.015	1708.55	3425.5	4.435967853	0	1840.5	102.55	12.705	12.145	139.85	10688	3
32358	1	53	1	1	1	1	1	2	2	1	2	2	2	2	2	2	141.645	289.39	35.1	145.39	1972.435	3036.5	0.52657712	0	55.5	55.05	4.925	20.08	163.45	8495	2
32360	2	55	3	2	1	2	1	2	2	1	2	2	2	2	2	2	77.75	175.3	5.6	56.215	1911.97	1512.5	0.125050033	0	748	50.6	14.3	7.565	135	845	2
32361	1	24	1	2	1	1	2	2	2	2	3	2	2	2	2	1	67.545	138.895	7.65	64.595	1762.21	1403.5	-3.919674185	0	221.5	60.3	3.41	7.72	71.7	1382.5	1
32362	2	28	4	1	2	2	1	2	2	1	3	2	2	2	2	2	116.785	210.52	10.9	109.045	1375.94	2425.5	0.953919036	0	288.5	24.95	9.55	9.28	198.55	11772	1
32368	2	42	4	3	1	2	2	2	2	2	3	2	1	2	2	2	42.05	216.395	12.25	85.025	1241.955	1755.5	-4.122261475	0	164.5	47.65	5.76	5.99	57	3464	2
32370	1	31	3	3	1	1	1	2	2	1	3	2	2	2	2	2	100.405	251.02	13.1	70.655	3783.78	2152	-1.023651586	0	674	17.8	5.895	12.37	136.7	2395.5	1
32377	2	72	3	2	2	2	1	1	2	1	1	1	2	2	2	2	21.405	142.465	5	22.345	855.745	857.5	-6.557030055	1	184.5	16.65	1.12	3.235	34.3	271.5	3
32378	2	20	4	1	3	1	3	2	2	2	3	2	2	2	2	2	46.485	268.445	8.55	58.935	1523.17	1749	-4.908160316	1	178.5	16.15	4.625	5.605	61.2	1441.5	1
32382	2	38	3	3	1	2	1	2	2	1	3	1	2	2	2	2	72.3	200.17	24.4	89.27	4350.38	1940.5	2.653706272	0	1359.5	57.15	11.565	12.48	77.35	21791	1
32383	2	83	3	2	2	2	2	2	2	2	3	1	2	2	2	2	71.525	254.225	16.05	43.74	3225.335	1663.5	0.948985704	0	800.5	97.05	5.49	11.86	95.55	17700.5	3
32386	1	34	3	3	1	2	1	2	2	1	2	2	2	2	2	2	80.995	398.72	23.5	87.765	3881.915	2958.5	2.338843388	0	1017.5	146.95	7.115	8.65	109.9	19255	1
32388	1	55	5	2	2	2	2	2	2	1	2	2	2	1	2	2	50.205	155.735	6.75	53.6	2095.87	1298	-4.120208322	0	295.5	39.3	3.065	9.845	50.7	2833	2
32389	1	28	3	3	3	1	1	2	2	1	2	1	2	2	2	2	66.225	204.595	14.85	28.165	2321.56	1432	-3.64066623	0	352	38.15	3.585	6.51	73.25	5351	1
32391	2	42	3	2	2	1	3	2	2	1	1	1	2	2	2	2	171.18	195.895	17.05	56.475	2176.97	2214	10.78992394	0	4025	36.85	6.165	32.515	177.3	16082.5	2
32394	1	20	5	3	3	2	3	2	2	1	3	2	2	2	2	2	83.87	164.66	3.35	30.39	2030.71	1331.5	0.712328969	0	981	135.6	2.31	16.7	122.9	1367	1
32396	1	20	2	1	3	1	1	2	2	1	3	2	2	2	2	2	60.455	214.02	12.2	43.375	3236.02	1669	-3.047797341	0	146	101.45	4.18	4.465	100.45	2791	1
32401	2	40	1	2	1	1	2	2	2	2	3	1	2	2	2	2	22.43	273.71	5.65	52.89	2579.73	1620	-1.629396892	1	813.5	183.1	5.31	3.41	17.6	10322	2
32403	2	78	3	2	2	1	1	2	2	1	1	1	2	1	2	2	63.885	305.385	12	120.735	4688.685	2518.5	-0.770013164	0	841.5	90.65	7.495	10.205	82.75	3904.5	3
32406	1	50	3	3	1	2	1	2	2	1	1	2	2	2	2	2	142.27	356.785	37.65	194.51	4413.68	3990.5	6.10620775	0	406	69.25	27.54	23.495	168.5	10310.5	2
32409	2	24	1	1	1	1	2	2	2	1	3	2	2	2	2	2	56.815	221.49	18.45	66.895	1477.25	1692.5	-3.062751983	0	231	33.55	4.27	9.245	82.25	6774.5	1
32414	2	78	3	2	1	1	1	2	2	1	3	1	1	2	2	2	64.06	228.49	19.3	78.615	2154.73	1846.5	0.397938241	1	1010.5	68.55	7.645	13.065	75.7	11715.5	3
32419	2	29	1	3	1	1	3	2	2	1	3	1	2	2	2	1	30.655	120.775	5.6	31.88	2703.045	881.5	-3.737028989	0	473.5	57.95	3.295	5.29	53.05	6037	1
32428	2	63	3	2	1	2	1	2	2	1	1	1	2	2	2	2	75.375	228.995	16.85	61.94	2345.65	1786.5	-1.545107337	0	347	65.75	4.035	13.9	97.25	6037	3
32429	1	21	3	3	3	2	2	2	2	1	3	2	2	2	2	2	69.92	175.655	9.1	106.385	2516.52	1926.5	-3.037426436	0	281	12.4	6.27	9.77	76.3	6104.5	1
32436	2	51	3	2	1	2	1	2	2	2	2	2	2	2	2	2	55.255	213.13	17.5	92.65	4023.27	2041.5	-1.998622757	0	541.5	65.95	7.525	7.93	67.5	6714.5	2
32437	1	25	4	3	3	2	3	2	2	1	3	2	2	2	2	2	127.625	433.305	17.75	61.865	4314.835	2760.5	4.360723946	0	1217	279.15	5.335	11.445	179.1	3740	1
32440	1	72	3	1	1	1	3	2	2	1	3	2	2	2	1	2	59.335	218.97	10.9	57.92	1817.93	1610.5	-3.306761336	0	571	35.4	4.57	6.87	73.95	2902.5	3
32441	2	38	3	3	1	2	3	2	2	1	1	2	2	1	2	2	92.44	260.485	11.5	83.175	3592.375	3097.5	-1.749133494	0	401	45.8	5.72	9.77	116	4693.5	1
32444	1	85	3	1	2	1	2	2	2	1	1	1	1	2	2	2	76.94	191.315	15.65	76.065	1971.56	1740	-1.350764459	0	499.5	72.8	5.285	11.065	111.95	3180.5	3
32447	1	65	3	3	1	2	2	2	2	1	1	2	2	2	2	2	95.175	252.665	25.55	71.935	2389.81	2138	0.474882131	0	776	84.9	8.43	9.375	129.35	7309	3
32452	1	74	3	3	1	2	2	2	2	1	1	1	2	2	2	2	48.62	215.725	22.9	43.435	2285.925	1609	3.847829181	0	865	190.65	12.825	23.34	104.5	3458.5	3
32459	2	62	3	3	2	1	1	2	2	1	2	1	2	2	2	2	73.14	253.325	14	97.28	2790.905	2174	-2.890457276	0	502.5	32.2	3.89	12.685	67.65	3034	3
32467	2	48	3	2	1	2	1	2	2	1	3	1	2	2	2	2	41.575	98.12	11.3	37.02	1969.395	1177	-2.223003972	1	1004	23.1	4.665	5.43	53.5	12576.5	2
32477	2	41	4	3	3	2	2	2	2	2	3	2	2	2	2	2	63.975	153.9	11.15	46.695	4268.125	1281	-3.453536973	0	227.5	48.25	3.71	6.22	102.55	2317	2
32483	1	40	1	1	1	1	2	2	2	1	1	1	2	2	2	2	81.67	256.57	20.75	66.25	1977.925	1921.5	-2.990042337	0	215.5	28.95	5.63	9.005	86.35	5623.5	2
32488	2	50	3	3	1	2	3	2	2	2	3	1	2	2	2	2	56.14	239.93	19.1	93.06	2980.55	2001	-1.61629562	0	498.5	36.1	10.425	6.835	81.9	8515	2
32489	1	62	3	1	1	2	3	2	2	1	3	1	2	2	2	2	48.785	135.98	12.35	55.62	2173.465	1204.5	-3.107892504	0	369	48.65	6.755	7.37	69.4	3287	3
32491	2	29	3	1	1	1	1	2	2	1	2	2	2	1	2	2	58.24	164.53	6.35	40.595	3718.425	1377	-1.581957821	0	770	53.35	4.865	7.055	72.6	12427.5	1
32494	1	37	3	2	3	1	2	2	2	1	3	2	2	2	2	2	75.42	243.325	20.65	68.905	2873.425	1862.5	4.242540392	0	1353.5	119.55	7.73	16.53	83.3	28218	1
32497	2	74	3	2	2	1	1	2	2	1	1	1	2	2	2	2	86.745	328.035	20.1	82.07	4312.23	2349	-0.178600362	1	849	66.75	6.22	16.495	97.6	3024	3
32503	2	29	2	1	2	1	1	2	2	1	3	2	2	2	2	2	143.045	356.075	27.8	114.225	4852.205	2999.5	1.296221337	1	654.5	21.75	7.475	20.11	181.2	1969	1
32504	1	58	4	3	1	2	2	2	2	1	1	1	2	2	2	2	102.39	204.955	6	107.585	2341.25	2546.5	-1.822921885	0	299.5	15.55	3.99	10.455	121.6	10098.5	2
32506	1	25	3	3	1	2	2	2	2	1	1	1	2	2	2	2	107.97	437.5	21.2	106.63	3194.485	3104.5	4.937757303	1	1255	214.3	11.91	21.47	131.2	2459	1
32517	1	61	3	3	2	1	1	2	2	1	2	2	2	1	2	2	76.21	396.915	22.55	108.725	2579.675	2854.5	-0.470502516	0	678	136.9	6.3	11.17	100.45	884.5	3
32520	1	38	4	2	1	1	2	2	2	1	3	1	2	2	2	2	130.03	400.57	24.45	134.345	2556.465	3332.5	11.87403765	1	1783.5	202.1	13.525	17.785	165.5	52671.5	1
32521	1	53	3	2	1	1	1	2	2	1	2	1	2	2	2	2	97.39	248.04	15.05	86.46	1959.51	2221.5	-1.019495789	0	216.5	53.15	6.785	10.59	166.55	806.5	2
32523	1	35	3	2	1	2	2	2	2	1	3	2	2	2	2	2	90.86	472.525	9.05	98.805	4462.92	3405	-1.119957185	0	217.5	38.75	7.51	14.22	100.25	8845	1
32540	2	60	4	1	1	1	3	1	2	1	3	1	2	2	2	2	54.2	139.655	8.3	37.245	1444.295	1099.5	-1.457495642	0	325.5	142	3.835	9.89	63.4	10012	3
32548	1	64	3	1	1	2	1	2	2	1	1	1	2	2	1	2	92.505	275.655	21.85	98.86	2672.11	2471	3.66982566	0	1032	127.15	9.875	14.635	121.4	19138.5	3
32550	1	56	3	2	1	2	1	2	2	1	3	1	2	2	2	2	116.77	374.41	19.65	140.825	3265.16	3166.5	8.207285578	0	1409.5	260.5	16.57	14.895	150.3	20944	2
32552	2	26	4	2	1	1	3	2	2	2	3	2	2	2	2	2	86.745	336.945	12.8	105.465	1831.56	2632.5	-1.045730947	1	292.5	100.9	5.15	11.465	114.85	5088	1
32556	2	41	3	3	3	2	2	2	2	1	1	1	2	1	2	1	66.52	94.53	6.15	35.865	3572.495	1094	-3.910783533	0	136.5	24.25	3.05	7.07	104.85	2131.5	2
32560	2	23	3	3	3	1	1	2	2	1	3	2	2	2	2	2	68.365	165.845	19.1	72.805	2623.375	1608	-2.350112423	1	486	46.1	6.905	10	62.25	6244.5	1
32564	1	43	4	2	2	2	3	2	2	1	2	2	2	2	2	2	98.02	420.115	11.65	123.73	3473.205	3142	-1.828649784	0	215.5	11.35	4.815	12.525	127.35	6903	2
32565	2	48	1	2	2	2	1	2	2	1	3	2	2	2	2	2	138.995	301.63	18.25	57.52	3500.695	2259.5	5.869094682	0	1588.5	142.5	6.49	13.285	189.3	21424.5	2
32566	1	43	4	2	1	2	3	2	2	1	3	1	2	2	2	2	95.155	253.435	14.15	40.14	2383.36	1905	7.827992168	0	1730.5	114	36.38	19.27	109.85	1394.5	2
32570	1	38	3	3	1	2	2	2	2	1	3	2	2	2	2	2	93.23	251.205	15.35	59.885	3060.1	1923	0.798896425	0	986.5	65	9.71	14.23	115.8	3585.5	1
32573	1	46	4	3	2	2	2	2	2	1	3	1	2	2	2	2	128.595	325.27	10.15	105.625	1990.36	2759.5	1.318034399	0	470	50.9	10.415	9.94	194.4	7504.5	2
32575	2	24	3	3	3	2	1	1	2	1	1	2	2	1	2	2	68.05	138.235	13.75	58.645	3554.795	1331	2.299454689	0	615	114.95	7.795	9.295	95.35	30418	1
32577	1	45	3	3	3	2	3	2	2	1	2	2	2	2	2	1	59.88	100.395	9.6	30.06	3687.51	902	-1.638213779	0	1012	15.1	3.555	4.945	72.05	17359	2
32581	2	83	3	2	2	1	3	2	2	2	3	1	2	2	2	2	57.425	204.88	12.65	24.845	2500.65	1239.5	-1.05368606	1	437.5	128.75	9.175	8.225	71.55	5574	3
32586	2	67	3	3	1	2	2	2	2	1	3	1	2	1	2	2	62.03	192.505	18.55	66.725	1961.055	1614	-2.129297573	0	307	157.9	4.02	8.845	70.35	2073.5	3
32588	1	65	3	3	1	2	1	2	2	1	3	2	2	2	2	2	116.77	356.355	30.55	102.685	3749.3	3111.5	6.515102546	0	1147.5	149.05	14.29	22.44	142.5	19081	3
32591	2	52	4	1	1	2	3	1	2	1	3	2	2	2	2	2	78.045	239.44	14.75	67.945	1764.08	1869.5	0.479480777	1	661	70.5	15.275	12.745	100.85	1620	2
32592	1	51	3	2	1	2	2	2	2	1	3	1	2	2	2	2	46.915	267.59	10.5	71.445	4201.925	2142	-4.621660661	0	352	36.7	4.975	6.685	41.2	632	2
32596	2	29	4	1	1	2	3	2	2	2	3	2	2	2	2	2	60.21	253.495	12.9	74.765	3067.63	1905	-3.79871685	0	179.5	76.85	2.335	8.065	73.75	1997.5	1
32599	2	45	3	2	1	2	1	2	2	1	1	1	2	2	2	2	31.55	95.235	3.2	36.115	1208.79	828	-6.129000735	0	21	4.65	1.305	4.235	60.75	1529.5	2
32605	1	39	4	1	1	1	3	2	2	1	3	2	2	1	2	2	63.795	428.83	13	83.355	3836.965	2670.5	-1.055700418	1	492.5	106	4.935	11.9	74.25	8783	1
32609	1	45	1	1	2	1	3	2	2	1	3	2	2	2	2	2	75.495	324.505	19.2	66.61	2136.195	2177	1.119674821	0	327	89.1	8.855	9.905	124.65	19610.5	2
32615	2	64	1	1	2	1	2	2	2	2	2	1	1	2	1	2	60.575	171.495	15.6	76.425	3591.87	1597.5	-2.176656674	0	718	52.95	5.935	8.325	69.8	5283	3
32616	2	24	3	1	3	1	1	2	2	1	3	2	2	2	2	2	58.39	244.56	10.75	68.945	2279.99	1815	-1.479702907	0	839.5	44.5	3.29	14.66	90.75	2470.5	1
32619	1	52	1	1	1	2	2	2	2	1	3	1	2	2	2	2	67.865	174.985	13	69.87	3821.63	1605.5	-2.334578257	0	236	72.95	4.68	6.595	110.65	5630	2
32620	1	51	1	1	1	1	1	2	2	1	3	2	2	1	2	2	93.3	286.025	25.15	90.595	1211.45	2329	-1.617633249	0	61	84.65	4.37	13.15	115.55	4711	2
32624	2	74	3	3	1	1	2	2	2	1	1	1	1	2	2	1	43.225	147.165	8.45	35.225	1882.26	1063	-3.416552551	0	286.5	80.9	3.125	4.115	65.55	8555.5	3
32626	2	33	3	3	1	2	1	2	2	1	3	2	2	2	2	2	86.955	231.005	17.05	141.585	2805.095	2499	0.37941699	0	563.5	31.9	11.085	13.005	122.6	8945.5	1
32629	2	71	3	2	1	2	1	2	2	2	3	1	2	2	2	2	25.84	115.64	13.55	26.93	1198.71	782	-3.581192766	0	112.5	112.9	3.195	4.28	39.65	10856	3
32632	2	55	3	2	3	2	2	2	2	1	2	1	2	1	2	2	92.385	249.35	20.05	156.975	2864.565	2700	-1.267354096	0	422	31.1	11.455	10.815	95.7	4137	2
32636	2	41	5	3	1	2	1	2	2	2	3	2	2	2	2	2	81.1	227.775	13.65	44.395	5107.315	1614.5	0.118814768	0	919	90.65	3.63	8.375	127.35	10195	2
32640	1	39	3	2	1	2	3	2	2	2	3	2	2	2	2	2	194.305	181.05	13.95	117.705	4318.785	2531	4.041719346	0	576	68.8	9.915	21.715	238.2	5157	1
32641	1	50	1	3	1	2	2	2	2	1	1	2	1	2	2	2	58.945	198.585	17.15	62.695	4728.665	1809	-0.428277205	0	271	46.6	12.05	14.5	86.3	8497	2
32650	1	31	4	3	2	2	2	2	2	1	3	2	2	2	2	2	89.975	299.935	12.45	93.56	2556.025	2379	-1.517617503	0	128.5	25.2	6.695	9.035	131.15	10233	1
32651	2	39	1	1	1	1	2	2	2	1	3	2	2	2	2	2	65.415	237.015	11.6	64.105	2192.19	1759	-0.813534232	0	281.5	134.7	9.02	8.13	97.7	4842.5	1
32653	1	20	1	1	1	1	2	2	2	1	2	2	2	2	1	2	119.885	433.285	27.75	109.275	4628.475	3183.5	3.425124814	0	510	226.65	13.96	15.73	147.75	694.5	1
32654	2	23	2	3	1	2	1	2	2	1	2	2	2	1	2	2	64.075	296.865	11.6	68.485	2699.58	2225.5	-1.440333273	0	439.5	15.75	7.03	7.42	109.4	12689.5	1
32656	2	20	2	3	1	1	1	2	2	2	3	2	2	2	2	2	102.39	368.425	21.3	118.8	2246.8	2956	4.249220009	0	1399.5	168.85	9.045	14.52	181.55	2855	1
32663	2	40	3	1	1	1	3	2	2	2	2	1	2	1	2	2	55.64	340.925	12.9	103.11	3278.84	2457	-1.109402006	0	403.5	65.65	12.115	16.07	57.55	1425	2
32666	1	85	3	2	1	1	2	2	2	2	3	2	2	2	1	2	73.47	262.225	9.75	81.44	2702.525	2052.5	-2.992303935	0	246.5	26.6	8.05	4.665	117.95	951	3
32671	2	29	3	3	1	2	1	2	2	1	2	1	2	2	1	2	152.77	266.455	12.55	169.985	3951.7	3171.5	4.415973564	0	1660	53.35	12.48	17.665	161.7	8492.5	1
32674	2	26	5	3	3	1	1	2	2	1	3	2	2	2	2	2	79.12	237.005	15.5	106.245	3028.685	2200	1.145714674	0	798	63.95	8.285	14.21	98.55	15565	1
32677	2	53	1	3	2	2	3	2	2	2	3	1	1	2	2	2	78.4	240.345	16.15	129.53	1888.675	2392.5	4.976729367	0	2239	40.55	10.365	7.655	125.3	28603	2
32681	2	67	3	3	2	1	2	2	2	1	3	1	2	1	2	2	112.305	303.44	33.7	74.625	3042.715	2355.5	4.137257483	0	706	109.55	14.16	11.8	158.5	20541.5	3
32684	2	67	4	2	2	1	3	2	2	2	2	1	2	2	1	2	48.495	206.575	13.8	60.785	2512.595	1536.5	-2.161442549	1	386	145.7	4.68	6.355	56.1	6878.5	3
32689	2	31	3	1	3	1	1	2	2	1	2	2	2	1	2	2	104.605	215.665	5.65	83.93	4319.94	2269.5	3.166686388	0	2510	53.5	3.9	16.5	148.75	559.5	1
32690	2	56	3	3	2	2	2	2	2	1	3	1	2	1	2	2	88.5	247.22	26.5	62.36	3314.61	1866	9.662481105	0	1292	231.85	21.05	15.675	123.4	36663.5	2
32691	1	43	4	2	2	2	1	2	2	1	2	2	2	2	2	2	122.96	268.58	9.85	121.475	2329.43	2855	0.94402692	0	454	86.1	7.675	8.305	208.05	3854.5	2
32693	2	21	1	3	3	1	1	2	2	1	1	2	2	2	2	2	56.74	233.025	9.85	57.27	3856.82	1671.5	-2.715216159	0	207.5	66.85	4.085	5.445	91.7	9533.5	1
32696	1	69	4	3	1	2	3	2	2	2	2	1	1	2	2	2	67.61	220.345	12.85	64.8	3026.865	1710.5	-1.32174896	0	449	115.1	3.62	12.81	88.35	4157.5	3
32697	1	67	3	2	1	2	3	2	2	1	1	1	2	2	1	2	68.695	136.63	12.05	55.54	2588.945	1316	-0.862383071	0	424	102.9	4.525	12.755	87.15	9050.5	3
32703	1	71	3	3	1	2	2	2	2	1	1	1	2	1	1	2	78.525	315.03	28.45	55.84	2555.005	2017	9.93444637	0	1264	255.05	31.265	11.585	133.45	24095.5	3
32709	2	47	3	3	1	1	3	2	2	1	3	2	2	1	2	1	52.03	173.78	11.25	50.265	3540.575	1339.5	-1.844734574	0	774	108.3	2.985	7.33	84.6	3605.5	2
32711	2	60	1	1	2	1	3	2	2	1	3	2	2	2	2	2	72.42	242.29	28.4	55.565	2849.875	1715	0.460735243	0	459	174.65	6.81	9.715	79.35	13481	3
32713	2	45	5	3	2	2	2	2	2	2	3	2	2	2	2	2	60.465	331.855	15.25	39.75	2175.24	1903.5	-0.325326835	0	791	190.7	4.595	7.07	69.4	7762	2
32714	2	26	3	3	1	2	1	2	2	1	1	2	2	2	2	2	67.69	243.26	19.2	78.63	2663.93	1981.5	0.222165684	0	901.5	96.5	7.56	11.125	73.5	11613	1
32716	2	66	1	1	2	1	3	2	2	1	3	2	2	1	2	2	36.94	239.54	19.6	34.16	2567.51	1392	-3.297264232	0	112.5	120.05	5.135	4.835	44.2	7914	3
32717	2	42	1	1	1	1	2	2	2	2	3	2	2	2	2	2	108.705	265.895	17.65	105.31	2471.795	2424.5	-1.119177922	0	535.5	39.75	5.075	12.09	112.7	7519.5	2
32724	1	23	3	3	3	2	2	2	2	1	1	1	2	2	2	2	94.585	296.18	11.85	96.35	3322.18	2965	0.200062245	0	784	33.95	3.87	20.93	114.65	6126.5	1
32727	1	65	4	1	2	1	3	2	2	1	3	1	2	2	2	2	81.295	138.83	6.95	69.85	2267.54	1817.5	-2.603178896	0	272.5	40.05	6.115	5.895	130.45	1377.5	3
32731	1	31	4	3	3	2	2	2	2	2	3	2	2	1	2	2	109.115	358.36	20.9	56.035	1954.9	2392.5	-0.314196582	0	853	44.95	6.13	15.845	120.65	836.5	1
32732	2	61	3	3	2	2	2	2	2	1	1	2	2	1	2	2	77.27	204.92	18.7	51.015	2606.955	1681.5	-1.406474616	0	434	30.55	6.395	8.54	93.3	14008	3
32733	2	40	3	3	1	2	1	2	2	1	1	2	2	1	2	2	67.715	186.67	20.25	89.7	4593.04	1969.5	2.719760812	0	1080	137.15	11.295	12.03	99.55	14016	2
32734	1	22	1	2	3	1	1	2	2	1	2	2	2	2	2	2	131.185	428.88	19.8	106.87	3108.69	3167	1.319274304	0	110	26.7	6.305	25.77	163.15	8764.5	1
32738	1	20	3	1	3	2	3	1	2	1	2	2	2	1	2	2	98.55	393.94	25.65	82.355	5247.65	3872.5	0.479985414	0	256.5	126.2	5.95	8.7	135.25	14565.5	1
32742	1	55	3	2	1	2	1	2	2	1	2	2	2	2	2	2	49.62	110.82	9.45	44.17	2920.455	1247.5	-3.61723565	0	630.5	12	3.3	11.615	50.9	2404	2
32745	2	43	5	2	2	2	1	2	2	2	2	2	2	2	2	2	72.785	202.56	3.75	53.345	1870.525	1569.5	-3.352016054	0	127.5	11.8	4.58	12.31	96.6	1338	2
32749	2	58	3	3	1	2	3	2	2	2	2	2	2	2	2	2	48.055	161.835	9.85	66.325	2870.215	1428	-3.71652406	0	290	47.05	4.935	6.4	79.8	1384	2
32755	1	31	4	2	3	2	1	2	2	1	2	2	2	2	2	2	133.32	334.59	11.55	114.76	1693.245	3289	3.371446291	0	951	114.55	7.98	17.595	188.6	5372	1
32759	2	38	2	3	1	2	1	2	2	1	3	2	2	2	2	2	87.785	290.02	17.9	95	1881.79	2305.5	1.112417478	0	654	173.6	9.645	12.675	84.5	7004.5	1
32761	1	85	3	3	2	2	2	2	2	2	1	1	2	1	2	2	56.61	186.585	6.95	40.03	1225.495	1320	1.592170437	0	2667.5	82.55	2.17	9.385	99.4	1762.5	3
32768	2	28	3	2	3	1	2	2	2	2	3	2	2	2	2	2	108.98	193.71	13.3	47.135	1988.12	1608.5	1.482358553	1	721.5	143.2	5.53	18.535	114.6	5919	1
32775	1	69	4	1	2	2	3	2	2	1	1	1	2	1	2	2	96.55	140.04	9.85	71.975	2200.76	1595.5	0.793683856	0	626	42.95	5.2	18.415	143.05	8552	3
32779	1	39	5	3	1	2	2	2	2	1	1	2	2	2	2	2	93.53	306.8	11.4	104.49	2850.605	2611.5	2.627535302	0	416.5	235.4	7.06	13.61	154.7	6144	1
32799	1	31	3	3	3	2	2	2	2	1	1	1	2	2	2	2	70.395	222.56	14.25	81.935	3037.415	1949.5	0.199937207	0	793.5	101	5.495	10.47	81.95	15062.5	1
32804	1	80	3	1	1	1	2	2	2	1	1	1	2	2	2	2	106.545	201.625	14.1	56.66	1821.555	1738	2.172352883	0	715	77.1	5.405	19.215	153.1	11978.5	3
32808	2	76	5	3	2	1	3	2	2	2	3	1	1	2	2	2	26.05	70.095	5.35	22.775	2393.845	583	-6.34057381	0	136.5	13.35	1.825	2.835	44.15	888.5	3
32813	2	41	1	1	2	1	3	2	2	2	2	2	1	2	2	2	100.35	312.45	14.5	81.215	3469.31	2363.5	0.024949934	0	740.5	30.15	5.42	18.225	124.65	4817.5	2
32817	2	66	3	3	1	2	1	2	2	1	1	1	2	2	2	2	72.45	227.29	17.65	67.835	3488.295	1784.5	0.934989606	0	722.5	157.4	9.295	11.95	95	5650.5	3
32821	2	60	3	3	1	2	3	2	2	2	3	1	1	1	2	2	44.665	166.38	20.4	33.725	3068.12	1114.5	0.300686849	0	530.5	127.55	6.075	7.86	57.75	24282	3
32825	1	37	4	3	2	2	3	1	2	1	1	1	2	2	2	2	117.305	359.35	16.35	94.045	4713.245	3441.5	5.792455375	0	533.5	120.25	10.31	14.72	216.4	27872	1
32829	1	21	3	3	3	2	1	1	2	1	2	1	2	2	2	2	90.125	373.385	8.15	92.83	3007.97	2812.5	-0.957870555	0	234.5	110.55	5.675	10.925	109.4	6608.5	1
32832	2	75	3	2	1	2	1	2	2	2	1	1	2	1	2	2	44.8	113.54	4.55	61.52	1718.18	1176	-3.765638707	1	640	8.5	3.465	5.735	90.2	888	3
32835	1	33	1	3	1	1	3	2	2	1	3	1	1	2	2	2	59.785	262.635	13.6	65.585	3457.09	1858.5	-0.513323354	0	564	149.35	4.605	6.825	91.1	10896	1
32836	2	39	4	3	3	2	2	2	2	1	3	2	2	2	2	2	93.375	228.005	17.85	69.08	2742.935	1892	0.704958025	0	548.5	118.9	5.925	7.145	176.45	6570	1
32837	1	33	4	3	1	2	3	2	2	1	3	1	2	2	2	2	80.555	253.7	7.65	70.205	2373.26	2054	-2.640205813	0	404	96.45	1.895	10.755	86.55	1019.5	1
32842	2	53	3	3	1	2	1	2	2	1	1	2	2	2	2	2	78.045	228.86	22.75	60.005	3861.6	1791	0.658042642	0	723.5	165.45	6.96	10.39	80.9	10566.5	2
32857	2	42	4	2	3	1	2	2	2	1	2	1	2	2	2	2	38.09	161.46	6.35	28.505	1609.055	1446	-4.42734507	1	64	140.95	1.44	4.12	35.1	4532.5	2
32859	2	65	3	3	3	1	1	2	2	1	2	2	2	2	2	2	44.995	232.205	15.45	35.775	1722.345	1403.5	-2.711403268	0	219.5	105.2	4.395	7.13	71.9	5981	3
32868	2	41	5	2	3	1	3	2	2	1	2	1	2	1	2	1	60.945	169.285	8.45	59.49	2150.5	1594.5	-0.471338419	0	992.5	59.8	6.18	11.09	62.9	12596.5	2
32880	2	62	4	1	1	2	3	2	2	2	1	1	1	1	2	2	73.385	171.28	10.95	70.28	2623.83	1594	-2.772998864	0	414.5	23.85	5.26	8.695	99.45	3284	3
32885	2	48	3	3	1	2	2	2	2	1	1	2	2	2	2	2	88.155	245.25	22.85	111.365	2586.75	2442.5	0.170949848	0	635.5	36.75	12.24	17.015	106.1	1619	2
32891	1	59	4	1	1	2	3	2	2	1	3	1	1	2	2	2	135.41	135.215	12.9	115.9	2984.63	2265.5	8.898738444	0	1246.5	75.95	10.65	19.135	246.9	37044.5	2
32892	1	34	3	3	3	2	2	2	2	1	2	1	2	2	2	2	117.99	409.41	25.1	138.135	6320.505	3972.5	11.47573918	0	888.5	65.8	39.695	31.645	184.2	18360.5	1
32897	2	54	3	2	2	2	1	2	2	2	2	2	2	2	2	2	66.07	200.98	7.45	63.545	2959.255	1609.5	-3.520042916	1	144	7.5	3.575	7.875	74.55	11608.5	2
32900	1	30	3	3	3	1	3	2	2	2	3	2	2	2	2	2	59.815	450.1	20.5	49.76	3243.815	2451.5	-0.625823645	0	174	197	4.98	7.18	106.25	6614.5	1
32901	1	24	4	3	1	2	3	2	2	2	3	2	2	2	2	2	111.56	409.77	12.35	82.34	1760.95	2823.5	1.783854326	0	585	64.8	7.65	12.955	171.75	12978.5	1
32904	2	29	4	3	1	2	3	2	2	1	3	2	2	2	2	2	25.34	170.65	11	22.675	2102.77	956.5	-4.639639352	0	362.5	74.2	3.235	4.245	28.9	3993	1
32908	2	62	4	2	2	1	3	2	2	2	2	1	2	2	2	2	101.56	362.2	23.9	69.705	2047.345	2447.5	5.727676512	0	821	239.3	10.69	13.37	180.35	16321	3
32910	1	39	3	2	1	2	3	2	2	1	3	1	1	2	2	2	96.14	237.615	16.05	122.1	5778.255	2407	3.039126445	1	958	49.25	9.425	18.03	150.75	14767	1
32917	2	49	4	3	2	2	3	2	2	2	3	1	2	1	2	2	51.225	220.65	11.7	65.065	1642.755	1635.5	-2.870768321	0	181	93.85	7.16	8.02	42.25	6925	2
32918	2	64	4	1	2	2	3	1	2	1	2	1	1	1	1	2	105.06	113.465	13.8	86.92	5017.995	1651	0.859561751	0	588	32.3	18.74	15.595	89.6	4018.5	3
32919	1	31	3	1	1	2	1	2	2	1	1	2	2	2	2	2	118.775	205.545	23.05	127.48	4702.81	2459.5	1.664583821	0	685	64.45	12.485	17.235	115.35	8342	1
32921	1	23	1	1	3	1	1	2	2	1	2	2	2	2	2	2	113.895	298.675	11.2	73.21	2613.07	2401.5	-0.814719696	0	453.5	37.7	5.68	11.235	127.45	9114.5	1
32922	2	31	3	3	1	1	2	2	2	1	2	2	2	2	2	2	105.555	196.36	12.05	165.305	4018.48	2687.5	1.443877277	0	611	35	14.04	12.98	164.85	4469.5	1
32923	2	23	3	3	1	1	1	2	2	1	1	2	2	2	2	2	98.255	291.605	15.95	102.875	3262.77	2549	3.226598652	0	1140.5	79.9	14.075	10.665	146.95	12595.5	1
32925	1	43	1	1	1	1	2	2	2	1	2	2	2	2	2	2	88.89	246.76	18.95	81.57	3039.835	2421	-1.851641971	0	241	28.75	5.27	10.1	104.95	10935	2
32926	1	70	3	3	1	2	2	2	2	1	1	1	1	2	2	2	76.585	200.805	14.9	87.6	3499.26	2176.5	-1.175021565	0	616	60.85	6.185	13.19	84.65	5491.5	3
32930	2	29	3	1	1	2	1	2	2	1	3	2	2	2	2	2	25.77	106.435	7.1	24.14	1594.72	737	-5.777186521	1	256.5	11.15	3.955	3.79	34.35	1583.5	1
32931	1	38	1	1	1	1	3	2	2	1	2	2	1	2	2	2	45.105	170.89	12.45	43.335	3667.54	1241.5	-3.168793995	0	133	111.75	4.185	5.995	55.65	7487	1
32932	1	74	3	1	1	2	1	2	2	1	3	1	2	2	2	2	76.69	283.195	22.35	55.5	2787.195	1901	0.21059902	0	565.5	216.6	4.74	9.95	94.75	4321	3
32941	2	56	1	3	2	1	3	2	2	1	1	2	2	1	2	1	67.605	144.455	12.95	43.84	2495.65	1220	-2.082350144	0	340	63.85	3.27	11.045	98.85	6092.5	2
32943	2	63	4	1	1	2	1	2	2	1	2	1	2	2	2	2	49.54	209.785	11.65	70.305	2023.985	1656	-1.439634492	0	208.5	145.4	5.17	6.505	79.45	10798.5	3
32950	1	44	4	1	1	1	1	2	2	1	2	2	2	2	2	2	101.095	363.205	18.05	113.775	3435.84	2847	0.508404292	0	378	108.1	9.14	13.675	141.45	2468	2
32952	2	76	3	3	2	2	1	2	2	1	1	1	2	1	2	2	52.51	197.625	14.65	71.97	1996.82	1620	-2.757281358	1	493.5	91.3	5.445	6.22	72	2202	3
32954	2	73	3	2	2	1	3	2	2	1	1	1	1	2	2	2	91.52	241.91	27.4	37.27	4422.595	1633	3.415469484	0	686	126.85	6.705	9.46	159.9	26646	3
32958	2	45	3	3	1	2	1	2	2	1	1	2	2	2	2	2	89.92	138.105	21.1	86.875	3553.75	1639.5	0.868517558	0	491	121.5	12.77	10.06	103.75	8520.5	2
32959	2	51	4	3	3	2	3	2	2	1	2	1	2	2	2	2	97.485	323.315	10.8	93.305	2704.1	2708	1.303259548	0	673.5	176.9	4.185	13.505	114.65	9538	2
32960	2	42	4	1	1	1	3	2	2	2	3	1	2	2	2	2	77.15	152.495	4.9	44.95	1318.23	1329.5	-3.802143416	0	126	27.85	2.275	11.54	91.45	976.5	2
32962	2	40	3	3	1	2	3	2	2	1	3	1	2	2	2	2	69.375	192.895	11.85	52.85	4013.015	1509	0.33552198	0	449	91.6	5.025	8.8	111.75	20163.5	2
32963	1	32	1	1	1	1	2	2	2	1	1	1	2	2	2	2	116.67	327.055	28.8	140.32	3967.44	3184.5	3.170520124	0	753.5	52.35	11.15	17.08	151.15	17410.5	1
32964	2	30	4	3	1	2	2	2	2	1	3	2	2	2	2	2	114.48	420.3	22.55	122.335	3709.77	3207.5	4.568314984	0	1390.5	111.5	7.665	21.43	151.6	11988.5	1
32965	1	40	1	3	1	1	2	2	2	1	1	2	2	2	2	2	178.365	559.09	50.35	117.355	7504.845	3941	14.28443573	0	1703.5	345.25	14.155	21.99	246	36192.5	2
32969	1	78	4	2	1	2	2	2	2	2	3	2	2	2	2	2	99.155	409.39	23.2	139.13	2621.905	3259	5.21182267	0	993	257.05	11.1	10.835	135.3	18109	3
32972	2	67	1	2	1	1	1	2	2	1	3	1	1	2	1	2	53.28	140.84	9.35	39.96	5617.06	1127	-3.161691954	0	217.5	27.55	5.03	6.35	100.75	5724	3
32979	1	50	3	2	1	2	2	2	2	1	1	1	2	2	2	2	64.425	170.085	9.25	99.215	2225.35	1813.5	-1.210514045	0	395	69.6	9.04	7.88	89.35	9187.5	2
32980	1	47	1	3	3	2	3	2	2	1	2	2	2	2	2	1	102.405	312.575	22.75	96.16	5388.3	3090	2.614039673	0	532	219	6.445	13.355	141.8	9891	2
32984	1	64	4	1	2	1	1	2	2	1	2	1	1	2	2	2	84.095	204.915	18.3	44.675	2704.865	1538	4.249898328	0	1489	123.05	8.42	16.015	95.4	22825	3
32986	2	45	4	3	1	2	3	2	2	2	3	2	2	2	2	2	86.805	257.79	19.85	60.33	4532.845	1900.5	4.44123337	0	460	367.35	8.68	10.67	136.35	10524.5	2
32988	1	39	3	3	1	2	3	2	2	1	2	2	2	2	2	2	143.56	189.55	9.9	114.41	3676.955	2731.5	3.391626023	0	683	25.1	11.655	20.57	189.55	11106	1
32989	2	66	1	1	1	1	2	2	2	2	3	1	1	2	2	2	78.3	236.59	27.5	67.245	2558.485	1814.5	2.998886696	0	413.5	333.25	7.665	9.94	89.5	14187	3
32991	2	64	3	3	1	1	3	2	2	2	1	2	2	2	2	2	48.96	145.455	6.6	68.37	1596.415	1380	-4.584199619	0	258.5	9.5	3.32	7.49	66.3	2447	3
32997	1	41	4	3	1	1	1	2	2	1	3	2	2	2	2	2	135.405	413.47	22	162.35	2662.9	3880	4.758862932	1	548	125.85	15.535	23.95	168.5	7182	2
33002	2	67	3	2	2	2	1	2	2	1	3	2	2	2	2	2	83.235	321.02	23	132.14	2832.935	2710	7.868005707	0	976	196.6	13.96	18.195	225	18075	3
33005	2	58	3	3	1	2	3	2	2	1	3	1	2	2	2	2	93.34	261.155	18.55	89.21	2569.885	2192.5	1.364737438	0	961.5	125.4	7.77	9.83	122.95	8997.5	2
33007	1	40	1	3	1	1	2	2	2	1	3	1	1	2	2	2	102.3	303.095	12.3	152.005	4159.58	2965.5	0.203319394	0	400	18.65	10.275	17.66	128	5961	2
33011	2	27	3	3	3	1	1	2	2	1	2	2	2	2	2	2	56.165	124.98	12.9	72.28	4101.87	1700	1.145842752	0	533.5	150.75	7.645	6.15	54.25	29409	1
33023	1	29	1	3	1	2	2	2	2	1	1	2	2	2	2	2	103.585	251.545	16.2	115.855	3160.52	2449	1.656463766	0	468	83.2	7.31	17.445	125.1	15495	1
33026	1	36	3	3	1	2	1	2	2	1	3	2	2	2	2	2	122.995	294.675	26.85	124.365	1863.395	3140.5	3.428556512	0	573.5	113.05	19.53	14.835	133.65	8611	1
33028	1	27	1	2	1	1	3	2	2	1	3	2	2	2	2	2	66.385	227.85	14.35	41.415	1796.82	1529	-2.385898011	1	417	120.55	3.36	7.055	83.95	3109	1
33037	1	35	3	3	3	2	2	2	2	1	3	2	2	2	2	2	115.39	264.825	26.2	151.685	2785.54	2853.5	0.828686083	0	433.5	32.8	7.715	16.565	176.55	5175.5	1
33039	1	26	1	1	1	2	2	2	2	1	1	2	2	2	2	2	91.865	421.915	17.6	135.35	2070.715	3234.5	-0.014479082	0	493	64.5	8.425	15.39	94.75	9208.5	1
33042	1	28	3	1	1	2	3	2	2	2	2	2	2	2	2	2	147.79	590.26	27.6	136.86	4033.44	4145.5	8.018583073	0	393	229.9	10.305	23.76	203.7	27854.5	1
33046	2	30	3	3	1	1	2	2	2	1	3	2	2	2	2	2	90.86	226.13	12.55	97.36	3426.05	2131.5	0.491374899	1	655	17.85	7.84	14.33	102	17519	1
33055	1	39	3	3	1	2	3	2	2	2	3	2	1	2	2	2	70.265	169.25	15.25	50.67	2917.23	1375.5	0.910283457	0	526.5	57.95	16.555	7.115	120	10656.5	1
33059	2	38	1	1	1	1	1	2	2	2	3	2	2	2	2	2	122.235	379.82	23.5	98.73	2586.395	2867.5	18.52574744	0	9223.5	189.45	7.72	17.275	150.9	2660.5	1
33067	2	38	4	2	3	2	2	2	2	1	3	2	2	2	1	2	34.575	183.565	4.75	54.405	1142.055	1346	-5.802239787	1	84	33.55	2.275	6.61	32.1	984	1
33069	1	80	3	1	1	1	1	2	2	1	3	1	2	2	2	2	82.505	295.745	24.15	66.57	2832.97	2063.5	1.424958993	0	1245.5	105.2	9.87	13.09	81.65	7912.5	3
33071	2	69	3	1	1	1	3	2	2	2	3	1	1	2	2	2	70.04	151.115	15.55	64.26	2154.52	1435.5	-1.992431275	0	572	49.7	5.48	6.525	102.35	6383.5	3
33072	2	33	3	3	1	2	1	2	2	1	3	2	2	2	2	2	81.275	259.965	16.5	67.73	2346.245	1953	3.119129102	0	446.5	149.75	8.63	12.545	108.7	28295	1
33076	1	54	1	1	1	1	2	2	2	1	1	1	1	2	2	2	42.895	131.835	15.95	37.78	1721.445	1028.5	-3.950204541	0	194.5	66.05	3.37	5.355	39.65	10208	2
33077	1	72	3	3	1	2	2	2	2	1	1	2	1	2	1	2	79.205	256.865	22.85	48.775	3489.18	1746	2.256030669	0	1560.5	135.4	6.01	11.705	80.9	14390.5	3
33080	1	44	3	3	1	2	2	2	2	1	3	1	2	2	2	2	89.515	319.265	12.8	87.27	2968.68	2766	-2.006962728	0	246.5	43.9	4.235	9.3	125.55	6226.5	2
33081	1	42	3	1	1	1	2	2	2	2	3	2	2	2	2	2	106.165	388.205	22.45	128.765	2603.44	3071.5	4.694248682	0	1032	244.8	12.99	14.5	127.4	8243	2
33086	1	56	3	3	1	2	2	2	2	1	1	2	2	2	2	2	63.405	347.685	15.4	77.435	2578.23	2300	-2.638104778	0	346	78.15	5.4	10.56	75.95	1074.5	2
33092	2	32	3	3	1	2	3	2	2	1	3	1	2	2	2	2	58.005	186.595	22.3	67.57	1960.8	1536	-1.049560425	0	749.5	94.55	5.82	9.39	64.4	9697.5	1
33093	1	74	3	2	1	2	3	2	2	2	3	1	1	2	2	2	62.765	206.76	15.2	51.845	2479.875	1519.5	-0.642868006	0	745	83.05	5.915	13.295	64.15	9725	3
33095	1	31	4	3	1	1	3	2	2	2	3	2	2	2	2	2	110.65	355.365	15.35	155.405	1783.12	3222.5	2.804563988	0	715.5	120.7	9.085	16.73	167.25	7027.5	1
33099	2	51	3	3	2	2	2	2	2	1	3	2	2	2	2	2	71.085	197.41	9.15	94.915	2585.915	1893	-2.413763272	0	641.5	16.6	6.765	10.255	75.7	3916.5	2
33107	2	57	4	3	1	2	3	2	2	2	3	1	2	2	2	2	68.755	201.705	15.5	57.235	1546.05	1570	0.960805907	0	1249.5	70.65	5.665	7.755	86.05	20351	2
33108	2	81	3	1	1	2	1	1	2	2	3	1	2	2	2	2	51.84	164.32	8.75	33.245	1978.43	1143.5	-2.072451121	0	726.5	78.5	5.75	9.945	63.3	2484.5	3
33114	1	64	3	3	1	1	2	1	2	1	1	1	1	2	2	2	115.525	307.575	28.3	158.465	4945.11	3068.5	4.627940783	0	700	134.2	24.24	18.12	139.05	2108	3
33121	1	49	4	2	3	1	1	2	2	1	2	1	2	2	2	1	99.685	326.54	16.35	98.27	3088.645	2544	1.68055696	1	350.5	147.65	4.04	23.095	121.05	8567	2
33123	2	52	3	3	1	2	3	2	2	2	2	2	1	1	2	2	99.335	261.75	19.3	137.69	5381.425	2662	1.637013178	1	286	74.7	12.075	12.065	136.95	16485.5	2
33130	1	27	3	1	1	1	1	2	2	1	2	2	2	2	2	2	93.01	297.165	9.6	77.17	4054.405	2619.5	-0.867006659	0	107.5	92.4	3.25	17.87	115.75	5409.5	1
33134	1	42	1	3	1	1	2	2	2	1	1	2	2	2	2	2	115.115	363.905	24.75	73.055	2832.155	2601.5	3.933793316	0	1200.5	78.55	8.895	10.585	175.85	20604.5	2
33139	2	34	1	1	1	2	3	2	2	1	3	2	2	2	2	2	107.215	354.615	34.1	81.58	3363.375	2554.5	-0.898344275	0	240.5	102.4	8.46	12.615	109.3	1554.5	1
33140	1	42	5	1	1	1	3	2	2	1	1	1	2	1	2	2	97.845	146.71	6.9	64.515	3199.515	1754.5	0.400050443	0	504	53.8	5.63	14.72	149.8	8464.5	2
33144	1	58	3	3	1	2	3	2	2	2	3	2	2	2	2	2	93.125	271.745	13.6	110	2488.085	2428	3.668583849	0	621.5	199.05	10.34	11.965	145.95	15139.5	2
33153	1	82	3	3	1	2	2	2	2	1	3	1	1	2	1	2	56.54	198.02	13.35	41.305	2721.89	1749	5.200744864	0	502.5	91.55	5.945	37.385	107.65	25755	3
33154	1	46	1	2	1	1	3	2	2	1	2	1	2	2	2	2	184.625	240.97	14.95	60.45	4064.725	2483.5	6.284562907	0	420	36.35	4.54	20.765	388.95	11824	2
33161	1	33	4	2	1	1	3	2	2	2	2	1	2	1	2	2	62.005	343.025	21.95	64.795	3627.225	2152.5	0.579062835	0	993	102.15	7.77	9.03	70.8	15473.5	1
33162	1	51	1	2	1	2	3	2	2	2	3	1	2	2	2	2	96.89	321.465	24.05	90.93	2018.765	2475	-1.369182771	0	313.5	18.1	5.2	13.385	151.6	2131.5	2
33163	2	21	4	3	3	2	1	2	2	2	3	2	2	2	2	2	70.21	223.735	6.85	75.24	1467.55	1851	-0.953594501	0	697.5	136.75	2.06	13.28	88.35	2539.5	1
33166	1	27	3	3	1	2	3	2	2	1	1	2	2	2	2	2	139.12	440.885	28.05	126.05	2385.85	3435.5	5.462913857	0	806	65.85	9.095	24.125	227.8	14647	1
33168	1	52	3	2	2	1	2	2	2	1	2	2	2	1	2	2	109.095	222.85	12.1	121.1	2999.7	2602.5	7.56067384	0	336	22.4	9.11	53.335	194.1	15822	2
33169	2	20	4	3	3	2	3	2	2	2	3	2	2	2	2	2	99.58	357.925	12.8	130.29	1445.26	2984	3.060232818	1	695.5	268.85	6.32	15.245	115.2	8137	1
33170	2	42	1	2	1	1	2	2	2	1	1	2	2	2	2	2	60.815	294.71	13.15	56.69	1758.605	1977	-2.448453892	0	204	99.3	3.435	9.615	85.8	4913.5	2
33181	2	40	5	3	1	1	2	2	2	1	3	1	1	2	2	2	127.16	122.51	8.95	64.1	1702.445	1563.5	2.021570202	0	755.5	120	5.505	15.785	153.85	8844	2
33182	1	73	3	2	2	1	3	1	2	1	1	1	1	1	1	2	59.095	295.285	17.2	60.195	2047.255	1896.5	-3.067501348	0	370.5	40.75	7.42	7.88	56.45	5425	3
33183	1	26	1	2	2	2	3	2	2	2	3	2	2	2	2	2	98.365	362.165	24.6	79.3	2172.815	2541	1.065782172	0	181	210	6.3	10.225	137.75	7964	1
33184	1	77	1	1	1	1	2	2	2	2	3	1	2	1	2	2	104.14	271.035	19.2	71.32	1807.345	2114	0.019074658	0	311	121	6.455	16.855	120.75	1825.5	3
33186	1	38	1	1	1	2	1	2	2	1	3	2	2	2	2	2	76.91	453	47.45	82.395	2147.415	2805.5	-0.360440433	0	174.5	86.7	8.955	9.815	96.75	14609.5	1
33187	1	41	4	3	1	1	3	2	2	2	3	1	1	2	2	2	78.605	310	17.55	74.11	3930.915	2204	-0.610465079	0	418.5	105.8	5.685	12.305	129.85	1459.5	2
33190	1	32	3	2	1	1	1	2	2	1	2	1	2	2	2	2	90.215	81.475	5.95	73.48	4424.16	1363.5	-2.861002572	0	335	3.55	2.305	10.775	129.95	2255	1
33197	2	85	3	3	2	2	2	2	2	1	1	2	2	2	2	1	57.24	202.11	13.9	62.365	2258.83	1568	-1.339037995	0	789	131.3	3.755	10.23	74.25	2233.5	3
33202	1	43	3	3	1	2	3	2	2	1	1	1	2	2	2	2	93.07	251.605	9.2	96.075	3172.765	2310	-1.752554928	0	616.5	16.7	4.17	13.67	123.5	575.5	2
33206	2	32	3	3	3	1	1	2	2	2	3	2	2	2	2	2	82.82	323.085	22.95	87.445	2286.09	2387	4.839781948	0	1579	97.95	11.905	12.795	121.65	23177.5	1
33207	2	62	3	1	2	1	1	2	2	1	2	1	2	2	2	2	53.86	198.505	8.4	68.4	3976.485	1809.5	-2.365147892	0	407.5	131.15	3.635	7.695	73.75	2924	3
33213	2	50	4	3	3	2	1	2	2	1	1	2	2	2	2	2	32.815	127.305	9.55	95.69	1875.025	1559.5	-3.245041136	0	246.5	55.45	10.42	3.725	51.3	5750	2
33214	1	62	4	3	1	2	2	2	2	1	1	1	2	1	2	2	70.355	212.68	8.7	33.665	3207.595	1722	-0.35686951	0	296.5	227.15	2.93	8.405	98.05	6581	3
33217	1	24	3	3	1	1	1	2	2	1	1	2	2	2	2	2	122.945	325.065	22.6	129.9	2593.32	2994	2.564165488	0	784.5	102.2	11.52	15.04	155.1	6702	1
33221	1	40	1	1	1	1	3	2	2	1	3	1	1	2	2	2	64.785	246.325	9.4	28.895	2119.18	1482.5	-2.33352767	0	148	162.95	3.51	6.69	91.7	1641.5	2
33225	2	23	1	3	3	2	3	2	2	1	2	2	2	2	2	2	77.395	266.94	12.2	81.555	2186.71	2210	0.275375568	0	194.5	116.65	6.685	10.495	118.7	14724	1
33227	2	21	1	3	3	1	3	2	2	2	3	2	2	2	2	2	77.475	324.53	38.95	80.585	2259.255	2292	-0.288402456	0	361.5	165.1	7.015	12.355	75.3	6662	1
33230	1	41	4	2	1	2	3	2	2	1	2	2	2	2	2	2	89.145	332.215	18.5	129.385	4406.355	3040	-1.825680785	0	338.5	33.95	6.365	15.145	105.95	591.5	2
33232	2	31	4	3	3	2	3	2	2	2	3	1	2	2	2	2	57.62	262.91	7.95	55.625	4100.34	1769.5	0.284951059	0	198	325.15	5.14	5.54	75.75	6695	1
33235	1	66	3	3	1	2	2	2	2	1	2	1	2	1	2	2	101.64	242.695	18.55	35.785	3518.185	1659	8.928187346	0	1387.5	227.25	7.41	8.93	167.55	50264.5	3
33236	2	68	3	3	1	2	3	2	2	1	1	1	1	2	2	2	57.16	205.05	17	68.75	2756.995	1642.5	-1.315974053	0	513	87	6.68	6.85	75.2	11938.5	3
33240	1	46	3	3	1	2	2	2	2	1	3	2	2	2	2	2	76.51	251.46	17	66.14	3396.21	1888.5	19.7817505	0	797.5	74.45	5.835	135.34	151.75	20106	2
33246	2	73	3	3	1	2	3	2	2	1	3	1	2	2	2	2	68.105	243.52	14.6	47.84	2576.955	1548.5	-1.314900963	0	390	57	8.52	8.37	108.5	6298	3
33247	2	55	3	3	1	2	2	2	2	1	3	1	2	2	2	2	55.665	193.09	17.35	44.835	2655.92	1378	-0.68739831	0	579	114	8.09	5.11	102.05	7973.5	2
33249	1	30	1	2	3	2	2	2	2	2	2	2	2	2	2	2	150.32	495.34	38.55	119.25	4392.42	3591.5	7.220504783	0	481.5	206.9	8.89	17.29	196.55	33867.5	1
33256	1	38	3	3	1	2	2	2	2	1	3	2	2	2	2	2	115.165	316.735	14.95	95.495	4430.835	2799.5	-0.862525364	0	740.5	27.8	5.445	15.375	118.1	2035.5	1
33257	1	24	4	1	3	2	2	2	2	1	1	2	2	2	2	2	42.96	228.065	5.5	59.48	2896.835	1696	-3.386884179	1	231	110.1	2.355	6.51	58.85	5675.5	1
33261	1	51	3	2	1	2	2	2	2	1	1	1	2	2	2	1	66.96	371.48	18.15	105.54	1610.19	2726	-0.490456201	0	616.5	90.15	11.8	8.83	87.05	4409	2
33262	2	29	1	1	1	1	2	2	2	2	3	2	2	2	2	2	30.235	103.955	12.1	16.315	1028.22	672	-5.510539962	0	269	17.35	1.975	3.86	45.15	3894.5	1
33263	1	61	1	1	1	1	1	2	2	1	2	2	2	2	2	2	60.12	196.43	13.4	68.84	2383.175	1632	-2.662950395	0	456	27.55	7.495	9.07	92.7	494	3
33265	1	85	3	3	2	2	2	2	2	1	1	2	2	2	2	2	74.72	243.74	15.7	88.925	3023.53	2435	-0.824254046	0	797.5	40.35	7.215	12.74	95.15	5005	3
33272	1	32	3	3	1	2	2	2	2	1	3	2	2	2	2	2	218.64	347.385	41.25	78.52	5515.775	2895.5	19.72779494	0	2962.5	280.2	38.835	26.195	247.95	27651	1
33274	2	53	4	2	1	2	1	2	2	2	3	1	1	2	2	2	49.28	224.42	21.55	45.09	1302.965	1464	-1.677057387	0	466.5	63	4.79	12.51	80.95	6987	2
33280	2	35	3	3	1	2	2	2	2	2	3	2	2	1	2	2	77.17	332.09	30.1	73.315	3817.52	2247	-0.223979785	0	476	42	7.845	22.775	75.25	5643	1
33285	1	81	3	1	1	2	1	2	2	2	3	1	2	1	2	1	59.365	225.62	12.65	61.325	2450.6	1676	0.473693578	0	676	174.2	12.57	8	78.3	3466	3
33287	2	44	4	3	2	1	2	1	2	1	1	1	2	1	2	2	22.69	126.585	2.6	22.215	967.52	783.5	-5.425517116	0	490	50.75	0.565	5.995	25.25	319.5	2
33294	2	60	4	3	2	2	3	2	2	2	1	1	1	2	1	2	72.575	245.205	19.6	75.315	1742.145	1894	-0.199968	0	766	61.95	6.085	11.71	115.25	7645	3
33300	2	48	1	1	1	1	1	2	2	2	1	2	2	2	2	2	105.165	221.94	26.15	74.72	2116.02	1972.5	0.711119166	0	254	71.15	7.085	20.38	124.85	8708.5	2
33302	1	56	3	3	1	2	3	2	2	1	3	2	2	2	2	2	119.84	408.745	31.1	110.305	5052.645	3031	14.23078753	1	1330	558.55	21.445	17.265	175.8	24558	2
33309	2	28	4	3	1	2	1	2	2	1	3	2	2	2	2	2	73.595	263.88	20.05	60.07	1597.43	1872	4.760201014	0	436.5	121.3	14.625	9.875	146.75	33198.5	1
33316	1	74	3	2	1	1	1	2	2	1	1	1	2	1	1	2	58.07	204.2	7.75	54.99	3722.965	1675.5	-2.145229041	0	583.5	22.55	3.885	16.665	72.2	3567.5	3
33317	2	28	3	3	1	2	2	2	2	2	3	2	2	2	2	2	83.345	257.755	15.6	64.275	1570.68	1913	0.157774142	0	667	155.75	6.7	12.17	97.3	3130.5	1
33321	1	63	3	3	1	2	2	2	2	1	3	1	2	2	2	2	97.1	233.165	19.55	62.62	2127.795	2169	2.524260963	0	903	110.65	8.16	15.565	124.85	13837.5	3
33328	1	52	4	2	3	1	1	2	2	2	2	2	1	2	2	2	48.33	230.015	4.1	54.575	2362.935	1579	-4.390371273	0	415	10.95	1.905	5.59	59.25	7409.5	2
33329	1	54	3	3	3	1	1	2	2	1	2	1	2	2	2	2	108.3	353.535	15.4	130.62	3848.825	3165.5	0.404812441	0	317.5	54.3	8.45	20.415	142.65	1296	2
33330	2	35	3	2	1	1	3	2	2	1	2	2	2	2	2	2	47.95	149.3	8.6	45.08	4112.84	1195.5	-3.834795654	0	321.5	20.15	4.09	5.655	70.9	7057	1
33331	2	56	4	1	2	1	3	1	2	2	2	1	2	2	2	2	62.94	297.405	23.6	117.28	1658.205	2469.5	-2.454162511	0	379	19.6	10.925	9.7	41.7	8432	2
33337	2	68	4	1	2	1	3	2	2	1	3	1	1	1	2	2	28.335	56.235	2.25	23.15	1350.75	550	-6.429612147	1	167	0.15	1.165	2.81	51.65	772	3
33338	2	85	3	3	1	1	2	2	2	2	3	1	2	2	2	2	43.57	214.7	20.45	62.26	2586.835	1542	2.184718823	0	748	280.95	8.73	9.865	56.6	12535	3
33344	1	27	4	2	3	2	3	2	2	2	3	1	2	2	2	2	69.355	354.165	9.75	92.15	2016.695	2517	0.244452591	0	337.5	55.65	21.79	7.035	85.8	6756	1
33345	2	46	3	3	2	1	3	1	2	1	1	1	2	2	2	2	107.63	137.89	15.15	37.645	2964.885	1311.5	-1.353200541	0	494.5	43.95	4.145	9.565	106.4	11497.5	2
33346	2	72	1	2	2	2	3	2	2	2	1	1	1	2	2	2	51.305	166.485	8.1	51.23	1755.39	1302	-4.638584614	0	194	27.55	4.18	7.07	62.65	762	3
33347	1	45	1	1	1	1	1	2	2	1	3	2	2	2	2	2	141.35	357.01	29.5	62.995	1981.245	2528.5	3.886497059	0	767.5	60.5	7.32	21.565	207.75	11778.5	2
33348	1	23	1	1	3	1	1	2	2	2	1	2	2	2	2	2	57.06	284.65	23.35	79.595	3113.695	2033	-2.504974501	0	303	92	5.565	8.4	81.5	2716.5	1
33356	1	70	1	2	1	2	2	2	2	1	3	1	2	2	2	1	43.605	142.705	12.55	79.105	1846.415	1653	-1.368860514	0	121.5	54.85	8.78	10.17	140.6	1558	3
33357	2	45	1	3	1	2	1	2	2	1	3	1	2	2	2	2	23.315	91.96	4.1	36.605	792.675	778.5	-5.566936592	0	165.5	69.25	2.215	2.52	26.8	3765	2
33360	1	28	4	2	3	2	2	2	2	1	2	2	2	2	2	2	68.965	262.885	9.8	72	2119.085	2220.5	-2.895395692	0	158	67.8	3.44	10.195	91.95	3533.5	1
33363	2	57	3	3	1	2	2	2	2	1	3	1	2	2	2	2	77.275	193.105	24.45	60.07	1909.165	1555.5	3.011946704	0	561.5	212.25	10.285	11.525	163.35	5911	2
33364	1	48	1	1	1	2	3	2	2	1	2	1	2	2	2	2	59.795	291.675	20.35	45.56	2373.36	1782.5	-2.633581356	1	157.5	70.5	4.04	6.35	125.9	2881	2
33371	2	21	2	1	1	1	1	2	2	2	3	2	2	2	2	2	138.325	272.76	14.95	120.985	2179.62	2732.5	3.295455168	0	420.5	160.5	7.89	20.88	162.4	9036	1
33374	1	42	1	3	1	1	2	2	2	1	3	2	1	2	2	2	91.41	267.88	17.9	79.33	1678.31	2131	-0.595898411	1	462.5	36.8	5.865	10.28	130.6	11343.5	2
33375	2	31	3	3	1	2	1	2	2	2	3	2	2	2	2	2	47.505	242.38	7.85	40.695	2035.79	1500	-1.467850331	0	271.5	227.45	3.56	10.29	53.75	2304.5	1
33376	2	23	3	3	1	2	2	2	2	1	2	2	2	2	2	2	78.935	207.49	6.25	67.87	4401.775	2346.5	-2.114953691	1	618.5	8.95	4.005	10.06	115.35	4686.5	1
33383	1	67	2	1	1	1	1	2	2	1	2	2	2	2	2	2	60.125	193.575	11.4	65.06	1695.115	1597	0.507885916	0	531.5	77.25	5.04	10.375	88.8	24527	3
33385	2	64	3	3	1	2	2	2	2	2	1	2	2	2	2	2	51.69	162.965	17.05	36.94	3867.75	1155	0.666043796	0	815	93	8.825	7.865	57.75	22707	3
33387	1	50	3	2	1	2	3	2	2	1	1	1	2	2	2	2	107.66	238.025	11.35	135.65	2350.605	2878	4.20084389	0	878.5	82.5	11.535	12.57	170.9	22193	2
33390	1	46	4	2	3	2	2	2	2	2	1	1	2	2	2	2	152.485	243.01	12	70.4	2564.2	2216.5	3.029994948	0	441.5	120.05	4.74	22.78	190.9	8107.5	2
33400	1	62	3	3	1	2	2	1	2	2	3	2	2	2	2	2	132.135	328.28	40.2	93.125	6203.65	2577	11.35752793	0	2373.5	64.7	28.14	26.68	143.3	25090	3
33406	2	53	3	3	3	2	2	2	2	1	1	2	2	2	2	1	83.35	107.13	7.55	41.63	3810.29	1121	-1.472187373	0	722	97.25	2.57	9.83	71.95	9072	2
33409	1	21	1	1	3	1	2	2	2	1	3	2	2	2	2	2	80.01	248.48	12.15	54.7	3501.12	1849	2.132645551	0	1264	55.95	4.72	23.53	131.2	4911	1
33413	2	34	3	2	1	2	2	2	2	1	2	2	2	2	2	2	91.635	237.415	13.6	80.87	4755.04	2024	-1.671223004	0	488	26.45	8.465	9.365	102.1	5241.5	1
33414	1	21	1	1	3	1	1	2	2	1	2	2	2	2	2	2	103.545	362.015	24.4	98.155	3228.925	3075	-0.798200562	0	285.5	58.5	6.16	11.05	133.15	7914.5	1
33416	1	70	3	1	1	1	3	2	2	1	1	1	2	2	2	2	114.71	259.735	9.45	94.13	2365.79	2328	1.412875293	0	1162.5	37.4	5.59	18.345	151.25	3727	3
33420	2	74	3	3	1	1	2	2	2	2	3	1	1	2	2	2	63.755	185.26	19.8	34.015	3464.985	1247	-1.814666761	0	742.5	62.1	7.77	8.82	72.35	3022	3
33425	1	44	4	2	2	2	2	2	2	1	3	1	2	1	2	2	111.57	225.83	8.9	66.71	2366.5	1947	0.132325733	0	116.5	172.5	7.6	11.32	137.25	1891.5	2
33426	1	43	3	3	1	1	2	2	2	2	2	1	2	2	2	2	58.615	478.325	13.7	67.015	2977.12	2653.5	1.864173187	0	808.5	346.35	4.775	11.04	78.85	1076	2
33428	1	62	3	1	1	2	2	2	2	1	1	1	2	2	2	2	70.255	179.905	7.35	47.875	2094.595	1420	-1.655383382	0	524.5	115.7	4.07	8.655	91.1	3901	3
33430	2	42	4	3	2	2	2	2	2	1	3	1	2	2	2	2	55.45	243.255	9.15	60.36	1961.645	1708	-3.40459159	0	206	71.7	4.475	7.84	70.9	3216	2
33441	2	26	3	3	1	2	1	2	2	1	2	1	2	2	2	2	128.105	379.125	27.8	119.015	5876.35	3232.5	4.373735883	0	775	62.3	11.075	17.47	192.3	18186	1
33445	2	27	2	3	1	2	1	1	2	1	2	2	2	2	2	2	74.535	224.22	8.1	92.335	2319.92	2010	-0.562210167	0	382.5	33.05	4.375	12.285	119.6	15344.5	1
33446	1	37	3	3	1	2	2	2	2	1	3	1	2	2	2	2	59.94	255.73	16.8	69.88	2824.205	2136.5	0.51339637	0	1017	122.35	4.56	9.91	90.25	12122	1
33450	1	64	3	2	1	2	3	2	2	1	1	1	2	2	2	2	149.68	385.75	23.35	126.425	4065.395	3445.5	11.42372779	0	638	476.1	12.395	19.87	179.65	30921.5	3
33452	1	59	3	3	1	2	2	2	2	1	1	2	2	2	2	2	101.725	330.685	14.5	106.385	2184.96	2690	0.591094171	0	393	18.6	5.86	12.43	164.6	15932	2
33454	1	84	4	1	1	1	2	2	2	1	1	1	1	2	2	2	53.965	213.65	15.35	52.76	2465.885	1526	-0.191778334	0	277	169.95	4.47	14.745	57.95	12657	3
33457	1	62	1	1	1	2	2	2	2	1	1	2	2	2	2	2	141.27	299.1	27.95	33.955	1938.945	2042	1.899177848	0	339.5	195.85	6.145	12.67	156.55	7944	3
33467	1	60	3	2	1	2	3	2	2	1	3	2	1	2	1	2	134.31	226.87	36.9	37.29	6160.9	1729.5	4.879518539	0	1146	280.95	10.74	15.8	107.7	9343	3
33468	1	22	3	2	1	2	2	2	2	1	2	2	2	1	2	2	141.665	546.21	11.4	143.51	3717.22	4005.5	4.101007404	0	993.5	69.25	7.375	33.36	144.5	6146.5	1
33469	2	46	3	3	1	2	2	2	2	1	3	2	2	2	2	2	108.015	68.95	15.55	41.67	2653.06	1085.5	-0.512202265	0	669	23.7	6.955	10.035	121.65	10609	2
33476	1	49	3	3	1	2	3	2	2	1	3	2	2	2	2	2	70.075	228.14	16.4	101.85	3446.01	2069	-1.690229085	0	309	52.1	9.43	12.28	68.75	6254.5	2
33477	1	29	4	3	3	2	3	2	2	2	2	1	2	2	2	2	155.23	231.2	7.9	106.745	2840.525	2528	2.368793421	0	300	94.15	5.43	20.405	168.2	14062	1
33478	2	70	3	3	1	2	1	2	2	2	3	1	2	2	2	2	54.11	221.28	11.1	98.355	2232.755	1962.5	-1.353625203	0	545.5	43.65	5.38	7.285	113.8	10216.5	3
33483	2	60	4	1	1	2	3	2	2	2	3	1	1	2	2	2	47.055	185.025	11.55	49.955	1688.46	1364	-0.397585277	0	626.5	157.8	4.505	6.155	86.3	11821	3
33485	2	44	1	1	1	2	2	1	2	2	3	2	2	2	2	2	55.155	98.95	13.8	50.74	2640.315	1056	-3.113653808	0	260.5	40.55	4.22	7.93	51.75	12703	2
33487	1	39	3	2	1	1	1	2	2	1	2	1	2	2	2	2	116.135	391.98	25.85	139.955	3261.18	3331	1.413610298	0	573	92	5.855	16.875	142.05	10192.5	1
33489	2	32	3	3	1	2	1	2	2	2	2	2	2	2	2	1	72.57	243.83	16.9	88.92	2578.355	2370	0.010316303	1	691.5	67.25	10	9.86	91.1	11107	1
33492	1	45	4	2	2	2	3	2	2	1	3	1	2	1	2	2	135.775	245.71	10.2	76.83	7382.615	3003.5	1.841466809	0	124	18.7	5.025	23.685	160.65	19308	2
33509	1	32	1	3	3	2	2	2	2	1	2	1	2	2	2	2	144.365	76.16	6.2	99.355	5429.345	2160	1.592502159	0	644.5	23.7	7.895	15.075	202.05	6232	1
33517	1	71	1	1	2	1	2	1	2	1	1	2	2	2	2	2	141.825	308.115	22.55	104.08	2384.935	2816	7.069681039	0	708.5	287.8	7.2	22.835	181.95	17402.5	3
33518	1	20	3	2	3	1	3	2	2	1	2	2	2	2	2	2	169.385	456.675	18.7	120.86	4129.515	3659	5.141643875	0	627	81.9	7.14	25.035	215.3	17139	1
33519	1	39	5	3	3	2	1	2	2	2	2	2	2	2	2	1	52.44	250.55	12.7	146.345	2399.205	2511	-3.288996709	0	249.5	1.2	14.135	7.16	56.15	747	1
33520	1	74	3	3	1	2	2	2	2	1	3	1	2	2	2	2	61.13	211.545	14.85	52.19	2222.54	1531	-0.530618647	0	1097	54.3	5.25	7.085	86.3	12968	3
33527	1	63	3	2	2	1	2	2	2	1	3	1	2	2	2	2	196.485	406.025	19.4	193.355	7954.815	4117	10.48313553	0	1486	65.2	15.09	27.605	258.8	28504	3
33530	2	56	3	2	1	2	1	2	2	1	3	2	2	2	2	2	110.51	137.615	12.95	79.87	3009.695	1681	0.07038492	1	325.5	65.65	6.78	16.465	142.85	4395	2
33531	1	82	3	3	1	2	2	2	2	1	3	1	2	2	2	2	67.88	150.51	7.5	53.955	1513.575	1580.5	-2.068010276	1	403.5	37.45	5.305	6.07	119.8	7424.5	3
33532	2	38	4	3	1	2	2	2	2	1	3	2	2	2	2	2	42.56	213.76	10.85	57.6	1851.23	1512	-4.648308239	0	193.5	47.55	3.175	7.06	40.4	4198.5	1
33544	2	38	3	3	1	2	1	2	2	1	3	2	2	2	2	2	57.335	232.925	20.65	56.805	4162.59	1682.5	-2.881722111	0	226	80.15	7.265	7.77	59.6	4495	1
33546	2	29	1	1	1	2	1	2	2	1	1	2	2	2	2	2	75.77	261.65	13.65	59.52	1699.825	1869	-1.496976054	0	201	122.45	4.375	11.75	86.5	6358.5	1
33551	1	76	3	3	1	2	2	2	2	1	1	1	1	2	1	1	61.655	169.28	20.1	93.565	1436.815	1703.5	-2.147494577	0	434	33.25	6.585	10.225	98.05	3681.5	3
33554	1	39	4	2	1	2	1	1	2	1	1	1	2	2	2	2	96.78	343.215	12.3	122.855	1646.735	2843.5	1.152862357	0	559	127	6.315	16.26	133.1	5684	1
33563	2	54	3	2	1	2	3	2	2	2	3	2	2	2	2	2	98.065	215.39	18.35	102.705	3218.365	2160.5	0.350132959	0	766	40.65	4.735	19.95	113.8	7026.5	2
33565	1	57	3	2	1	1	1	2	2	1	2	2	2	2	2	2	79.44	484.055	8.1	142.04	2994.135	3493	-2.461594345	0	245	5.35	7.465	11.29	117.65	819	2
33569	2	79	3	2	1	2	2	2	2	2	3	1	2	2	2	2	48.175	228.525	16	79.445	2349.67	1776.5	-2.077264729	0	548.5	87.6	7.945	6.64	77.45	2323.5	3
33570	2	44	4	2	2	2	2	2	2	2	2	2	2	2	2	2	32.505	179.655	4.9	33.945	1741.575	1141	-5.836739464	1	111.5	25.25	1.595	4.65	37.25	3769.5	2
33574	1	24	3	1	1	1	3	2	2	1	2	2	2	2	2	2	66.73	296.02	9.1	65.915	1879.895	2021.5	-1.356973863	0	270	27	11.24	7.18	134.6	3712	1
33576	2	68	3	2	1	2	2	2	2	2	3	2	2	2	2	2	110.195	307.48	19.65	83.745	2844.65	2387.5	1.109388719	0	792.5	149.3	4.6	15.745	123.6	3909	3
33577	2	55	3	3	2	1	2	2	2	1	1	2	2	2	2	2	73.63	94.95	10.45	50.695	3837.125	1129	-3.414767628	0	306	37.5	4.995	7.42	76.65	4194	2
33587	2	45	3	3	1	2	3	2	2	1	1	1	2	1	2	2	70.265	131.595	9	55.985	1913.095	1328.5	-2.120903105	0	230.5	26.15	5.855	7.94	107.25	10405.5	2
33591	2	65	1	3	2	2	2	2	2	2	3	2	2	1	2	2	51.07	157.915	13.05	50.1	2992.005	1265.5	-3.128409179	0	424.5	30.45	4.85	7.44	84.2	4362	3
33594	1	75	4	3	1	2	2	2	2	1	3	1	2	2	2	2	63.875	264.02	19.55	62.285	1807.55	1890	-0.127984662	0	923.5	153.55	5.325	11.38	70.55	4959.5	3
33604	2	59	3	1	1	2	2	1	2	2	2	1	2	1	1	2	62.405	193.735	8.8	65.705	2045.81	1610.5	-3.770925945	0	242	48.55	3.385	8.85	71.3	2469	2
33606	2	31	4	2	1	1	3	2	2	2	3	1	2	2	2	2	75.56	196	11.95	72.105	2858.68	1739.5	0.066518236	0	523.5	67.6	5.4	14.875	97.15	13950	1
33608	1	39	3	3	2	2	1	2	2	1	3	2	2	2	2	2	62.025	512.935	13.95	79.615	3799.375	2963	0.175368065	0	259.5	116.95	6.26	9.37	116.75	15190	1
33612	1	35	3	3	1	2	3	2	2	1	3	1	2	1	2	2	120.285	263.76	16.75	121.53	3240.305	2603	4.71490764	0	793	110	8.285	20.78	211.3	11591	1
33614	2	65	3	2	1	2	3	2	2	1	3	1	2	2	2	2	67.005	195.91	22.45	52.24	1692.545	1483.5	-1.576682366	0	570.5	36.25	5.665	12.065	88.1	7193	3
33616	1	48	4	2	1	2	3	2	2	1	2	1	2	2	2	2	145.06	307.035	20.8	111.685	4972.74	3060.5	7.039381356	0	733	308.5	7.535	19.63	194.4	15351	2
33621	1	63	3	3	1	2	2	2	2	1	1	1	2	2	2	2	119.87	270.555	19.35	89.14	2150.665	2345.5	2.684001775	0	1091.5	43.8	7.73	13.625	199	8844.5	3
33625	2	81	3	2	1	1	2	2	2	2	3	1	2	2	2	2	42.25	238.02	14.5	64.035	1223.075	1665.5	11.42811493	0	828	46.55	61.375	36.16	74.05	3292.5	3
33627	1	46	3	3	2	2	2	2	2	1	3	2	2	1	2	2	70.705	215.005	9.85	56.23	2162.335	1823.5	-3.41996319	0	335	38.7	3.79	7.67	80.15	4394.5	2
33629	2	34	3	2	1	2	3	2	2	1	2	2	2	2	2	2	88.405	202.63	9.35	87.795	3404.7	2031.5	-1.452969046	0	682.5	15.85	4.29	13.52	105.65	5757.5	1
33634	1	50	3	3	2	1	2	2	2	1	2	1	1	2	2	2	84.21	134.105	10.65	59.38	4346.51	1402	-4.091002787	0	150.5	5.65	3.87	8.415	101.4	217	2
33635	1	44	3	2	1	2	3	1	2	1	2	1	2	2	2	2	105.75	275.66	14.85	129.98	2576.525	2664.5	-0.93812535	0	311	19.2	6.855	17.495	125.75	3139	2
33637	2	28	3	3	1	2	2	2	2	1	2	2	2	2	2	2	52.36	298.21	12.35	50.45	2987.92	2099.5	-2.990346575	0	245	72.65	5.245	7.8	52.4	8629.5	1
33642	2	77	3	3	1	2	1	2	2	1	2	1	2	2	2	2	46.56	146.4	7.1	42.785	1386.405	1194.5	-2.977167172	0	184	101.95	3.835	7.77	64.6	6070.5	3
33643	2	41	3	3	2	1	3	2	2	1	3	2	1	2	2	2	82.645	191.76	13.95	37.365	3949.145	1427	-0.822747739	0	489	46.35	3.195	12.505	120.9	10942	2
33645	2	25	1	3	1	2	2	2	2	2	3	2	2	2	2	2	59.54	234.115	14.9	62.11	2587.985	1708.5	-0.970106698	1	322.5	83.05	7.325	8.145	86.35	13838.5	1
33652	1	32	4	2	1	2	3	2	2	1	3	2	2	2	2	2	67.145	234.57	8.35	66.8	2306.935	1798.5	-0.784839355	0	979.5	66.6	3.59	13.26	109.4	1360.5	1
33658	2	41	3	3	1	1	2	2	2	1	1	2	2	2	2	2	77.415	222.07	22.45	101.53	3735.735	2546	0.189350356	0	617	49.4	10.945	10.605	89.6	13974	2
33660	2	59	3	3	2	2	1	2	2	1	3	2	2	2	2	2	47.575	245.77	30.1	44.61	3299.91	1559.5	7.928356185	0	1208	340.05	10.865	6.59	83.65	44693	2
33662	2	45	3	3	2	1	1	2	2	1	2	2	2	2	2	2	101.84	190.36	14.8	110.655	4962.75	2467	1.066425	0	754.5	84.05	9.73	12.935	85.8	15019	2
33667	1	79	1	1	2	2	3	2	2	1	1	1	2	2	2	2	57.345	215.29	23.7	63.565	1673.03	1648.5	-2.23084497	0	224.5	142.8	4.99	8.395	82.65	1015.5	3
33668	2	48	4	3	2	2	2	2	2	1	1	1	2	2	2	2	79.04	222.115	10.65	85.455	1445.545	1960	0.091719653	1	744.5	73.5	6.045	11.115	119.9	9127.5	2
33669	1	46	3	3	1	2	1	2	2	1	3	1	2	2	2	2	108	288.42	20.15	70.68	8702.1	2188	4.532093359	0	720.5	149.4	8.645	16.19	143.2	25010	2
33673	1	85	3	3	1	1	3	2	2	1	1	2	2	1	2	2	39.325	171.41	9.2	55.66	1017.43	1333.5	-4.374676124	0	179.5	8.85	4.535	6.355	58.85	6723	3
33675	2	56	3	3	3	1	3	2	2	1	3	1	1	1	1	1	54.8	233.32	13.4	36.555	3254.87	1463.5	6.473338104	0	785.5	163.65	8.565	30.595	81.45	33426.5	2
33681	1	29	3	3	1	2	3	2	2	1	3	1	2	2	2	2	127.94	365.415	14.75	132.81	5145.875	3707	2.509757343	0	952.5	71.3	8.695	11.175	141.1	19218	1
33682	2	38	3	3	3	2	1	2	2	1	3	2	2	2	2	2	103.105	215.98	10.05	108.2	2380.47	2334.5	0.348859758	1	536	132.35	4.805	14.825	139.3	1195	1
33684	1	74	3	2	1	2	3	2	2	1	3	1	2	2	1	2	56.63	151.755	17.25	46.345	1278.6	1221.5	-2.844974616	0	240.5	47.25	5.58	9.37	69.5	7205	3
33688	1	76	3	2	1	2	2	2	2	1	1	1	1	2	1	2	102.93	336.565	29.7	113.44	5896.565	2805.5	3.397302306	0	791	138.7	13.365	21.36	114.05	6744	3
33690	2	27	2	2	3	1	2	2	2	2	3	2	2	2	2	2	34.485	170.705	12.55	57.165	3937.125	1319	-3.838474764	0	261	69.05	5.015	4.785	72.25	1528	1
33691	2	58	4	2	1	1	3	2	2	2	3	1	1	2	2	2	53.18	206.02	10.1	56.665	1637.82	1518.5	-3.590242068	1	364	77.45	2.735	8.085	67.1	1377.5	2
33694	1	54	3	2	2	2	3	2	2	1	3	1	2	2	2	2	105.09	210.05	12.3	86.545	2456.355	2034	-2.209779948	0	114.5	16.4	4.65	17.34	117.15	679.5	2
33698	1	75	3	1	1	1	3	2	2	1	3	1	2	2	2	2	63.775	158.125	8.45	52.13	1884.85	1326.5	-4.305917706	0	426.5	16.95	3.465	4.92	79.3	1751.5	3
33699	1	37	4	3	3	2	3	2	2	2	3	2	2	2	2	2	128.505	280.29	26.15	93.37	3254.71	2406	5.093689206	0	580.5	127.45	18.93	21.465	173.75	6295.5	1
33700	1	29	2	3	1	1	3	2	2	1	3	2	2	2	2	2	102.795	278.465	16.8	68.44	3896.555	2139	2.372128303	0	493	174.5	7.31	9.15	163.5	13513.5	1
33709	1	53	3	3	2	2	2	2	2	1	2	2	2	2	2	2	106.455	406.54	21.3	91.04	3973.21	2821	2.541259943	0	1667	51.75	7.275	13.805	108.5	15229.5	2
33726	1	66	1	1	1	1	3	2	2	1	3	2	1	2	2	2	109.57	261.075	16.65	115.825	2422.745	2559	3.053802751	0	1190	24.65	6.975	18.37	157	16175	3
33727	2	57	4	3	2	2	3	1	2	2	3	1	2	2	2	2	42.385	129.55	12.5	73.32	3050.165	1311	-2.795913392	0	340	63.6	8.135	6.085	46.85	8653	2
33728	1	34	1	2	2	2	2	2	2	2	3	2	2	2	2	2	67.4	220.825	10.7	68.08	2438.45	1758.5	-0.863220802	0	476.5	56.65	9.085	8.225	124.85	5050.5	1
33729	2	69	4	2	2	1	1	2	2	1	3	1	2	2	2	2	26.93	145.23	11.75	35.52	2174.87	986.5	-3.464997493	1	584	38.75	2.445	3.685	34.3	15989.5	3
33731	1	26	4	1	3	1	3	2	2	2	3	1	1	2	2	2	138.9	275.97	30.7	159.515	2726.975	3032	4.189721812	1	386.5	152.55	17.065	21.15	151.05	6147	1
33734	1	25	1	1	1	1	1	2	2	1	2	2	2	2	2	2	68.77	264.4	17.1	46.47	2190.33	1712	-3.823722706	1	200.5	16.55	3.285	8.025	93.4	3434	1
33736	2	54	3	3	1	1	2	2	2	1	3	2	2	1	2	2	42.115	118.355	13.6	31.34	2428.96	896	2.496153698	1	626	83.6	19.81	15.615	56.4	16635	2
33744	2	48	3	2	1	1	2	1	2	2	2	1	2	1	2	2	72.19	192.825	8.5	67.185	3232.715	1653.5	-4.280620071	0	215.5	12.35	4.125	5.315	92.25	1974	2
33745	1	46	3	3	1	2	2	2	2	1	2	2	2	2	2	2	107.005	155.245	11	65.225	3405.085	1704	-0.139351345	0	303.5	35.75	7.89	19.13	135.5	2808.5	2
33748	2	39	4	1	2	1	2	1	2	1	3	1	1	2	2	2	42.53	249.19	7.1	43.235	3388.02	1552.5	-5.030973232	1	143	27.45	2.955	6.06	65.1	826.5	1
33750	1	29	3	2	1	2	1	2	2	1	3	2	2	2	2	2	64.44	265.925	9.95	80.28	4943.505	2512	0.170282317	0	1416	27	7.91	6.88	112.75	8180	1
33751	1	51	3	3	2	2	1	1	2	1	2	1	2	2	2	2	98.655	198.945	13.2	113.86	3783.895	2441.5	9.173956317	0	925.5	195.85	11.31	15.315	107.9	61388.5	2
33754	1	48	1	3	1	2	1	2	2	1	3	2	2	2	2	2	132.34	328.105	16.6	130.925	2625.4	2988.5	1.700681815	1	762.5	40.05	6.365	16.435	140.7	15916	2
33756	2	43	3	3	1	2	3	2	2	2	3	2	2	2	2	2	30.345	145.135	6.6	26.235	2011.48	920	-3.315637085	0	430.5	32.4	2.625	5.645	54.7	13874.5	2
33761	1	54	3	3	1	2	2	2	2	1	3	2	2	1	2	2	81.76	371.95	27.7	76.61	3769.505	2462.5	2.026673421	0	1154.5	101.8	6.55	12.765	125.9	12146.5	2
33762	1	44	3	3	3	2	2	2	2	1	3	1	2	2	2	2	73.23	100.31	2.6	89.91	4878.415	1836	-0.562772924	0	499.5	128.95	8	11.17	97.6	1894	2
33765	1	41	4	3	3	2	2	2	2	1	3	2	2	2	2	2	87.435	258.93	14.7	111.745	1740.485	2377.5	-2.232538575	0	349	26.35	6.085	9.78	122.85	1660.5	2
33767	2	47	1	3	2	2	3	2	2	2	3	1	2	2	2	1	96.465	217.485	15.5	98.575	3536.1	2120	1.747318968	0	784	78.1	9.3	9.63	141.2	15382	2
33768	2	65	3	2	1	2	3	2	2	1	1	2	2	1	2	2	85.355	314.25	17.05	114.62	2988.51	2583.5	0.344878431	0	834	93.25	7.945	10	131.75	3664	3
33770	1	47	3	2	2	2	3	2	2	1	3	1	2	2	2	1	85.065	299.515	15.6	59.965	5240.655	2095.5	0.316372353	0	700.5	29.45	8.455	13.615	123.15	9613	2
33771	1	66	1	1	1	1	2	2	2	1	2	1	1	2	2	2	109.02	272.67	18.65	63.695	3652.51	2250	0.039742409	0	319	106.3	4.05	16.81	147.6	2203.5	3
33775	1	50	4	3	1	2	2	2	2	2	3	2	1	2	2	2	94.93	186.24	16	98.32	2470.165	1988	-1.737465589	1	589.5	35.3	5.745	11.26	104.65	3217.5	2
33777	1	33	1	2	1	2	2	2	2	2	3	2	2	2	2	2	49.86	196.88	29.25	51.765	6417.34	1373	8.980351118	0	1670	259.3	10.775	9.47	58.4	57590	1
33778	1	40	3	1	1	1	1	2	2	1	3	1	2	2	2	2	113.345	450.91	37.95	103.805	2673.83	3179	2.879409788	0	530	180.25	5.48	14.1	167.4	12523.5	2
33784	2	54	3	3	1	2	3	2	2	1	3	2	2	2	2	2	83.72	233	18.3	106.715	3515.5	2188.5	0.890794614	0	1070.5	54	10.135	10.925	84.15	14080	2
33792	2	73	1	1	2	1	1	1	2	2	3	1	2	2	1	2	55.18	145.455	10.05	34	1165.255	1098.5	-4.904932707	0	415	26.85	1.665	6.66	57.5	239.5	3
33793	1	76	3	3	1	2	3	2	2	1	1	1	2	1	2	2	157.155	240.275	22.55	204.595	3973.74	3428.5	3.976358925	0	859	106.35	10.62	18.86	200.8	5192	3
33796	2	81	3	3	2	2	2	2	2	2	3	1	2	2	2	2	41.655	149.395	11.7	42.81	3444.95	1130	-4.538914124	0	457.5	39.9	2.82	7.315	41.2	1787	3
33797	2	45	1	3	2	1	1	2	2	1	2	2	2	2	2	2	60.895	332.605	16.9	76.465	3183.98	2230	0.277060613	0	557.5	162.75	8.17	11.815	67.7	9124	2
33803	2	38	3	2	1	2	1	2	2	1	2	2	2	1	2	2	33.33	114.45	15.45	58.25	3439.97	1080.5	-2.812333743	0	302.5	151.45	7.05	4.675	27.35	5821.5	1
33805	1	28	4	1	1	2	1	2	2	2	2	2	2	2	2	2	65.645	274.42	6.15	108.44	2856.74	2331.5	-2.724707597	1	367.5	35.25	4.77	11.35	97.2	941	1
33806	2	55	3	3	1	2	3	2	2	2	3	1	2	2	2	2	45.065	70.945	6.9	18.98	2162.38	622.5	-4.749270832	0	181	81.1	2.075	4.28	49.7	2887.5	2
33808	1	74	1	1	2	2	2	2	2	1	1	2	1	2	2	2	57.805	229.19	8.5	58.335	1266.35	1748.5	-3.941184109	0	343.5	46.2	3.445	5.605	85	904.5	3
33821	1	25	1	1	3	2	1	2	2	2	3	2	2	2	2	2	67.295	274.89	20.95	61.225	1507.045	1892.5	-2.104457617	0	300.5	79.2	5.92	7.335	97.35	5590	1
33825	2	61	1	1	1	1	3	2	2	1	3	1	2	2	2	2	52.69	195.965	18.45	42.805	1288.35	1359	-2.72412393	0	168	124.25	3.625	7.23	70.6	5748.5	3
33827	2	43	3	2	3	2	1	2	2	1	2	2	2	2	2	2	47.565	124.705	8.15	63.33	2186.565	1669.5	-3.908407385	0	344	49.7	5.095	6.765	45.25	4494.5	2
33838	2	57	3	2	1	2	1	2	2	1	2	2	2	2	2	2	51.55	213.17	10.7	46.02	2590.53	1453.5	-2.737387087	1	419.5	117.9	4.52	5.8	72.7	2236	2
33840	2	35	3	3	3	2	1	2	2	1	3	2	2	2	2	2	59.165	221.435	22.8	63.925	3699.655	1709	3.083756459	0	1315	178.3	7.565	8.995	84.45	21029	1
33841	2	21	4	1	3	1	3	2	2	2	3	2	2	2	2	2	33.295	100.34	3.45	41.23	1956.5	889	-3.869585143	0	168	56.25	3.48	3.885	58.5	10567	1
33847	2	45	1	1	1	1	3	2	2	2	3	2	1	2	2	2	102.53	207.205	19.45	115.425	2564.62	2209.5	3.018889351	0	270	145.7	18.29	15.265	127.45	8641.5	2
33860	2	42	1	3	1	2	2	2	2	2	3	2	2	2	2	2	117.255	201.07	21.55	100.985	1595.24	2145	2.911820671	0	1069.5	47.05	17.155	13.44	146.15	6750	2
33861	1	81	3	2	1	2	3	2	2	2	1	1	2	2	2	2	56.71	268.235	14.65	79.405	2028.87	1977	-0.651166487	0	830	118.4	6.085	8.03	83.95	6540	3
33864	2	61	3	3	1	2	2	2	2	1	1	2	2	2	2	2	70.89	96.1	9.25	73.26	2253.33	1406.5	1.028230724	0	824.5	54.35	8.26	11.77	96.5	18781.5	3
33866	2	46	4	3	2	2	3	2	2	1	3	1	2	2	2	2	89.285	249.545	12.5	83.505	2106.94	2483.5	-1.187281653	0	228.5	57.05	5.385	9.775	157.1	3702.5	2
33867	1	29	3	3	3	2	2	2	2	1	2	1	2	2	2	2	119.565	224.31	15.35	102.585	4093.35	2575	0.391234872	0	369.5	79.9	6.13	14.21	121.75	12826	1
33874	2	32	1	3	1	1	3	2	2	1	3	2	2	2	2	2	48.245	170.9	6.7	25.965	3685.765	1171	-2.171122517	0	495	186.2	3.445	3.38	58.4	5354.5	1
33876	1	49	3	2	1	2	2	2	2	1	2	1	2	2	2	2	66.09	227.77	4.75	58.86	2929.575	2110	-3.420031887	0	240.5	15.05	2.505	10.61	102.4	2723	2
33880	2	29	3	3	1	1	1	2	2	1	2	2	2	2	2	2	37.645	158.695	2.8	58.06	1290.23	1287.5	-6.020958836	0	163.5	7.8	2.535	6.61	32.95	245	1
33885	2	40	3	3	1	2	1	2	2	1	3	2	2	2	2	2	89.375	186.01	22.5	54.315	1817.91	1728	2.373971594	0	742	81.85	11.445	9.345	125.4	21345.5	2
33894	2	63	3	3	2	1	3	2	2	1	1	1	1	2	2	2	63.745	139.18	13.5	82.455	2954.665	1532	-2.9924064	0	397.5	35.45	6.25	8.525	75.4	3582	3
33895	2	64	4	3	1	2	3	1	2	2	3	1	2	2	2	2	111.36	346.48	13.3	95.275	3146.52	2668.5	3.806409165	0	662	95.1	8.58	15.87	153.7	24502	3
33899	2	30	3	3	2	1	3	1	2	1	3	2	2	2	2	2	39.1	225	10.2	28.955	2187.55	1290.5	-4.27478492	0	303	29.7	2.885	5.48	89.7	697.5	1
33901	1	42	4	3	1	2	1	2	2	1	3	2	2	2	2	2	97.36	309.425	13.4	91.63	2677.695	2546.5	0.996511044	0	239.5	91.95	7.56	10.99	139.85	17279.5	2
33907	2	26	1	3	1	1	1	2	2	2	3	2	2	2	2	2	38.43	112.55	12.9	25.685	1777.3	820	-4.853083729	0	235.5	80.85	2.32	5.13	32.8	2925	1
33910	1	42	4	3	1	2	2	2	2	2	3	2	2	2	2	2	56.515	219.465	23	55.54	2153.11	1510.5	6.209573327	0	1214	160.15	25.76	6.96	47.55	34333	2
33915	1	85	3	3	1	2	3	2	2	1	1	1	2	2	1	2	56.895	138.135	6.55	40.03	1745.47	1192	-5.269733811	0	314	19.8	1.99	5.92	55.5	333	3
33916	2	69	3	2	1	1	3	2	2	1	3	1	2	2	2	2	98.455	260.835	30.8	105.925	3575.825	2329.5	3.313137753	0	641.5	123.8	20.92	18.785	102.4	4066.5	3
33917	1	51	1	1	1	2	1	2	2	1	3	1	2	2	2	2	121.565	371.15	26.05	127.48	4317.11	3081	3.102426577	0	814	81.85	9.865	18.15	114.65	20012	2
33918	2	31	1	3	3	1	2	2	2	1	3	2	2	2	2	2	105.63	263.175	27.2	66.5	2309.565	2063	10.16014953	0	996.5	325.7	33.785	25.995	103.6	5583	1
33922	2	83	3	2	1	2	1	2	2	2	1	1	1	2	2	2	33.575	98.02	5.9	41.605	1105.41	883.5	-4.546287844	0	266.5	10.25	5.59	3.625	69.55	3315.5	3
33924	2	24	2	1	3	1	1	2	2	2	3	2	2	2	2	2	116.55	231.965	16.35	54.335	1838.915	1884.5	0.685491894	0	485.5	67.35	3.915	20.76	146.45	5320.5	1
33928	1	67	1	2	1	2	3	2	2	1	3	2	2	1	2	2	75.815	236.205	14.6	90.24	3379.575	2045	0.632476353	0	244	205.35	7.955	8.615	109.1	8680.5	3
33929	1	54	3	3	1	2	2	2	2	1	1	2	2	2	2	2	96.52	283.17	12.6	98.235	2424.115	2385.5	-0.538136834	0	549	42.45	3.985	12.88	129.75	9523	2
33930	1	74	3	2	1	1	3	2	2	1	1	1	1	2	2	2	108.805	205.84	20.05	91.9	2855.195	2082.5	1.734481416	0	861.5	124.6	9.245	19.745	106.9	2273.5	3
33931	2	35	3	3	1	1	1	2	2	2	3	2	2	2	2	2	87.045	240.46	17.7	91.98	3373.115	2111.5	1.12228242	0	312.5	124.05	6.415	19.08	100.45	12499.5	1
33932	1	28	3	3	3	2	1	2	2	1	1	2	2	1	2	2	101.53	358.37	25.8	104.29	4755.13	2783.5	3.811512075	0	389	342.6	11.46	10.225	136.45	5277	1
33934	1	57	3	3	1	2	3	2	2	1	3	2	2	2	2	2	162.765	210.935	25.85	112.765	3866.93	2470	4.709612001	0	1104.5	88.35	12.58	19.035	207.35	5290	2
33935	1	25	3	3	1	1	2	2	2	2	3	1	2	2	2	2	97.14	284.57	21.8	125.5	2291.255	2627.5	2.895276599	0	1633	25.2	7.71	12.08	156.7	14259	1
33938	2	67	4	3	1	1	2	2	2	2	3	1	2	2	2	2	43.92	218.78	13.3	56.095	1679.88	1507	-2.94344631	0	369.5	125.95	5.69	6.945	45.55	2281	3
33941	2	81	1	2	1	1	2	2	2	1	1	1	1	2	2	2	50.425	164.07	14.85	64.625	1497.74	1539	-2.072866996	0	779	45.05	4.965	11.085	58.05	6445	3
33945	1	65	3	1	2	2	3	2	2	1	2	1	2	2	1	2	113.365	403.855	33.25	85.675	4242.47	2774.5	11.96359137	0	1529	226.25	19.23	42.65	126.4	21869.5	3
33947	1	64	3	3	1	2	2	2	2	1	1	1	2	2	2	2	75.805	318.005	11.25	67.67	2057.975	2148.5	-1.434471827	0	415.5	54	4.24	11.18	102.35	9456	3
33960	2	59	4	1	2	2	3	2	2	2	3	1	2	1	2	2	78.465	170.595	15.3	107.44	1331.165	1919	-2.451143167	0	344.5	42.1	8.56	10.245	71.8	3416.5	2
33963	2	21	3	3	1	2	1	2	2	1	3	2	2	2	2	2	93.105	272.92	22.95	106.89	1316.34	2387.5	6.719738488	0	1075	154	20.99	19.05	122	19412	1
33965	1	50	4	3	2	1	1	2	2	1	2	2	2	2	2	1	111.665	286.385	20.1	87.84	3542.1	2366.5	1.246257304	0	781.5	44.05	9.405	13.695	150.05	7979.5	2
33967	1	24	3	3	3	2	1	2	2	1	3	2	2	1	2	2	141.65	337.585	22.95	155.535	2343.65	3276	2.90116551	0	755.5	71.95	9.82	24.61	124.55	10282.5	1
33972	1	65	4	3	1	2	1	2	2	1	2	2	1	2	2	2	90.89	411.645	17.25	133.805	2809.68	3176.5	1.265733995	0	1038.5	77.45	8.9	13.215	99.4	11157	3
33978	2	48	3	3	1	2	1	2	2	1	3	2	2	2	2	2	58.17	275.705	17.65	47.34	3931.115	1926	-0.971105481	0	634.5	133.15	4.64	9.135	58.65	10936	2
33981	2	20	4	3	3	1	3	2	2	2	3	2	2	2	2	2	122.025	352.425	14.65	103.08	3279.155	2814.5	3.259898908	0	1068	86	7.39	17.545	166.6	11164	1
33990	1	82	3	3	2	2	2	2	2	1	1	1	2	1	1	2	52.38	211.225	9.65	71.745	3348.84	1674	-2.406060623	0	312	66.65	6.415	8.37	88.95	3770	3
33992	1	20	3	3	3	2	2	2	2	1	2	2	2	1	2	2	204.415	203.735	15.8	169.32	4929.935	3177.5	15.45955171	0	784.5	234.75	26.175	39.085	142.1	55137.5	1
33998	2	46	3	3	1	1	3	1	2	2	3	1	1	2	1	2	58.19	167.14	10.8	46	3203.67	1291.5	-2.965532547	1	317.5	26.75	2.47	18.045	55.9	3775	2
34000	2	23	1	1	1	1	3	2	2	1	3	1	2	2	2	2	96.485	283.8	24.9	53.425	2170.39	1958	2.038542784	0	249	267.8	6.175	13.92	105.4	10372	1
34002	1	21	4	2	3	1	1	2	2	1	3	2	2	1	2	2	197.135	418.735	14.15	174	2473.145	4023.5	7.08890776	0	1484.5	116.55	9.515	19.44	209.95	20605.5	1
34004	1	46	3	2	1	2	3	2	2	1	3	2	2	2	2	2	131.25	411.335	20.25	84.855	6072.715	3118	3.340404116	0	590.5	104.75	6.115	18.95	122.85	26305.5	2
34006	1	81	3	3	1	2	2	2	2	1	1	1	2	2	1	2	69.38	254.98	13.95	97.735	4393.375	2147.5	0.921720825	0	843	54.5	6.195	14.395	86.55	19321.5	3
34015	2	76	3	2	1	2	3	2	2	1	1	2	2	2	2	2	83.84	329.165	24.85	69.15	3461.98	2203	-0.831743459	0	767.5	72.85	6.6	12.54	90.7	3595	3
34016	2	85	4	1	2	2	2	2	2	2	3	1	2	1	2	2	42.185	158.735	8.8	37.815	1433.825	1134	-5.052254054	0	183	55.1	2.61	5.65	52	255	3
34017	2	30	3	3	1	2	2	2	2	1	3	1	2	2	2	2	86.265	196.98	15.15	79.255	2915.67	1831.5	-1.260733568	0	379	101.75	5.1	14.695	88.2	2801	1
34023	1	24	1	2	1	1	3	2	2	1	2	2	2	2	2	2	87.23	345.655	18.05	81.865	1886.235	2521.5	-1.513367323	0	439	57.75	5.075	13.19	115.8	1415	1
34029	2	50	1	1	1	1	3	2	2	2	3	1	2	2	2	2	61.375	267.895	20.9	59.285	2638.95	1828	-2.210293785	0	258	147.1	4.61	7.195	75.2	3701.5	2
34037	1	20	3	3	3	1	1	2	2	2	3	2	2	2	2	2	172.68	396.33	15.45	153.445	3221.335	3666.5	6.145044112	0	776	30.15	11.71	28.225	220.95	17602	1
34041	2	22	1	2	1	1	2	2	2	2	3	2	2	2	2	2	86.515	231.475	9.15	81.075	1745.515	1978.5	0.395935836	0	797.5	33.35	14.445	10.83	112.35	4574	1
34042	2	54	4	3	2	1	2	2	2	2	3	1	2	2	2	2	68.68	351.87	16.45	106.8	2075.575	2588.5	-1.755950707	0	432.5	126.95	5.465	8.865	86.55	1621	2
34043	2	20	1	3	3	1	2	2	2	1	3	2	2	2	2	2	49.99	245.785	13.4	35.325	1149.355	1468.5	3.411285983	0	849	184.45	23	9.045	93.6	5064.5	1
34046	1	48	3	2	1	2	2	2	2	1	1	2	2	2	2	2	56.825	234.72	11.65	83.365	2522.31	1856	-3.964106126	0	219	21.9	6.62	7.12	54.2	4851.5	2
34051	1	36	3	3	3	1	3	2	2	1	3	1	2	2	2	2	98.445	231.315	12.5	122.735	3767.21	2402.5	-0.996608451	0	454	59.8	7.75	14.48	110.6	748.5	1
34060	2	70	1	3	2	1	3	2	2	1	1	2	2	2	2	1	83.07	531.265	33.5	94.66	3294.785	3349	0.653157016	0	761	159.7	5.105	14.73	112.15	1841.5	3
34062	2	67	3	3	1	2	3	2	2	2	3	1	2	2	2	2	61.37	148.68	11.05	49.76	2419.255	1276.5	-4.26143987	0	253.5	18.45	2.795	9.225	72.7	1692	3
34064	2	81	3	3	1	2	1	1	2	1	1	1	2	2	2	2	86.44	220.865	20.75	54.415	2390.56	1851	1.118868376	0	753.5	103.55	5.855	8.925	142.5	13203	3
34068	1	20	4	2	1	1	3	1	2	1	2	2	2	1	2	2	109.785	406.455	19.4	149.76	1799.235	3396.5	4.466889583	0	1023.5	43.35	9.715	26.14	144.2	17661	1
34069	2	62	3	3	1	2	2	2	2	1	1	1	2	2	2	2	53.14	158.155	11.85	54.805	1444.175	1300	-2.872397542	0	552.5	70.8	6.255	6.23	46.9	6303	3
34070	1	35	3	2	1	2	2	2	2	1	1	2	2	2	2	2	84.06	432.955	11.65	135.41	3555.63	3246	-1.672316237	0	466.5	16.1	7.48	11.5	128.55	479	1
34073	2	39	1	3	1	2	1	2	2	1	3	1	2	2	2	2	150.02	399.71	22.95	94.55	4827.36	2990.5	5.095294924	0	772	203.9	7.8	18.68	220	5733	1
34074	1	41	2	3	2	2	3	2	2	1	3	1	2	2	2	2	125.28	399.085	18.3	95.075	2125.185	2956	0.233718976	0	349.5	31.55	5.55	19.025	165.65	3769.5	2
34078	1	37	3	3	1	1	1	2	2	1	2	1	2	2	2	2	140.715	370.02	11.3	157.725	3045.39	3439	1.12985396	0	654	34.95	5.87	16.88	196.15	2585.5	1
34079	1	70	1	1	1	2	1	2	2	1	3	1	2	2	2	2	57.045	183.715	14.85	50.745	1795.58	1421.5	-3.198265806	0	299.5	25.65	4.225	9.22	68.65	8140.5	3
34080	1	44	3	3	1	1	1	2	2	2	3	1	2	2	2	2	87.44	190.885	6.15	84.025	2649.31	1870.5	0.026972956	0	221	172.85	5.54	14.98	112.9	2479.5	2
34087	1	81	3	2	1	1	2	2	2	1	1	1	2	1	1	2	121.105	444.535	24.25	184.58	3163.735	3870.5	5.563333165	0	983	110.15	15.95	15.43	187.45	15549.5	3
34090	1	65	3	1	2	1	3	2	2	1	2	1	2	2	2	2	74.265	188.69	7.55	98.57	4111.81	2499.5	-3.222294392	0	451.5	10.8	4.575	11.165	75.75	2782	3
34091	1	69	5	3	1	2	1	2	2	1	1	1	2	2	1	2	53.88	173.21	18.3	56.975	1820.155	1495.5	-1.109462155	0	297	92.5	13.48	6.45	65.25	8575	3
34092	1	55	3	3	1	2	2	2	2	1	1	1	2	2	2	2	111.165	248.365	8	94.055	3322.855	2547	1.38350156	0	1027.5	148.7	4.55	15.78	126.75	1947	2
34093	2	22	3	1	1	1	1	2	2	2	1	2	2	2	2	2	60.785	280.18	5.5	57.94	1963.955	1872	-4.652161225	1	74.5	4.95	1.335	12.285	68.75	1948.5	1
34096	1	82	3	1	1	2	2	2	2	2	1	1	2	2	1	2	89.135	449.18	29.85	132.64	3450.075	3276.5	3.359068965	0	1097	182.55	11.28	11.76	116.9	10944	3
34107	2	62	3	3	1	2	1	2	2	1	3	2	2	2	2	2	67.8	211.72	20.8	71.325	2366.915	1791	2.244994151	0	734.5	94.9	10.555	10.43	187.1	6675.5	3
34108	1	25	3	2	3	1	3	2	2	1	3	2	2	2	2	2	63.625	244.985	11.5	32.905	1808.71	1494.5	1.54049678	0	423	111.2	24.5	11.585	69.65	3363.5	1
34109	1	47	3	3	1	2	1	2	2	2	3	2	2	2	2	2	136.265	503.635	35.65	157.775	5051.455	3849	11.09524336	0	1479.5	211.8	30.185	27.175	133.6	17913.5	2
34111	1	44	3	2	1	2	2	2	2	1	2	2	2	2	2	2	54.495	165.51	7.9	82.67	5968.88	1860	-3.986209092	0	87.5	11.3	3.21	7.195	80.95	8101	2
34114	1	69	4	2	2	2	1	2	2	2	2	1	2	2	2	2	77.62	457.78	16.5	94.04	1862.325	2947	-2.218926991	1	238	55.2	6.34	9.775	106.2	3008.5	3
34118	1	39	4	3	1	2	3	2	2	1	3	2	2	1	2	2	83.265	307.215	10.9	111.255	4701.335	2542.5	0.213358479	0	257.5	174.75	7.19	13.025	112.35	3339.5	1
34120	1	35	5	3	1	1	3	2	2	1	3	1	1	1	2	1	180.36	340.84	31	183.02	3193.73	3734.5	7.034316552	0	696	90.25	11.615	23.5	226.7	24671.5	1
34122	1	73	3	2	3	2	3	2	2	2	1	1	1	2	1	2	92.36	215.485	19.45	87.6	2221.355	1984.5	2.740989775	0	1164.5	46.9	10.135	13.96	153.85	12426.5	3
34123	1	43	3	3	1	2	2	2	2	1	3	2	2	1	2	2	126.56	316.59	22.55	123.06	2911.515	3080	1.087522243	0	562.5	78.45	7.865	19.82	133.8	3817.5	2
34127	1	85	3	3	1	2	2	2	2	1	1	2	2	2	2	2	51.705	152.41	13.7	25.695	2112.045	1005.5	-1.741240296	0	503	72.1	2.97	4.57	58.5	22049	3
34128	1	51	3	2	1	2	3	2	2	1	3	2	2	1	2	2	113.6	347.905	14.45	99.025	4379.895	2721	1.906558302	0	977.5	51.25	6.825	15.31	150	11731.5	2
34132	2	27	1	3	1	1	3	2	2	2	3	2	2	2	2	2	85.84	315.025	21.5	50.595	3521.06	2017	-0.652991068	0	432.5	113.2	4.33	12.73	78.45	11576	1
34133	1	61	4	2	1	2	2	2	2	2	1	2	2	2	2	2	77.585	203.36	12.75	68.775	1036.7	1743	-3.567581796	0	262	54.05	2.495	9.91	81.8	1273.5	3
34135	1	77	3	1	1	2	2	2	2	1	1	1	2	2	2	2	80.8	176.055	10.3	51.235	2795.83	1466.5	-1.643055361	0	532	45.85	4.225	8.995	102	9514.5	3
34136	1	29	3	3	2	2	3	2	2	1	3	2	2	1	2	2	85.29	188.215	20.2	50.045	4605.58	1517.5	2.99376602	0	418	200.55	6.335	14.41	142.45	16109.5	1
34138	2	78	3	3	2	1	1	2	2	1	1	1	2	1	2	1	78.08	336.66	22.95	120.75	3987.23	2686	-0.273776804	0	1362.5	31.7	7.425	10.425	108.55	1589.5	3
34141	1	26	3	3	1	2	1	2	2	1	2	2	2	2	2	2	109.695	285.145	20.45	119.425	3485.695	2637	4.694751849	0	968	145.95	12.055	12.285	172.7	16664	1
34145	1	54	3	2	2	2	2	2	2	1	3	1	2	2	2	2	82.93	250.23	15.35	64.19	3979.16	2357.5	-2.618053999	0	245.5	33.9	4.405	11.49	101.35	3663	2
34148	2	69	3	2	1	2	3	2	2	1	3	1	1	2	2	2	58.86	132.84	10.8	46.69	2121.74	1169.5	-0.640653071	0	802	72.45	14.31	6.96	70.1	3910	3
34150	1	64	2	2	1	2	3	2	2	1	2	1	2	2	2	2	79.495	160.49	8.95	58.045	1648.145	1496.5	4.312009688	0	2016.5	57.1	4.995	16.06	96.85	27575	3
34152	2	50	3	1	2	2	1	2	2	2	2	2	2	1	2	2	37.9	283.19	12	68.73	1868.965	1833	-3.818224763	0	376	9.6	7.18	6.44	51.95	5468	2
34165	2	52	3	2	1	2	3	2	2	1	2	1	2	1	2	2	36.68	147.305	8.1	31.005	1999.355	1179.5	-5.277777444	0	160	20.15	4.94	5.025	46.7	1044	2
34167	2	81	3	1	2	1	2	2	2	2	1	1	1	2	2	2	31.205	165.545	8.3	69.565	1279.09	1385.5	-3.371341211	0	632	26.85	8.67	6.38	40.8	3067	3
34169	2	26	1	3	3	2	1	2	2	1	3	2	2	2	2	2	170.055	302.965	11.6	72.58	3415.02	2521	10.10270483	0	1136	431.1	3.76	28.78	170.3	20192	1
34173	1	78	3	2	1	1	1	2	2	1	1	2	2	1	2	2	54.35	337.2	7.55	63.735	3108.53	2107	0.279495792	0	865.5	141.95	11.59	9.335	66.3	4648	3
34176	2	45	1	1	1	1	1	2	2	1	1	2	2	2	2	2	42.505	180.565	14.6	111.885	1185.81	1870.5	-5.165940064	0	159.5	5.7	5.43	6.015	52	736.5	2
34180	2	46	4	1	2	2	3	2	2	2	1	1	1	2	2	2	52.445	63.725	4.25	38.18	1423	815	-3.973300514	0	348	12.1	2.625	6.295	78.6	6310	2
34205	1	47	1	2	1	2	1	2	2	1	1	2	2	2	2	2	128.035	358.09	25.6	134.475	3819.3	3214	7.044933087	0	634	360.85	8.575	21.45	130.8	19226	2
34206	2	32	4	3	1	1	3	2	2	1	3	2	2	1	2	2	66.115	180.8	8.5	90.07	1720.46	1763.5	-1.645274474	0	414.5	106.5	6.5	8.755	89.6	3311	1
34207	1	46	4	3	1	2	2	1	2	1	2	2	2	2	2	2	86.405	210.765	8.95	58.33	3185.015	2134	-3.4301473	0	325	7.3	3.405	6.455	114.15	3758	2
34209	2	58	3	2	1	2	3	2	2	1	3	1	2	2	2	2	89.765	195.065	11.4	34.08	2808.925	1446.5	-0.856587281	0	254	19.1	5.53	8.99	129.25	17041.5	2
34212	2	50	4	1	2	2	1	2	2	2	2	2	2	2	2	2	57.49	214.405	4.25	50.06	1482.77	1523	-0.611744607	1	454.5	77	12.15	4.93	116.9	6187.5	2
34213	1	78	3	3	1	2	2	2	2	1	1	1	2	2	2	2	58.535	259.125	21.05	58.18	2127.12	1778	-1.254201222	0	463	84.35	9.535	9.725	69.75	6598.5	3
34214	1	33	1	3	3	2	2	2	2	1	3	2	2	2	2	2	53.155	213.695	11.3	64.015	3085.39	1827.5	-2.942353616	0	302	80.05	4.67	5.37	76.7	6456.5	1
34219	2	26	5	3	3	1	3	2	2	1	3	2	2	2	2	2	70.095	237.805	11.6	79.835	4871.2	1884.5	-0.62274643	0	705	113.55	6.79	8.97	84.35	7082.5	1
34223	1	60	1	1	1	1	1	2	2	1	2	2	2	2	2	2	84.245	248.09	17.85	63.56	2702.035	1886.5	-1.92739898	0	280	66.25	3.95	12.025	102.85	5095.5	3
34228	2	53	3	3	1	1	1	2	2	1	3	2	2	2	2	2	96.515	221.145	27.8	100.615	3129.33	2119.5	10.24801616	0	946.5	208.2	11.455	12.165	359.35	23758.5	2
34231	1	44	4	3	1	2	1	2	2	2	3	2	2	2	2	2	71.355	308.09	23.6	97.39	1397.18	2354.5	-1.042878519	0	544	52.65	7.85	11.47	121.55	1240	2
34233	1	81	3	1	2	2	1	1	2	2	3	1	2	2	1	1	81.6	293.475	17.9	89.915	2185.165	2283.5	2.227524213	0	1914	136.1	8.145	8.895	121.15	560.5	3
34234	1	65	1	1	1	1	2	2	2	1	3	1	2	2	2	2	52	176.36	16.45	40.29	1261.235	1261	-0.46384062	0	161	244.45	3.1	5.675	70.6	14368.5	3
34245	1	51	3	2	1	2	2	2	2	1	3	2	2	1	2	2	168.905	447.065	27	199.94	7816.16	4153	4.132558167	0	778	19.3	11.04	28.86	171.5	10783.5	2
34249	2	81	3	2	2	2	1	2	2	1	1	1	1	1	2	2	54.425	132.75	8.65	84.87	1439.375	1488	-4.528647416	0	178.5	12.1	7.51	5.5	59.15	1367	3
34250	1	48	3	3	1	2	1	2	2	1	2	2	2	2	2	2	126.185	218.36	10	97.425	3412.585	2547.5	-0.288678079	0	829	19.85	7.095	11.335	133.05	6311.5	2
34256	1	48	1	1	1	2	3	2	2	1	3	2	1	2	2	2	67.765	139.035	11.55	46.425	2335.96	1537.5	-3.790715824	0	104	46.7	3.36	8.51	75.1	4536.5	2
34272	1	29	4	2	1	1	3	2	2	1	3	1	2	2	2	2	82.205	234.06	15.35	94.655	5457.18	2103	1.010508208	0	786.5	135.35	6.65	8.425	89.15	17680	1
34273	1	35	2	3	2	2	3	2	2	1	3	2	2	2	2	2	104.21	312.42	22.4	91.265	5317.64	2483	-0.305541924	0	588	103.45	4.84	12.335	126.4	3608	1
34274	1	38	3	3	1	2	3	2	2	2	3	2	2	2	2	2	79.55	138.365	6.9	104.275	3368.95	1795	-0.808177347	0	986	23.75	8.165	9.235	99.75	6108	1
34283	2	44	3	2	1	2	1	2	2	1	2	1	2	2	2	2	45.36	120.98	6.25	48.9	3621.515	1158	-2.662702086	0	555.5	82.75	3.305	6.66	57.9	8581	2
34284	1	57	3	3	2	2	3	2	2	1	3	2	2	1	2	2	107.415	315.145	17.2	95.765	3190.395	2506	2.728855382	0	1232.5	161.65	6.095	17.325	113.95	7142	2
34288	1	83	3	1	1	1	3	2	2	2	1	2	2	1	2	2	67.155	334.665	15.55	90.455	2624.58	2387	-1.625613495	0	485.5	58.45	7.26	10.065	71.85	8729	3
34289	1	61	3	2	1	2	2	2	2	1	1	1	2	2	1	2	76.655	258.67	18.7	48.205	2487.47	1782.5	-0.820914114	0	684	15.55	4.385	12.155	102.95	13542	3
34291	1	26	3	1	1	1	1	2	2	1	2	2	2	2	2	2	99.685	612.675	18.05	89.56	3905.455	3681	0.09507001	0	619	55.85	6.16	12.565	134.45	8501	1
34292	2	49	3	3	1	1	1	1	2	2	3	2	2	1	2	2	72.735	281.905	16.4	81.155	1325.47	2123	-1.616349171	0	418.5	43.8	6.245	12.98	90.4	5932.5	2
34293	2	75	3	1	2	2	3	2	2	1	3	1	2	2	2	2	61.22	137.475	11.85	32.415	1884.695	1109.5	-2.193418128	1	162.5	151.65	4.9	5.935	87.95	3549	3
34295	1	28	4	3	1	2	3	2	2	2	3	2	2	2	2	2	155.555	500.27	30.45	178.605	3937.375	4188.5	5.388616705	0	593.5	181.65	11.6	21.415	199.95	8528	1
34296	1	51	3	3	2	2	2	2	2	1	3	2	2	2	2	1	54.945	377.345	18.6	52.225	4932.715	2191	1.565410803	0	256	200.05	10.34	10.505	109.7	11227	2
34300	1	81	3	2	1	1	2	2	2	2	2	2	2	2	1	2	71.865	260.56	17.65	78.475	2085.135	2004.5	-0.230383231	0	714.5	51.95	6.895	13.55	104.95	7845	3
34302	2	21	3	3	3	2	1	2	2	1	2	2	2	2	2	2	47.515	271.88	8.05	52.96	2470.425	1811.5	-3.899290319	1	267.5	16	5.52	6.64	66.65	5227.5	1
34306	2	67	1	2	1	2	3	2	2	2	3	2	1	2	2	2	72.905	193.65	17.2	72.41	2284	1697.5	-0.311413663	0	415.5	137.35	6.275	9.92	99.05	8519	3
34310	2	40	3	1	1	1	3	1	2	2	2	2	1	1	2	2	90.79	177.855	7.15	74.75	2660.94	1739.5	-0.930411403	0	484	28.85	4.95	12.705	108.5	11612.5	2
34312	2	42	3	3	1	1	3	2	2	1	3	2	2	1	2	2	93.68	416.69	19.1	101.705	3186.925	2898.5	1.767410846	0	861	138.35	5.09	15.435	130.55	8252	2
34325	1	34	1	1	1	1	3	2	2	1	3	1	2	2	2	2	102.515	279.885	10.75	89.41	1915.305	2324	-0.9291235	0	327	29	7.97	12.245	126.95	6487.5	1
34333	1	44	3	2	1	2	2	2	2	1	3	2	2	2	2	2	56.02	283.31	15.5	65.255	4021.135	1927	-2.620426795	0	382	16.2	4.98	8.93	61.3	13711.5	2
34335	1	26	3	2	3	2	1	2	2	1	3	2	2	2	2	2	176.025	410.965	14.5	76.13	4370.12	3042	4.326536158	0	1057.5	128.15	4.69	26.895	167.8	7849	1
34338	1	41	2	3	1	2	2	2	2	1	3	2	2	2	2	2	117.915	376.765	19.7	106.99	2086.28	2927	5.34642775	0	609	439.55	6.91	12.865	139.45	6782.5	2
34344	2	50	3	3	1	2	3	2	2	2	3	1	2	2	2	2	136.01	215.37	21.65	129.955	3408.085	2546	5.485978232	0	1410	28.6	13.03	19.87	218.05	10517.5	2
34353	2	64	4	2	2	2	3	2	2	2	3	1	2	1	2	2	84.475	224.495	15.05	88.2	1561.535	2015.5	-1.688064636	0	418	51.9	6.965	12.225	95.25	3213	3
34354	1	34	4	3	3	2	2	2	2	1	3	1	2	2	2	2	59.78	409.59	24.75	122.665	1946.73	2894.5	2.105378535	0	213	284	7.27	10.91	131.8	6577	1
34361	2	85	3	1	2	1	3	2	2	1	1	2	2	2	2	2	42.73	192.605	14.75	39.475	2390.335	1353.5	7.147495195	0	680	199.35	38.68	22.2	45.5	7723.5	3
34363	1	25	1	1	1	1	3	2	2	1	3	2	2	2	2	2	76.39	338.055	18.7	62.775	3027.55	2222	1.36888955	0	461	50.6	15.485	12.06	120.65	11974	1
34365	1	31	3	3	1	1	1	2	2	1	1	1	2	2	2	2	210.08	495.225	31.3	147.995	4435.915	4119.5	18.08669512	0	1705.5	211.9	16.26	44.415	319.95	39962	1
34370	2	25	5	3	3	1	1	2	2	1	3	2	2	2	2	2	65.505	270.9	13.25	81.97	1825.68	2067.5	2.098128269	0	364.5	296.15	5.52	10.105	109.5	10641.5	1
34373	2	55	4	3	2	2	3	2	2	1	2	1	2	2	2	2	64.05	156.165	9.1	51.71	2038.38	1335	-4.357843994	0	65	17.4	1.665	11.08	77.75	2496.5	2
34374	2	34	2	1	1	1	2	2	2	1	3	2	2	2	2	2	55.09	234.12	12.75	42.61	1548.32	1529.5	-4.255501444	0	106	73.5	1.895	7.185	78.15	482.5	1
34375	2	75	1	2	2	1	3	2	2	2	3	1	1	2	1	2	58.785	122.565	9.25	54.44	2113.06	1213	-0.404953068	0	226	262.25	6.065	6.92	90	1667.5	3
34387	1	34	1	1	3	2	1	2	2	1	2	2	2	2	2	2	86.81	420.4	38.4	96.575	2629.79	2836	2.493087618	0	910.5	135	8.405	12.815	127.55	13087.5	1
34391	1	38	3	3	2	2	2	2	2	1	3	2	2	2	2	2	141.465	333.19	17.15	156.21	8106.945	3521	6.598330433	0	969.5	281.7	10.025	21.425	178.85	7590	1
34394	1	35	5	1	1	1	3	2	2	1	2	2	2	1	2	2	38.455	198.8	14.25	39.11	2166.76	1264.5	0.585254833	0	733.5	230.35	2.955	5.835	42.2	21523	1
34395	1	41	4	3	1	2	2	2	2	1	2	1	1	2	2	2	69.24	275.985	18.4	78.305	2394.405	2043	-1.200846357	0	774	36.25	3.59	17.18	86.75	4154	2
34396	2	69	4	1	2	2	3	2	2	1	1	1	2	2	2	2	75.22	240.815	18.6	50.855	1634.305	1675.5	-3.166205264	0	451.5	25.15	4.71	11.69	74.3	955.5	3
34398	1	45	3	2	1	2	3	2	2	1	3	1	2	1	2	2	73.595	319.525	7.25	60.065	2310.23	2077	-4.037218522	0	132	85.8	2.425	5.975	78.7	1126.5	2
34401	1	30	4	3	1	2	2	2	2	1	2	1	2	2	2	2	89.855	294.06	17.7	87.335	1908.63	2494	0.575445941	0	343.5	104	9.03	10.445	141.3	8451.5	1
34405	1	57	3	3	1	2	2	2	2	1	3	2	2	2	2	2	89.895	186.095	11.3	97.045	2054.415	1977	-1.73978111	0	597	80.7	3.715	10.605	95.85	3307.5	2
34406	2	31	5	3	1	1	3	1	2	1	3	1	1	2	2	2	76.73	216.215	12.7	48.445	2081.135	1610.5	-2.574492098	0	452	45.3	3.04	8.445	86.2	8214.5	1
34408	1	56	3	3	3	1	2	2	2	1	1	1	1	2	1	2	71.235	204.23	17.15	66.97	5269.545	1676.5	-1.954883211	0	531	35.85	4.57	8.18	134.85	2024.5	2
34410	2	29	4	3	3	1	1	2	2	2	3	2	2	2	2	2	71.1	282.1	8.55	60.275	2392.095	1937	-0.748660415	0	594.5	109.1	4.93	7.915	77.2	13968.5	1
34411	2	49	1	3	3	2	3	2	2	1	1	2	2	2	2	2	65.945	178.27	16.25	38.365	4243.495	1387.5	-2.273942456	0	518.5	86.3	4.18	7.14	64.2	9038	2
34418	1	63	3	2	1	2	1	2	2	1	1	1	2	2	1	2	60.895	161.8	11.85	50.055	1139.61	1439	-4.022588344	0	160	10.75	2.695	7.77	104	2198.5	3
34419	1	60	3	1	1	2	3	1	2	2	2	1	2	2	2	2	85.04	221.95	13.5	88.975	2594.74	2010	-0.375960873	0	615.5	75.7	5.245	13.25	117.15	5885	3
34427	2	74	1	1	3	1	2	2	2	2	1	1	2	2	2	2	21.46	100.48	7	15.325	1470.245	614	-6.056505441	0	140.5	56.75	1.78	2.47	28.75	1670	3
34434	2	26	4	1	3	1	1	1	2	1	2	1	2	2	2	2	63.045	227.595	7	66.62	4195.91	2025.5	-0.1893559	0	540.5	80.55	5.25	19.65	102.65	2889.5	1
34435	2	70	3	3	2	1	3	2	2	1	1	1	2	1	2	2	80.38	252.7	23.3	107.515	2713.37	2228.5	1.347181365	0	565.5	117.9	15.645	9.45	120.7	4983.5	3
34437	2	37	3	3	2	2	2	2	2	1	1	2	2	2	2	2	52.465	86.84	11.8	44.145	1908.065	938	-4.937012555	0	263.5	13.5	4.185	6.08	49.35	2489.5	1
34438	1	25	3	2	1	1	1	2	2	1	1	2	2	2	2	2	118.39	473.36	11.55	134.4	2577.55	3550	3.55027697	0	841.5	182.7	7.555	12.605	178.35	9585.5	1
34443	1	20	3	2	1	1	1	2	2	1	3	2	2	2	2	2	80.63	136.415	5.85	39.435	3704.575	1325.5	-2.567630845	0	487	14.1	5.355	12.64	81.4	3451	1
34444	1	29	2	3	1	1	1	2	2	2	3	2	2	2	2	2	71.205	327.965	14.45	89.415	2205.77	2386	-2.604566043	0	360	60.45	3.355	10.625	89.85	3662.5	1
34450	1	49	3	2	2	1	1	1	2	1	2	2	2	2	2	2	51.04	126.71	4.8	57.24	3888.05	1910	-5.031777893	0	169	15.1	5.88	6.99	44.65	138.5	2
34454	1	35	5	2	1	1	3	2	2	1	2	1	2	2	2	2	81.985	607.085	13.05	95.115	4536.26	3688.5	7.582956455	0	943	659.05	7.935	9.045	113.05	3170.5	1
34457	2	44	3	3	1	2	1	2	2	1	1	2	2	2	2	2	95.285	266.915	7.75	83	4641.575	2430	-1.563752435	0	853.5	15.35	5.175	11.935	95.35	4642	2
34461	2	65	2	1	1	2	2	2	2	2	3	1	2	2	2	2	30.995	59	6.3	21.505	1862.22	549.5	-5.972689849	0	143	11.35	1.35	3.78	51.25	2460	3
34462	2	85	3	3	2	2	1	2	2	1	3	1	1	2	1	2	33.275	186.23	11.95	39.61	1906.995	1198	-3.256004392	0	360	133.75	4.01	4.4	43.9	4882.5	3
34465	2	47	4	3	1	2	3	2	2	1	3	2	2	2	2	2	88.32	318.805	14.35	62.71	3813.4	2416	0.173456725	0	361.5	127.9	4.655	11.675	127.9	9538.5	2
34467	2	42	3	3	1	2	2	2	2	1	3	2	2	1	2	2	88.705	212.285	15.3	92.22	2142.44	2026	-0.03415208	0	630.5	68.55	5.515	17.335	94.25	8411.5	2
34470	1	60	3	3	1	2	2	2	2	1	3	2	2	2	2	2	86.605	223.445	18.75	66.475	2227.975	1822	7.136272653	0	2240	162.75	7.565	8.81	111.5	38737.5	3
34472	1	45	3	2	1	2	3	2	2	2	1	2	2	2	2	2	75.545	226.125	15.9	60.01	2248.195	1741.5	0.194659883	0	220.5	29.35	7.865	9.74	154.95	16145	2
34474	1	34	3	3	1	2	1	2	2	1	3	2	2	2	2	2	96.765	318.195	22.15	68.59	5033.58	2256.5	3.335610086	0	937.5	54	9.11	31.72	106.95	8803.5	1
34477	2	70	1	3	2	1	2	2	2	1	3	2	2	1	2	2	46.565	191.095	11.35	45.545	2565.79	1343	-2.07743258	0	946	26.9	3.65	11.09	54.55	8548	3
34482	2	25	4	3	3	1	3	1	2	2	3	2	2	2	2	2	53.91	278.145	9.1	61.845	1389.715	1871.5	-3.717252746	0	304.5	41.95	3.025	6.93	96.65	756	1
34483	1	62	3	3	1	2	3	2	2	1	3	2	1	2	2	2	116.625	402.005	54.85	152.215	4218.495	3763.5	9.270287744	0	2037.5	56.1	20.015	21.61	159.05	29071	3
34490	2	33	2	1	1	2	3	2	2	1	3	2	2	1	2	2	91.475	244.27	9.35	102.89	4255.89	2375	0.627575735	0	539.5	113.55	7.95	11.125	127.4	8043.5	1
34496	2	31	3	3	1	2	1	2	2	1	3	2	2	2	2	2	52.51	225.84	15.85	36.43	3376.51	1415	-0.673437616	0	482	143.55	6.415	7.06	74.3	11694	1
34499	1	45	3	1	1	1	1	2	2	1	2	2	2	2	2	2	124.205	449.82	16.9	163.29	3671.145	3731.5	1.427880989	0	1022	16.2	6.54	14.99	201.05	1808.5	2
34500	1	48	3	1	2	2	2	2	2	1	2	2	2	2	2	2	94.845	269.51	22.3	70.555	4961.94	2044	-0.498211698	0	725.5	100.1	7.265	11.8	85.5	4910	2
34501	2	44	1	3	1	2	1	2	2	2	3	2	2	2	2	2	89.9	249.455	25.3	95.84	1906.665	2187	5.474792235	0	804	178.05	12.54	15.9	105.3	30313	2
34502	2	56	3	3	1	2	1	2	2	1	1	1	2	2	2	2	59.005	176.29	14.05	44.575	4345.205	1315.5	-2.651794352	0	170	49.05	4.535	8.165	80.65	10868.5	2
34504	2	58	5	2	1	2	3	2	2	2	3	1	2	1	2	2	53.24	308.98	8.6	74.28	1890.74	2083.5	-3.91290454	0	196	68.2	4.785	7.71	58.85	1297.5	2
34509	2	39	1	3	1	2	2	2	2	2	3	2	2	2	2	2	53.7	247.61	14.9	81.57	2839.3	1909.5	-0.675406095	0	522.5	127.7	9.94	6.28	56.15	11971.5	1
34514	1	63	3	3	2	1	2	2	2	1	2	1	2	2	1	2	49.45	162.585	7.5	42.905	3425.035	1217.5	-4.767712416	0	276.5	13.8	3.395	7.64	54.75	1938.5	3
34518	1	48	3	3	1	2	2	2	2	1	1	2	2	2	2	2	99.895	367.34	42.35	118.285	4216.165	3328.5	5.359609294	0	639	145.8	14.24	16.195	177.5	18771.5	2
34520	2	34	3	3	1	2	3	2	2	2	3	2	2	2	2	2	58.32	238.71	22	71.415	1972.535	1778.5	-4.34571243	0	70	13.5	4.63	8.405	76.05	2115.5	1
34523	1	43	4	3	3	2	3	2	2	2	1	2	2	2	2	2	51.955	224.595	6.55	67.06	1406.485	1693	-0.634700591	0	431.5	271.15	4.235	5.225	79.3	2226.5	2
34530	1	41	3	3	2	2	2	2	2	1	3	2	2	1	2	2	112.755	314.085	34.75	76.525	4188.055	2366.5	2.941822621	0	549.5	52.7	8.13	20.06	117.55	26190.5	2
34531	1	81	3	1	1	1	3	1	2	1	1	1	1	1	1	2	68.835	154.395	14.75	46.86	3395.465	1313.5	-2.956675062	0	213	96.8	2.875	7.725	76.45	5628.5	3
34534	1	52	3	3	1	2	2	2	2	2	3	1	2	2	2	2	72.81	347.67	28.25	84.11	3684.385	2373.5	5.968536032	0	1056.5	237.45	13.35	10.045	118.4	26998	2
34535	1	77	4	3	1	2	2	2	2	1	1	2	2	2	2	2	71.575	168.565	10	71.76	2108.03	1790	-0.808164819	0	764.5	47.5	5.855	8.045	116.5	8757	3
34538	1	76	3	2	1	2	1	1	2	1	3	2	2	1	2	2	87.9	332.39	26.25	76.965	3940.575	2346.5	2.257976271	0	519	109.9	9.76	17.02	88.85	20621	3
34540	2	46	1	3	1	2	1	1	2	2	2	2	2	2	2	2	21.76	58.665	3.3	25.915	2247.695	553.5	-6.68551854	0	120.5	6.4	1.82	2.67	30.2	1854.5	2
34543	1	67	3	2	1	2	3	2	2	1	1	1	2	1	2	2	75.12	201.06	23.55	98.87	3501.155	2457.5	-1.553009098	0	197	102.5	9.115	10.63	72.9	5037.5	3
34551	2	73	4	3	2	1	3	2	2	1	3	1	2	2	1	2	20.685	138.88	12.7	23.9	1167.835	820	-2.669053933	1	494.5	155.55	3.07	2.645	25.4	12585	3
34555	1	43	3	2	1	2	3	2	2	1	2	1	2	2	2	2	108.49	274.285	10.85	87.115	1760.97	2300.5	-1.120828548	0	207	15.4	3.835	15.44	137	8812	2
34557	1	62	1	1	1	2	2	2	2	1	2	1	2	2	1	2	62.765	215.76	25.8	85.865	3244.02	1849.5	-0.725503367	0	229.5	96.75	11.775	10.335	74.4	8534	3
34561	2	71	3	2	2	2	1	2	2	1	1	1	2	2	2	2	54.79	203.7	20.7	60.385	3322.76	1994	-0.245794803	0	431	45	7.9	8.35	96.05	20056	3
34562	1	39	3	3	2	1	2	2	2	1	3	1	2	2	2	2	138.32	487.89	17.55	174.175	4672.075	4034	3.827304249	0	1117.5	43.2	11.34	19.5	216.65	2153	1
34563	2	26	4	3	1	1	2	2	2	1	3	2	2	2	2	2	60.815	242.925	12.4	53.95	1804.98	1691.5	-2.165153073	0	672.5	88.4	4.04	7.14	75.35	5236.5	1
34566	1	39	3	3	2	2	1	2	2	1	2	1	1	1	2	2	109.335	260.485	25.3	152.02	7732.835	2802	4.124748812	0	1530	38.65	14.55	20.98	115	11509.5	1
34569	1	69	3	3	1	2	1	2	2	1	3	1	2	2	2	2	132.56	313.94	30.75	141.5	4034.73	3303	8.19834278	0	1119.5	168.5	12.63	25.485	138.75	31694.5	3
34572	1	82	3	1	3	1	2	2	2	1	1	1	2	2	1	2	102.575	263.735	19.9	65.88	2718.87	2071.5	5.270097594	0	1412	98.75	11.505	16.38	107.4	28547.5	3
34573	1	66	3	3	3	2	3	2	2	1	1	1	2	2	2	2	80.87	282.34	18.5	73.405	4168.19	2056.5	0.631394946	0	860	146.8	7.14	13.85	78.65	6064.5	3
34574	2	57	3	3	2	1	3	2	2	2	2	1	2	1	2	2	55.885	192.22	11.4	87.365	2280.58	1760.5	-3.323847605	0	434.5	36.95	4.65	8.68	82.5	727	2
34575	1	69	3	3	1	2	3	2	2	1	3	1	1	2	2	2	71.83	133.25	13.45	42.82	3660.75	1275.5	-1.012092832	0	680	133.35	3.54	9.655	87.3	5236	3
34577	1	38	4	2	1	1	3	1	2	1	2	1	1	2	2	2	77.245	175.14	13	91.43	4231.145	1825.5	-0.51235542	0	348.5	51.95	8.53	9.48	139.65	7253.5	1
34578	1	55	4	2	1	2	3	2	2	2	3	2	2	1	2	2	51.59	243.44	12.25	40.22	2860.715	1532	-2.560962241	1	261	83	5.725	4.5	82.2	8582.5	2
34582	1	61	4	1	1	2	3	1	2	2	1	2	1	2	1	1	56.765	101.745	6.65	60.155	842.48	1177.5	-4.026070706	1	304.5	8.55	3.615	7.435	91.8	1413	3
34584	2	68	3	2	2	1	3	2	2	2	3	1	2	2	2	2	85.035	337.125	32.3	69.395	2151.705	2189.5	-0.873698451	0	718	82.3	6.175	12.515	86.35	4445.5	3
34586	1	65	3	2	2	2	1	2	2	1	2	1	2	2	2	2	146.77	295.195	21.3	141.17	2847.225	2965.5	4.368413245	0	880.5	63.1	16.92	20.28	167.8	8398.5	3
34590	2	62	3	2	2	1	2	2	2	2	3	2	2	2	2	2	44.995	154.36	9	49.265	1760.15	1223.5	-1.980347588	0	302	130.2	4.09	6.82	66.35	10087	3
34591	2	31	4	3	2	2	2	2	2	2	3	2	2	2	2	2	11.805	141.78	10.35	16.79	1664.52	735.5	-7.158746229	0	57.5	27.9	1.625	1.895	11.05	1108.5	1
34595	1	39	3	3	1	2	2	2	2	2	3	2	2	2	2	2	46.405	250.985	7.25	45.23	2130.43	1593	-4.417366542	0	641.5	3.25	2.325	6.835	69.35	119.5	1
34597	1	41	3	3	1	2	2	2	2	1	3	2	2	2	2	2	85.605	343.3	20.55	65.445	3323.38	2306.5	4.252366697	0	883	125.15	10.195	14.045	158.05	20150.5	2
34599	2	28	3	1	2	1	3	2	2	1	2	2	2	1	2	2	34.735	102.16	8.6	34.14	1212.66	838.5	-4.275914271	0	630	16.45	3.185	6.92	35.15	5224	1
34605	1	53	3	3	1	2	3	2	2	1	3	1	1	2	2	2	134.335	277.72	19.7	146.915	4908.65	2950.5	4.495552406	0	589.5	172.55	12.125	19.465	182.2	6843	2
34606	2	31	2	1	3	2	1	2	2	1	3	2	2	2	2	2	104.875	289.98	18.4	112.865	1763.67	2556.5	-0.185320339	0	813	61.45	10.82	11.265	101.8	2879	1
34608	2	45	1	3	1	2	3	2	2	1	1	1	2	2	2	2	61.075	301.015	21.9	124.6	4569.525	2531.5	-1.203804797	1	703	39.8	9.965	10.715	83.6	3802	2
34609	1	29	3	3	1	2	2	2	2	1	3	1	2	2	2	2	110.715	310.57	19.35	129.7	3691.03	2824.5	0.094030533	0	205.5	47.75	7.12	17.85	122.75	10399	1
34612	1	35	1	1	1	1	2	2	2	1	1	2	2	2	2	2	91.355	295.515	29.7	97.685	3109.63	2389.5	-1.07873273	0	249.5	75.8	8.035	10.375	117.05	5003	1
34613	1	69	4	2	2	1	3	2	2	2	1	1	1	2	2	2	71.26	105.36	6.35	51.605	2447.22	1170.5	-3.348994123	0	238.5	19.75	3.68	11.715	80.8	3811.5	3
34620	2	67	4	2	2	1	1	2	2	1	3	1	2	2	2	2	46.845	278.815	14.8	86.595	1947.365	2011	-2.300615689	0	396	157.75	6.36	6.31	51.05	2441	3
34623	2	32	4	3	1	2	1	2	2	1	3	2	2	2	1	2	37.865	218.52	3.1	37.96	1240.29	1361	-3.534759277	1	551	66.75	2.165	6.905	68.9	2098.5	1
34625	2	74	4	3	1	2	3	2	2	2	1	1	2	2	2	2	25.72	118.395	11.1	18.14	1627.275	715.5	-3.858363481	1	354	99.1	2.91	3.4	35.6	8388.5	3
34627	1	56	3	2	2	1	2	1	2	1	2	2	2	2	2	2	79.5	211.295	13.05	101.835	3315.405	2381	-1.146758879	0	356.5	43.85	5.485	12.29	95.8	12163.5	2
34631	2	36	3	3	1	2	2	2	2	1	1	2	2	1	2	2	62.535	225.47	20.3	84.07	2833.075	1980	-1.888242004	0	351	36.5	11.025	7.995	76.35	7157.5	1
34633	1	70	4	2	2	2	1	2	2	1	3	1	2	2	2	2	79.81	384.44	15.35	103.06	2608.65	2842.5	-0.398748803	0	708.5	46.05	7.38	9.275	141.5	4692.5	3
34637	1	48	3	1	1	1	3	2	2	1	3	1	2	2	2	1	166.375	318.275	15.8	187.8	4060.23	3596	21.5287858	0	1940	236.65	70.19	25.615	255.3	16473	2
34640	1	24	3	2	3	1	1	2	2	1	2	2	2	2	2	2	86.03	163.855	10.85	89.89	3001.5	1805	-0.944607839	0	372.5	22.05	8.09	11.35	128.95	6994.5	1
34642	1	54	3	3	1	2	2	2	2	1	3	1	2	2	2	1	97.91	297.695	35.85	130.26	3654.49	2685.5	3.001754071	0	255.5	61.6	17.11	17.1	134.1	17083.5	2
34644	2	38	1	1	1	1	3	2	2	1	3	2	1	2	2	2	63.6	164.47	16.25	63.765	1926.995	1471	-2.483867001	0	236	39.65	4.28	10.975	83	8767	1
34647	2	70	3	1	1	2	1	2	2	1	2	2	2	1	2	2	44.135	143.53	18.45	43.255	3421.845	1111	-4.124372876	1	425	27.9	3.415	6.075	72.9	1936.5	3
34649	1	64	3	2	1	1	3	2	2	1	2	1	2	2	2	2	156.48	208.93	9.1	135.645	4331.915	3066	14.87390558	0	344	40.25	13.345	95.845	231.9	10807.5	3
34661	1	45	4	1	1	1	3	2	2	2	2	2	2	2	2	1	105.43	319.065	12.1	140.085	2559.565	2961.5	1.856649837	0	742	29	6.95	14.005	169.1	15615.5	2
34662	2	44	1	1	1	1	3	1	2	1	2	2	2	2	2	2	65.24	479.235	18.5	46.49	2852.93	2524	-0.577296875	1	264	234.35	2.96	8.92	82.05	6706.5	2
34671	2	20	4	3	3	2	1	2	2	2	3	2	2	2	2	2	57.095	197.605	11.55	63.275	1558.795	1563.5	-2.728612625	0	437	20.55	5.045	11.57	68.4	6451.5	1
34674	2	80	3	1	1	1	3	2	2	2	3	1	2	2	2	2	48.665	123.965	9.15	46.135	1486.5	1092	-1.721084501	1	953.5	58.55	5.335	4.56	71.7	10129.5	3
34675	2	78	4	2	2	1	2	2	2	2	3	1	1	2	1	2	51.16	274.74	20.5	42.47	2758.685	1639	13.13827964	1	4205	259.55	10.02	7.85	65.65	54466.5	3
34681	2	39	3	3	1	2	3	2	2	1	3	2	2	2	2	2	65.78	165.64	15.5	66.705	3099.72	1635	-0.424862089	0	302.5	27.9	9.73	12.365	102.9	13348.5	1
34683	1	44	1	2	1	2	1	2	2	1	3	2	2	2	2	2	68.82	336.015	11.1	62.165	6741.6	3250	-2.011814429	0	71	23.15	7.735	11.465	101.6	8079.5	2
34687	2	34	4	3	3	1	3	2	2	2	3	2	2	1	2	2	77.765	312.51	13.6	85.755	2882.695	2310	0.261649956	0	505.5	187.5	6.855	8.125	123.6	2676	1
34697	2	46	4	1	1	2	2	2	2	2	1	1	2	2	2	2	28.82	129.345	3.9	32.435	866.33	911.5	-6.081831421	0	145.5	5.05	2.375	3.17	52.7	1100	2
34700	1	52	3	3	1	2	2	2	2	1	3	1	2	1	2	2	115.095	315.895	38.05	104.69	2053.685	2671.5	1.334140834	0	540	68.75	8.31	15.305	184.75	2661.5	2
34703	1	61	3	3	1	1	3	2	2	1	3	1	2	2	2	2	88.87	347.215	22.9	73.15	1770.92	2380	3.986219716	0	754	126.1	13.88	11.34	168.8	15402	3
34707	2	69	4	3	2	2	3	2	2	1	3	1	1	2	2	2	41.965	161.715	12.35	40.97	2306.805	1162	-4.800797971	0	171.5	29.05	4.685	4.44	57.05	3163	3
34710	2	50	3	3	1	2	1	2	2	1	2	2	2	2	2	2	63.655	277.65	15.6	68.7	2653.055	2013	1.664789253	0	506.5	137.7	15.91	13.52	80.3	8718.5	2
34713	1	72	3	3	1	2	2	2	2	2	3	1	2	2	2	2	65.495	199.65	14.85	53.315	5080.98	1519.5	-2.375168341	0	544.5	26.75	4.265	14.555	78.45	2525	3
34716	1	62	3	3	1	2	2	2	2	1	1	2	2	2	2	2	62.955	217.37	16.55	67.47	2918.87	1698	-0.183966595	0	672	94.5	8.405	6.865	89.35	13044.5	3
34718	2	55	4	3	2	2	3	2	2	2	3	1	1	2	1	2	39.25	210.145	8.8	33.945	2675.03	1288.5	-3.407973285	0	203	124.4	3.055	4.37	77.55	2203.5	2
34724	2	39	3	3	1	2	3	2	2	1	1	2	2	2	2	2	51.87	164.205	12.65	54.45	3327.625	1322.5	-3.391654587	0	290	28.7	6.25	5	70.6	8041	1
34726	2	67	4	2	2	1	2	2	2	1	2	1	2	2	2	2	65.48	261.7	10.55	76.335	2586.045	1964.5	0.233326109	0	668.5	145.8	8.325	7.61	112	5386	3
34731	2	49	3	3	1	2	3	2	2	1	3	2	2	2	2	2	91.91	272.97	29.9	42.15	4910.54	1793	3.841816036	0	1286	171.95	7.855	9.275	109.75	23301.5	2
34733	2	27	4	2	1	2	1	2	2	2	3	2	2	2	2	2	62.965	316.805	7.1	71.55	2033.8	2146	-3.89702093	1	365	35.35	3.92	7.45	76.4	844.5	1
34734	2	55	1	1	1	2	2	2	2	2	3	2	2	2	2	2	97.855	321.895	14.5	30.255	3324.76	1981.5	-3.563299128	1	100.5	97.95	2.645	6.045	90.25	1731	2
34735	2	26	1	3	1	2	3	2	2	1	1	2	2	2	2	2	58.875	118.505	14.1	40.01	4932.15	1045.5	-2.975852309	0	459	53.35	5.18	8.22	50.35	7502	1
34742	1	40	4	2	1	2	1	2	2	2	3	2	2	2	2	2	73.44	237.92	12.2	59.835	1418.67	1784.5	-1.291857455	0	820	79.5	5.31	9.45	89.75	3935.5	2
34744	2	32	1	1	1	1	2	2	2	2	3	2	2	2	2	2	81.275	222.72	19.8	70.525	1990.47	1833.5	-2.578920385	0	360.5	54.05	4.245	11.425	90.85	2055.5	1
34745	2	61	4	2	1	2	3	2	2	1	1	1	2	2	2	2	77.665	135.645	6.05	60.265	2162.965	1641	-4.147770672	0	105	4.15	2.14	11.645	95.7	340.5	3
34747	2	30	3	2	1	2	2	2	2	2	1	2	2	2	2	2	137.47	275.16	18.15	85.095	4000.225	2392	6.327625702	0	1647	164.15	6.345	25.61	149.75	14200.5	1
34754	1	42	4	3	3	2	3	1	2	1	2	1	2	2	2	2	75.64	261.135	20.6	59.18	3294.02	1993.5	-2.590023387	0	412	27.55	2.755	7.81	141	1417	2
34756	1	66	1	1	1	1	2	2	2	1	3	2	2	2	2	2	86.705	289.345	23.05	61.135	1943.485	2043	-1.242697509	0	185	178.45	2.32	10.725	106.7	2692	3
34762	1	62	3	3	1	2	2	2	2	1	2	2	2	2	2	2	96.65	230.145	13.85	120.955	8261.105	2387	0.248725389	0	474.5	75.3	6.81	15.545	103.4	11192	3
34769	2	70	3	3	1	2	2	2	2	2	3	1	1	2	2	2	78.5	324.335	18.5	71.81	3027.415	2221.5	1.27225222	0	869	141.8	8.81	10.79	119.05	5646.5	3
34771	2	60	1	2	1	2	3	2	2	1	1	1	2	2	2	2	34.22	164.195	8.6	45.415	2488.38	1183.5	-3.715337539	0	341	78.2	5.06	4.535	51.05	4591	3
34774	2	62	1	1	1	1	1	2	2	2	2	2	2	2	2	2	39.43	191.195	5.75	42.645	2123.9	1291	-5.467031172	0	113.5	15.7	3.53	6.35	42.2	2049	3
34776	1	50	3	1	2	1	3	2	2	1	2	1	2	1	2	2	60.21	165.135	4.6	46.93	2463.83	1321.5	-2.702007374	0	405.5	53.6	3.025	7.005	102.95	5425.5	2
34777	2	74	1	1	1	1	2	2	2	2	1	1	2	1	2	2	64.73	157.845	12.95	64.475	1738.19	1453	-2.546183678	0	261.5	32.1	5.665	10.19	101.4	3941.5	3
34781	2	48	4	3	3	2	3	2	2	2	2	1	2	1	1	2	89.46	327.645	15.6	103.975	2814.065	2585	-1.981063846	0	240	36.3	7.15	11.16	102.95	4995	2
34782	2	85	3	1	2	1	3	2	2	2	3	1	1	2	2	2	64.33	143.225	12.8	46.195	1065.22	1231.5	-2.357285875	0	385	99	1.945	13.495	65.05	4195	3
34786	1	39	3	3	3	2	1	2	2	1	3	2	2	1	2	2	116.63	246.29	26.1	80.635	5131.245	2461.5	5.995075981	0	545.5	250.25	9.99	11.715	166.05	27963	1
34788	1	85	3	1	2	1	2	2	2	1	3	2	2	2	2	2	75.755	257.57	19.9	57.105	1413.095	1805.5	-0.468310061	0	312.5	156.85	4.275	11.59	106.3	6041	3
34790	1	40	3	2	1	2	3	2	2	1	2	2	2	2	2	2	77.915	362.695	18.95	93.07	2220.32	2549.5	7.386581422	0	1115.5	313	6.61	15.915	89	38350	2
34795	1	44	3	3	1	2	2	2	2	1	1	1	2	2	2	2	129.68	134.76	9.1	114.425	3028.915	2710.5	-0.116473089	0	410	20.35	5.37	24.105	127.8	2196.5	2
34805	1	31	4	3	1	1	2	2	2	2	3	1	2	2	2	2	83.345	300.045	13.85	110.12	2295.055	2506	-1.197097132	0	382.5	10.65	3.92	19.28	104.1	7199	1
34807	2	59	3	3	1	2	3	2	2	2	1	1	2	2	2	2	78.57	264.345	15.45	123.82	2060.72	2462.5	-1.57073451	0	563.5	17.55	6.23	13.015	90.65	7031.5	2
34813	2	62	3	3	1	1	3	2	2	1	2	2	2	2	2	2	82.32	249.3	11.95	67.075	4823.82	2128	-1.468919867	0	288	56.4	6.855	8.505	105.5	9695	3
34820	2	81	3	1	1	1	2	2	2	2	3	1	2	2	1	1	93.495	326.465	16.65	53.44	1451.075	2120	-1.640769853	0	226.5	113.4	4.25	10.095	111.3	3193.5	3
34827	2	54	2	2	1	1	1	2	2	2	1	1	1	2	1	2	47.575	123.29	9.2	12.67	1162.785	773.5	4.264733404	0	707.5	80.65	32.545	17.93	59.5	8068.5	2
34838	2	31	4	2	3	1	3	2	2	2	2	2	2	2	2	2	131.16	242.845	19.3	114.735	2503.23	2508.5	2.288781915	0	420.5	158.8	8.425	12.155	177	7662.5	1
34839	1	29	3	3	3	2	2	2	2	1	2	1	2	2	2	2	109.455	215.245	9.9	63.85	3954.165	2138	1.114617916	0	413.5	105.85	5.275	9.195	208.4	6204	1
34845	1	29	1	1	1	1	3	2	2	1	3	2	2	2	2	2	73.455	317.385	12.1	87.88	2226.95	2331	-2.515491089	0	327.5	18.9	4.39	12.4	80.15	8040.5	1
34848	1	23	1	1	2	1	3	2	2	1	2	2	2	2	2	2	152.73	309.395	15.1	126.45	5953.005	3966	0.253915843	0	406	38.55	2.71	26.195	135.25	3401.5	1
34849	2	71	4	1	2	1	3	2	2	1	2	1	2	2	2	2	33.46	136.045	9.2	47.695	1371.875	1323	-1.907533753	0	858	43.55	4.285	5.905	40.05	17972	3
34850	1	71	3	2	1	2	2	2	2	1	1	1	2	2	2	2	42.42	292.155	38.9	13.99	2446.345	1395	1.344901664	0	693	235.75	10.945	5.675	60.3	12558.5	3
34855	2	76	4	1	2	2	1	2	2	1	2	1	1	1	2	2	87.015	128.93	9.3	41.39	1627.175	1247	-2.881353811	0	192.5	35.85	2.295	14.145	94.55	3186.5	3
34856	1	50	4	2	1	2	2	2	2	2	3	2	2	2	2	2	59.83	281.215	18.05	81.985	2671.46	2025	0.425101939	0	396	161.75	12.1	6.875	80.45	10930.5	2
34857	1	85	3	2	2	1	2	2	2	1	1	1	2	2	2	2	60.175	226	10.55	82.12	1640.965	1865	-1.050348333	0	828.5	70	10.135	7.6	74.15	4995.5	3
34858	2	37	4	3	2	1	3	2	2	1	3	2	2	1	2	2	46.15	195.355	9.55	53.27	1216.09	1431.5	-3.897238513	0	227	63.2	3.19	9.56	49.7	3443.5	1
34869	2	29	4	3	1	1	3	2	2	2	3	1	2	2	2	2	87.72	156.085	13.15	55.905	3782.505	1472	-1.445785953	0	350.5	70	4.565	10.375	96.8	10107.5	1
34870	1	38	4	3	2	2	3	2	2	1	3	1	2	2	2	2	183.855	240.775	7.15	178.585	1532.575	3352	0.918325584	0	330.5	100.6	11.515	10.595	172.05	2069	1
34873	1	73	4	1	1	1	1	2	2	1	3	1	1	2	2	2	72.43	236.1	21.45	68.6	1825.65	1800.5	1.317213028	1	667.5	169.15	8.445	10.755	73.45	15626	3
34874	2	57	2	3	1	2	3	2	2	2	3	1	2	2	2	2	103.965	281.71	16.65	54.315	2652.625	2023.5	1.32552854	0	619	132.4	3.21	15.23	128	12725.5	2
34877	1	54	3	2	1	1	3	2	2	1	3	1	2	2	2	2	132.585	461.555	25.75	88.885	6006.095	3144.5	4.277650546	0	418.5	134	10.715	15.665	192.7	17372.5	2
34882	2	28	4	3	3	2	2	2	2	1	3	1	2	2	2	2	47.79	183.16	12.15	40.3	2757.285	1259	-2.534715343	0	710.5	75.35	4.425	7.845	53.3	5690.5	1
34885	2	40	3	3	1	2	1	2	2	1	3	2	2	2	2	2	42.475	177.975	12.1	31.495	3106.83	1138.5	-3.451733696	0	799	63.3	3.09	5.57	53.35	2440	2
34886	2	43	1	1	1	2	2	1	2	2	3	2	2	1	2	2	59.595	188.025	20.8	61.28	2283.53	1505	-1.74979479	0	623	82.65	8.36	7.03	81.35	2707	2
34887	2	52	3	3	1	2	3	2	2	1	1	1	2	1	2	2	45.03	103.78	5.15	55.9	2678.44	1301.5	-4.997916394	0	291.5	45.65	2.52	4.525	53.65	1330.5	2
34897	2	45	4	2	2	1	3	2	2	1	3	2	1	2	2	2	64.79	151.005	10.5	58.47	2026.875	1417.5	-2.231758517	0	387	82.85	6.105	7.645	83	4697.5	2
34899	2	84	3	3	2	2	1	2	2	1	1	1	2	2	2	2	96.875	335.69	28.4	126.545	3671.28	2851.5	6.048822837	0	729.5	178.45	21.19	17.055	171.55	8735	3
34901	1	53	3	3	1	2	1	2	2	1	2	2	2	2	2	2	91.645	363.54	10.05	136.715	2713.45	3023	0.417514642	0	345	20.05	15.665	13.17	144	2817.5	2
34906	2	44	3	3	1	1	1	2	2	1	3	2	2	2	2	2	53.315	190.61	14.25	53.785	2235.86	1414	-2.813098645	0	203.5	39.15	6.32	8.085	45.4	14281.5	2
34908	1	47	3	3	1	2	2	2	2	1	1	2	2	2	2	2	146.75	374.575	25.6	112.15	7167.43	3572	5.782786025	0	693	92.65	12.115	14.66	169.75	34859	2
34911	2	70	3	3	2	1	1	2	2	1	2	1	2	2	2	2	43.01	117.33	12.5	51.29	2136.175	1265	-2.092157597	0	782.5	15.55	7.85	7.785	65.25	8079	3
34913	2	81	3	3	1	2	3	2	2	2	3	1	2	1	2	2	82.525	277.57	22.95	50.27	2926.76	1871	0.278898723	0	1090	116.95	4.325	13.375	87.2	6012	3
34914	2	28	1	3	3	2	3	2	2	2	3	2	2	2	2	2	71.17	461	13.1	116.245	1992.87	3147.5	-1.098743794	0	380	116.2	6.59	9.69	92.8	5644.5	1
34922	2	40	3	3	1	2	1	2	2	1	3	2	2	2	2	2	65.26	362.91	28	57.3	10770.945	2412.5	14.80753018	0	651.5	108.85	72.85	41.025	72.8	5107	2
34925	1	35	3	3	1	2	2	2	2	1	3	2	2	2	2	2	114.86	292.435	14.9	85.985	2832.72	2376	-0.293646101	0	632	42.05	4.83	16.265	145.75	1621.5	1
34928	1	85	3	3	1	2	1	2	2	1	3	1	2	2	2	2	83.5	352.36	23.15	92.245	2454.59	2519	0.116530485	0	853.5	82.45	8.355	14.175	89.4	4928	3
34929	1	21	4	1	3	1	3	2	2	1	3	2	2	2	2	2	60.01	316	4.65	69.785	2714.875	3155.5	-3.631321311	0	286.5	4.1	4.185	6.425	78.25	8830	1
34934	2	66	3	2	1	1	3	2	2	2	3	1	1	2	2	2	134.225	151.145	19.05	118.855	2527.725	2163.5	7.22805498	1	519.5	146.15	12.17	24.1	145.75	36792	3
34935	1	42	3	3	1	2	1	2	2	1	2	2	2	2	2	2	117.695	216.4	16	116.83	2149.14	2362	5.048347128	0	680.5	107.65	11.555	13.475	142.6	34378	2
34946	1	48	3	3	3	2	2	2	2	1	1	1	2	2	2	2	113.68	262.66	16.45	81.66	3719.985	2641	-0.008178722	0	539	34.35	10.075	11.8	138.4	5607	2
34955	2	34	3	3	1	2	1	2	2	1	3	2	2	2	2	2	59.665	168.895	13.4	49.595	2407.265	1398	0.667636333	0	515	193.85	10.33	9.35	75.6	7799.5	1
34960	2	76	3	2	2	1	3	2	2	2	1	1	2	1	1	2	73.825	118.135	8.5	32.585	2476.82	1061.5	-2.783223057	0	313	110.4	4.23	6.325	84.3	2014.5	3
34965	2	59	1	1	1	2	1	2	2	2	3	2	1	2	2	2	47.145	130.32	19.35	24.435	2100.8	918.5	-4.967484557	0	95	36.7	2.835	6.07	48.15	4564.5	2
34966	1	25	1	1	1	1	2	2	2	1	3	2	2	2	2	2	101.005	381.885	32.4	122.775	1620.285	2969	0.452243063	0	353.5	52.85	10.99	14.205	93.75	14818	1
34974	1	64	1	1	1	1	3	2	2	1	1	1	1	2	2	2	94.565	429.13	31.4	99.36	2229.055	2938	0.12701897	0	444.5	25.9	6.44	12.735	179.1	5915.5	3
34975	1	63	3	3	1	2	2	2	2	1	1	1	2	2	2	2	93.86	237.95	15.4	76.005	2614.675	2522	5.28981166	0	632	120.25	7.07	10.385	157.75	43780.5	3
34977	2	23	4	3	1	1	3	2	2	1	3	1	2	1	2	2	46.965	157.535	11.5	54.885	1665.835	1377.5	-2.128055668	0	714.5	30.85	8.735	4.755	80.55	6529	1
34985	2	30	1	2	1	1	1	1	2	1	3	2	2	2	2	2	50.745	295.055	16.95	71.055	1954.075	2377.5	-2.124449295	0	594.5	52	4.925	10.115	69.5	7267.5	1
34986	1	22	1	2	1	1	2	2	2	1	3	2	2	2	2	2	100.39	281.06	15.45	103.07	3217.625	2442	2.594173085	0	310	54.55	7.84	13	191.95	21728.5	1
34987	1	25	1	3	3	1	1	2	2	1	1	1	2	2	2	2	148.435	560.56	40.45	132.685	3138.135	4027.5	3.739904523	0	657.5	67.4	12.235	17.98	214.1	7131.5	1
34988	2	71	4	1	1	1	3	2	2	2	3	1	2	2	2	2	30.455	140.015	14.1	26.29	1781.095	889	-4.796864704	0	403	89.2	1.595	3.935	39.9	900	3
34994	2	65	2	1	1	1	2	2	2	2	3	2	1	2	2	2	64.315	236.385	26.3	74.685	1567.12	1832.5	-4.232875694	0	274.5	28.1	4.505	7.29	68.75	1008	3
34995	2	60	1	1	1	1	1	2	2	1	3	1	1	2	2	2	58.4	246.01	31	54.39	1781.78	1655.5	-1.197725584	0	310.5	146.45	7.385	8.275	85.1	4331.5	3
34997	1	78	3	1	1	1	1	2	2	2	1	2	2	2	1	2	50.215	201.935	18.8	48.875	4127.8	1408.5	-2.148945784	0	580.5	70.55	4.885	7.7	85.1	5128.5	3
34998	2	31	3	3	1	2	1	2	2	1	3	2	2	1	2	2	119.955	337.705	12.95	114.18	1722.285	2817.5	0.083960317	0	493.5	50.55	6.08	16.945	137.55	5064.5	1
34999	1	25	1	1	1	1	2	1	2	1	3	2	2	2	2	2	91.935	401.24	21.35	80.45	2216.205	2649.5	-0.699639216	0	831	61.6	7.67	9.515	103.4	4783.5	1
35002	2	24	3	3	1	1	1	2	2	1	1	2	2	2	2	2	97.7	309.46	20.7	126.475	2886.405	2729	3.46555057	0	1210	61.95	12.105	15.21	134.1	15537.5	1
35004	1	69	3	2	1	2	1	2	2	1	1	2	2	1	2	2	83.895	316.395	15.3	58.725	3336.1	2257	0.678327469	0	743	139.65	4.275	13.805	114.35	6827.5	3
35010	2	38	3	3	3	2	1	2	2	1	3	1	2	2	2	1	44	168.985	9	45.305	2203.24	1340.5	-3.089711317	0	241.5	157	4.81	3.595	57.75	2601.5	1
35013	2	55	2	1	1	1	3	2	2	1	3	2	2	2	2	2	53.555	162.835	10.45	38.275	2325.425	1194	-2.813052664	0	287.5	97.85	2.61	9.025	75.2	4550	2
35017	1	56	1	1	1	2	2	1	2	1	1	1	1	2	1	1	73.76	159.12	15.7	80.815	1681.995	1658	-0.386276808	0	517.5	60.05	7.545	16.85	94.75	5523.5	2
35018	2	66	4	1	2	1	3	2	2	2	3	1	2	2	2	2	94.94	147.81	14.2	69.37	1481.165	1576	-3.533979216	0	240.5	27.75	3.115	13.225	76.65	925.5	3
35021	1	34	4	3	3	2	2	2	2	1	3	2	2	2	2	2	83.735	257.735	16.9	95.01	2242.75	2214	-2.148906341	0	574	12.6	6.97	9.575	111.3	1473.5	1
35022	2	29	3	3	1	2	1	2	2	2	3	2	2	2	2	2	53.605	228.395	15.1	39.795	1565.26	1464.5	-0.830552959	0	1330.5	41	4.045	9.31	72.8	9695	1
35023	1	48	4	1	1	1	3	2	2	1	3	1	2	2	2	2	116.02	320.105	13.55	109.64	2462.9	2737.5	1.473057942	0	377	38	7.71	14.635	174.75	14069	2
35029	2	45	3	3	2	1	3	2	2	2	1	2	2	2	2	2	111.355	310.415	17.9	118.085	2837.85	2726.5	2.392033192	0	500.5	212.9	9.885	13.335	144.7	3265.5	2
35035	1	49	4	1	1	1	1	2	2	2	3	1	2	2	2	2	92.32	261.825	14.3	133.755	1203.5	2569	-1.122563279	0	297	39.25	12.015	13.82	90.8	2782.5	2
35038	2	37	3	3	1	2	3	2	2	1	3	2	2	2	2	2	55.245	193.925	25.7	55.145	3145.675	1461	-3.683995164	0	127.5	71.15	4.51	7.515	66	3405	1
35041	2	76	3	3	2	1	2	2	2	1	1	2	2	2	2	2	50.59	183.74	15.45	100.15	2418.18	1779.5	4.070635078	0	2065	115.5	9.015	8.34	72.05	25983.5	3
35047	2	36	1	1	1	1	3	2	2	1	2	2	2	2	2	2	98.51	306.91	15.95	75.435	2105.4	2279.5	-1.385020033	0	116.5	26.4	5.515	13.03	109.8	12398	1
35051	2	25	1	3	1	1	1	2	2	2	1	2	2	2	2	2	68.33	251.005	17	68.805	1450.89	1892.5	2.397445977	0	270	64.65	7.6	27.67	104.55	18194	1
35053	2	80	3	3	2	2	2	2	2	2	3	2	2	2	2	2	47.03	195.105	13.8	44.9	2694.07	1350	0.112379229	0	910	161.35	5.035	8.22	59.4	13050.5	3
35055	2	46	4	3	2	2	2	2	2	2	3	1	2	2	2	2	70.885	220.35	12.2	67.455	1680.14	1749.5	-2.48231914	0	575	33.25	4.135	8.885	90.65	5314.5	2
35056	2	35	4	3	3	1	2	2	2	1	2	2	2	2	2	2	64.38	196.545	6.45	60.06	2344.535	1583.5	-2.995033834	0	319	46.6	2.31	11.11	78.2	5811.5	1
35058	2	32	3	3	1	2	1	2	2	1	3	2	2	2	2	2	36.225	76.435	10.7	35.845	2029.3	713	-4.297915147	0	130	32.25	3.61	7.5	30	11031.5	1
35061	1	71	3	3	1	2	2	2	2	1	1	1	2	2	2	2	97.925	377.445	20.05	127.455	4471.66	3051.5	1.542462294	0	405.5	27.05	13.27	17.48	129.85	12037.5	3
35063	1	46	3	3	1	1	2	2	2	1	1	1	2	2	2	2	168.88	466.565	22.5	143.66	5110.835	3843	8.567339039	0	1842	188.6	11.295	26.34	189.6	11610	2
35067	1	54	5	3	2	2	3	2	2	1	3	1	2	2	2	2	91.745	246.1	10.3	150.4	2564.805	2698.5	-0.269672532	0	470.5	43.45	6.325	13.275	114.7	11904	2
35077	2	50	3	2	2	1	3	1	2	1	3	1	2	2	1	2	64.695	323.96	11.55	68.14	3189.425	2226.5	1.954226668	1	278.5	87.05	27.535	9.45	80.1	8330	2
35080	1	52	3	2	1	2	3	1	2	1	3	1	1	2	2	1	90.26	163.335	7.85	72.105	3006.68	1800	-1.595263891	0	363.5	125.65	4.61	12.54	78.4	2605.5	2
35081	1	49	3	3	1	2	1	2	2	1	3	2	2	2	2	2	85.405	297.6	32.3	73.225	3601.25	2388	3.351791132	0	548	195.25	12.94	15.345	89.85	16603.5	2
35082	1	23	2	1	1	1	1	2	2	1	1	2	2	2	2	2	53.58	314.935	23.65	36.735	1821.19	1775.5	-0.493059274	0	419.5	233.2	3.575	8.07	67.05	8075	1
35087	2	60	3	3	1	2	3	2	2	1	3	1	2	2	2	2	48.21	156.975	10.2	49.58	3365.01	1284	-0.965618787	0	561	139.3	6.94	6.36	55.45	12042.5	3
35091	2	36	5	3	1	2	1	2	2	2	3	2	2	2	2	2	117.335	323.375	13.25	69.785	3125.615	2401	4.650458167	0	627.5	84.85	7.42	12.13	202.85	30820.5	1
35092	2	72	3	3	1	1	3	2	2	2	3	1	1	1	2	2	70.88	283.285	15.35	88.49	1728.275	2165.5	-1.577356883	0	401.5	100.5	6.615	13.53	67.15	2988	3
35097	2	32	4	2	1	1	2	2	2	1	3	2	2	2	2	2	38.22	107.355	4.85	15.85	2334.305	872	-4.533039439	0	311	14.2	1.845	4.62	49.1	10783	1
35099	1	80	3	1	2	1	3	2	2	1	1	1	2	2	2	2	73.745	143.875	8.05	79.83	1134.72	1583.5	-0.639962492	0	693	108.9	3.515	15.605	90.7	3095	3
35102	2	23	4	3	1	2	1	2	2	1	3	2	2	2	2	2	117.09	353	14.75	120.79	2662.325	2933	1.990609914	1	964.5	149.35	9.14	13.21	132.7	3307.5	1
35108	1	31	3	2	1	2	3	2	2	1	3	2	2	2	2	2	132.01	448.5	16.5	111.825	4368.9	3294.5	6.582783907	0	1065.5	181.15	19.885	19.065	156.1	10098	1
35117	2	53	3	2	1	2	3	2	2	1	1	2	1	2	1	2	64.745	182.125	9.5	90.175	1062.225	1799	-3.335942277	0	116	10.6	2.68	11.5	83.45	8381	2
35119	2	46	3	3	1	2	2	1	2	1	3	2	2	2	2	2	78.18	127.57	8.05	103.78	3459.785	1794	-2.625273886	0	521.5	11.2	9.385	8.135	89.2	649.5	2
35121	1	73	3	3	1	2	2	2	2	1	3	1	2	2	2	2	63.925	277.255	26.05	55.09	2895.445	1801.5	1.965026615	0	622.5	157.7	11.265	12.95	85.8	13947	3
35128	1	48	1	3	1	2	1	2	2	2	3	1	2	2	2	2	54.105	373.145	11.45	85.72	1739.5	2450	-2.267567585	0	571.5	28.4	6.32	7.85	99.55	4054	2
35133	2	51	3	3	2	2	2	2	2	1	3	2	2	2	2	2	58.125	154.355	11	66.81	2334.22	1495	-1.541344648	0	423	46.2	3.13	12.725	83.3	12804	2
35134	1	21	2	3	3	1	1	2	2	2	2	2	2	2	2	2	88.5	380.79	15.05	92.145	3097.315	2685.5	0.931271067	0	695.5	100.2	5.875	12.445	140.05	8856.5	1
35135	1	33	3	2	1	1	1	2	2	1	1	2	2	2	2	2	98.655	237.475	8.55	106.725	2383.835	2522	-1.663825565	0	327.5	15.5	4.19	16.32	114.15	4736.5	1
35142	1	81	3	3	1	2	3	2	2	1	1	1	2	2	2	2	69.08	223.655	18.1	94.73	1636.25	2050.5	0.923740402	0	1414	83.9	6.365	10.905	83.05	11170.5	3
35143	1	71	3	2	1	2	2	2	2	1	1	2	2	2	1	2	96.96	126.125	10.35	93.425	4145.185	2216.5	1.638274967	0	534.5	29.25	10.54	9.605	201.65	10726	3
35144	1	66	1	1	1	1	2	2	2	1	2	1	2	2	2	2	66.89	236.995	16.8	55.72	2989.77	2089.5	-4.021752953	0	57.5	37.25	2.485	10.25	82.65	2052.5	3
35146	2	85	3	3	2	2	2	2	2	2	3	1	2	1	2	2	59.97	221.385	10.9	62.625	2102.505	1658.5	-3.154899273	0	792.5	37.65	2.62	9.495	66.05	1548	3
35149	2	29	3	2	1	2	3	2	2	1	3	2	2	1	2	2	70.35	184.24	11	41.06	3142.765	1375.5	-2.475436928	0	214.5	17.5	5.635	8.69	99.75	9398.5	1
35151	2	81	3	2	2	1	2	2	2	2	3	1	2	2	1	2	51.64	160.54	13.35	58.69	1431.54	1344	-2.884354317	0	565.5	58.05	4.185	7.285	69.65	4949.5	3
35154	2	23	3	3	3	1	3	2	2	1	3	2	2	2	2	2	56.5	221.025	6.9	53.555	2034.495	1579	-4.699060743	0	268	14.15	2.03	9.23	64.8	786	1
35155	2	41	4	3	3	2	3	2	2	1	3	1	2	2	2	2	68.805	124.59	11.4	32.515	2912.335	1052.5	-0.895829674	0	966.5	47.95	4.455	6.245	90.2	14181	2
35157	1	46	4	3	3	1	2	2	2	2	3	1	1	2	2	2	44.38	116.125	9.6	51.815	1828.06	1091.5	-3.748157537	0	211.5	65.25	3.995	6.265	69.6	3838.5	2
35161	2	62	1	1	1	1	2	2	2	2	3	1	1	2	2	2	67.965	201.475	24.2	38.705	1548.52	1378.5	-1.200052144	1	541.5	79.9	10.955	10.255	71.35	3116.5	3
35162	2	25	3	1	3	2	3	2	2	1	1	2	2	1	2	2	87.355	234.72	12.95	126.18	1713.3	2406.5	0.089363655	0	386.5	229.5	8.32	9.325	82.05	2357	1
35166	2	42	3	3	3	1	2	2	2	2	3	1	2	2	2	2	45.38	233.425	10.35	54.44	1850.195	1567.5	-3.282465259	0	345.5	36.15	3.59	7.365	68.65	8707.5	2
35171	1	44	3	3	1	2	2	2	2	1	2	2	2	2	2	2	112.09	155.265	15.3	77.645	4306.205	1748.5	2.298549949	0	478.5	64.4	11.7	10.455	209.55	8883.5	2
35175	2	85	3	3	2	2	3	2	2	1	3	1	2	2	2	2	51.015	155.905	10.9	46.355	1692.365	1226	-1.535126467	0	416	99.1	2.61	5.495	74.9	18252	3
35178	1	69	4	3	1	2	1	2	2	2	1	1	2	2	2	2	101.75	294.345	31.4	68.645	2845.445	2161.5	4.361817707	0	1241	137.4	8.14	13.49	134.8	22159	3
35180	2	33	4	1	3	2	1	1	2	2	2	2	2	1	2	2	73.205	240.85	13	65.255	1481.385	1835	-1.680964215	1	81	19.65	5.885	8.435	90.55	20198.5	1
35183	2	28	3	2	2	1	3	2	2	2	2	2	2	1	2	2	32.79	158.685	4.2	28.89	1142.715	1016	-5.161621608	0	251.5	10.25	4.935	3.57	64.45	148	1
35185	1	81	3	1	2	2	2	2	2	2	1	1	2	2	1	1	53.78	245.89	20.8	61.905	1783.87	1689	-1.030208222	0	781.5	36.95	9.51	15.295	54.5	4961	3
35186	1	45	3	2	1	2	3	1	2	1	3	1	1	2	2	2	75.125	316.19	13.5	64.945	2807.905	2133	-3.354720208	0	370.5	70.9	2.115	7.735	72.15	4591	2
35188	1	33	4	2	2	1	2	2	2	1	2	2	2	1	2	2	136.05	327.1	10.4	85.365	3592.44	2808.5	3.480077977	0	276.5	119.25	4.875	21.815	253.3	3784.5	1
35190	1	54	3	3	1	2	1	2	2	1	2	1	2	2	2	2	88.19	586.505	36.3	46.88	5979.615	3174.5	12.34165448	0	944	705.5	22.845	16.515	113.8	7229	2
35191	2	30	1	3	1	2	3	2	2	2	3	2	2	2	2	2	83.595	135.375	6.6	64.705	3417.575	1455.5	-1.746401975	1	352	31.05	2.64	15.375	84.2	11189.5	1
35198	2	61	5	2	1	2	1	2	2	1	3	1	1	2	2	2	63.025	206.745	22.25	61.19	2279.68	1744.5	0.975452711	0	748	153.55	8.955	8.4	71.35	15732	3
35208	1	56	3	2	1	2	3	2	2	2	1	2	2	2	2	2	73.13	173.43	13.9	67.085	2386.34	1556	0.566791777	0	1035.5	86.05	7.09	5.565	116.6	13116.5	2
35211	1	40	1	3	1	2	3	2	2	1	1	2	2	2	2	2	125.87	298.905	20.65	68.335	3124.78	2584	5.866145899	0	582	251.75	11.14	10.35	243.05	10908.5	2
35213	1	42	3	3	3	2	3	2	2	1	3	1	2	2	2	2	75.685	199.72	9.05	76.96	3709.125	1786	-1.137156646	0	276.5	24.9	6.275	11.385	137.65	7603	2
35216	2	71	3	1	2	1	2	2	2	2	3	1	1	2	1	2	27.385	162.865	8.95	55.265	1189.63	1230.5	-5.857143496	0	87.5	17.35	4.49	5.11	35.6	167.5	3
35218	2	37	5	3	3	2	1	2	2	1	3	1	2	2	2	2	95.775	333.21	10.6	100.225	2523.035	2614	-0.8652017	0	326.5	120.6	5.47	11.335	114.15	3563.5	1
35221	2	61	1	1	1	1	2	1	2	2	3	1	1	2	2	2	48.455	213.72	20.05	43.24	2481.045	1377	0.284908546	1	431	142.95	8.67	6.025	60.3	21731.5	3
35222	1	24	1	3	1	2	3	2	2	1	3	2	2	2	2	2	219.29	341.475	25.75	124.755	2703.14	3333.5	14.32259296	0	2519	179.1	36.955	26.11	197.95	11690.5	1
35224	2	20	5	3	3	1	3	2	2	1	3	2	2	1	2	2	76.61	294.91	8.85	104.45	2672.115	2453.5	-1.642235524	0	885.5	32.4	5.33	8.535	114.65	1664.5	1
35225	1	48	4	3	1	2	3	2	2	1	3	1	2	2	2	2	116.41	341.77	10.5	143.12	2478.525	3098	2.354651691	0	562.5	126.3	13.15	10.175	133.1	13568	2
35228	1	36	3	3	1	2	2	2	2	1	1	2	2	2	2	2	75.43	287.53	19.7	84.615	2633.73	2177	-1.854351902	0	309	67.35	6.615	10.065	85.6	6855	1
35232	2	67	1	2	1	1	2	2	2	2	3	1	1	2	2	1	53.875	134.97	11.85	64.42	2443.485	1317	-0.078363591	1	793.5	98	6.19	8.655	76.7	15192	3
35233	1	47	4	2	1	2	3	2	2	2	3	2	2	2	2	2	58.99	152.965	6	56.87	1190.02	1354.5	-5.06729058	0	220.5	28.35	2.68	4.755	67.85	658.5	2
35238	2	51	3	3	1	2	1	2	2	2	3	1	2	2	2	2	64.41	287.73	20.25	80.96	3054.08	2090.5	0.704724535	0	374.5	152.35	7.46	10.32	94.05	15101.5	2
35241	2	30	1	1	3	1	3	2	2	1	1	2	2	2	2	2	51.215	248.865	17.15	35.895	2001.645	1485.5	-1.372548549	0	480	152.4	2.855	8.55	61.45	10564.5	1
35255	2	45	4	3	2	1	2	2	2	1	3	1	2	2	2	2	99.035	210.165	14.9	74.4	2580.365	1894	-0.59525805	1	430	87.8	4.845	9.7	152.95	3686.5	2
35257	2	21	4	3	3	1	1	2	2	1	3	2	2	1	2	2	106.94	458.38	20.35	119.57	3613.945	3260.5	0.501586385	0	216	107.5	13.39	12.185	106.5	7286	1
35260	2	74	3	1	1	1	1	2	2	2	3	2	2	2	2	2	76.69	132.31	8.15	82.045	1708.165	1575.5	-3.97783592	0	281.5	16.6	2.66	8.795	92.2	931	3
35261	2	24	3	1	2	1	1	1	2	1	2	2	2	1	2	2	65.68	237.94	6.3	62.92	1446.95	1932	-3.344043392	1	326	20.65	5.17	8.975	94.4	803.5	1
35263	2	27	4	1	1	1	3	2	2	2	3	2	1	2	2	2	81.58	379.375	13.1	86.4	2339.435	2589.5	-1.720368013	0	644	77.7	3.24	14.1	87.45	993	1
35268	1	39	2	2	3	2	3	2	2	1	2	2	1	2	2	2	56.195	295.49	6.6	55.545	2859.77	1882.5	-3.333867867	0	167.5	18.3	4.25	7.8	92.25	7161.5	1
35273	1	79	3	1	1	1	2	2	2	1	3	1	1	1	2	2	89.05	202.3	25.8	50.88	2181.24	1601.5	1.809979311	0	1580	90.2	4.42	14.305	84	14092	3
35280	1	23	4	1	3	2	1	2	2	2	3	2	2	2	2	2	73.27	533.145	13.7	64.75	3940.17	3020.5	-2.574695575	0	270	129.95	3.29	7.435	80.35	3056	1
35287	2	45	3	3	1	1	2	2	2	1	3	2	2	2	2	2	33.415	181.65	7.5	48.835	1705.15	1280	-5.502677642	0	454	4.5	2.52	5.175	40.3	868	2
35292	2	20	3	2	3	1	2	2	2	2	3	2	2	2	2	2	18.315	231.005	5.65	36.98	2440.725	1294.5	-6.034728056	0	149	16	2.51	4.175	27.35	3609	1
35298	2	52	3	3	2	2	3	2	2	1	3	2	2	1	2	2	64.905	232.295	15.7	71.345	5541.235	1793	-2.350169143	0	375.5	28.9	6.44	7.61	113.8	3842	2
35299	1	48	4	3	1	2	2	2	2	1	2	2	2	2	2	2	121.65	348.865	14.2	105.375	2523.595	2891.5	3.984494023	0	1042.5	117.95	6.4	20.91	160.6	12640	2
35301	2	80	4	3	2	2	1	2	2	1	3	1	2	2	2	2	61.515	228.235	20.6	85.93	3251.01	1857.5	1.677714196	0	510	210.1	10.855	6.155	96.95	14032.5	3
35306	1	78	3	1	2	2	1	1	2	2	1	2	2	2	2	2	54.69	153.45	8.35	46.92	1301.81	1244.5	-4.728542343	0	146	18.5	3.655	8.41	57.2	2024	3
35315	2	60	3	3	2	2	1	2	2	2	3	2	2	2	2	2	63.375	219.85	16.25	48.43	3194.99	1532.5	-0.308384012	1	615	191.2	6.165	8.005	91.95	2729.5	3
35321	2	29	3	3	1	2	1	2	2	1	1	2	2	1	2	2	43.125	120.32	12.5	52.9	3528.84	1144	-2.324292203	0	473.5	41	11.33	5.815	45.1	9093.5	1
35322	1	28	1	2	1	1	2	2	2	2	1	2	2	2	2	2	145.595	437.49	34.95	144.44	3836.21	3597	4.168137069	0	843.5	121.9	12.78	16.37	168.15	11482	1
35325	2	35	1	1	1	1	2	2	2	1	3	2	2	2	2	2	88.715	323.01	26.45	43.995	2779.885	2023.5	1.358173844	0	649.5	179.7	4.545	12.91	104.15	12341	1
35329	1	55	3	3	1	2	3	2	2	1	2	2	2	2	2	2	152.46	218.275	14.45	113.135	4794.515	2669	4.67884453	0	1072	24.3	8.635	24.715	192.75	15052.5	2
35330	1	21	3	2	3	2	1	2	2	1	2	2	2	2	2	2	120.12	422.5	13.2	81.83	5172.26	3757	-0.613018583	0	131	40	4.65	20.315	135.95	4372	1
35331	1	34	3	1	1	2	2	2	2	1	2	2	2	2	2	2	47.725	143.005	14.85	33.885	3483.515	1028	-3.271820157	0	631.5	4.45	4.155	8.065	50.45	9668	1
35337	1	41	1	1	1	1	3	2	2	1	1	1	2	2	2	2	67.11	393.135	26.7	46.285	3343.435	2210.5	-1.15475254	0	587	47.7	7.235	12.275	87.2	6774	2
35341	2	81	3	3	1	2	1	2	2	2	3	2	1	2	2	2	51.465	174.065	13.35	42.465	1702.225	1246	-0.812089699	0	686	109.1	12.335	6.02	71.4	3897	3
35342	1	30	1	2	3	2	2	2	2	1	3	2	2	2	2	2	198.7	391.36	14.75	117.9	4168.975	3819	8.074492675	1	531.5	297.75	6.285	32.795	231	7271.5	1
35345	1	48	1	3	3	2	2	2	2	1	1	2	2	2	2	2	54.785	306.95	21.15	54.76	3582.835	1884.5	4.398707704	0	476	386.9	21.335	7.355	83.8	2310.5	2
35348	1	30	3	1	1	1	1	2	2	1	2	2	2	1	2	1	110.25	421.395	16.65	105.31	2396.32	3123	3.49536878	0	463.5	29.05	8.365	22.05	149.9	26197.5	1
35349	2	63	3	2	1	2	1	2	2	1	2	1	2	2	2	2	60.895	255.925	11.8	72.81	2812.455	1908.5	-2.476152623	0	428.5	29.05	9.15	8.87	83.05	2005.5	3
35352	2	85	4	3	2	1	1	2	2	2	1	2	2	2	2	2	63.93	149.84	13.6	64.935	1137.905	1419.5	0.438527806	1	838.5	82.55	6.735	11.75	60.05	19399	3
35353	1	73	3	3	2	1	1	2	2	1	1	1	2	2	2	2	67.955	253.11	18.1	76.82	2243.86	1972.5	4.454794645	0	671.5	195.25	6.675	9.17	115.2	37084.5	3
35364	1	26	1	1	1	1	2	2	2	2	3	2	2	2	2	2	55.27	259.435	14.9	39.805	2333.325	1598.5	-4.811452033	0	222	13.3	2.46	8.475	60.7	1741.5	1
35367	1	57	3	3	1	2	1	2	2	1	1	2	2	2	2	1	89.88	283.2	21.95	75.89	1672.725	2206.5	-0.011997981	0	267.5	90.45	7.96	10.18	133.85	9556.5	2
35372	1	38	3	3	1	2	3	2	2	2	3	2	2	1	2	2	71.085	343.675	16.75	81.625	3158	2351.5	0.55163887	0	781	133.1	6.73	11.905	89.9	9233.5	1
35374	1	72	3	3	1	2	3	2	2	2	3	1	2	2	1	2	71.875	181.815	14.55	57.66	2116.535	1506.5	-0.598165685	0	312	163.8	6.8	7.3	118.75	3146	3
35375	2	65	3	3	1	1	3	2	2	1	1	1	2	2	2	1	97.915	191.44	10	76.75	2658.845	1851	-0.631566151	0	880	21.35	4.035	14.51	132.3	3083.5	3
35384	2	71	1	1	2	2	1	2	2	2	3	2	1	2	2	2	59.88	148.155	13.25	34.785	1656	1143	-3.12094289	0	90.5	51.85	2.42	8.78	93	7749	3
35385	2	66	3	3	1	2	1	2	2	2	2	2	2	2	2	2	103.235	210.235	15.8	96.295	4377.785	2110.5	1.948110956	0	774	47.95	6.775	16.195	173.9	10157.5	3
35395	1	30	3	3	1	2	1	2	2	2	3	2	2	2	2	2	127.97	402.38	24.3	95.38	4650.535	2959.5	10.77735073	0	1539	200.8	27.895	23.27	190.35	12850.5	1
35396	2	83	3	3	1	2	1	2	2	1	1	1	2	2	2	2	103.485	219.3	27.55	31.62	3752.99	1621	9.39308941	0	2119	291.2	8.68	12.37	157.5	30155.5	3
35407	1	67	4	1	2	1	3	2	2	1	3	1	1	1	1	2	138.21	415.31	40.7	217.195	2375.455	4104.5	7.562837636	0	663.5	281	15.14	22.81	147.5	17787	3
35408	1	66	3	1	3	1	1	2	2	1	2	2	2	2	2	2	80.88	383.505	17.25	128.615	3669.535	3011.5	1.401392124	0	1147	21.25	10.9	10.62	180.3	1721	3
35410	1	42	2	3	1	1	2	2	2	1	3	1	2	2	2	2	156.14	405.03	12.7	111.855	3434.65	3301.5	7.485190884	0	619	399.05	8.22	18.8	198.45	9497	2
35412	1	34	3	3	1	2	2	2	2	1	2	1	2	1	2	2	187.17	290.885	9.1	183.175	3211.76	3800.5	4.15903397	0	610.5	14.25	12.215	19.98	289.05	902	1
35413	1	63	3	3	1	2	2	2	2	1	1	1	2	2	2	2	93.64	377.165	41.5	53.735	4073.67	2444.5	16.16329652	0	2088	295.25	19.74	22.265	159.6	60502	3
35414	2	42	5	3	2	1	3	2	2	1	3	2	2	2	2	2	78.975	213.42	7.45	86.79	1597.45	1935.5	-1.945532188	0	314.5	91.75	6.425	8.465	103.25	1883.5	2
35416	1	63	3	3	1	2	1	2	2	1	3	1	2	2	2	2	77.205	183.315	8.75	73.73	2162.245	2142	-1.994322976	0	505.5	66.8	4.04	11.585	99.9	1682	3
35420	1	64	3	3	1	1	3	2	2	1	1	1	1	2	2	2	63.42	192.97	9.7	85.44	5202.975	1788.5	-3.351138026	0	434.5	13.85	4.88	9.095	80.95	2688.5	3
35423	1	21	3	3	3	1	1	2	2	1	3	2	2	2	2	2	78.795	372.255	16.75	98.155	1960.54	2757.5	3.631725694	0	731	169.3	9.245	9.285	118.9	26994	1
35424	2	50	4	3	2	2	1	2	2	1	2	2	2	2	2	2	31.2	228.72	13.7	71.385	1953.715	1646	-1.749660252	0	1087	27.25	7.955	5.185	51.55	10500.5	2
35430	2	66	3	2	1	2	2	2	2	1	3	1	2	2	2	2	113.05	275.705	12.2	79.11	1988.95	2264.5	0.126906864	0	642	20.25	4.745	17.785	149.45	5322	3
35432	1	84	3	3	1	2	1	2	2	1	1	1	2	2	2	2	62.205	216.42	12.75	48.19	1968.315	1685	-0.951594086	0	570	96.4	5.7	12.615	77.6	6828.5	3
35434	1	71	4	1	2	2	3	2	2	2	1	1	1	2	2	2	67.64	165.65	13.35	46.44	1967.025	1341	-0.337097178	0	673.5	89.9	5.87	10.465	93.9	10677	3
35437	2	66	3	1	1	1	2	2	2	1	3	1	2	2	2	2	86.83	223.51	19.1	78.71	3808.25	1907.5	1.780635214	0	1067	94.95	4.775	16.605	102.1	14754	3
35438	1	25	2	3	3	1	2	2	2	1	3	1	2	2	2	2	55.395	141.735	8.05	72.495	2203.805	1443.5	-4.394081167	0	213.5	7.15	3.52	7.49	73.7	3420	1
35439	2	78	4	2	2	1	1	2	2	2	3	1	1	2	2	2	54.22	206.975	11.5	65.06	1785.585	1600.5	-1.5396752	0	713.5	36.9	9.305	5.89	94.5	6016	3
35444	1	80	3	3	1	2	2	2	2	1	3	2	2	2	2	2	47.68	232.33	12.1	63.56	2015.005	1666.5	-0.734663073	0	861.5	154	4.74	5.925	76.65	7175.5	3
35454	2	26	3	3	1	2	2	1	2	2	3	2	2	2	2	2	89.215	320.04	9.9	99.63	1909.62	2495.5	-0.006526832	1	1049.5	76.3	4.69	12.145	102.55	7036	1
35455	2	53	4	3	2	1	3	2	2	2	2	1	2	2	2	2	25.785	85.64	3.45	19.545	5190.41	621	-6.635589862	0	149.5	3.5	1.545	2.875	33.45	1701	2
35456	2	30	1	1	1	1	2	2	2	2	3	2	2	2	2	2	73.825	236.025	22.05	77.27	1744.635	1906	-1.062242337	0	178.5	31.75	7.255	10.9	104.2	14708.5	1
35457	2	23	1	3	3	1	1	2	2	2	3	2	2	2	2	2	110.555	392.245	26.3	86.21	3482.355	2735	8.356151892	0	2015.5	189.9	11.195	20.31	148.15	22627.5	1
35464	1	28	4	1	2	1	1	2	2	1	2	2	2	2	2	2	73.88	356.99	8.55	61.365	3141.905	2268.5	-0.912994405	0	346	139.6	5.415	10.965	106	2669	1
35469	1	45	3	3	3	2	2	2	2	1	2	2	2	2	2	2	96.575	277.77	11.05	39.695	2832.36	1847.5	1.26398471	0	245.5	137.95	6.025	17.605	119.65	11932.5	2
35475	2	67	3	3	1	2	3	2	2	2	1	2	2	2	2	2	46.995	127.37	8.2	24.725	3212.705	910.5	-2.705425511	0	436.5	14.05	4.075	6.97	81	12358.5	3
35482	1	40	3	3	3	2	2	2	2	2	3	1	1	2	2	2	38.605	152.875	17.35	19.85	2595.855	918	-3.147968868	0	271.5	120.5	3.81	6.595	51.05	5035.5	2
35485	2	85	3	1	2	2	2	2	2	1	3	1	2	2	1	2	46.03	235.76	13.3	67.985	1385.31	1714	-4.445767598	0	366	23.95	3.01	6.51	63.55	2424	3
35486	1	36	4	2	1	2	2	2	2	1	1	1	2	2	2	2	138.505	456.57	16.4	80.67	3715.385	3326	12.3609147	0	2865.5	275.5	11.435	13.335	225.1	27456.5	1
35488	1	43	3	1	3	2	1	2	2	1	2	2	2	1	2	2	67.4	205.79	10.4	65.995	4227.14	1993.5	-4.589620966	0	144.5	26.5	4.47	4.435	87.95	105.5	2
35489	1	27	1	1	3	1	2	2	2	1	1	2	2	2	2	2	91.17	316.04	22.4	76.975	2532.795	2289.5	-0.80229507	0	710	87.7	3.885	12.245	84.85	8769	1
35490	2	35	1	3	1	2	1	2	2	1	3	1	2	1	2	2	84.965	264.945	19.85	88.39	3073.735	2170	0.671745963	0	721	78.4	10.345	12.495	122.7	5112	1
35493	1	69	3	3	1	2	2	2	2	1	3	1	2	2	2	2	61.84	266.78	12.5	70.39	2811.96	2097	-2.3300545	0	351.5	116	2.965	11.775	78.6	894.5	3
35495	2	76	1	1	2	1	1	2	2	2	3	1	2	2	2	2	29.26	89.24	8.55	26.565	738.405	704.5	-6.312683449	0	54.5	7.3	1.77	4.64	24.4	4880	3
35497	1	24	3	1	1	1	2	2	2	2	2	2	2	2	2	2	40.545	265.64	9.15	51.395	3592.93	1676	-3.938370513	0	370	6.25	4.955	4.515	73.65	6570.5	1
35500	2	39	3	2	1	2	1	2	2	1	2	2	2	2	2	2	107.41	434.58	15.35	96.51	2924.9	3011.5	1.818594884	0	915.5	169.6	6.455	13.945	113.05	7226.5	1
35501	2	54	3	3	1	2	3	2	2	2	3	1	2	2	2	2	106.315	384.605	20.8	78.095	3438.77	2637.5	4.003501104	0	1715.5	42.45	9.31	11.105	189.6	13034	2
35505	1	30	3	3	2	2	1	1	2	1	2	1	2	2	2	2	106.225	245.565	17.2	72.48	6002.53	2437	1.111413814	0	213.5	213.95	6.29	14.705	125.8	4001	1
35506	1	38	1	2	1	2	3	1	2	1	2	1	2	2	2	2	63.185	140.035	9	52.715	6594.08	1711	-3.291684293	0	226	20.6	3.945	10.405	80.15	5812.5	1
35509	1	43	1	2	1	2	3	2	2	1	1	1	2	2	2	2	103.08	317.605	41.4	79.955	3062.775	2442	2.452304868	0	338.5	241.2	7.785	14.705	90.15	15274	2
35515	1	58	4	3	1	2	2	2	2	2	3	1	1	1	2	2	90.425	169.465	11.2	67.61	2241.175	1644	-1.522768431	0	260.5	26.3	4.685	12.395	110.6	10731	2
35517	1	73	3	2	1	2	3	2	2	1	1	1	2	2	2	2	69.405	239.5	19.65	84.395	2629.51	1923	-1.867327521	0	167.5	156.8	4.42	11.415	73.55	2344	3
35521	1	25	4	2	1	1	3	2	2	1	3	1	2	2	2	2	81.17	424.895	16.85	121.44	3142.935	3084	1.547326969	0	943	103.65	5.58	11.98	129.95	12867	1
35522	2	85	3	3	2	1	1	1	2	2	3	1	2	2	2	2	47.41	153.975	8.75	63.155	1574.1	1356	-3.447060629	0	591.5	32.85	3.59	6.815	74.7	3064.5	3
35528	1	71	3	2	3	1	1	2	2	1	1	1	2	2	2	2	70.555	205.54	20.1	52.585	4763.13	1542.5	-1.467226988	0	359.5	132.85	5.65	7.755	98.85	3424	3
35529	1	50	3	3	1	2	2	2	2	1	2	2	2	2	2	2	74.92	197.405	9.2	78.59	4479.84	2049	-2.050527269	0	311.5	14.85	6.555	12.835	107.55	3669	2
35530	2	44	2	2	1	2	1	1	2	1	2	2	2	2	2	2	62.8	181.41	8.5	63.33	2105.405	1537	-3.900085772	0	179.5	31.65	4.39	5.805	98.6	1366.5	2
35535	2	85	3	3	2	1	1	2	2	2	3	2	2	2	2	2	72.435	244.175	20.1	39.045	1412.14	1600.5	-0.417640089	1	1242	47.9	5.21	10.285	63	12886	3
35537	2	53	3	3	2	2	3	2	2	2	1	1	2	2	2	2	109.14	245.055	20.15	119.395	2830.48	2468.5	3.329964278	0	811.5	138.65	8.595	18.58	159.95	7799.5	2
35541	2	25	4	2	1	1	2	2	2	2	3	2	2	2	2	2	65.29	277.725	8.4	83.84	4074.11	2281.5	-0.674759949	1	338	128.5	9.995	7.555	96.55	5333	1
35547	1	73	3	3	1	2	2	2	2	1	3	1	2	2	2	2	91.835	348.26	37.9	92.185	3327.605	2504	5.756174435	0	1020.5	225.5	13.575	13.73	112.65	23219	3
35551	2	80	3	1	2	1	3	2	2	2	3	1	2	2	1	2	44.865	164.885	7.15	28.95	1153.015	1081	-4.83540333	0	398	26.1	1.89	6.16	56.25	1765.5	3
35552	2	23	3	2	1	1	1	1	2	1	2	1	2	2	2	2	22.305	109.985	6.15	53.68	1163.395	1000.5	-5.362865413	0	356.5	51.4	4.15	3.385	17.35	2306	1
35554	1	20	3	3	3	2	2	2	2	1	3	2	2	1	2	2	66.92	271.82	12.35	75.87	1742.92	2010	2.203270441	0	997.5	161.6	7.34	22.145	85.85	3767	1
35558	2	84	2	1	1	1	1	2	2	2	3	1	2	2	2	2	25.39	102.09	6.8	16.975	1432.405	660.5	-5.967158811	0	75	58.65	1.855	3.105	37.95	602.5	3
35559	2	62	3	2	2	1	3	2	2	2	3	2	1	2	2	2	49.085	256.745	18.45	56.92	2017.19	1711	2.174456176	0	1584	113.2	7.245	7.37	67.85	22103	3
35564	2	66	3	1	2	1	3	2	2	2	2	1	2	2	2	2	36.46	120.405	9.65	43.78	1433.255	1008	-4.101124025	1	229	45.15	4.305	5.735	43.35	8144.5	3
35567	1	47	3	3	2	2	3	2	2	1	2	1	2	2	2	2	78.535	211.265	10.5	91.27	4522.815	1967	-1.41498304	0	500	33.1	7.98	12.76	108.8	1651	2
35569	1	85	3	2	1	2	1	2	2	1	3	1	2	2	1	2	103.375	186.565	10.95	82.55	1754.515	2084	-1.612900092	0	768.5	17.3	4.9	11.72	120.6	1142	3
35571	2	22	3	3	3	2	1	2	2	2	2	2	2	1	2	2	58.81	335.725	13.25	61.595	1604.865	2112.5	-1.182833402	0	205	32.3	5.635	9.21	102.1	18210	1
35572	1	40	3	2	1	2	1	2	2	1	3	2	2	2	2	2	65.465	208.705	16.85	42.29	2647.33	1452.5	-2.771856909	0	174	108.25	3.83	7.6	85.8	3390	2
35573	2	63	1	1	2	1	2	2	2	2	3	2	2	2	2	2	65.84	302.73	21.6	79.59	2369.07	2165	-0.460304264	0	837.5	102.35	5.4	7.995	94.7	9069.5	3
35575	2	33	1	1	1	1	3	2	2	2	3	2	2	2	2	2	36.485	161.595	16.25	30.36	1200.31	1043	-2.964187649	1	654.5	110.35	1.89	9.24	40.55	3217.5	1
35577	2	38	3	2	2	2	1	2	2	1	2	2	2	2	2	2	76.85	219.55	14.2	149.175	2188.835	2550.5	-0.733739961	0	695.5	19.65	11.305	9.27	111	4959	1
35578	1	68	3	3	1	2	3	2	2	1	1	1	2	2	1	2	33.365	121.2	13.15	27.145	2074.46	997.5	-4.303755416	0	243	57.75	2.66	5.94	45.7	6419	3
35580	2	44	3	3	2	2	1	2	2	1	3	2	2	2	2	2	129.185	506.235	52.55	105.065	6637	3387	12.58407348	0	1634.5	155.05	23.635	19.475	260	30796	2
35586	2	67	1	1	1	1	1	2	2	1	3	2	1	2	2	2	68.215	218.315	18.45	54.9	2067.745	1613	-0.576588415	0	971	113.65	4.13	11.535	87.7	3284.5	3
35593	1	39	5	3	1	1	1	2	2	1	3	2	2	2	2	2	112.58	207.185	7.6	62.145	2592.805	1999.5	-0.583680333	0	331.5	22.1	5.545	7.905	223.45	766	1
35594	2	49	1	3	2	2	1	2	2	1	1	2	2	2	2	1	59.435	218.91	18.65	52.605	2352.975	1605	-0.757797619	0	621.5	46.55	5.795	8.135	90.45	16772	2
35604	2	25	3	2	1	1	3	2	2	1	3	2	2	2	2	2	86.91	141.22	9.85	64.725	2435.805	1492	-2.373843277	0	397.5	52.55	3.38	10.57	112.25	1707	1
35607	1	48	3	3	1	2	3	1	2	1	3	1	2	2	2	2	56.485	170.395	11.2	64.485	5570.99	1680	-3.652355731	0	91	17.25	5.69	8.515	87.15	3554	2
35608	1	58	4	1	3	2	3	2	2	1	3	1	1	2	1	2	67.825	268.8	18.7	115.92	1948.7	2349	1.561593725	0	137	169.5	18.815	11.855	108.6	2154.5	2
35609	2	64	3	3	1	2	3	2	2	2	1	1	2	2	2	2	46.175	96.395	8.15	33.445	1465.635	857.5	-1.871149732	0	371	58.25	6.685	8.255	56.8	14604	3
35614	1	73	3	2	1	1	1	2	2	1	3	1	1	2	1	2	125.67	197.43	19.8	83.225	3506.855	2018.5	1.794243673	0	440	78.85	7.345	20.745	161	6437	3
35616	2	51	4	3	2	2	3	2	2	2	3	1	1	2	2	2	82.43	174.875	10.55	75.945	1331.08	1701.5	-2.673076864	0	452	37.2	5.375	8.48	89.05	4072	2
35617	2	81	1	2	2	1	3	2	2	2	1	1	2	2	2	2	46.72	126.215	9.95	34.12	2244.44	984	-3.6436748	0	644	22.35	4.29	5.13	70.05	3667.5	3
35619	1	72	3	1	1	1	2	2	2	1	3	1	2	2	2	2	58.93	165.47	9	62.915	1352.87	1449	-1.870899337	0	499.5	35.45	3.61	12.005	66.35	13368.5	3
35620	2	83	3	3	2	2	2	2	2	1	1	2	2	2	2	2	72.84	303.985	19.45	62.475	3290.15	2160	3.123344086	0	699	297.75	7.565	7.57	78.45	20181	3
35624	2	62	3	3	2	1	1	2	2	1	2	2	2	2	2	1	34.635	128.165	5.1	26.375	1656.855	1274.5	-4.41828011	0	382.5	82.7	2.07	4.375	46	2918.5	3
35625	2	63	3	2	1	2	1	2	2	1	3	1	2	2	2	2	53.475	193.335	17.2	63.68	2259.105	1740	0.625152267	0	605	65.3	9.44	11.59	119.2	11451	3
35632	1	41	4	3	1	2	3	2	2	1	3	2	2	2	2	2	85.27	333.005	15.75	108.04	2397.49	2621.5	-1.128039626	0	173	26.7	12.38	10.89	105.7	6558.5	2
35639	2	38	1	1	1	2	2	2	2	1	3	2	2	2	2	2	51.6	188.95	9.65	50.5	1759.97	1395.5	-3.448003066	0	205.5	95.75	3.445	5.13	59.85	7150	1
35646	1	46	3	3	1	2	2	2	2	1	3	2	2	2	2	2	95.015	378.295	24.05	122.78	2926.595	3013	4.117423047	0	841.5	37.25	10.025	17.755	150.3	27301	2
35651	1	31	3	3	1	2	3	2	2	1	3	2	2	2	2	2	203.13	473.46	26.15	161.825	3975.825	4145.5	11.8020858	0	2306	185.7	15	22.1	256.45	19744	1
35652	1	65	1	1	1	1	3	2	2	1	1	1	2	2	2	2	71.045	384.83	22.65	65.31	2887.505	2382.5	-2.73553096	0	283.5	26.25	3.905	8.04	132.85	1917	3
35653	1	38	3	2	1	2	3	2	2	2	2	1	2	2	2	2	117.185	100.66	7.45	98.195	3140.47	1759.5	-1.233121163	0	308	24.65	5.15	13.57	155.75	1679.5	1
35654	2	56	1	1	1	2	3	2	2	2	3	2	1	2	2	2	74.715	170.055	19.45	29.37	3377.59	1227	-1.415424026	0	1029	61.85	2.635	8.92	95.55	5196.5	2
35655	1	42	3	1	2	1	3	2	2	1	2	2	2	2	2	2	79.64	181.7	11.2	72.89	2240.915	1857.5	-0.960297969	0	245.5	136.05	4.725	9.9	114.45	5122.5	2
35659	2	53	4	2	2	2	3	2	2	1	1	1	2	2	2	2	97.6	447.485	31.6	138.005	1894.345	3340	8.252749138	0	743.5	244.85	24.7	17.29	155	17671	2
35667	2	73	3	3	1	1	3	2	2	2	3	1	1	1	1	2	57.29	119.175	8.85	46.28	3184.195	1103	-3.7377656	0	435	50.6	4.36	6.825	47.65	4999.5	3
35668	2	81	3	2	1	2	2	2	2	1	3	2	2	2	2	2	40.565	173.25	9.15	22.14	2114.61	1044.5	-5.617253722	1	108	35	0.955	6.825	51	150	3
35673	1	71	3	3	1	2	2	2	2	2	3	1	2	2	1	2	85.975	335.97	24.65	68.685	2269.635	2247.5	1.665020592	0	727	63.4	10.265	14.915	122.25	12838.5	3
35675	2	70	3	2	1	1	2	2	2	2	3	1	1	1	2	2	52.68	146.105	14.3	29.065	2660.74	1051	-3.062132156	0	279.5	27.6	3.91	7.19	84.85	9363	3
35676	1	21	3	3	3	1	1	2	2	1	3	2	2	1	2	2	112.975	220.85	15.1	56.785	2876.8	1814.5	-0.810087688	0	802.5	6.15	7.37	14.12	130	362	1
35684	2	42	3	1	1	2	3	2	2	1	1	1	2	2	2	2	102.69	202.875	23.5	121.59	6485.025	2322.5	6.081363301	0	1798.5	63.15	11.145	22.415	93.55	29264.5	2
35685	1	51	4	3	1	1	1	2	2	1	2	1	2	1	2	2	87.695	332.395	16.25	92.95	5015.855	2698	-0.366253836	0	442.5	135.7	6.75	10.09	102.85	6079.5	2
35686	2	54	3	2	2	1	3	2	2	1	2	1	1	2	1	2	73.965	143.58	6.9	57.325	3177.695	1372.5	-2.634600802	0	472.5	17.75	4.55	9.74	106.7	2651.5	2
35687	2	70	3	3	1	2	1	2	2	1	1	1	2	2	1	2	78.94	238.085	19.4	66.09	2665.885	1922	3.628240013	0	744	78.8	20.65	19.795	98.15	10581.5	3
35690	2	35	3	3	1	2	1	2	2	1	3	2	2	2	2	2	39.715	87.98	7.2	58.94	1434.02	1024	-3.333287252	0	248.5	107.15	9.49	2.92	40.6	3251.5	1
35691	1	46	4	1	1	1	1	2	2	1	2	1	2	1	2	2	77.955	338.69	15.1	111.58	3234.075	2991	-1.742670158	0	138.5	23.65	8.145	8.38	115.9	9800	2
35692	2	23	3	3	1	2	1	2	2	1	3	2	2	2	2	2	61.13	261.25	10.7	97.2	1598.965	2149.5	-2.651485868	1	312.5	21.45	7.75	6.96	75.45	9382	1
35696	2	51	1	3	1	2	1	2	2	1	3	1	2	2	2	2	76.18	125.245	8.85	53.85	3678.245	1516	-0.161757634	0	646	67.4	8.1	11.89	108.65	7245.5	2
35701	1	40	1	1	1	2	3	2	2	1	1	1	2	2	2	1	80.66	263.905	24.1	43.245	1403.955	1794.5	-1.654818997	0	125.5	76.5	4.52	11.175	95.4	10515	2
35703	1	20	3	3	3	2	2	2	2	1	2	2	2	2	2	2	83.275	402.615	13	82.285	1895.045	2663.5	-0.815951171	0	185	92.25	4.935	9.625	109.35	13728.5	1
35708	2	66	1	2	2	2	3	2	2	1	3	2	2	2	2	2	143.69	302.335	21.9	85.865	4896.355	2505	9.979454945	0	1535.5	174.1	32.635	23.375	153.35	8716.5	3
35709	2	45	3	2	1	2	3	2	2	2	2	1	2	1	2	2	61.1	198.705	10.55	82.58	2494.39	1730	-4.343836522	0	358.5	8.15	7.17	6.645	53.35	712.5	2
35713	1	28	3	2	3	2	1	2	2	1	3	2	2	2	2	2	120.02	471.055	14.4	109.32	4296.58	3466.5	2.27846447	0	393	113.9	8.835	20.6	151.3	7078.5	1
35715	1	41	1	3	1	2	2	2	2	1	1	2	2	2	2	2	74.205	245.54	15.2	105.535	3035.085	2249.5	-2.340067204	0	324	31.95	5.985	11.125	102.5	2860.5	2
35718	2	77	3	2	1	1	2	1	2	2	3	1	2	2	1	2	63.315	251.03	15.6	88.85	3201.655	2031	-2.425718457	0	472.5	46.7	7.275	9.44	62.9	5730	3
35719	1	48	4	2	1	2	1	2	2	1	1	2	2	2	2	2	100.9	269.015	15.7	96.92	2668.71	2406.5	-1.443702665	0	302.5	42.3	8.6	11.75	113.35	2995	2
35722	2	40	3	2	1	1	2	2	2	1	2	1	2	1	1	2	24.82	323.865	5.75	27.33	2659.225	1724.5	-5.270190689	0	112	39.55	3.58	3.82	37.05	5107.5	2
35725	2	36	4	2	1	1	1	2	2	1	2	2	2	2	2	2	116.28	381.5	21.55	171.555	1610.895	3458	3.692816525	0	1031.5	43.65	10.325	34.22	106.05	6786	1
35729	2	41	3	3	3	1	1	2	2	1	2	1	2	2	2	2	73.75	464.04	17.55	75.21	3145.84	2763.5	-2.90076944	0	1022	3.35	2.42	10.315	79.45	796.5	2
35737	2	77	3	3	2	2	2	2	2	1	2	1	2	2	2	2	64.84	261.455	21.15	75.84	1790.485	2005.5	-1.470099036	0	622	65.15	7.775	10.045	88.9	2932	3
35741	1	30	3	2	3	2	3	2	2	1	2	1	2	2	2	2	101.825	381.875	11.75	77.455	3958.665	2602	1.925834028	0	828	177.45	3.84	16.125	111.95	10202	1
35745	1	66	4	1	1	2	1	2	2	2	2	1	2	2	2	2	72.795	275.865	6.35	55.02	2479.425	1867	-2.209927952	0	250.5	97.3	3.11	10.125	73	8876.5	3
35751	2	58	3	2	1	2	1	2	2	1	3	2	2	2	2	2	53.425	184.44	13.95	55.53	2855.84	1536	2.722513256	0	1953	133.35	5.82	6.655	98.3	15617	2
35755	2	22	4	1	3	1	2	2	2	2	2	2	2	2	2	2	47.625	171.305	9.75	85.63	1198.865	1624	-2.206102718	0	268.5	9.2	11.24	7.02	93.35	6563	1
35756	2	80	3	2	2	1	2	2	2	2	1	1	2	2	1	2	42.475	105.52	13.75	42.83	1245.925	945.5	-4.909527898	0	209.5	13.95	4.815	6.505	46.3	2652	3
35760	1	20	4	3	3	2	3	2	2	2	3	2	2	2	2	2	79.815	401.5	14.25	119.255	2331.435	2958	-1.562220926	0	441	20.35	7.23	10.855	98.55	8453.5	1
35763	1	46	3	3	1	2	2	2	2	1	1	1	2	2	2	2	118.81	373.975	39.6	73.89	4943.46	2737.5	5.852614746	0	745	258.9	13.795	19.36	167.75	6332	2
35765	2	23	3	3	2	2	1	2	2	1	2	2	2	2	2	2	90.72	156.795	5.4	62.97	2283.67	1557	-3.143295528	0	543	15.1	2.75	11.34	95	303.5	1
35766	1	68	4	1	1	2	1	2	2	1	2	1	2	2	2	2	68.98	334.805	14.55	111.885	2674.72	2556.5	-0.21868981	0	833	154.75	8.665	9.575	75.4	1655.5	3
35770	2	43	4	3	3	1	2	2	2	1	2	1	2	2	2	2	62.53	271.83	14.8	63.465	2093.69	1897	-0.789228755	1	731.5	82	6.405	8.77	99.45	6863.5	2
35775	2	42	1	3	1	2	3	2	2	2	1	2	2	2	2	2	93.48	213.28	22.55	60.305	3734.605	1730.5	0.665192268	0	775	96.65	6.365	12.28	96.6	13530.5	2
35778	2	47	3	2	1	2	1	2	2	1	1	2	2	2	2	2	43.35	138.135	6.45	50.76	2753.3	1246	-3.944152943	0	230.5	55.1	4.825	5.16	56.9	5594.5	2
35781	2	50	3	2	1	2	1	1	2	2	3	2	2	2	2	2	41.465	133.695	12.35	38.025	1723.975	1025	-1.773953946	0	731	63.4	6.125	6.6	47.55	13661.5	2
35783	1	80	3	3	2	2	1	1	2	2	3	2	2	2	2	2	118.115	315.46	19.4	57.355	2897.425	2227	7.531822243	0	1075	228.45	24.475	19.305	146.35	7171	3
35784	2	78	1	1	2	1	3	2	2	1	1	2	1	2	2	2	94.235	173.29	7.1	65.525	1751.14	1678.5	-2.491048322	0	520	36.45	3.83	7.325	128.3	861.5	3
35788	1	72	3	3	1	2	2	2	2	1	3	1	2	2	2	2	100.33	272.275	13.3	94.19	1824.175	2399	0.557081276	0	492.5	66.35	7.64	15.86	156.85	2583	3
35789	1	21	1	2	1	2	3	2	2	1	1	2	2	1	2	2	71.475	297.4	14.85	87.05	1725.19	2239.5	-2.55599867	0	220	60.75	7.01	9.86	91	1443.5	1
35790	1	51	4	2	1	2	3	2	2	1	3	2	2	2	2	2	148.58	259.695	9.55	103.855	5839.63	3012	1.410753888	0	442.5	29.2	7.365	13.67	244.4	1629	2
35793	1	43	3	3	1	2	2	2	2	1	1	1	2	2	2	2	73.225	292.07	18.05	97.935	2624.415	2281	-2.304982196	0	405	19.9	9.685	11.575	81.55	1046	2
35798	1	65	3	2	1	1	2	1	2	1	1	1	2	1	2	2	59.78	202.385	7.45	49.06	1370.43	1544	-1.451350557	0	340	92.75	3.915	8.765	79.05	14020.5	3
35799	1	32	2	1	1	2	2	2	2	1	1	2	2	2	2	2	89.36	217.94	12.1	41.675	1873.31	1606.5	0.06361427	0	319.5	181.2	2.86	9.73	146.55	4443	1
35805	1	45	4	3	1	2	3	2	2	1	2	1	2	2	2	2	39.1	128.49	10.8	17.755	3145.29	910.5	-2.166437836	0	637	134.65	2.74	7.675	31.3	10189.5	2
35808	2	50	3	3	1	2	1	2	2	1	3	2	2	2	2	2	74.19	202.695	22	66.79	3383.28	1768	3.005776532	0	669	155.45	19.445	11.115	98.4	9889.5	2
35809	1	74	4	1	2	1	2	2	2	2	1	1	2	1	1	2	54.935	200.25	22.85	64.585	3740.915	1557	6.860757341	0	1767.5	195.35	9.17	4.73	62.15	52536.5	3
35810	1	51	4	3	1	2	3	2	2	1	2	1	1	2	2	2	63.275	234.71	20.35	46.395	2545.975	1611.5	-2.865760316	0	244.5	84.95	2.655	10.83	85.7	1927	2
35818	1	85	3	2	2	1	3	2	2	2	1	1	2	2	1	2	35.22	181.66	14.3	54.775	2105.64	1316	-4.688939589	0	469	38.5	3.835	4.8	45.7	1166	3
35821	2	22	5	2	3	1	2	2	2	1	3	2	2	2	2	2	77.11	334.705	26.4	69.56	1833.33	2224.5	-2.680179762	0	326	94.25	3.245	8.83	87.55	2377.5	1
35822	1	42	3	3	1	2	3	2	2	1	1	2	2	2	2	2	151.435	307.48	15.6	186.425	4555.135	3686	8.485405294	0	1095.5	69.95	23.81	26.95	180.85	19047.5	2
35823	2	47	3	3	1	2	3	1	2	1	3	2	2	2	2	2	43.62	120.975	8.15	24.79	2352.54	942.5	-5.860691571	0	167.5	17.1	1.775	4.61	45.5	1766	2
35826	1	72	1	1	1	2	2	2	2	1	1	1	2	2	2	2	34.715	99.43	7.95	34.255	1979.715	835.5	-1.62417067	0	604.5	150.75	6.53	5.935	49.25	6439	3
35827	1	53	4	1	3	1	1	2	2	1	1	2	2	2	2	2	35.48	165.365	4	19.52	1347.045	977.5	-2.776583286	1	138.5	228.75	2.9	3.575	48	3357	2
35829	1	30	3	3	3	1	3	1	2	1	3	2	2	2	1	2	86.85	234.27	12.45	133.52	4701.605	2576.5	-2.281459452	0	247.5	10	6.58	12.75	110.55	2734.5	1
35832	1	81	3	3	2	2	2	2	2	1	1	2	1	2	1	2	101.015	333.13	22.25	98.84	2460.05	2535.5	8.91525155	0	1375.5	274.25	10.005	15.89	121.5	40772	3
35833	2	25	3	3	1	2	2	2	2	1	3	2	2	2	2	2	70.855	262.415	19	86.36	2997.665	2216	2.032775472	0	607	116.85	12.815	10.645	118.3	13908.5	1
35846	1	39	3	2	2	2	1	2	2	1	3	2	2	2	2	2	105.415	328.605	15.35	153.77	1878.4	3088.5	0.275774222	0	628	76.25	8.24	12.285	112.4	8935	1
35851	1	27	4	3	3	2	1	2	2	1	3	2	2	1	2	2	108.435	386.725	16.15	128.68	2586.9	3168.5	11.5196046	0	1670.5	148.35	37.52	30.69	115.25	13886	1
35856	1	42	5	3	1	2	3	2	2	1	2	1	2	2	2	2	122.75	322.425	20	144.88	3083.38	3054	1.219467461	0	380	71.15	6.63	22.425	157.45	2889.5	2
35858	1	72	3	2	1	2	2	2	2	1	1	1	2	2	2	2	55.835	262.685	15	68.83	2086.07	1840.5	-1.234492377	0	791.5	114.65	8.365	6.8	71.15	2934	3
35863	1	56	3	3	1	2	3	2	2	1	3	1	2	2	2	2	69.555	229	11	77.31	2270.785	2012	-1.968441365	0	381.5	91.8	3.995	11.18	83.95	4660.5	2
35865	1	39	4	2	3	1	3	2	2	1	3	2	2	2	2	2	106.68	283.81	12.65	88.28	2428.125	2561.5	-0.883687078	0	448.5	36.7	5.875	11.135	161.8	1806	1
35867	2	66	3	2	1	2	2	2	2	1	1	2	2	1	2	2	89.47	225.83	15.9	89.715	3707.125	2396.5	4.245961325	0	1068	150.8	20.08	12.515	132.4	5494	3
35874	1	51	3	2	1	2	2	2	2	1	3	1	2	2	2	2	120.435	162.985	12.7	166.95	2216.915	2872	1.83719679	0	416.5	37.55	13.115	24.21	111.2	8539	2
35877	2	85	1	1	2	1	1	1	2	2	3	1	1	2	2	2	68.92	186.29	16.15	43.55	2191.81	1375	-0.648642532	0	409	65.15	6.28	8.21	82.95	19648.5	3
35880	2	51	3	3	1	1	3	2	2	1	2	1	2	2	2	2	55.66	237.32	18.2	42.95	6547.25	1513	11.13481112	0	656	268.9	6.39	9.395	73.6	96499	2
35881	2	24	1	2	1	1	1	2	2	2	1	2	2	2	2	2	36.21	178.625	9.75	43.33	1598.68	1233.5	-4.65567501	1	67	26.8	3.585	5.015	55.25	7801.5	1
35882	2	76	4	1	2	1	1	2	2	1	2	1	1	2	2	2	76.09	227.715	15.85	71.45	2403.795	1834.5	0.085688942	0	494	181.05	4.37	10.305	111.7	5492.5	3
35883	1	68	3	3	2	2	2	2	2	1	1	2	2	2	1	2	80.855	491.02	33.25	70.79	3748.075	2869.5	1.015194687	0	869	90.1	7.495	20.885	89	4655	3
35884	1	60	3	1	1	1	3	2	2	1	1	1	1	2	1	2	78.145	167.04	16.15	73.015	4503.215	1618	-0.929358938	0	454	5.8	14.845	10.65	110.05	1807.5	3
35887	1	73	3	3	1	2	2	2	2	2	3	2	2	2	1	2	71.805	144.53	9.8	68.86	2846.83	1469	2.441434299	0	593.5	95.9	8.44	9.185	100.9	32395.5	3
35891	1	63	4	3	1	2	2	1	2	1	2	1	1	2	2	2	62.265	209.745	16.45	80.06	1965.175	1769.5	-3.409206191	1	398.5	21.25	4.495	9.68	66.65	4525	3
35896	2	34	3	1	1	1	3	2	2	1	1	2	1	2	2	2	58.445	145.945	15.2	75.04	3428.81	1471.5	-2.573725742	0	225.5	55.95	8.725	7.585	69.05	6294	1
35897	1	41	3	2	1	2	3	2	2	1	1	1	2	2	2	2	138.91	231.19	15.5	163.58	2975.81	2941.5	1.966550685	0	817.5	22.1	8.135	18.69	145.55	12970	2
35902	2	50	1	1	1	2	3	2	2	2	3	1	2	2	2	2	94.36	213.19	17.8	76.46	1471.945	1913.5	-0.327852209	0	901	65.85	5.31	9.33	100.65	10882.5	2
35904	2	64	4	1	3	2	3	2	2	1	1	1	1	2	2	2	38.96	69.075	13.7	19	3458.375	584.5	0.815278866	0	1239.5	83.9	4.61	6.53	47.8	28301	3
35907	1	85	3	3	2	2	1	2	2	1	3	2	2	2	1	2	55.315	188.355	13.35	65.97	1836.19	1786.5	-1.190255615	0	710	49.8	6.4	7.8	78.4	12882.5	3
35908	1	72	3	3	1	2	2	2	2	1	1	1	2	2	2	2	96.765	239.005	16.15	83.655	1869.585	2296.5	0.505608926	0	435.5	13.35	5.845	20.55	141.75	9243.5	3
35915	1	30	4	1	1	1	3	2	2	1	3	1	2	1	2	2	163.14	361.055	19.75	128.98	6142.465	3311	5.705353486	0	401.5	227.1	7.78	30.99	149.05	12770	1
35918	1	51	1	1	1	2	2	2	2	1	3	1	2	2	2	2	109.285	183.74	9.6	51.12	2313.965	1746.5	-0.620429924	0	180.5	91.35	4.185	13.995	159.7	1413	2
35927	2	50	3	2	1	2	2	2	2	1	3	2	2	2	2	1	97.875	264.71	11.9	95.43	4830.805	2289.5	-1.790303646	0	467.5	42.1	7.21	8.455	122.25	1799.5	2
35928	2	62	3	3	1	2	2	2	2	1	1	2	2	2	2	2	103.055	181.435	16.65	32.965	4362.605	1404	5.59930116	0	1183.5	244.8	9.045	11.74	158.05	17487.5	3
35935	2	21	5	1	3	2	3	2	2	1	3	2	2	2	2	2	40.965	256.23	12.65	50.78	1890.7	1625.5	-4.230035903	0	499	17.5	4.515	4.57	70.05	1779.5	1
35936	1	62	4	2	2	2	1	2	2	1	2	1	2	2	2	2	68.08	159.19	8.3	52.485	1197.46	1372	-2.400840989	0	337.5	62.05	5.39	7.28	109.3	2953	3
35937	2	54	2	1	1	1	2	2	2	2	3	1	1	2	2	2	67.49	250.625	20.75	67.925	1651.92	1852.5	0.509317672	1	1234.5	50.1	7.305	8.125	94.3	14403.5	2
35941	2	51	3	2	1	2	3	2	2	1	1	1	2	2	2	2	39.57	203.86	6.8	45.125	1954.565	1377	-4.63816374	1	244.5	52.25	3.125	4.74	59.05	2260	2
35942	1	25	3	3	1	2	1	2	2	1	1	2	2	2	2	2	66.705	287.68	22.75	59.485	4379.85	2003.5	-0.890501192	0	543.5	59.55	7.875	9.815	102.5	7574	1
35943	1	29	3	3	1	2	3	2	2	1	3	1	2	2	2	2	159.92	305.675	19.3	87.47	3725.915	2622.5	3.073189692	0	1127	228.3	5.545	16.43	125.45	3674	1
35947	2	60	1	1	1	1	2	2	2	2	3	2	2	2	2	2	50.14	168.5	17.15	33.665	1772.28	1145.5	-3.517780643	0	347	52.2	4.91	7.395	74.8	1342.5	3
35956	2	37	4	1	2	2	3	2	2	1	3	2	2	2	2	2	94.135	229.98	19.9	105.52	2368.4	2314.5	1.452553142	0	572.5	59.25	8.42	22.545	121.35	7334.5	1
35957	2	59	3	1	2	1	3	2	2	1	2	1	2	2	2	2	23.415	215.065	11	34.335	2275.775	1231.5	-4.399748596	0	464	96.9	3.71	3.64	35.2	510.5	2
35958	1	63	3	3	1	2	3	2	2	1	2	2	2	2	2	2	129.285	309.8	16.95	143.725	2854.495	3016	1.798645394	0	722	44	6.83	22.34	140.8	8721.5	3
35959	2	43	2	3	1	2	2	2	2	1	2	2	2	2	2	2	67.435	209.515	11.35	75.415	2472.675	1776	-2.576058184	0	330	57.45	5.165	7.295	87.35	6690.5	2
35960	2	22	3	2	1	1	3	2	2	1	2	2	2	2	2	2	72.415	297.36	13.55	51.675	2502.29	1923.5	1.078409184	1	537	206.45	7.035	7.625	127.25	6813.5	1
35961	1	66	3	2	2	2	2	2	2	2	3	1	2	2	2	2	91.18	331.48	20.75	91.44	3376.015	2463	9.700615667	0	1305.5	111.6	13.195	48.525	122.9	21782	3
35963	2	74	1	1	2	1	2	2	2	2	3	1	1	2	2	2	66.04	109.285	7.55	44.165	2383.17	1092.5	-3.957337979	0	228	20.3	2.51	10.21	82.25	1933.5	3
35972	1	61	3	3	1	1	3	2	2	1	1	1	1	2	2	2	72.025	204.02	23.2	57.07	3066.18	1888.5	0.023654253	0	633	82.05	5.83	9.325	93.7	17078.5	3
35976	2	59	3	2	1	2	2	2	2	1	3	1	2	2	2	2	96.33	247.455	14.45	95.005	2997.705	2311.5	-0.034245873	1	532	31.25	6.225	9.125	141.25	14711	2
35977	1	66	3	2	1	2	2	2	2	1	1	1	2	2	2	2	91.33	211.945	21.4	74.9	3268.21	1853.5	2.274845246	0	788	132.1	5.26	19.46	96.75	15977.5	3
35980	2	54	3	3	2	2	1	2	2	1	3	1	2	2	2	2	85.92	202.125	17.5	67.915	2896.905	1771	3.72334283	0	535.5	137.1	21.91	19.01	117.7	3069.5	2
35982	2	59	3	3	2	2	2	2	2	2	3	1	2	2	2	2	88.18	176.28	7.5	81.745	1468.035	1795.5	-1.921195142	1	517.5	18.25	5.085	11.105	116.45	3746	2
35983	2	67	3	3	1	2	1	2	2	1	3	1	2	2	2	2	85.81	269.94	23.65	104.335	2036.05	2357.5	5.388222192	0	810	134.25	11.21	12.64	260.3	10633.5	3
35999	2	69	3	1	1	2	1	2	2	1	2	1	2	2	2	2	35.035	200.295	11.5	45.99	1916.29	1467	-0.769621834	0	614	82.05	5.745	4.975	44.3	25635	3
36002	1	33	3	2	1	2	3	2	2	2	2	1	2	2	2	2	111.045	289.715	14	91.845	3235.29	2421.5	0.785775634	0	560	64.1	4.98	22.87	138.55	2571	1
36004	2	40	1	3	1	2	1	2	2	1	3	2	2	2	2	2	88.74	325.33	37.85	83.82	2657.405	2382	0.61691908	0	565	67.05	11.96	13.035	85.9	12578.5	2
36005	1	20	3	3	3	1	1	2	2	1	3	2	2	2	2	2	64.5	132.745	5.5	60.385	4818.74	1652.5	-3.778720466	0	397	5.5	1.435	11.345	78.4	3492.5	1
36006	2	25	3	3	3	2	2	2	2	2	3	2	2	2	2	2	47.03	118.405	10.15	52.795	2764.04	1119.5	-4.381345906	0	373	18.5	5.165	5.05	69.85	813.5	1
36007	2	45	3	3	2	2	2	2	2	1	1	2	2	2	2	2	44.8	191.265	6.65	35.98	2264.48	1309.5	-4.541947818	0	140.5	8.3	3.225	5.075	81.75	5132.5	2
36011	2	43	4	3	2	2	2	2	2	2	3	2	2	1	2	2	55.2	199.69	12.25	51.485	3603.475	1441	-2.993732881	0	483.5	86.2	4.07	8.195	59.45	2949	2
36014	1	49	2	1	1	2	2	2	2	1	1	2	2	2	2	2	160.925	460.48	16.1	69.085	2691.535	3110	2.657964997	0	850.5	43.9	6.035	17.84	228.5	4102.5	2
36018	2	27	1	3	3	1	1	2	2	1	2	2	2	1	2	2	59.44	258.115	12.4	82.64	2783.965	1973.5	-3.650437353	0	263	26.2	6.33	8.57	61.1	3662	1
36020	2	82	3	2	2	2	1	2	2	2	3	2	2	2	2	2	58.045	137.085	8.6	34.63	1289.815	1084.5	-1.455318087	0	789	156	3.375	5.6	77.75	4016.5	3
36024	2	50	3	3	2	2	3	2	2	1	3	1	2	2	2	2	128.895	262.545	14.4	102.93	3215.65	2464.5	3.751408529	0	602.5	75.9	7.685	16.685	175	23506	2
36036	2	55	1	1	3	1	3	1	2	1	3	1	2	2	2	2	33.68	153.09	9.75	22.66	1714.895	937.5	-4.704096146	0	142	46.5	2.77	6.005	35.5	7615	2
36040	2	28	1	3	3	1	2	2	2	2	3	2	2	2	2	2	61.805	285.4	27.4	72.76	1618.595	1992.5	-1.769314835	0	218.5	71.4	2.925	19.175	73.2	5196.5	1
36045	2	20	3	3	3	2	2	2	2	1	2	2	2	1	2	2	97.635	155.06	18.15	88.535	4041.935	1786.5	4.162307293	0	994	167.2	13.845	10.545	116.7	19286	1
36048	1	82	3	3	1	2	2	2	2	1	1	2	2	2	2	2	97.895	266.965	16	106.69	2648.04	2637.5	-0.872102971	1	617	39.65	10.13	12.24	106.9	1458.5	3
36050	1	31	3	3	1	2	2	2	2	1	2	1	1	2	2	2	128.125	467.63	36.1	125.23	5468.635	3460.5	5.416404663	0	1377.5	102.95	9.77	17.06	148.8	23660	1
36057	1	58	1	2	1	1	3	1	2	1	2	2	1	2	2	2	41.255	186.075	6.9	55.13	1748.44	1391	-5.0149968	0	182	17.8	4.19	6.925	49.65	1483.5	2
36058	2	69	4	1	2	1	3	2	2	1	3	1	2	2	2	2	38.65	103.42	5.3	31.095	938.27	855.5	-3.150260393	1	176	11.35	1.77	19.76	79.7	582.5	3
36059	1	37	1	2	1	1	3	1	2	1	3	1	2	2	2	2	120.65	410.7	20.55	83.51	2837.05	2867	2.866418613	1	833	130.5	5.3	19.475	137.1	12741	1
36061	2	22	5	3	3	2	1	2	2	2	3	2	2	2	2	2	73.34	111.54	5.35	32.95	896.57	1035.5	-4.071446399	0	155	66.2	2.955	5.925	63.4	5036	1
36065	2	55	3	3	1	2	1	2	2	1	3	1	2	2	2	1	68.24	178.295	17.95	57.04	2201.195	1494.5	-2.414847981	0	291.5	87.4	4.26	8.585	75.7	7200.5	2
36066	1	84	3	3	1	1	1	2	2	1	3	1	2	2	2	2	92.445	309.29	19.85	88.93	2510.15	2375	-0.55593994	0	668	39.05	6.565	14.005	113.45	5534.5	3
36069	2	40	4	3	1	2	1	2	2	2	3	2	2	2	2	2	49.29	209.905	11.6	59.75	1345.16	1545.5	0.380410683	0	593	216.1	5	8.4	57.35	14329	2
36070	1	42	4	1	1	1	3	2	2	2	2	2	2	2	2	2	84.08	217.025	6	83.295	2535.075	1961	-1.961568394	0	237.5	89.2	3.875	14.125	101.25	479	2
36074	1	70	2	3	1	2	1	2	2	1	3	1	2	2	2	2	65.06	224.565	25.95	76.695	2074.56	1866.5	-0.505251281	0	939.5	40.25	7.235	11.32	72.55	11710.5	3
36075	1	59	4	1	1	1	3	2	2	1	3	1	1	2	1	2	53.77	277.665	6.35	43.075	1740.89	1684	-1.725822345	0	664.5	101.3	4.095	4.445	106.2	5055	2
36076	2	37	3	3	1	2	1	2	2	1	3	2	2	2	2	2	91.595	202.195	19.75	45.91	3607.52	1549.5	2.856957317	0	999.5	163.35	10.05	9.03	132.6	12713	1
36081	2	59	3	3	2	2	2	1	2	1	2	1	2	2	2	2	60.695	57.505	3.75	41.775	3887.42	924.5	-4.478702559	1	186.5	13.65	1.555	10.88	65	2770	2
36085	2	62	4	1	2	2	3	2	2	2	3	1	1	2	2	2	69.97	171.425	10.35	66.395	2421.98	1539	-2.792960131	0	331	98.8	5.665	5.22	88.3	1419.5	3
36087	1	54	3	1	1	2	3	2	2	1	2	2	2	2	2	2	73.595	356.985	25.15	101.555	4195.995	2742	-1.082598281	0	530	50.7	5.875	16.54	87.85	4561.5	2
36090	2	30	1	1	1	1	3	2	2	2	3	1	2	2	2	2	88.735	227.435	14.85	63.02	2703.65	1813	3.077558551	0	935.5	80.95	26.625	9.725	124.1	662	1
36091	2	56	4	3	2	2	1	2	2	2	3	2	2	2	2	2	106.825	428.275	24.2	101.3	2699.975	2983	5.93114906	1	2128.5	211.95	13.745	12.22	144.15	3512.5	2
36093	1	31	3	3	1	2	2	2	2	2	3	2	2	2	2	2	94.83	402.605	17.4	74.31	2428.725	2624.5	2.975897184	0	1084	113.8	8.78	15.59	161.8	6265.5	1
36095	2	24	3	3	3	2	1	2	2	2	3	1	2	2	2	2	27.725	163.09	6.95	35.565	1788.075	1053.5	-5.979561503	0	141.5	10	2.97	4.42	43.5	764	1
36102	2	50	3	3	1	2	1	2	2	2	1	2	2	1	2	2	66.405	206.48	9.05	41.07	2493.575	1426	-4.128692056	0	110.5	20.7	3.225	13.105	67.7	348.5	2
36105	2	38	1	1	2	1	3	2	2	2	3	2	2	2	2	2	75.105	312.875	20.8	64.5	2161.735	2094	-0.326910913	0	650	91.4	4.59	13.035	86.9	11066	1
36112	2	74	3	2	2	1	3	2	2	1	2	1	1	2	2	2	39.125	82.12	6	29.31	2946.745	742.5	-5.401884772	0	218.5	22.9	3.495	3.815	53.3	1131	3
36115	1	24	1	1	1	2	1	2	2	1	3	2	2	2	2	2	109.355	411.3	18.25	116.215	1925.29	3115	1.550319829	0	242	117.95	8.04	13.07	139.15	15792	1
36116	1	45	1	2	1	1	3	2	2	1	1	1	2	2	2	2	107.97	285.535	21.1	138.955	2362.8	2796.5	2.621022704	0	515	72.1	9.615	16.54	154.55	16485.5	2
36117	1	35	1	1	1	1	3	2	2	1	3	1	2	2	2	2	53.855	292.395	8.65	69.995	2934.51	1994.5	-5.285080017	0	165.5	20.15	2.26	6.49	60.95	407.5	1
36118	1	73	4	2	1	2	2	1	2	1	1	2	1	2	2	2	38.09	129.955	20.75	86.725	3263.885	1385.5	0.411296364	1	725.5	120.4	9.57	6.21	35.35	23936	3
36123	1	26	3	3	3	2	1	2	2	1	3	2	2	2	2	2	127.97	279.555	22	107	3288.48	2707.5	3.735315908	0	897.5	185.05	9.915	14.22	144.05	11003	1
36129	2	68	4	3	2	2	3	2	2	1	1	1	2	2	2	2	86.725	167.91	19.75	69.12	2099.105	1581.5	-1.678158919	0	187.5	90.4	10.125	8.2	94.15	2903	3
36132	2	48	3	3	1	2	3	2	2	2	3	1	2	2	2	2	89.125	264.665	19.1	92.61	3102.98	2200	5.192508681	0	1464	133.6	11.24	11.83	124.4	25665.5	2
36133	2	43	4	3	1	2	3	2	2	2	3	2	2	2	2	2	65.325	194.04	17.85	68.275	2254.5	1615	-1.84820911	0	400.5	47.35	5.925	9.165	78.6	11395.5	2
36134	2	44	4	3	3	1	3	2	2	2	3	2	2	2	2	2	63.79	232.495	13.55	59.125	3469.165	1696.5	1.418903737	0	590	275.3	6.57	7.105	95.4	8282	2
36138	2	30	1	3	3	2	3	2	2	2	3	2	2	2	2	2	69.965	166.94	14.65	68.315	2094.265	1557.5	-3.268828768	0	184	68.65	3.63	8.445	75	4907.5	1
36140	1	61	3	3	1	2	3	2	2	1	1	1	2	2	2	2	120.355	264.9	7.8	75.14	3558.99	2625.5	-0.253752672	0	51.5	48.7	4.81	18.34	153.75	6641	3
36143	2	32	3	2	3	1	2	2	2	2	3	2	2	2	2	2	73.755	208.645	8.1	77.435	1565.29	1824.5	-1.476241734	0	556.5	24.7	6.88	8.815	122.95	5150	1
36147	2	79	3	2	2	1	2	2	2	2	3	1	2	2	2	2	51.56	379.67	22.75	73.89	1518.55	2334	-2.012629317	0	384.5	24.8	8.73	5.89	101.8	8179	3
36148	1	44	4	2	1	1	3	2	2	1	2	1	2	2	2	2	94.49	299.82	25	51.2	5185.585	2263.5	3.362996891	0	397.5	65.75	12.48	11.235	180.2	23120.5	2
36149	2	38	4	1	1	1	3	2	2	1	3	1	1	2	2	2	31.64	81.38	4.45	26.8	1534.265	698	-6.382726997	0	104.5	13.65	1.365	3.425	42.55	1284.5	1
36150	1	26	3	3	1	2	3	2	2	1	1	2	2	1	2	2	68.915	147.085	12.85	81.65	2725.09	1707	-1.122932476	0	363.5	36.75	10.395	14.24	100.15	2135.5	1
36155	2	53	4	3	2	2	3	2	2	2	3	1	2	1	2	2	85.645	298.885	10.35	104.225	1969.375	2448.5	1.27964337	1	753.5	237.1	9.2	9.13	84.45	4399	2
36159	1	65	4	1	1	2	3	2	2	1	3	1	1	2	1	2	77.93	200.615	11.1	79.37	2103.145	1937.5	-0.669580654	0	786	102.5	4.465	9.05	103.7	6386.5	3
36160	2	47	3	3	1	2	3	2	2	1	3	1	2	2	2	2	66.125	162.79	12.45	73.01	4812.565	1573.5	-1.203053655	0	541	58.45	5.98	8.695	101.9	9448	2
36164	1	46	3	3	1	2	2	2	2	1	3	2	2	2	2	2	76.04	142.215	13.2	55.69	2918.89	1358.5	-2.050621489	0	213.5	78	2.755	10.67	121.3	3657.5	2
36169	1	51	3	3	1	2	3	2	2	1	3	1	2	2	2	2	94.28	253.17	16.5	107.945	5681.43	2546	7.025846864	0	1168.5	129.8	23.02	17.145	95.8	27909.5	2
36171	2	45	3	3	1	2	2	1	2	1	3	2	2	2	2	2	75.285	276.5	14.05	83.54	3958.16	2131.5	-0.813198484	0	817.5	63.65	8.275	9.735	100.25	3138	2
36174	2	78	4	3	2	2	1	2	2	1	3	1	2	2	2	2	75.76	251.69	18.45	59.85	2390.615	1838	3.991219463	0	902	133.85	15.59	12.95	127.7	15377.5	3
36179	1	49	1	1	1	1	2	2	2	1	1	1	2	2	2	2	55.5	249.025	21.1	55.36	2242.6	1680.5	-1.738457081	0	154	37.4	9.21	11.185	66.7	12311.5	2
36190	1	59	3	3	1	2	3	2	2	1	1	1	2	2	2	2	83.32	181.66	26.05	83.015	3382.775	2167.5	4.688744626	0	532.5	114.35	8.32	14.26	106.9	43832	2
36193	1	54	5	3	1	1	3	2	2	1	1	2	2	1	2	2	86.85	353.485	23.35	118.505	3117.41	3050	1.648131861	0	310	47.6	10.51	12.64	162.55	16156	2
36194	2	46	3	2	1	2	3	2	2	2	3	1	2	1	2	2	75.685	161.54	14.2	37.85	2715.95	1262	-1.591880717	0	696.5	50.85	2.635	10.155	97.45	8524.5	2
36197	2	60	4	1	2	1	2	2	2	2	2	2	2	2	2	2	41.57	109.195	6.2	55.28	2670.39	1095.5	-4.249233877	0	381	9.3	3.465	7.815	63.95	3252.5	3
36200	1	32	3	3	1	2	1	2	2	1	3	1	2	2	2	2	119.885	317.11	11.25	115.39	3696.345	2878	1.412665741	0	779	40.55	6.895	20.68	149.55	5040.5	1
36201	1	58	3	1	1	2	3	2	2	1	1	1	2	2	2	2	35.825	254.595	12.35	48.19	2956.16	1540.5	-4.980480177	0	302.5	44.9	2.69	4.455	51.55	1629.5	2
36205	2	85	1	1	2	2	3	2	2	2	3	2	1	2	2	2	60.13	220.28	25.95	55.075	1568.49	1599	-3.068723836	0	763.5	15.5	4.785	8.98	65.6	2847.5	3
36207	1	85	3	1	2	1	3	2	2	1	1	1	2	2	2	2	47.305	144.595	13.2	45.455	1928.41	1163.5	-4.556059327	0	277.5	41.8	3.505	7.71	50.95	917	3
36209	1	56	4	3	1	2	2	2	2	1	3	1	2	1	2	2	88.875	238.49	26.65	97.89	3255.495	2252.5	-1.545414174	0	333	29.35	5.635	13.41	96	9039	2
36211	2	81	3	1	2	1	1	2	2	1	2	1	2	2	2	2	65.61	258.69	18.8	82.52	4155.81	2005	-0.873483739	0	631	144.85	4.585	9.21	82.15	5848	3
36213	1	58	4	3	1	2	2	2	2	1	3	1	2	2	2	2	58.695	313.04	15.3	51.08	2336.635	1892.5	-3.20645643	0	588	10.95	4.81	8.31	75.9	3880	2
36214	1	24	5	3	3	1	2	2	2	1	3	2	2	2	2	2	132.74	214.87	12	115.185	6548.985	2803.5	2.044605778	0	501.5	32.55	6.85	17.125	183.75	14178.5	1
36216	1	75	3	3	1	2	3	2	2	1	1	1	2	1	2	2	65.9	217.31	16.65	76.84	2794.66	1801.5	-1.270600383	0	465.5	59.7	5.51	8.22	107.45	10198.5	3
36218	2	54	4	3	2	2	2	2	2	1	3	2	2	2	2	2	91.065	144.04	15.55	71.08	2267.76	1540	-0.264815111	0	239.5	152.3	12.61	8.79	86.9	4004	2
36220	2	65	3	2	2	1	3	2	2	2	3	1	2	2	2	2	52.695	138.34	9.6	55.085	1443.585	1240	-2.48910391	0	373	45.85	4.135	5.55	65.95	16168	3
36223	1	71	1	1	2	1	2	1	2	1	3	1	2	2	2	2	52.995	120.15	13.4	49.64	1766.96	1195	-1.220109389	0	649	32.7	7.52	5.15	96.2	13843.5	3
36227	1	62	4	2	2	2	2	2	2	1	1	2	2	2	2	2	77.81	271.54	15.1	42.055	3627.105	1883.5	1.17922098	0	337.5	176.45	4.925	7.775	144	14470.5	3
36232	2	30	3	2	2	2	3	2	2	2	3	2	2	2	2	2	24	134.825	5	39.365	4395.245	978.5	-2.869177797	0	673	44.45	10.76	7.65	30.15	1963	1
36240	1	41	3	3	1	2	3	2	2	2	3	2	2	2	2	2	122.685	209.685	14.2	102.195	8983.7	2256	2.095983231	0	564.5	38	9.54	23.72	131.05	10650.5	2
36247	1	60	5	2	1	2	2	2	2	2	3	2	2	2	2	2	66.605	257.985	7.85	78.92	1737.505	1985.5	-2.857859041	0	202	108.85	4.93	9.69	71.85	436	3
36249	2	35	3	1	1	2	2	2	2	1	2	2	2	2	2	2	83.48	433.205	19.05	74.455	6951.555	2703	-2.390187896	0	376.5	7	2.49	15.425	93.75	6229.5	1
36257	2	55	3	3	1	2	3	2	2	1	2	1	2	2	2	2	73.435	165.04	8.1	56.465	2174.94	1460	-2.733477823	0	580	27.15	4.13	7.985	111.55	787.5	2
36265	2	54	4	3	1	2	1	2	2	1	1	1	2	2	2	2	49.4	136.745	9.8	33.555	2865.27	1255	-4.432563605	0	254.5	22.6	2.49	5.945	65.95	5617.5	2
36266	2	85	3	1	2	2	1	2	2	2	3	1	1	2	1	2	67.255	144.775	9.25	53.06	2127.485	1325	-1.828676541	0	432	35.15	7.435	6.52	139.8	1567	3
36267	2	20	4	2	3	2	1	2	2	1	3	2	2	2	2	2	79.5	270.48	11.55	104.045	931.025	2326.5	1.054291995	1	421.5	170.95	7.045	12.66	96.65	12358.5	1
36275	1	84	3	1	2	2	1	2	2	1	1	2	2	2	1	2	78.54	221.62	29.8	65.755	2665.97	1703.5	2.362905029	0	799.5	96.65	11.645	12.695	84	22023	3
36276	2	30	4	3	2	2	1	2	2	2	3	1	2	1	2	2	36.145	161.42	8.35	41.815	2416.82	1157.5	-4.560076565	0	130.5	56	3.645	4.01	43	7659	1
36277	2	65	3	3	1	2	1	2	2	1	1	1	2	2	2	2	79.4	194.1	15.15	44.86	2153.725	1478.5	5.256891449	0	1446	71.5	26.895	16.055	86	11786	3
36278	1	38	5	3	1	2	2	2	2	1	3	1	2	2	2	2	103.7	459.725	23.3	137.18	3668.75	4031	3.596900732	0	406.5	70.15	11.485	15.855	181.35	19971	1
36279	2	76	3	2	2	2	2	2	2	1	3	1	2	2	2	2	59.85	311.91	20.95	81.085	2277.865	2214	3.884446553	0	1173	131.65	14.83	14.81	79.7	18389.5	3
36280	2	52	1	1	1	1	2	2	2	2	3	1	2	2	2	2	99.325	280.6	27.2	76.17	2199.59	2175	3.065820655	0	580	204.2	7.685	10.65	134.05	17953	2
36281	2	66	4	3	2	2	3	2	2	1	3	1	1	2	2	2	61.325	298.95	13.2	52.675	1829.92	1882	-1.534169689	0	683.5	47.55	4.44	8.975	98.75	8093	3
36284	1	64	3	2	1	1	3	2	2	1	1	1	2	2	2	2	60.375	239.775	10.45	61.18	1927.345	1734.5	-1.514744551	0	384.5	94.3	3.255	9.9	81.1	11708	3
36286	1	64	3	3	1	2	3	2	2	1	1	1	2	2	2	2	92.8	222.29	17.3	85.96	2924.415	2163	0.089730365	0	311.5	80.1	8.49	11.785	106.95	13377	3
36291	1	72	4	2	2	1	1	2	2	1	2	2	2	2	2	2	151.115	394.43	16.25	144.85	3702.105	3483.5	4.762736352	0	1713	55.05	11.48	13.42	170.4	15772.5	3
36292	1	46	1	1	1	2	2	2	2	1	3	2	2	2	2	2	112.105	292.845	20.25	88.56	2486.495	2403.5	-0.703778845	1	329.5	39.65	4.305	16.36	129.25	7191.5	2
36298	1	72	3	3	1	2	3	2	2	1	3	1	2	2	2	2	129.68	224.885	16.75	147.665	2538.03	2722.5	5.712670303	0	1686	97.55	9.43	18.075	163.1	18277	3
36301	2	22	1	1	3	1	3	2	2	1	3	2	2	1	2	2	54.085	205.15	12.45	55.305	1393.87	1529	-2.21695652	1	217	33.85	6.51	6.06	110.85	9511.5	1
36309	2	47	4	3	3	2	2	1	2	1	1	2	2	2	2	2	87.275	248.125	15.05	133.67	1629.76	2500	4.162280947	0	1287.5	123.85	13.735	12.43	139.05	13043	2
36311	1	63	3	1	1	2	2	2	2	1	3	1	2	2	2	2	93.22	436.885	30.25	105.92	2273.105	3017	11.31382684	0	1766	160.15	23.645	49.505	141.4	1558.5	3
36314	2	26	4	3	2	1	3	2	2	1	1	2	2	2	2	2	84.405	372.07	12.5	115.45	2670.93	2837.5	-2.340407833	0	407	8.8	5.905	12.105	109.85	1712.5	1
36319	1	65	3	3	2	2	2	2	2	1	2	1	2	2	2	2	58.755	209.66	11.3	86.65	1644.525	1816.5	-2.276079086	0	480	46.8	9.11	8.65	85.55	650	3
36321	2	22	4	3	3	1	1	2	2	1	3	2	2	2	2	2	72.855	90.63	6	45.115	2992.68	1100.5	-1.751900245	1	735.5	47.05	4.005	8.64	101.9	5830	1
36323	2	50	3	2	1	1	1	2	2	1	3	1	2	2	2	2	72.025	368.635	19.5	107.12	1712.935	2689	0.328317509	0	654	142.3	8.9	9.525	97.2	6459	2
36328	1	83	4	3	2	2	1	2	2	1	2	2	2	1	2	1	97.025	466.465	31.5	92.735	5912.63	3043.5	7.855835751	0	3377	161.1	9.285	13.835	147.45	10374	3
36329	2	41	1	3	1	2	3	2	2	1	1	2	2	1	2	2	62.87	241.735	11.7	62.725	2161.925	1762	-2.773977413	0	282	46.5	4.395	8.095	78.9	8872.5	2
36331	2	85	3	1	2	1	3	2	2	2	1	2	1	2	1	2	58.31	182.92	17.25	62.09	2088.65	1475	-2.650898472	0	486	63.8	3.82	8.255	69	7124	3
36332	2	33	5	3	1	2	2	2	2	2	3	2	2	2	2	2	57.455	165.995	14.15	46.365	2490.34	1394	5.266309997	0	1672	134	12.595	5.545	101.9	33120	1
36333	2	79	3	2	1	1	1	2	2	2	3	1	2	2	2	2	41.22	153.57	12.6	32.205	1039.465	1042	-4.41207335	0	374.5	55.8	2.055	6.63	59.05	953	3
36335	2	46	3	3	2	2	1	2	2	1	3	2	2	2	2	2	62.615	202.575	19.95	65.355	3423.815	1713	0.075451289	0	639	112.5	7.555	8.285	93.55	12433	2
36336	2	45	3	3	1	2	1	2	2	1	3	1	2	2	2	2	91.26	258.79	13.05	87.975	2609.525	2236	0.969246989	0	792	63.55	7.455	13.39	116.25	13009.5	2
36346	1	85	3	3	1	1	1	2	2	2	3	2	2	2	2	2	66.165	216.605	16.75	48.04	2425.84	1541	-0.76938614	0	530	143.4	4.215	11.305	81.4	6686	3
36347	2	47	3	1	1	2	3	2	2	1	1	1	2	2	2	2	92.06	212.32	11.55	98.1	2256.585	2185	3.134588005	0	832.5	26.85	19.57	20.82	122.8	6523	2
36348	1	26	1	1	1	2	1	2	2	1	2	2	2	2	2	2	75.755	224.03	6.5	61.345	3243.51	2124	-3.162266789	0	274	45.95	2.465	7.99	90.05	6557	1
36350	2	24	3	2	3	1	2	2	2	1	2	2	2	2	2	2	46.99	97.785	11.15	77.295	5750	1348.5	-2.924995107	0	353	36.35	7.34	5.7	59.6	9807.5	1
36351	1	64	4	3	1	2	1	2	2	1	2	1	2	2	1	2	71.19	289.095	13.9	36.54	2031.255	1758.5	-0.366078997	0	134.5	263.55	2.79	7.71	122	1213	3
36352	1	44	3	3	1	2	3	2	2	1	3	1	2	2	2	2	87.365	138.665	7.85	69.48	3483.14	1796.5	-1.914905143	0	333.5	87.1	4.635	7.72	119	3059.5	2
36354	1	70	4	2	2	1	3	2	2	2	1	1	1	2	1	2	34.5	174.79	16.95	121.985	2156.605	1891.5	-1.584964441	1	675.5	42	13.67	5.805	44.25	8765.5	3
36356	2	64	3	3	1	2	2	2	2	2	3	1	2	2	2	2	48.83	185.465	13.25	42.3	2658.595	1280.5	-0.903811105	0	830.5	146.85	5.015	9.745	47.45	7457.5	3
36357	1	47	4	3	3	2	2	2	2	1	3	2	2	2	2	2	66.97	221.43	16.75	66.875	1407.47	1755.5	-0.434907371	0	486	86.55	8.545	13.585	88.85	6168	2
36362	2	49	4	1	1	1	2	2	2	1	3	1	2	2	2	2	76.13	129.07	6.55	53.035	4865.755	1507	-0.893960254	0	803.5	87	4.055	7.27	110.3	7575.5	2
36363	1	39	3	3	1	2	1	2	2	1	3	2	2	2	2	2	154.33	569.165	51.25	139.525	3011.03	4116.5	9.919404982	0	1771	194.05	16.595	22.765	221.3	14325.5	1
36373	1	69	3	1	1	1	1	2	2	2	1	1	2	2	2	2	96.19	365.105	17.55	133.795	1754.195	3001	1.558337315	0	657.5	79.6	10.64	11.925	139.4	10953	3
36379	2	58	1	2	1	2	1	2	2	1	3	2	2	2	2	2	34.265	161.475	18.35	49.67	2219.245	1251	-3.101361256	0	477	49.4	5.68	7.545	43.65	7949	2
36390	1	67	4	1	1	1	2	2	2	1	3	1	2	2	1	2	56.02	159.6	6.65	32.84	1614.175	1154.5	-1.159500066	0	162.5	122.7	5.45	7.78	85.55	13556	3
36394	2	54	3	3	1	2	3	2	2	1	3	1	2	2	2	2	71.685	144.815	14.4	30.025	4211.15	1185	-2.250456229	0	432	43.1	4.415	7.605	84.45	10982	2
36398	1	63	3	1	1	1	1	2	2	1	2	2	2	2	2	2	108.915	324.355	18.25	79.22	2278.235	2413	0.218778659	0	520.5	45.1	4.47	11.6	138.8	15552.5	3
36400	2	41	4	1	3	1	1	2	2	2	2	2	2	2	2	2	87.73	183.45	7.25	98.495	2928.545	2357.5	-2.711136589	0	312.5	17.1	6.18	10.4	110.3	619.5	2
36401	1	66	3	3	1	2	3	2	2	2	3	1	1	1	2	2	112.225	308.235	29.95	90.575	2414.18	2458	2.591897401	0	1321.5	69.85	8.155	18.35	123	9239	3
36407	1	80	3	1	1	1	1	2	2	1	1	1	2	1	2	2	47.765	278.51	13.55	72.105	1401.935	1908.5	-1.830586436	0	1133	31.1	6.14	6.075	73.4	5966.5	3
36408	1	42	1	3	1	1	3	2	2	1	1	1	1	2	1	2	90.285	59.97	6.35	41.935	3042.62	984	-2.699871592	0	242	16.75	3.175	7.79	143.45	3454.5	2
36415	2	85	3	2	2	1	3	2	2	2	3	2	1	1	1	2	57.775	163.815	12.7	51.9	1089.265	1362.5	-2.467594458	0	553.5	72.85	3.05	11.8	68.85	3262	3
36416	2	24	3	3	1	2	3	2	2	1	2	2	2	2	2	2	39.84	188.23	6.9	62.065	2333.46	1449.5	-5.443630097	0	76.5	10	2.165	6.51	60.45	1913.5	1
36419	2	35	3	3	1	2	1	2	2	1	3	2	2	2	2	2	72.965	279.925	32.6	90	3326.73	2170	3.695885951	0	579	188.15	16.16	11.635	112.5	15305	1
36427	2	53	3	3	1	2	2	2	2	1	3	2	2	2	2	2	122.885	192.57	28.4	71.13	4048.665	1855.5	10.95049609	1	1926	167.7	31.29	17.335	165.95	19014	2
36428	1	45	4	3	1	2	2	2	2	1	2	1	2	1	2	2	62.655	243.515	13.4	69.19	2888.03	1861	-1.294426838	0	588	40	8.515	9.565	82.95	8728	2
36436	2	49	4	3	3	2	3	2	2	2	3	2	2	2	2	2	75.03	149.975	10.85	83.355	5471.06	1653.5	0.56741537	0	1006	39	5.09	9.02	81.5	24872.5	2
36437	2	50	4	1	3	1	2	1	2	2	3	2	2	2	2	2	65.025	265.87	15.1	88.39	2689.79	2081.5	0.108099959	1	381	156.3	10.74	9.925	79.65	7391	2
36440	2	65	3	2	2	1	1	2	2	2	3	2	2	2	2	2	81.28	223.15	13.55	71.215	2930.92	1828	3.007524065	0	1339.5	91.4	7.22	13.37	125.75	17318.5	3
36444	2	22	3	3	3	1	1	2	2	1	3	2	2	2	2	2	62.75	218.925	10.45	54.555	1310.235	1605	-1.913737248	0	529	24.85	5.74	8.11	104.35	7987	1
36451	2	65	4	1	2	2	3	2	2	1	1	2	2	2	2	2	48.875	148.145	8.15	65.63	2467.555	1360	0.41499113	0	2617.5	45	4.22	6.46	76.65	1580.5	3
36454	2	24	3	3	3	2	1	2	2	1	3	2	2	2	2	2	81.73	202.9	10.8	76.2	3103.95	1809	-2.815795262	1	517.5	12.8	5.49	7.97	108	1417.5	1
36458	1	54	3	2	2	1	2	2	2	1	1	1	2	2	2	2	95	256.915	13.4	84.33	4842.78	2135.5	2.897460157	0	940.5	184.6	4.9	20.49	117.25	7913	2
36461	2	20	3	2	1	1	3	2	2	2	1	2	2	2	2	2	57.62	274.82	12.1	45.79	1643.585	1688	-4.05572845	1	252	8.1	3.605	6.155	90.8	3916	1
36462	2	60	3	3	1	2	1	2	2	2	3	2	2	2	2	2	68.19	278.985	18.25	108.035	2204.825	2313	-0.721999537	0	562.5	62.95	7.385	10.01	120.05	5437	3
36464	1	59	4	2	2	1	2	2	2	2	2	1	1	2	1	2	78.215	292.78	9.7	91.85	3215.865	2342	-0.69513521	0	525.5	80.65	6.68	7.94	125.45	6833.5	2
36465	2	32	1	2	1	1	3	2	2	1	3	1	1	2	2	1	49.8	134.345	12.6	41.915	3075	1103.5	-3.54675987	0	409	63.9	3.295	9.97	49.8	2765.5	1
36468	1	43	3	3	1	2	3	2	2	1	1	1	1	2	2	2	94.585	299.395	23.9	116.045	5237.165	2808	3.523293885	0	931	96.1	7.695	19.15	113.1	22521.5	2
36472	2	82	3	1	2	1	3	2	2	2	3	1	2	2	2	2	75.395	257.27	21.2	52.205	3414.89	1730.5	-0.19766486	0	593	176.9	10.32	10	63.65	2335	3
36474	2	24	5	2	1	2	1	2	2	2	3	2	2	2	2	2	35.475	145.825	12.3	36.42	1138.53	1032	-3.49739593	0	488.5	44.9	3.405	5.47	51.2	9468.5	1
36475	2	33	5	3	1	2	1	2	2	2	3	2	2	2	2	2	81.705	252.02	12.3	102.345	1755.615	2237.5	0.374648523	0	711.5	92.85	9.02	9.875	114.8	7814	1
36483	2	50	3	3	3	2	2	2	2	1	3	1	2	2	2	2	75.085	197.82	15.9	40.08	2176.935	1439	-1.974035428	0	322.5	28.35	4.2	9.925	92.2	12918	2
36484	1	85	3	2	1	2	2	2	2	1	3	1	2	2	2	2	50.54	251.305	38.2	51.34	1859.035	1549	-1.330837941	0	698.5	30.6	8.315	14.605	47.35	8556	3
36493	2	47	2	2	2	1	3	1	2	2	3	2	2	1	2	2	34.095	152.405	7.8	30.04	3641.86	1010	-3.667452435	0	123	162.2	2.68	3.785	60.9	1233	2
36496	2	31	4	3	3	1	3	2	2	2	3	1	2	2	2	2	51.745	284.16	8.25	74.57	2499.135	2308	-3.01536111	1	142.5	81.7	4.21	6.76	87.45	5096.5	1
36498	1	26	1	3	3	2	3	2	2	1	2	2	2	2	2	2	47.07	214.745	12.45	14.64	2374.8	1257.5	-2.53825154	0	721.5	19.75	8.295	8.54	77.95	455.5	1
36502	1	54	1	1	1	1	2	2	2	1	2	2	2	2	2	2	88.975	367.11	28.55	136.245	2434.02	3009.5	-0.184357951	1	341	57.75	6.895	14.625	101.05	13154	2
36503	2	52	3	3	2	2	3	2	2	2	3	1	2	1	2	2	61.61	154.75	24.45	74.76	3748.62	1486	6.241721546	0	801	198.65	6.02	9.055	72	60124.5	2
36506	1	62	1	3	2	1	2	2	2	1	3	1	2	2	1	2	58.915	361.03	9.25	104.52	4384.125	2589	-3.475941407	0	138	15.1	7.245	9.135	84.35	1947	3
36509	1	49	1	3	1	2	2	2	2	1	1	1	2	2	2	2	126.08	357.495	23.3	95.615	3637.005	3283	-0.307826177	0	232.5	21.9	6.865	12.425	146.85	12071.5	2
36515	2	44	3	3	2	2	2	2	2	2	1	2	2	2	2	2	38.735	87.335	6.05	38.535	1678.325	845	-4.216964391	1	296.5	74	3.395	4.235	48	4922	2
36517	2	26	4	3	1	1	3	1	2	2	3	1	2	1	2	2	101.775	432.41	16.55	77.505	2625.255	2809.5	0.503777598	0	503.5	65.7	4.785	16.9	104.85	15295	1
36519	2	67	3	3	2	2	2	2	2	1	1	2	2	1	2	2	58.965	187.135	23.1	76.335	2865.61	1799	-0.536753915	0	511	139.3	12.175	7.365	72.2	3999.5	3
36523	2	45	3	1	1	1	1	2	2	2	1	1	2	2	2	2	47.69	232.205	11.7	67.535	1247.475	1701	-0.512157935	0	369.5	141.75	6.095	6.91	67.4	17262	2
36525	1	42	3	3	2	1	1	2	2	1	3	2	2	1	2	2	59.215	368.385	17.4	77.215	2187.745	2462.5	-1.163822332	0	1075	20.3	5.73	9.87	98.8	5034	2
36530	2	26	3	3	3	2	1	2	2	1	2	2	2	2	2	2	72.79	165	7.8	89.41	4246.59	1909	-3.092393507	0	441.5	2.95	3.905	11.955	96.1	1114.5	1
36532	2	26	3	3	1	2	1	2	2	1	3	2	2	1	2	2	88.69	292.425	17.35	75.495	3496.055	2173	-0.08958762	1	568	51.3	5	13.465	112.65	13170	1
36537	1	31	1	3	1	1	3	2	2	1	3	2	2	2	2	2	42.685	147.75	13.25	43.105	3183.375	1134.5	-2.495943214	0	467.5	50.7	4.075	6.73	80.5	9695.5	1
36538	2	43	1	3	3	2	2	2	2	1	3	2	2	2	2	2	50.74	147.6	31.55	52.915	3623.095	1200.5	12.18927309	0	2493.5	65.15	19.785	7.875	40.6	87541	2
36539	1	62	3	1	2	2	2	2	2	1	2	1	2	2	2	2	95.185	253.075	19.45	63.075	3546.76	1937.5	4.157281744	0	755	100.55	8.59	11.495	168.75	28052	3
36540	1	21	4	3	3	1	2	2	2	2	3	1	2	2	2	2	57.315	133.845	6.95	85.635	1865.865	1529	-4.712265478	0	86	6.95	5.105	7.18	66.95	1962.5	1
36545	1	26	1	1	1	1	2	2	2	1	2	2	2	2	2	2	99.23	367.03	14.85	93.39	2016.515	2723	0.863050465	0	295.5	96.8	7.545	11.1	147.25	13005.5	1
36550	2	25	3	3	1	2	2	2	2	1	3	1	2	1	2	2	52.975	178.93	9.55	66.095	1337.455	1523.5	-2.996131604	0	428.5	22.75	4.355	6.8	71.25	10528	1
36556	1	46	1	1	1	1	2	2	2	1	3	2	2	2	2	2	94.56	356.325	27.5	111.71	1749.42	2767	0.84615396	0	473	103	5.67	18.38	115.2	9072	2
36569	2	82	3	3	2	2	3	2	2	2	1	2	1	1	2	2	57.99	223.13	16.7	55.97	1514.88	1579.5	0.977734617	0	572	195.65	5.16	9.17	79.45	16937.5	3
36570	1	60	1	1	1	1	2	2	2	1	1	2	2	2	2	2	90.2	157.415	12.3	117.035	3086.215	2450	-1.120468351	0	148.5	60.55	3.755	16.05	115.6	7868.5	3
36571	1	26	3	3	1	2	2	1	2	1	2	1	2	2	2	2	55.215	183.915	6.75	58.005	5752.905	1936	-4.435060227	0	168.5	17.9	3.89	6.37	62.9	5466	1
36575	1	35	3	1	3	2	1	2	2	1	2	1	2	2	2	2	96.235	432.655	14.15	64.375	4695.015	3676	-0.384808941	0	282	61.1	8.645	8.98	157.6	5341	1
36577	1	34	4	3	3	1	2	2	2	1	1	2	2	2	2	2	99.495	337.19	25	82.095	4733.425	2435	5.165168787	0	865	488.25	4.315	11.305	98.95	8979	1
36582	2	61	4	1	2	1	1	2	2	2	1	1	2	1	1	2	22.905	104.005	5.45	31.685	959.43	780.5	-5.906453625	0	242.5	51.3	1.085	4.2	30.35	541.5	3
36586	1	76	4	1	1	2	3	2	2	2	2	1	1	2	2	2	44.735	121.84	11.05	38.075	1934.29	989	-3.88330614	0	207.5	93.95	1.825	7.965	53.6	3574	3
36587	2	36	3	3	1	2	3	1	2	1	3	2	2	2	2	2	59.18	195.195	10.55	50.245	4555.255	1444.5	-1.178267244	0	547	89.5	4.45	12.52	90.6	5541	1
36590	1	60	2	3	1	2	3	2	2	2	2	2	1	2	2	2	65.67	214.685	7.15	70.005	1715.97	1731	-0.250751838	0	811.5	129.9	5.04	7.535	114.85	5254.5	3
36598	2	33	4	2	1	2	1	2	2	1	3	2	2	2	2	2	149.93	315.55	12.3	131.13	2125.025	3030.5	1.376715018	1	360	62.85	13.535	15.47	159.5	3336	1
36601	2	46	3	3	3	2	2	2	2	1	2	2	2	2	2	2	89.835	176.69	17.2	80.91	3159.765	1797.5	-1.973839092	0	845	32.85	5.635	7.805	95.75	3468.5	2
36606	1	85	3	1	1	1	2	2	2	1	3	1	2	1	1	2	88.06	265.735	20.8	54.04	2492.165	1959	2.193726328	0	1006	176.9	7.415	12.105	106.7	10288.5	3
36617	1	68	3	2	1	2	2	2	2	2	1	1	1	2	1	2	75.465	239.88	15.95	73.63	3161.46	1893.5	-1.053976904	0	642.5	111.8	4.625	9.3	85.85	7132.5	3
36620	2	24	4	1	3	2	1	2	2	1	3	2	2	2	2	2	66.885	189.59	8.65	63.47	1337.155	1589.5	-1.235867044	0	210	187.45	3.705	8.155	83.8	6847.5	1
36625	2	36	1	1	1	1	3	2	2	2	3	2	2	2	2	2	80.425	306.115	23.95	65.84	1653.68	2132	-1.708555153	1	236.5	114.3	4.96	7.88	128.5	664	1
36627	2	29	3	3	1	2	2	2	2	1	3	2	2	2	2	2	92.105	255.165	13.6	69.085	1984.24	1996.5	0.282369679	1	663	102.05	5.045	12.905	118	8388	1
36628	2	42	4	3	1	2	1	2	2	2	3	2	2	2	2	2	78.11	281.825	18.4	92.955	2526.71	2234	-0.120519547	0	573.5	106.5	8.87	11.105	99.05	5776	2
36631	1	76	3	2	1	2	2	2	2	1	1	1	1	2	1	2	83.715	260.345	16.05	117.085	2742.475	2501.5	1.721612825	0	748	150.2	5.675	17.205	133.75	4496.5	3
36632	1	38	3	3	1	1	3	2	2	1	2	2	2	2	1	2	67.81	390.53	8.9	82.795	2873.995	2545.5	-1.265260178	0	470	46.15	5.57	9.64	97.05	11939.5	1
36634	2	61	3	3	1	2	1	2	2	1	3	1	2	2	2	2	80.67	197.805	26	37.68	3112.715	1401.5	2.260124904	0	544	140.05	5.625	10.4	96.8	29903	3
36638	2	64	4	1	3	2	3	2	2	2	3	1	1	2	2	2	104.97	140.13	9.65	66.685	2140.51	1574.5	0.195905068	1	361.5	117.3	4.77	16.335	131.9	4121	3
36642	1	84	3	1	1	1	2	2	2	2	3	1	1	2	2	2	46.215	155.76	18.05	53.17	2375.66	1268	-1.46518201	0	1026.5	130.2	4.1	6.335	54.55	5571	3
36644	1	80	3	1	1	1	1	2	2	1	1	1	2	2	2	2	105.205	320.045	20.3	113.12	3520.375	2652.5	5.447871489	0	887.5	227.3	8.805	15.105	180.85	14790	3
36645	2	58	3	1	1	1	3	2	2	1	3	1	2	2	2	2	49.395	121.23	8.8	58.525	1638.325	1203.5	-3.402894382	0	510	39.8	4.285	5.385	76.85	4293	2
36646	2	66	3	1	1	1	3	2	2	1	1	1	2	1	2	2	43.245	164.695	12.55	58.07	1901.34	1342	-2.118523126	1	528.5	38.45	9.18	8.67	85.2	2196	3
36647	1	75	4	2	1	2	1	2	2	2	1	2	1	2	2	2	51.56	181.215	12.65	56.765	1547.625	1417	-3.395295449	0	702	37.3	3.13	5.375	62.95	6004	3
36649	2	69	1	2	1	2	3	2	2	2	3	2	1	2	2	2	55.205	119.395	10.8	56.3	2477.2	1195.5	-4.123910055	0	263.5	18.1	3.945	6.83	90.1	655	3
36650	2	36	1	1	1	1	2	2	2	2	3	1	1	2	2	2	85.995	190.72	19.1	68.825	2755.435	1713.5	0.882229612	0	356	124.1	5.78	12.905	108.35	16934	1
36651	1	31	1	1	3	1	1	2	2	1	2	2	2	2	2	2	67.775	470.145	25.3	72.675	4065.175	2714	2.006266321	0	253	328.55	6.41	10.06	101.7	7956.5	1
36652	2	38	3	3	1	2	1	2	2	1	3	2	2	2	2	2	47.94	232.625	19.35	59.445	2351.705	1641	-1.78087735	1	623.5	63	10.13	8.47	46.6	6999.5	1
36653	2	49	3	3	1	2	2	2	2	1	3	2	2	2	2	2	34.79	106.15	15.3	70.055	2932.545	1158.5	0.212207792	0	461.5	100	12.35	7.02	38.05	23114	2
36655	2	48	4	2	3	1	3	1	2	2	1	1	1	2	2	2	95.79	258.22	13.8	93.55	1906.615	2262.5	2.745369516	1	559	121.45	8.685	12.945	154.15	17014.5	2
36670	2	52	4	3	2	1	3	2	2	2	3	2	2	1	2	2	127.195	405.775	14	123.825	4191.925	3207	4.453017497	0	1123	140.9	9.895	15.32	209.3	4875	2
36674	1	43	3	1	1	2	3	2	2	1	3	1	2	2	2	2	120.61	368.91	17.65	111.75	2733.07	2915	0.802856807	0	634.5	31.5	11.15	19.585	135.4	614.5	2
36678	1	24	3	3	3	2	1	2	2	1	2	2	2	2	2	2	101.09	417.685	17.5	71.755	2854.095	2768	2.714710247	0	971	46.25	7.345	11.56	150.55	23532.5	1
36686	1	62	4	1	1	1	1	2	2	1	1	2	1	2	1	2	48.21	230.06	11.5	65.12	2097.835	1670.5	-4.006597388	1	210	28.2	5.285	6.865	64.05	4337.5	3
36691	1	82	3	3	2	2	2	2	2	1	1	2	2	2	2	2	92.9	385.165	29.15	92.43	2009.195	2949	2.461609762	1	742	216	9.355	11.975	124.9	5933	3
36694	2	32	3	3	1	2	3	2	2	1	1	2	2	2	2	2	68.07	284.435	14.85	82.05	3762.875	2128.5	-3.029905557	0	557.5	22.55	4.275	11.165	66.05	3688	1
36697	1	81	3	3	2	2	2	2	2	1	1	2	2	2	2	2	52.55	234.695	22.9	59.66	2019.24	1938	11.44778129	0	447.5	299.65	40.415	27.445	48.3	28010.5	3
36700	1	32	2	3	1	1	1	2	2	1	1	2	2	2	2	2	150.705	321.275	16.55	85.78	3641.785	2665	2.344655222	0	499	151.7	6.465	19.2	154	6292	1
36702	1	27	4	2	3	2	2	2	2	1	2	2	2	2	2	2	185.025	454.78	19.35	174.18	4596.45	4118.5	8.952740699	0	1237	318.9	11.38	19.505	222.3	11552.5	1
36705	1	36	1	3	3	1	3	1	2	2	2	1	2	2	2	2	118.45	454.035	21.75	98.44	2479.245	3129	6.653467068	0	373.5	345.75	9.02	20.54	162.55	16130.5	1
36707	1	23	3	3	1	2	1	2	2	1	2	2	2	2	2	2	88.545	416.325	15.85	137.93	2755.295	3231.5	-1.419600203	0	201	74.5	8.74	9.815	122.55	1456	1
36713	2	70	3	3	1	2	1	2	2	1	3	2	2	2	2	2	45.995	127.99	11.85	36.185	2936.345	1089.5	-3.301034343	0	437.5	43.35	4.37	7.26	52.9	8143.5	3
36714	1	43	4	3	2	2	3	2	2	1	2	2	2	2	2	2	116	427.26	22	134.915	2060.96	3378.5	4.546953625	1	275	31.15	12.27	18.305	192.5	28838.5	2
36718	2	30	5	3	1	2	3	2	2	1	3	2	2	1	2	2	59.49	245.205	7.8	79.44	3382.405	1976	-3.431956786	0	501.5	21.1	3.545	9.99	79.9	1121.5	1
36723	1	36	1	3	1	1	3	2	2	2	3	1	1	2	2	2	119.94	344.595	31.25	155.365	3909.705	3226	3.604898482	0	851.5	102.25	10.985	15.43	165.4	13214.5	1
36725	2	69	3	2	2	2	2	2	2	2	3	1	2	2	2	2	40.975	146.505	7.25	46.725	2658.385	1155.5	-2.572065182	0	484	112.25	4.49	5.03	67.15	5439	3
36728	2	69	3	3	3	2	3	2	2	2	1	1	2	2	2	2	82.5	138.12	14	46.755	2201.865	1281	-1.652312226	0	711	38.25	6.275	12.535	77.8	4407	3
36729	2	85	3	3	2	2	2	2	2	1	3	1	2	2	1	2	46.47	166.165	14.45	31.025	2099.715	1096.5	-2.588682845	0	443.5	91.8	3.755	5.44	79.7	6600	3
36731	2	85	3	3	2	2	2	2	2	2	3	1	1	2	2	2	47.03	164.375	12.4	54.65	1639.92	1308.5	-0.612184885	0	364	172.8	9.205	8.16	68.85	5989.5	3
36732	2	72	3	3	1	2	1	2	2	1	1	1	2	2	2	2	44.515	181.53	8.8	47.425	4809.615	1467.5	-2.853301925	0	429	98.15	4.115	8.29	36.25	8014.5	3
36736	2	76	3	1	2	2	2	2	2	1	1	2	2	2	2	2	112.64	248.66	21.1	57.49	4294.175	1929	4.551176083	0	883	259.4	6.485	16.32	132	14588	3
36739	2	62	1	3	2	2	2	2	2	2	3	1	2	2	2	2	63.045	153.855	9.15	57.535	3533.785	1368	-3.191199414	0	607.5	14.05	3.955	12.1	63.05	2335	3
36741	1	21	3	2	3	2	2	2	2	1	2	2	2	2	2	2	101.03	243.355	11.05	103.79	6143.04	2801.5	-0.950127635	0	408.5	6.95	6.655	9.72	180.5	2398.5	1
36743	2	30	4	2	1	2	1	2	2	1	3	2	2	2	2	2	60.535	146.4	9.2	42.115	2053.475	1196	-3.039870381	0	354	64.3	5.345	9.92	61.15	2816	1
36749	2	50	3	2	1	2	3	2	2	1	1	1	2	2	2	2	18.625	123.295	13.3	15.84	3117.54	691.5	-6.410926016	0	176.5	14.05	1.54	3.895	20.45	3239.5	2
36753	2	59	1	2	1	2	3	1	2	2	3	1	2	2	2	2	80.89	163.57	23.45	37.175	1314.7	1289	3.669396457	0	724.5	216.5	15.135	12.435	99.3	12387	2
36754	2	50	4	3	3	1	3	2	2	2	3	1	2	2	2	2	47.955	260.455	6.9	58.29	1630.65	1721	-4.927230704	0	239	9.3	2.8	8.46	46.25	3222.5	2
36760	2	54	3	2	1	2	3	2	2	2	3	1	2	2	2	2	71.625	218.405	18.65	64.275	3169.69	1727.5	0.943745078	0	605	60.8	6.895	9.95	144.15	16017	2
36761	1	43	3	3	2	2	2	2	2	1	3	2	2	2	2	2	114.17	356.515	30.95	82.05	4707.795	2578.5	3.368728873	0	767.5	22.8	9.145	26.71	151.5	13305	2
36762	2	37	2	2	1	2	3	2	2	2	3	2	2	2	2	2	66.665	300.525	15.9	50.225	2844.46	1862.5	0.688870447	0	189.5	266.9	14.11	5.52	77.25	3245	1
36765	2	72	3	1	1	2	2	2	2	2	3	2	2	1	2	2	52.84	197.43	18.2	31.385	1553.125	1235	-1.065665122	0	356.5	128.9	3.355	7.21	73.45	16780	3
36767	1	60	4	1	2	1	3	2	2	1	1	1	2	2	2	2	152.655	306.735	18.6	104.02	4889.19	3171.5	1.663291214	0	535	12.2	6.785	20.91	216.75	1492.5	3
36772	2	34	3	3	1	2	3	2	2	2	2	2	2	2	2	1	107.415	225.585	14.6	63.785	4563.475	1912.5	-1.106442941	0	252	25	4.545	14.82	142.45	5652	1
36773	2	54	3	3	2	2	2	2	2	1	1	1	2	2	2	2	66.46	158.71	18.75	77.65	2496.46	1614.5	-0.65516892	0	989.5	33.95	7.085	8.345	91.6	10597	2
36776	1	69	3	1	1	1	3	2	2	1	1	1	2	1	1	2	86.68	216.125	18.9	110.81	3075.995	2261	-0.376009152	0	357	100.75	6.47	15.81	118.4	1740	3
36779	2	53	1	1	1	1	3	2	2	2	3	1	1	2	2	2	34.77	209.49	9	45.505	1537.25	1371.5	-5.001179328	0	104.5	43.95	3.66	3.555	51.45	4503.5	2
36786	2	23	3	3	1	1	1	2	2	1	2	2	2	2	2	2	38.085	168.275	6.25	45.725	3228.56	1208.5	-4.547926548	0	298.5	18.5	5.73	8.125	47.9	57	1
36791	1	75	4	2	2	1	3	2	2	2	3	1	2	2	1	2	111.615	240.515	25.7	60.095	3351.17	1933.5	2.361992367	0	381	196.05	7.67	18.09	126.85	7900	3
36792	1	25	1	1	1	1	2	2	2	1	3	2	2	2	2	2	87.735	381.245	25.75	69.275	1981.335	2473	-2.464885552	0	47	22.1	5.735	13.16	128.45	255.5	1
36793	1	22	4	3	3	2	2	2	2	1	3	2	2	2	2	2	94.985	297.13	11.75	130.66	3291.955	2725.5	-2.655348642	0	246.5	23.2	6.365	10.295	94.95	4326.5	1
36794	2	37	5	3	1	2	1	2	2	1	2	2	2	1	2	2	119.27	277.31	23.5	101.11	4194.585	2520.5	4.150100695	0	651	178.9	9.26	24.7	137.55	8491	1
36797	1	34	2	1	1	2	3	2	2	1	2	2	2	2	2	2	91.87	339.76	8.95	67.705	2723.89	2300.5	-2.275076622	0	450	10.3	2.31	12.03	142.15	778	1
36800	2	46	4	3	3	2	3	2	2	2	3	1	2	1	2	1	77.58	286.28	8	55.085	1900.06	1936	-2.592392614	0	237	45.55	2.91	11.08	88.9	7913	2
36801	2	46	3	3	2	2	1	2	2	2	3	1	2	1	2	2	103.955	179.555	14.6	75.21	3137.035	1810	0.079930885	0	676	19.1	9.455	13.63	143.15	3666	2
36804	2	20	3	3	3	1	2	2	2	2	3	2	2	2	2	2	39.4	214.605	21.7	49.95	1884.555	1417	1.480999055	0	1066	122.25	6.895	5.8	61.3	27238	1
36806	1	58	3	2	1	2	2	2	2	1	1	2	2	2	2	2	128.465	498.895	37.95	160.03	4335.03	3842	10.50981141	0	1997	64.4	24.365	26.025	185.3	22295.5	2
36809	1	78	3	3	1	2	1	2	2	1	1	2	2	2	2	2	56.205	200.565	9.1	46.75	1970.62	1488	-1.633517687	0	588.5	92.35	5.1	9.765	72.5	6473	3
36813	1	25	3	2	1	2	1	2	2	1	2	1	2	2	2	2	46.615	220.425	5.45	35.08	3100.77	1669.5	-6.33027188	0	95	12.15	2.005	3.175	46.1	720	1
36814	1	28	3	3	1	2	2	2	2	1	1	2	2	2	2	2	129.045	513.77	22.9	160.355	3124.205	3977	5.947664705	0	800	152.9	14.485	18.1	164.6	20215	1
36815	1	42	3	3	3	1	2	1	2	2	3	1	2	2	2	2	83.98	438.89	29.55	250.98	3453.485	4158	10.62047842	0	1292.5	9.25	21.705	18.64	466.2	253	2
36818	2	35	2	2	1	1	3	2	2	2	3	2	2	2	2	2	74.28	405.195	20.35	90.605	2005.365	2701	1.398323491	1	334.5	252.35	9.115	10.225	92.6	7722.5	1
36819	1	39	4	2	2	2	3	2	2	1	2	1	2	2	2	2	68.04	167.005	9.25	71.345	5701.7	1583	-4.195379068	0	139.5	46.9	3.495	6.915	66	3904.5	1
36823	2	56	3	2	2	1	3	2	2	2	3	2	1	2	2	2	89.885	170.715	9.15	100.675	4300.19	1951.5	4.499087498	1	4147	5.05	5.25	11.39	123.1	561	2
36824	2	26	3	1	3	1	2	2	2	1	1	2	2	2	2	2	82.53	188.09	7.15	55.355	2312.195	1589.5	-3.497475594	1	282.5	7.8	3.565	7.455	122.65	615.5	1
36827	2	83	3	1	1	1	2	2	2	2	3	1	2	2	1	2	59.595	189.84	18.6	23.435	2432.48	1184	1.053601997	0	864.5	238.15	4.88	6.455	78.45	11716	3
36830	1	60	4	3	1	2	2	2	2	2	3	1	2	2	2	2	142.55	340.87	20.95	133.755	2984.92	3113	8.62034007	0	1514	306.2	11.535	11.795	232.15	13165.5	3
36832	2	77	3	3	1	2	1	2	2	1	1	1	2	2	2	2	60.305	264.68	51.35	74.88	2208.95	1832.5	2.875979531	0	835	190	5.705	18.62	74.95	18224	3
36838	1	69	3	2	2	2	2	2	2	1	1	2	2	2	1	2	58.99	122.55	11.35	52.865	1244.545	1182	0.431938477	0	502	217.55	6.54	11.86	61.55	8498.5	3
36839	1	40	3	3	1	1	3	2	2	1	2	2	2	1	2	2	139.665	369.18	11.9	136.365	9862.235	3366	1.228198014	0	502.5	14	6.865	14	241.1	1838.5	2
36845	2	51	1	1	1	2	3	2	2	2	2	2	1	2	2	1	26.625	60.335	2.35	31.205	995.32	671.5	-6.544714367	0	42.5	2.6	1.155	4.11	40.95	1967	2
36847	1	66	4	1	1	2	2	2	2	2	2	2	2	2	2	2	177.83	310.89	18.05	97.51	2918.08	2829.5	3.863767661	0	450.5	49	5.975	22.525	221.9	16333.5	3
36849	1	80	3	3	2	1	2	2	2	2	1	2	1	1	2	1	94.92	241.11	13.65	106.08	4221.34	2282.5	0.105470549	0	605	33.1	5.07	16.82	112.6	12124.5	3
36850	2	35	3	2	2	2	2	2	2	1	3	2	2	2	2	2	61.8	196.685	15.65	62.445	5670.215	1576.5	-0.79374927	0	334	54.3	5.49	8.385	82.75	21953	1
36851	1	35	3	2	1	2	1	2	2	1	2	2	2	2	2	2	111.575	238.125	13.85	85.025	4152.92	2227	6.947109947	0	2898	73.2	7.47	17.74	164.7	15293.5	1
36853	1	65	4	3	1	1	2	2	2	2	3	2	1	2	2	2	28.22	144.73	10.85	41.565	1062.53	1053	-3.666698842	0	221.5	140.95	3.77	3.305	48.75	3460	3
36857	2	51	3	3	1	1	2	2	2	2	3	2	2	2	2	2	103.265	233.43	33.8	197.265	2375.72	3005	2.578988682	0	553.5	39.9	32.38	12.75	56.85	7842	2
36863	2	23	2	3	3	1	2	2	2	1	3	2	2	2	2	2	69.53	153.095	6.85	43.755	3736.235	1281	-2.47063309	0	521.5	20.85	7.365	6.165	93.1	5760.5	1
36868	1	43	3	3	1	2	2	2	2	1	1	2	2	2	2	2	97.745	221.945	14.4	98.725	3424.515	3261.5	-0.517718391	0	482	18.7	10.365	12.375	115	7278.5	2
36869	2	35	3	3	2	2	1	2	2	1	3	2	2	2	2	2	61.845	155.475	5.8	45.175	1797.14	1368.5	-2.095271821	0	544.5	31	13.16	8.29	56.8	2878.5	1
36875	2	74	4	3	2	2	3	2	2	2	1	1	1	2	1	2	43.31	235.31	15.7	76.955	2015.605	1774	-2.68341981	0	358.5	77.55	8.035	10.165	48.8	2244	3
36876	1	74	3	3	1	1	2	2	2	1	3	1	2	2	1	2	72.205	288.34	12.6	89.425	2708.31	2251	0.858488824	0	535	135.7	6.51	12.365	83.2	16818	3
36883	1	45	3	2	1	2	3	2	2	1	2	1	1	1	2	2	71.17	126.38	14	17.11	2706.265	930	-0.625230465	0	904	66.6	3.61	7.03	100.6	13669.5	2
36888	2	25	3	3	3	2	1	2	2	1	3	2	2	2	2	2	51.325	207.87	7.9	50.535	1226.865	1590	-3.91421016	1	212	84.8	3.025	7.11	58.95	2501.5	1
36889	2	43	1	1	2	1	1	2	2	1	1	2	2	2	2	2	22.895	76.675	5.7	29.865	1009.675	676	-5.518095141	0	215	15.5	2.755	2.545	39.85	6444.5	2
36891	1	30	1	2	3	2	2	2	2	1	2	2	2	1	2	2	63.19	422.135	20.45	75.995	2395.635	2649.5	0.830641325	0	1261	31.3	8.39	9.865	70.8	19798	1
36894	1	20	3	1	1	1	1	2	2	1	2	2	2	1	2	2	46.7	573.43	8.65	55.525	3529.28	2910	-1.864210914	0	671	62.7	4.445	13.16	63.25	5123.5	1
36896	2	60	4	2	1	2	2	2	2	2	3	1	1	2	2	2	69.65	141.835	8.2	66.29	5596.9	1472	-2.218857705	0	314.5	86.3	2.8	10.72	106.1	2312	3
36899	2	36	3	3	3	2	3	2	2	2	2	1	2	2	2	2	127.76	248.21	15.15	95.17	3724.39	2322	6.426227818	0	833	124.15	12.255	14.02	246.45	20080	1
36900	2	25	4	2	3	1	1	2	2	1	3	2	2	2	1	2	69.495	172.98	7.95	57.08	1011.925	1483.5	-3.266969494	1	61	97.7	2.915	9.06	87.5	1344.5	1
36903	1	38	3	3	1	2	2	2	2	1	3	2	2	2	2	2	141.785	346.17	19.25	121.055	2871.075	3041	7.866770143	0	971.5	163.2	12.095	16.75	179.3	35856.5	1
36904	1	28	4	3	1	2	2	2	2	1	3	2	2	2	2	2	78.515	230.06	16.6	95.535	1580.325	2062	2.405810743	0	769	236.2	7.545	12.81	85.9	11930	1
36908	1	66	4	3	1	2	3	2	2	2	3	1	2	2	2	2	90.165	288.85	15.3	126.32	1668.815	2639	1.681142716	0	770.5	87.6	7.875	11.29	139.45	14314	3
36915	1	41	3	2	1	1	1	2	2	1	2	1	2	2	2	2	74.775	485.63	11.9	103.67	4478.14	3503.5	-0.089447591	0	847.5	118.55	7.385	11.425	86.75	4358.5	2
36917	2	40	2	1	3	1	2	2	2	2	3	1	2	2	2	2	13.72	85.135	5.35	16.65	3020.585	536	-6.729749811	0	95.5	36.95	1.215	1.87	16.75	2777.5	2
36918	1	85	3	1	1	1	2	2	2	2	3	1	2	2	1	2	38.74	145.415	7.35	19.2	2679.98	897.5	-1.890186735	0	389.5	128.75	3.375	5.67	53.2	14766	3
36923	1	82	4	1	2	2	3	2	2	1	3	1	2	2	2	2	31.71	178.685	11.65	24.7	1305.375	1051.5	-3.307947572	0	575.5	71.8	2.04	5.76	57.85	6925.5	3
36925	2	25	3	3	1	1	2	2	2	1	1	1	2	2	2	2	68.775	208.175	11.8	68.525	2257.235	1703.5	-1.39844621	1	820	38.45	5.285	12.21	89.5	4510.5	1
36931	1	81	3	3	2	1	3	2	2	1	3	1	2	2	2	2	66.205	189.695	19.95	60.255	2915.495	1518.5	-0.097704646	0	701	156.5	3.63	13.665	81.25	6206	3
36935	2	34	4	3	1	2	3	2	2	2	3	1	2	2	2	2	56.76	173.165	16.3	36.095	3146.315	1184.5	-1.66913834	0	647.5	107.5	4.52	11.94	73.45	1291.5	1
36941	2	66	3	2	1	2	3	2	2	2	3	2	2	2	2	2	43.585	130.175	16.25	48.825	2141.74	1119.5	-4.595203292	0	151	45.2	4.745	5.2	55.6	2614.5	3
36944	1	26	4	1	3	2	1	1	2	2	2	2	2	2	2	2	54.315	354.255	12.75	99.42	1918.32	2501	1.359895522	0	278.5	355.3	5.45	9.865	63.4	7756	1
36947	2	85	3	2	2	1	2	2	2	1	3	2	2	2	1	2	76.895	270.42	9	57.62	2558.59	1887.5	-1.540744407	0	667	69.85	3.565	11.48	106.95	2183	3
36950	1	67	4	1	1	1	3	1	2	1	1	1	1	1	1	2	58.725	159.64	12.1	81.045	2233.4	1577	-1.125630653	0	728.5	42.15	6.6	8.15	84.85	12058	3
36952	1	78	3	3	1	1	1	2	2	2	1	2	2	2	2	2	86.29	269.22	14.85	90.845	2512.04	2198.5	2.188780358	0	1186.5	77.3	8.255	8.31	140.1	16266	3
36955	1	25	4	3	1	2	1	2	2	1	2	2	2	2	2	2	63.18	263.49	7.2	70.795	2083.055	1997	-2.436290137	0	365	104.95	3.7	8.255	90	2164	1
36959	1	80	3	1	1	1	1	2	2	1	3	1	2	2	2	2	51.1	205.065	15.05	62.345	1968.98	1604.5	-3.396837795	0	609.5	34.05	4.395	8.41	65	1681.5	3
36965	1	33	3	2	1	2	3	2	2	1	3	1	2	2	2	2	153.595	467.82	9.95	127.335	3189.755	3619	1.754901984	0	548.5	16.7	7.21	22.895	186.8	4212	1
36969	1	39	4	1	1	2	2	2	2	1	2	2	2	2	2	2	74.365	249.08	8.5	93.23	2980.465	2387	-0.605374077	0	368	97.4	6.46	13.225	95	7796	1
36971	2	60	3	3	1	2	3	2	2	1	1	1	2	2	2	2	33.33	148.045	6.85	41.465	2559.28	1098.5	-3.760258953	1	172.5	46	4.605	4.295	66.7	8829.5	3
36974	1	65	1	1	1	1	1	2	2	1	1	2	2	2	2	2	88.27	324.8	32.55	89.045	4365.405	2418	-0.985770264	0	513	37.7	6.9	14.1	101.4	6141.5	3
36976	2	20	4	3	3	1	3	2	2	2	1	2	2	2	2	2	46.15	170.255	11	58.415	1097.075	1355.5	-4.787695834	0	236	14.55	2.74	9.94	45.1	2319.5	1
36977	1	60	3	3	1	2	1	2	2	1	1	1	2	2	2	2	90.38	141.57	11.15	106.05	3376.165	1915	-0.998705038	0	509	8.1	12.935	9.645	111.1	4045.5	3
36978	2	67	1	1	1	2	2	2	2	2	1	1	2	2	2	2	55.545	166.29	11.75	75.34	1516.325	1554	-1.63102706	0	516.5	80.95	5.765	7.63	72.25	10801	3
36980	2	59	4	1	2	1	3	2	2	2	3	1	2	1	2	2	97.315	296.505	22.35	100.74	1643.18	2448	6.519085474	0	1318.5	245.85	9.575	9.72	153.25	26033	2
36981	1	65	1	3	1	1	3	2	2	1	1	1	1	2	1	2	55.45	233.635	11	71.035	2694.075	1934	-2.331700939	0	371.5	35.15	5.065	6.82	114.85	6261.5	3
36984	1	38	1	2	1	1	1	2	2	1	3	2	2	2	2	2	91.22	312.32	18.1	63.705	2506.975	2159.5	1.384465904	1	470	225.2	5.63	11.55	143.4	2429	1
36987	2	40	3	3	3	2	1	2	2	1	3	2	2	2	2	2	66.685	216.9	21.65	73.31	2278.12	1757.5	1.568399539	0	886.5	121.1	9.93	9.335	72.55	19709.5	2
36995	1	45	4	3	1	2	3	2	2	1	1	2	2	2	2	2	131.87	396.22	22.2	139.555	3048.49	3336.5	4.820970488	0	1063.5	151.5	9.745	14.785	170.7	16340.5	2
36998	2	55	3	3	1	2	2	2	2	1	1	2	2	2	2	2	106.76	217.81	14.1	71.48	4325.44	1931.5	0.323344283	0	494	80.95	6.775	12.005	151.25	6058	2
37001	2	32	4	2	1	2	3	2	2	2	3	2	2	2	2	2	82.295	228.005	8.05	70.765	1958.455	1855.5	-0.097327021	0	287	196.85	3.895	12.795	114.3	2445	1
37006	1	29	4	1	1	1	3	2	2	1	2	1	2	2	2	2	112.835	168.005	19.3	112.51	7414.1	2106	-0.492619594	0	237	16.45	2.89	20.98	161.25	3477	1
37012	2	60	1	3	2	2	1	2	2	1	3	1	2	2	2	2	107.775	284.305	27	122.605	6841.08	2624	7.676414353	1	1506.5	270.65	13.86	18.31	91.65	24700.5	3
37020	2	43	3	3	1	2	1	2	2	1	3	2	2	2	2	2	38.99	184.77	9.55	78.125	2322.315	1567.5	-2.676039097	0	350	113.85	7.6	7.075	45.15	3396	2
37021	1	24	1	1	1	1	2	2	2	1	3	2	2	2	2	2	66	313.95	9.85	43.16	2838.355	1870.5	-0.301810582	0	643	115.85	4.105	5.445	82.05	19828	1
37023	2	39	3	3	3	2	3	2	2	1	3	2	2	1	2	2	74.97	290.14	17.3	80.36	3108.145	2128	0.83840977	0	1176.5	37.2	13.825	12.535	81.5	6599.5	1
37025	1	83	3	2	1	1	1	2	2	2	3	2	2	1	2	2	71.35	280.275	18.45	75.415	1941.37	2040	0.946747972	0	1084	96.9	5.805	14.39	82	11926	3
37027	2	59	1	3	2	2	2	2	2	1	3	2	2	2	2	2	73.74	219.47	11.95	71.795	1745.79	1807	-2.897455484	0	244	80.75	3.665	8.235	97.9	1505.5	2
37030	1	62	3	3	2	1	3	2	2	2	3	1	1	2	2	2	71.815	211.61	4.3	61.605	1988.89	1708	-1.843542038	0	1187.5	33	2.33	8.835	108.55	258	3
37031	2	53	4	3	1	2	3	1	2	2	2	1	2	2	2	2	19.685	95.805	2	29.405	1799.61	720	-6.839127686	0	179.5	5.4	0.605	3.52	32.25	29.5	2
37033	1	70	4	3	1	2	3	2	2	2	3	1	1	1	2	2	69.885	202.94	17.4	54.505	1281.765	1549.5	-2.692198743	0	366	61.5	2.69	12.76	79.75	2943.5	3
37034	1	35	3	3	1	2	3	2	2	1	1	2	2	2	2	2	133.69	384.245	26.65	192.18	5305.605	3773	5.61331316	0	768	128.5	13.83	19.905	186.55	15129	1
37036	2	57	4	3	3	2	1	2	2	1	1	1	2	2	2	2	71.365	350.335	18.15	48.09	2239.985	2089	-2.650707801	0	437.5	27.9	5.265	10.985	101.35	210	2
37038	1	49	4	2	3	2	2	2	2	2	3	2	2	2	2	2	61.025	308.72	27.1	126.695	1640	2506.5	2.653462726	0	737	272.3	16.8	9.09	53.5	6980.5	2
37040	2	51	4	3	1	1	3	2	2	1	3	1	1	2	2	2	85.11	238.91	12.2	79.34	3261.905	1994	0.567019454	0	1223	60	5.515	9.645	111.45	11412	2
37046	2	45	4	3	1	2	3	2	2	2	3	1	2	2	2	2	84.46	215.01	7.55	69.94	1562.53	1820	4.354019425	0	2968.5	72.5	4.92	12.965	150.65	3813.5	2
37047	1	84	3	3	1	2	2	2	2	1	1	1	2	2	2	2	53.585	140.335	9.75	32.095	1694.085	1267.5	-2.197474195	0	814	83.55	3.815	7.885	77.55	2153.5	3
37048	2	52	4	1	3	1	2	1	2	2	3	1	2	2	1	2	75.855	215.055	8.35	80.805	1007.875	1868	-2.466313051	1	351	62.75	5.815	9.39	97.8	958	2
37049	2	70	1	1	1	2	1	2	2	2	3	2	2	2	2	2	42.265	146.405	8.5	35.355	1364.455	1063.5	-4.827430082	0	390.5	16.4	2.335	6.225	63.8	880	3
37050	1	69	4	2	2	1	2	2	2	1	1	1	1	1	1	2	63.02	261.54	17.55	49.5	1957.405	1698	-2.256300613	0	770.5	80	4.81	7.525	70.95	2978.5	3
37056	1	45	3	3	1	1	3	2	2	1	3	2	2	1	2	2	90.93	424.995	16.05	142.4	3664.54	3417.5	2.249516715	0	256	136.85	10.61	13.07	140	15363	2
37057	1	71	3	3	1	2	3	2	2	1	1	2	2	2	2	2	75.51	317.275	30	65.83	2344.93	2272	0.764280518	0	876	51.5	9.615	15.65	107.85	6635.5	3
37066	1	67	3	2	1	2	2	2	2	1	1	1	1	2	1	1	66.825	207.965	18.9	44.57	2308.285	1461.5	-1.197979472	0	778.5	54.85	7.415	11.755	76.5	4818	3
37069	1	75	3	2	1	1	1	2	2	1	2	2	2	2	1	2	49.735	245.475	16.85	50.205	1852.22	1587	-2.400129229	0	633	74.1	5.01	6.225	61.95	7793.5	3
37071	1	59	4	2	3	2	2	2	2	1	3	1	2	2	2	2	64.28	213	10.7	60.335	3305.195	1685	-2.52060083	0	269	145.2	3.75	7.11	62.9	4826	2
37074	1	53	1	1	1	1	2	2	2	1	3	2	2	2	2	2	65.555	147.135	12	26.8	1176.09	1134.5	-4.122909426	0	260.5	12.65	1.665	9.92	78.55	3245.5	2
37075	2	61	4	3	1	2	1	2	2	2	3	1	2	2	2	2	66.29	255.73	11.9	70.07	2083.175	1869.5	0.068049281	0	709.5	204.75	6.17	6.19	84.8	6594	3
37077	2	31	4	3	1	1	1	2	2	2	3	2	2	2	2	2	52.89	206.58	12.05	44.115	1492.155	1409.5	-2.226804216	0	425	131.1	4.555	9.045	61.65	3091	1
37078	2	45	3	3	1	2	2	2	2	2	2	2	2	2	1	2	49.855	170.19	8.05	48.105	4933.215	1277.5	0.299332731	0	658.5	144.25	3.985	6.89	47.3	26662	2
37081	2	21	3	3	1	1	2	2	2	2	3	2	2	1	2	2	62.435	187.175	22.15	31.205	2223.465	1246.5	-1.308836285	1	901	46.2	6.46	7.44	74.9	10133.5	1
37088	1	66	5	1	1	2	2	2	2	1	1	1	2	1	2	1	53.675	309.48	13.95	78.56	2309.68	2120	-1.868570082	0	852.5	34.05	4.055	13.025	82.6	2523.5	3
37091	1	63	3	2	1	1	3	2	2	1	2	1	2	2	1	2	71.46	157.08	6.5	59.395	2303.25	1618.5	27.48330606	0	463	46.55	5.64	200.755	223.7	818	3
37092	2	26	1	2	1	2	2	2	2	1	3	2	2	2	2	2	53.55	147.34	11.05	77.915	1596.87	1497	-4.343647281	1	157.5	12	3.825	8.805	73.6	2085	1
37102	1	24	1	3	1	2	3	2	2	1	3	2	2	2	2	2	75.605	333.505	18.4	80.21	5464.3	2323.5	0.68659164	0	737.5	154.75	7.515	9.97	104.1	7014	1
37105	2	56	3	3	1	2	1	2	2	2	3	2	2	2	2	2	54.79	175.86	19.15	49.025	2401.68	1319.5	-0.474114623	0	736.5	151.85	5.425	5.66	53.55	15631.5	2
37106	1	50	3	3	1	2	2	2	2	1	1	2	2	2	2	2	156.275	318.485	23.05	132.46	3297.805	3075	4.945306783	1	1012.5	81.15	8.93	27.745	188.95	7983.5	2
37108	2	36	3	2	2	1	3	2	2	2	1	2	2	1	2	2	18.45	275.835	2.65	46.2	1935.145	1568	-6.71973433	1	276.5	1.35	3.575	2.945	9.9	454	1
37116	1	74	3	3	1	2	3	2	2	1	3	1	2	2	2	2	92.95	310.955	27.5	93.765	2299.345	2434	2.863154213	0	767	29.05	12.935	18.45	124.45	17947.5	3
37117	2	45	3	3	2	1	3	2	2	1	3	1	1	2	2	1	74.38	257.265	24.6	69.835	3426.285	1939.5	-1.622321338	0	919.5	13	4.265	15.61	91.05	882	2
37122	2	40	3	2	1	2	1	2	2	1	3	2	2	2	2	2	55.595	274.65	8.5	68.755	1356.24	1916	11.50174008	0	241.5	16.55	4.01	107.66	145.65	1564	2
37127	2	71	4	3	2	2	1	2	2	1	1	1	2	1	2	2	18.915	137.89	7.45	21.58	2052.49	810	-5.540418438	1	531	19.05	1.69	2.685	33.75	3240.5	3
37128	2	64	4	1	2	2	2	1	2	1	1	1	2	2	2	1	26.275	211.89	6.45	23.77	1748.98	1148	-3.931143795	0	364.5	136.15	2.805	4.365	35.75	1994	3
37130	1	82	3	1	1	1	2	2	2	1	1	1	2	2	1	2	71.585	243.155	16.35	43.085	1518.405	1615	-0.950090355	0	876.5	53.8	5.765	8.43	82.5	11166.5	3
37132	2	48	3	3	2	1	1	2	2	1	2	2	2	1	2	2	71.425	171.59	7.3	70.645	3047.39	1600.5	-2.793733664	0	377.5	87.1	5.19	8.275	75.05	1492.5	2
37136	2	40	3	2	1	2	3	2	2	1	3	2	2	2	2	2	53.965	121.315	8	60.165	3962.37	1244.5	-3.602380115	0	244.5	16.65	3.68	6.875	98.65	4494	2
37140	2	45	1	3	1	1	1	2	2	2	3	2	2	2	2	2	69.38	245.975	20.35	52.66	1739.545	1725	-1.014939074	0	330.5	61.75	3.835	8.47	99.55	18316	2
37147	1	60	1	1	1	2	1	2	2	1	3	2	1	2	2	2	83.245	91.885	7.65	77.03	1504.22	1394	-3.099652814	1	479.5	29.9	5.37	7.2	80.35	4021	3
37148	1	84	3	1	2	1	3	2	2	2	1	1	2	2	2	2	62.85	200.86	9.1	68.51	1006.03	1654	-1.117846798	0	435	203.65	4.465	8.17	83.85	997	3
37151	2	55	3	2	1	2	1	2	2	1	2	1	2	2	2	2	121.195	256.75	26.55	96.11	3891.04	2643	4.795682044	0	864	62.6	10.755	16.425	204.8	19830.5	2
37154	2	83	3	2	1	1	2	2	2	2	3	1	1	2	1	2	83.06	134.66	12.5	95.27	1592.09	1712.5	1.526321852	0	1950.5	41.75	4.425	13.225	118.8	5811.5	3
37155	1	49	3	3	1	2	3	2	2	1	3	1	2	2	2	2	112.545	160.47	15.4	118.81	2956.14	2137.5	3.339578573	0	1492	95	10.315	13.145	136.6	10665	2
37163	1	23	1	2	1	1	1	2	2	1	2	2	2	2	2	2	103.605	489.945	28.8	89.65	2948.395	3170	0.715269906	0	533	154.35	9.19	13.525	105.55	3294.5	1
37164	1	52	3	3	2	1	1	2	2	1	1	2	2	2	2	2	64.26	326.505	23.8	99.655	2736.29	2385	8.238391191	0	1140	314	31.335	13.68	83.5	10857.5	2
37179	1	81	3	2	1	2	1	2	2	1	1	1	2	2	2	1	86.445	265.655	28.85	72.295	2318.435	1977	3.405266853	0	823.5	123.2	6.975	12.205	125.8	27464	3
37188	1	78	4	2	2	1	3	2	2	1	3	1	2	2	2	2	77.29	283.945	8.25	69.06	2004.495	2106	-2.261777047	0	631.5	64.25	5.97	9.545	80	990	3
37193	2	38	4	2	3	2	3	2	2	1	3	1	2	2	2	2	62.695	98.3	8.2	70.495	4358.065	1338.5	-3.24180201	0	567.5	22	4.24	6.275	82.65	4730	1
37196	2	50	1	1	1	2	1	2	2	1	3	1	2	2	2	2	92.12	180.6	10.75	77.81	2741.405	1788.5	0.49337945	0	405	23.8	16.835	13.43	121.65	4265	2
37206	1	33	3	3	1	1	2	2	2	1	2	2	2	2	2	2	111.49	353.075	14	133.435	3904.66	3232.5	2.316965744	0	921.5	29.75	8.745	21.61	137.3	10397	1
37208	2	70	3	3	1	2	2	2	2	1	3	1	2	2	2	2	53.035	213.195	18.65	71.93	2099.865	1666.5	1.381099519	0	1149.5	127.55	10.035	8.125	81.45	12523.5	3
37212	1	47	3	2	1	2	2	2	2	1	3	2	2	2	2	2	86.11	347.925	21.45	65	3670.945	2276.5	-0.821735272	0	502.5	43.4	5.485	12.62	153.45	1003	2
37218	2	80	3	1	2	1	3	2	2	2	3	1	2	2	2	2	44.845	129.245	14.1	33.055	2360.96	963.5	1.217715965	1	1090	145.55	4.865	5.695	60.5	25122.5	3
37225	2	82	3	3	1	2	3	2	2	2	1	1	2	1	2	2	72.67	168.235	13.45	52.175	2930.96	1413	-0.003532968	0	858.5	105.15	4.355	16.23	81.75	6138	3
37233	2	27	3	2	1	2	2	1	2	1	1	2	2	2	2	2	78.47	427.35	25.8	94.74	1919.055	2849	-1.862847767	0	361.5	14.2	5.16	11.15	113.9	7673	1
37236	2	78	2	1	2	2	2	2	2	2	3	1	2	2	2	1	35.535	208.575	7.9	42.83	685.545	1320.5	-5.014210522	0	239	72.55	1.775	4.655	44.25	1642	3
37238	1	36	1	3	1	2	3	2	2	2	3	2	2	1	2	2	205.53	377.375	18.4	198.375	2826.355	4119	6.000912919	0	739	27.95	11.37	28.385	255.85	10692	1
37240	2	34	1	1	1	1	2	2	2	1	3	2	2	2	2	2	119.58	424.71	36.1	116.005	2662.245	3155	1.52283537	0	303.5	142.95	8.55	18.36	136.05	4578.5	1
37241	2	57	3	3	1	2	1	2	2	2	3	2	2	2	2	2	48.395	272.71	14.15	57.81	4294.015	1768	1.27177945	0	935.5	217.65	7.24	7.73	59.15	13439	2
37243	1	64	3	2	1	2	1	2	2	1	1	1	2	2	2	2	148.395	463.035	36.25	101.48	3570.33	3243.5	15.98736381	0	1480	252.1	37.85	31.26	219.45	22866.5	3
37248	1	67	4	3	1	2	3	1	2	1	1	1	2	2	2	2	122.875	381.22	39.3	145.35	3163.69	3227.5	5.159478096	0	586	205.4	18.36	16.1	139.9	11724	3
37250	2	33	3	3	2	2	3	2	2	1	3	2	2	2	2	2	115.285	232.425	10.25	70.135	2962.935	2117.5	0.039168653	0	1154.5	51.6	4.035	12.26	133.1	3581	1
37252	1	78	3	1	1	1	1	2	2	1	1	2	2	2	2	2	122.965	219.97	17.2	103.595	2549.465	2341	1.915701026	0	615	76.6	7.915	21.445	148.1	5632	3
37256	1	53	1	3	2	1	1	1	2	2	1	1	2	1	1	2	56.91	254.17	20.95	75.035	2037.03	1861	0.070135928	0	1042	96.3	6.395	10.225	79.35	9760	2
37257	1	29	3	3	1	2	1	2	2	1	2	2	2	2	2	2	100.275	330.62	27.9	133.71	2949.255	3014.5	0.808784716	0	243.5	119.9	9.125	16.495	116.5	7275.5	1
37260	1	32	3	3	1	1	3	2	2	2	3	2	2	2	2	2	126.22	404.595	17.6	189.22	3503.2	3859	1.371093837	1	480.5	9.45	11.375	18.63	178.85	3285.5	1
37263	1	30	3	2	3	1	1	2	2	2	3	1	2	2	2	2	122.82	409.72	25.75	137.86	2762.015	3299	6.045973641	0	1329.5	156.95	12.265	17.365	174.7	14228	1
37271	1	37	3	3	1	2	3	2	2	1	2	1	2	2	2	2	99.32	273.54	13.7	128.385	5869.93	2641.5	1.137789459	0	755	108.15	6.63	14.065	117.1	10005	1
37274	1	21	1	1	1	1	1	2	2	1	3	2	2	1	2	2	102.36	388.73	19.5	116.845	2504.845	2977.5	3.29260643	0	470.5	123.45	16.075	15.155	130.85	13371	1
37275	1	61	4	3	1	2	2	2	2	1	1	1	2	2	2	1	83.38	304.5	23	128.76	4410.88	2726.5	1.029275561	0	654	110.3	11.415	10.845	110.1	8471.5	3
37276	2	40	3	2	1	1	1	2	2	1	2	2	2	2	2	1	57.13	236.585	10.95	59.605	1770.51	1769	-2.533853259	0	278.5	85.55	4.11	11.62	66.4	4761.5	2
37277	2	37	4	3	1	2	2	2	2	2	3	2	2	1	2	2	71.4	223.93	26.55	66.965	1677.58	1744	2.927953985	0	962.5	41.8	25.61	11.5	87.55	10071.5	1
37278	1	77	3	1	1	2	2	2	2	1	1	2	1	2	1	2	69.225	253.285	22.95	66.295	4221.69	1830	2.469535103	0	918.5	200.2	6.31	19.82	73.6	9762.5	3
37279	2	43	3	3	1	1	3	1	2	2	2	2	1	2	2	1	52.23	196.455	5.6	54.58	2348.675	1448.5	-2.999389455	0	771	19.05	2.23	13.815	54.55	2895.5	2
37283	1	40	1	1	1	1	2	2	2	1	2	2	2	2	2	2	103.7	237.735	18.05	67.315	1828.46	2444	-0.456358901	0	225	111.1	5.19	13.915	143.35	1491.5	2
37286	1	44	2	1	1	1	3	2	2	2	1	2	2	2	2	2	30.935	136.635	9.25	37.405	1948.765	989	-3.982417825	0	283	93.9	2.8	4.155	39.8	7474	2
37289	1	28	3	3	1	2	1	2	2	1	1	1	2	2	2	2	132.675	482.73	30.85	179.17	3579.91	4090	6.356499927	0	912.5	92.4	17.4	20.97	180.5	18002.5	1
37295	1	22	2	3	3	2	3	2	2	1	3	2	2	1	2	2	82.295	142.38	5.5	79.8	1685.595	1943	-1.415694274	0	345	94.85	4.465	13.985	96.9	3004.5	1
37296	2	46	4	1	3	1	3	2	2	2	3	1	2	1	2	2	72.925	241.55	23.35	82.965	3202.805	1967	3.582173376	0	1415	165.65	8.035	11.31	103.75	17897.5	2
37301	2	53	3	3	1	2	2	2	2	1	1	1	2	2	2	2	71.61	130.195	6.3	57.465	4182.86	1397.5	-2.012807648	0	693.5	29.8	5.105	11.16	86.75	4316.5	2
37304	1	82	3	1	1	1	1	2	2	1	3	1	2	2	2	2	72.35	256.255	32.65	17.875	2635.215	1417.5	0.725940877	0	1432.5	33.1	2.02	15.04	97.7	13861.5	3
37305	2	40	4	3	1	2	1	2	2	2	1	2	2	1	2	2	77.79	366.015	25.9	90.35	1651.515	2528	0.760018789	0	974.5	119.85	10.765	10.155	84.8	6426	2
37307	2	29	4	3	3	2	2	2	2	2	3	2	2	1	2	2	69.825	257.685	27.25	69.045	3075.365	1905	3.857241088	0	607.5	104.4	24.615	21.12	78.25	7835.5	1
37308	1	26	1	1	1	1	3	2	2	1	3	1	2	2	2	2	89.815	251.715	9.6	53.27	1996.26	1849.5	-2.617400728	0	137.5	102.6	3.385	9.44	96	2414	1
37311	1	62	3	2	1	2	3	2	2	2	3	1	1	2	1	2	48.835	181.05	13.45	57.515	3948.615	1401.5	1.372066124	0	1068	113.9	5.29	14.3	51.75	20777.5	3
37312	1	76	3	3	1	2	3	2	2	1	1	1	2	2	2	2	48.315	165.84	16.65	34.59	2434.535	1136.5	-0.94571493	0	737	145	5.44	7.64	55.3	9343.5	3
37316	1	32	1	2	1	1	2	2	2	1	1	2	2	2	2	2	152.31	338.625	24.8	117.565	3198.385	3009.5	5.141478246	0	734	115	9.585	27.485	186.5	10067.5	1
37317	2	29	4	2	3	1	3	2	2	1	3	2	2	1	2	2	73.435	122.645	7.6	41.115	3221.045	1162	-3.035650508	0	332	46.25	2.45	11.065	93.5	2121	1
37326	2	41	3	3	2	2	3	2	2	1	2	1	2	2	2	2	101.825	130.115	13.85	93.845	3473.825	1771.5	1.699163742	0	242.5	20.65	22.215	14.78	126.75	7034.5	2
37327	1	79	3	3	1	2	1	2	2	1	3	2	2	2	2	2	80.315	278.99	22.6	60.5	1878.215	1958.5	4.187381984	0	1186	118.4	9.805	13.28	133.35	21764.5	3
37329	2	69	3	1	1	1	3	2	2	2	2	2	2	2	2	2	92.2	237.7	12.45	73.105	3265.765	1976	0.748925976	1	654	147.3	6.525	7.65	140	7333.5	3
37330	2	68	3	3	1	2	1	2	2	1	1	1	2	2	2	2	66.585	228.96	22.95	76.91	2860.075	1808.5	1.569366062	0	727.5	63.95	11.62	13.055	120.8	12451	3
37332	2	46	3	1	2	2	2	2	2	1	2	1	2	2	1	2	91.66	187.67	15.5	135.955	4423.045	2555	1.107518435	0	262	67.55	14.485	6.355	154.6	13079.5	2
37336	2	34	4	2	1	1	3	2	2	1	2	2	2	1	2	2	87.31	265.31	6.6	87.335	2338.17	2190.5	-3.567520342	0	129.5	0.75	3.22	11.24	115.7	456.5	1
37338	1	71	3	2	2	2	3	1	2	1	1	1	1	2	2	2	110.785	229.125	25.4	117.9	2465.36	2548.5	6.415846162	0	862.5	215	17.02	11.245	155.55	22421.5	3
37339	1	40	1	1	1	2	3	2	2	1	1	2	2	2	2	2	82.57	230.215	16.9	60.725	4197.575	1882.5	-2.464510002	0	392	36.35	3.185	12.805	96.7	3441.5	2
37342	2	24	3	3	3	2	3	2	2	1	2	2	2	2	2	2	73.09	280.075	9.55	83.295	2632.05	2144.5	0.636908185	0	706	218	5.545	11.105	94.2	3014	1
37350	2	60	3	3	2	1	1	2	2	1	1	2	2	1	2	2	55.255	113.89	7.4	26.49	2583.035	1016.5	-4.50914096	0	177	30.4	2.205	6.515	68.75	4448	3
37352	2	51	3	2	1	2	1	2	2	1	2	1	2	2	2	2	89.155	251.675	11.5	73.765	4195.65	2021	0.802246047	0	1293.5	30.95	9.95	13.27	129.2	855.5	2
37353	1	45	1	1	1	1	1	1	2	1	3	2	2	2	2	2	109.67	337.27	25.4	82.755	5107.335	2513.5	2.486727879	0	361	207	5.845	16.055	137.5	11377.5	2
37354	1	36	3	3	1	2	2	2	2	1	3	2	2	2	2	2	168.435	291.325	16.55	145.505	3658.1	3127.5	5.547792594	0	1436.5	41.55	10.255	20.22	188	18820.5	1
37358	1	23	3	3	1	2	3	2	2	2	3	2	2	1	2	2	113.43	305.835	21.6	141.48	2992.715	2916	3.477698752	0	1051.5	61.95	11.515	14.605	134.85	19822	1
37361	2	66	5	3	1	2	1	2	2	2	3	2	2	2	2	2	47.77	211.495	34.45	52.5	1634.69	1417	1.765887852	0	978	169.7	8.725	6.835	79.75	17741	3
37362	2	81	3	3	2	1	3	2	2	2	3	1	2	2	2	2	76.93	189.16	13.6	50.63	3137.205	1496.5	0.57988899	0	883	150.1	8.62	10.03	82.45	6641.5	3
37363	1	25	5	3	1	2	1	2	2	1	1	2	2	2	2	2	114.385	238.67	13.25	65.68	2727.305	2025.5	4.922680831	0	1495.5	111.1	10.815	14.26	157.5	16537	1
37369	1	70	4	3	1	2	2	2	2	2	1	2	2	2	2	2	47.185	218.065	5.85	70.18	2803.775	1676.5	-4.680607951	0	250.5	36.35	3.41	5.135	65.65	1462.5	3
37373	2	77	3	2	1	2	3	2	2	2	3	1	1	2	2	2	62.685	282.85	21.5	53.92	1921.87	1832	-2.827256822	0	508.5	26.65	4.285	9.38	79.9	5369	3
37374	1	31	3	3	1	2	1	2	2	2	3	1	2	2	2	2	86.555	254	13.95	40.14	1935.64	1700.5	-1.169411565	0	1234	16.15	4.9	10.2	108.2	1877.5	1
37377	2	43	4	3	1	2	3	2	2	2	3	2	2	2	2	2	57.73	248.495	10.55	86.85	1974.29	1971.5	-1.493860365	0	604	54.5	6.8	10.14	61.95	10973.5	2
37378	1	65	3	3	1	2	2	2	2	1	1	2	2	2	2	2	76.82	148.845	7.25	116.225	2514.775	2148.5	-2.405710286	0	356	15.15	6.42	12.17	101.35	1986.5	3
37382	1	58	4	3	2	1	2	2	2	1	3	1	1	1	2	2	86.725	295.905	25.85	95.955	1889.425	2373	1.31227847	0	448	133.55	6.13	16	147.7	5926.5	2
37385	1	46	1	2	2	1	2	2	2	1	2	1	1	2	2	2	150.745	314.39	23.8	113.09	5923.91	2892	7.60646463	0	1706.5	115.75	9.985	25.345	187	17878.5	2
37386	1	61	1	2	1	2	2	2	2	1	1	1	2	2	2	2	63.28	236.26	23.7	28.19	1470.09	1425	-3.917148945	0	148.5	24.7	2.42	8.215	88.95	4453.5	3
37388	1	73	3	3	1	2	2	2	2	1	1	2	1	2	2	2	43.77	160.415	12.85	96.74	2299.815	1814.5	0.455369861	0	383.5	86.9	10.39	6.475	49.4	29693.5	3
37389	1	71	3	1	2	1	1	2	2	1	2	1	2	1	1	2	59.265	207.71	8.7	79.58	2530.29	1756	-3.226283572	0	493.5	5.1	4.74	8.65	90.2	2857.5	3
37393	2	31	3	3	1	2	3	2	2	1	3	2	2	2	2	2	88.725	330.515	21.05	92.195	1812.505	2472.5	1.589819413	0	468.5	145.15	6.785	11.185	143.7	12564.5	1
37394	2	68	3	1	2	2	3	2	2	2	3	1	2	2	2	2	44.38	76.655	14.5	47.015	2840.935	891	-3.015065658	0	574	40.65	4.295	4.965	61.25	10167.5	3
37395	1	22	1	1	2	1	1	2	2	1	2	2	2	2	2	2	70.21	343.755	22.5	71.905	6002.59	2259.5	-1.121639669	0	522.5	29.5	5.89	11.31	76.4	15776	1
37400	2	42	3	3	1	2	1	2	2	2	3	1	2	2	2	2	86.01	300.57	21.4	55.915	1573.78	2042	2.871052392	0	752	75.8	10.165	15.085	143.05	17585	2
37402	2	62	1	1	2	2	2	2	2	2	1	2	2	2	2	2	67.825	186.01	15.15	41.1	1831.295	1372	-2.070056875	0	717	89.6	3.4	11.75	68	1764.5	3
37404	2	30	4	3	1	2	2	2	2	2	3	2	2	2	2	2	91.79	394.745	14.6	107.335	2369.34	2889.5	-2.233276654	0	278	15.95	6.07	9.18	118.9	5649.5	1
37407	1	55	3	3	1	2	2	2	2	1	2	1	2	2	2	2	37.175	221.415	16.05	52.9	1116.96	1530.5	-1.836389374	0	253.5	50.55	8.865	5.72	54.1	18159	2
37412	2	85	3	1	2	2	1	2	2	2	3	1	2	2	2	2	54.525	234.62	16.15	41.785	1835.94	1481.5	-2.845527259	0	263.5	76.1	3.59	7.585	78.9	6869	3
37413	2	62	1	3	1	1	3	2	2	1	3	1	2	1	1	2	53.215	183.055	7.7	90.545	2612.565	1743.5	-2.20502877	0	505.5	127.2	5.33	5.7	78.5	2178	3
37418	2	21	3	3	3	1	1	2	2	1	2	2	2	2	2	2	42.775	204.885	9.15	52.315	1665.325	1443	-3.413453907	0	236.5	62.05	4.195	4.93	90.2	4163.5	1
37419	1	65	4	2	1	2	3	2	2	1	1	1	2	1	1	2	107.73	139.935	9.7	86.9	2899.305	1754	0.251853409	0	676	88.35	4.9	12.8	155.9	2499.5	3
37424	2	40	3	3	1	2	2	2	2	1	3	2	2	2	2	2	70.32	134.88	16.9	80.615	3891.825	1521.5	2.782093524	1	1584.5	133.35	8.6	10.16	61.95	20586.5	2
37426	2	43	5	3	2	1	1	1	2	1	2	1	2	2	2	2	78.44	196.73	8.8	60.755	4233.2	1784	-3.729756567	0	453.5	26.55	4.145	11.14	49.35	2173	2
37429	2	57	5	3	1	2	3	2	2	1	3	1	2	2	2	2	52.84	94.76	8.85	41.88	1142.25	949.5	-3.821949686	0	306	23.35	4.64	8.04	62.15	4859.5	2
37432	2	71	3	2	1	2	2	2	2	2	3	1	2	2	2	2	45.21	162.1	8.45	62.46	2288.775	1379.5	-4.104302875	0	458	23.45	3.94	7.18	52.35	3899.5	3
37440	1	53	3	2	2	1	3	1	2	1	2	1	2	2	2	2	69.06	225.89	25.25	66.26	3910.66	1969.5	-2.1437287	0	667.5	29.65	4.61	11.9	90.95	2602	2
37442	2	55	4	3	3	2	3	2	2	2	1	1	2	2	2	2	62.825	168.62	22.05	39.06	3442.42	1231.5	0.138481653	1	716.5	143.2	7.81	6.82	65.3	14997.5	2
37444	2	71	3	3	1	2	1	2	2	1	1	2	2	2	2	2	74.005	270.23	27.3	105.6	2819.09	2263.5	4.990031204	0	1725	141.5	12.325	12.855	89.1	22474	3
37447	1	29	4	2	1	2	1	2	2	1	2	1	2	1	2	2	124.105	328.005	12.25	94.385	2065.565	2648.5	2.175790849	0	574.5	149.35	7.235	13.7	150.2	10362	1
37452	1	29	1	1	1	1	1	2	2	1	1	1	2	2	2	2	133.4	271.7	36.3	151.055	2097.255	2932	5.181565983	0	529.5	12.2	30.97	17.76	199.85	2708.5	1
37453	2	45	1	1	1	2	3	2	2	1	1	2	1	2	2	2	76.87	311.9	25.65	78.25	1795.12	2241.5	-0.210675857	0	482	143.65	5.565	8.53	134.35	3526.5	2
37454	1	42	2	3	1	1	1	2	2	1	3	1	2	2	2	2	61.81	258.98	15.75	85.33	1646.305	2025	-1.367826261	0	472	61.7	7.325	6.36	113.45	7348.5	2
37456	2	52	4	2	1	2	3	2	2	1	3	1	2	2	2	2	33.195	142.86	4.75	31.65	1101.74	1077	-5.240121991	0	300.5	7.25	1.065	4.27	60.9	4824	2
37457	2	72	3	3	2	2	1	2	2	1	2	1	2	1	2	1	80.79	178.185	16.9	75.08	2105.215	1672	2.82787404	0	792	109.15	16.315	18.78	101.15	6417.5	3
37458	2	63	3	2	1	2	3	2	2	2	1	1	2	2	2	2	45.82	186.62	10.8	76.805	1759.63	1720.5	-3.702494168	0	557	28.8	4.715	5.405	68.25	3147.5	3
37459	1	25	1	2	1	1	1	2	2	2	3	2	2	2	2	1	125.825	208.005	18.4	98.25	2406.28	2213.5	0.022633278	0	403	23.9	4.4	19.135	166.4	3420.5	1
37462	2	29	3	3	1	2	1	2	2	2	3	2	2	2	1	2	24.34	62.07	4.35	19.305	3922.94	518.5	-6.315369275	1	45.5	36.35	1.345	4.545	27.45	1684	1
37465	1	61	1	1	1	2	3	2	2	2	3	1	1	2	2	2	43.135	140.22	13.8	32.595	872.43	1016	-4.367407118	0	70	90.6	2.45	3.71	83.2	589.5	3
37467	2	46	1	1	1	1	3	2	2	1	3	2	1	2	2	2	76.76	260.345	12.65	65.6	2260.55	1935	-2.450805604	0	234.5	81.95	4.48	6.945	114.85	2572.5	2
37469	1	41	1	3	1	2	2	2	2	1	3	1	2	1	2	2	152.51	321.405	14.8	87.07	4406.84	2785	5.628502683	0	215.5	122.1	9.565	27.88	244.6	10343	2
37471	2	30	3	2	1	2	2	2	2	1	2	2	2	2	2	2	105.875	200.825	13.8	105.08	3409.695	2177.5	-0.207340063	0	428	37.9	4.28	18.965	123.4	8072	1
37478	1	66	2	3	1	2	1	2	2	1	1	2	2	2	2	2	93.65	414.375	29.4	64.33	5333.515	2782.5	4.533186502	0	913	181.55	10.015	24.18	100.15	14048	3
37480	2	50	4	3	2	2	3	2	2	2	3	2	2	2	2	2	60.22	178.96	6.15	47.96	2756.745	1380.5	-3.196125996	0	236.5	33.1	4.71	6.115	96.55	6049.5	2
37484	2	53	4	2	1	2	1	2	2	1	3	2	2	2	2	2	111.375	181.81	13.2	99.11	2539.735	2213	0.340858394	0	622.5	42.15	12.355	15.205	102.55	5524	2
37485	1	49	3	3	1	2	2	2	2	1	1	2	2	2	2	2	87.65	370.625	30.55	121.805	2403.73	3143.5	6.237655746	0	1067	76.25	20.995	15.075	161.8	21892	2
37492	1	75	4	1	1	1	3	1	2	1	3	1	1	1	1	2	48.12	101.075	4.1	42.34	791.705	978.5	-4.689707953	0	136	63.25	2.87	8.245	45.55	845.5	3
37494	1	62	3	2	1	2	3	2	2	1	2	1	1	2	1	2	69.87	120.325	11.05	36.975	4087.58	1074	-3.082246884	0	402.5	50.45	3.29	8.275	96.1	1763.5	3
37496	2	31	3	3	1	2	1	2	2	1	3	2	2	2	2	2	56.69	193.36	20.45	33.865	1840.54	1240	-2.234862343	0	502	89.05	5.14	10.57	53	5655.5	1
37503	1	47	3	2	1	1	2	1	2	1	1	1	2	2	2	2	72.625	249.675	10.8	94.435	2890.09	2110.5	-1.630937071	0	567	39.35	7.015	12.28	88.55	3927	2
37508	2	32	4	3	3	2	2	2	2	1	3	1	2	2	2	2	54.66	176.745	14.2	73.545	2222.22	1747	3.754134629	0	766.5	63.3	30.79	12.765	51.8	15435.5	1
37509	2	35	3	3	1	2	1	2	2	2	3	2	2	2	2	2	29.47	146.555	6.65	14.465	1276.79	826	-2.622585798	0	324.5	177.25	2.46	7.78	37.7	5206.5	1
37510	1	73	3	3	2	2	2	2	2	1	3	2	2	1	2	2	76.235	230.645	21.6	75.56	2496	1913	0.183596827	0	862	64.95	6.905	12.89	79.9	13253.5	3
37512	2	26	3	3	1	2	1	2	2	1	3	1	2	2	2	2	38.425	151.35	6.25	58.055	1349.35	1309	-5.219587636	0	242.5	10.35	4.225	3.765	59.5	1592.5	1
37515	2	67	4	3	2	2	2	2	2	2	1	1	1	1	1	2	68.45	235.57	11.25	87.085	2021.76	1960.5	-1.579292583	0	618.5	18.7	6.255	9.46	94.4	9659	3
37520	1	66	3	3	1	2	2	2	2	1	1	1	2	2	2	2	63.57	278.1	14.95	56.63	2320.89	1885	0.384593738	0	806.5	174.15	4.665	12.945	80.35	6118	3
37521	1	52	4	2	2	2	2	2	2	1	1	1	2	2	2	2	107.87	209.135	6.85	83.205	1981.78	2015	0.600972091	1	745.5	47.6	5.7	8.54	161.85	12406	2
37522	2	66	3	2	1	2	2	2	2	1	3	1	2	2	2	2	58.96	197.005	16.75	45.745	3149.29	1474	0.359261769	0	671.5	161.95	7.65	12.92	72.85	6457	3
37525	2	25	1	3	1	2	2	2	2	1	3	2	2	2	2	2	60.23	178.74	14.4	41.235	2090.15	1306	-4.000546968	0	208.5	31.3	3.47	5.47	66.4	8186.5	1
37526	1	48	3	3	1	2	2	2	2	1	1	1	2	2	2	1	112.1	364.22	23.6	106.565	3554.1	2893.5	3.48520475	0	509.5	125.3	13.27	11.165	183.2	13434.5	2
37527	1	85	3	3	1	2	2	2	2	1	3	2	2	2	2	2	84.02	316.355	20.75	79.86	3287.305	2270.5	3.145528527	0	1025.5	160.2	7.89	13.9	118.45	15170.5	3
37528	2	41	3	3	1	2	3	2	2	1	3	1	2	1	1	2	56.805	182.565	9.8	54.725	1747.64	1441.5	-3.185917154	0	414.5	24.45	4.89	6.045	99.2	3519	2
37531	1	41	3	3	1	1	3	2	2	1	1	1	2	2	2	2	108.53	209.93	12.2	65.7	5480.235	2177	-0.694412045	0	581	39.6	5.695	14.345	125.65	4210	2
37532	2	44	3	3	3	2	3	2	2	2	3	2	2	2	2	2	51.23	305.125	11.95	73.735	2119.12	2024.5	-2.709885289	1	565	12.8	7.16	13.17	58.9	1954.5	2
37533	1	42	3	1	1	1	1	2	2	1	2	2	2	2	2	2	35.76	473.205	2.85	21.87	7951.17	3196	-6.143568935	1	39.5	11.05	1.955	3.22	42.7	4130.5	2
37541	1	44	3	3	1	2	1	2	2	1	2	1	2	2	2	2	87.935	188.41	12.95	93.145	2060.225	2164	1.033182551	0	633	80.65	9.525	13.835	128.55	7961	2
37542	2	65	3	3	2	2	3	2	2	1	1	1	2	2	2	2	71.83	204.83	14.7	73.86	2193.345	2012.5	-1.63439159	0	467.5	61.85	4.795	11.355	101.3	4974	3
37544	1	56	2	1	1	1	1	1	2	2	1	1	2	2	2	2	101.725	412.725	22.85	136.13	2519.965	3201.5	2.734390004	0	946	59.8	8.53	14.03	173	13104	2
37551	1	83	3	3	1	2	2	2	2	1	3	1	2	2	1	2	95.915	376.47	31.6	127.69	1928.87	2999	3.710120217	0	704	57.8	25.84	13.38	158.2	2857.5	3
37556	1	58	4	3	1	1	3	2	2	2	1	1	2	2	2	2	69.315	334.085	10	77.77	1921.955	2271	10.04281097	1	7115.5	26.75	6.215	12.705	94.15	706	2
37558	1	62	3	3	1	2	2	2	2	1	1	1	1	2	2	2	107.215	238.785	32	86.965	7507.525	2101	10.55818162	0	1694	192.55	9.185	18.285	127.1	57174	3
37559	1	39	3	3	1	2	2	2	2	1	3	2	2	2	2	2	99.705	210.62	11.4	102.5	2879.5	2459.5	-1.110505848	0	220	17.05	7.32	12.47	130.7	8077.5	1
37560	1	61	3	2	1	2	2	2	2	1	1	2	2	2	2	2	54.72	337.87	11.55	78.855	2049.515	2246	-2.78939885	0	207	16.7	8.045	6.68	83.5	8797	3
37561	2	34	2	2	2	1	3	2	2	1	2	1	2	2	2	2	38.115	227.78	8.95	51.43	1721.93	1497	-3.396230165	1	269.5	97.05	4.22	6.785	39.35	7087.5	1
37562	1	84	2	1	2	1	1	2	2	2	1	1	1	1	2	1	71.675	231.935	17	61.9	1628.025	1771	0.248836901	0	900.5	87.3	6.455	8.575	113.5	10124.5	3
37565	1	45	4	2	1	2	2	2	2	1	3	2	2	2	2	2	73.785	152.41	11.05	111.47	842.85	1884.5	-3.580890853	0	217	42.5	4.84	10.48	73.55	532	2
37567	2	25	3	1	1	1	1	2	2	1	2	2	2	2	2	2	75.88	204.1	7.55	59.55	6979.38	1928.5	-1.040555483	1	494	106.35	4.565	10.98	73.2	10805	1
37569	1	47	2	3	1	2	2	2	2	1	3	2	1	1	2	2	123.575	277.755	12.75	62.945	3072.265	2196.5	24.17705543	0	511.5	92.5	7	165.985	230.3	5775	2
37570	1	53	4	2	2	2	3	2	2	1	2	1	2	2	2	2	78.17	310.66	6.95	71.855	3123.39	2769	-2.29372528	0	28.5	12.35	2.815	10.17	127.5	11814	2
37574	1	38	1	1	1	1	2	2	2	1	2	2	2	2	2	2	155.22	208.08	21	93.71	2476.16	2443.5	6.399552162	0	386.5	181.75	6.985	32.305	151.2	23847.5	1
37576	2	35	1	3	1	2	2	2	2	1	3	2	2	2	2	2	52.15	154.595	15.85	79.53	2746.855	1576	-2.811964383	0	269.5	53	7.355	5.83	78.45	6319	1
37580	2	70	3	2	2	1	2	2	2	2	3	1	2	2	2	2	50.815	169.875	9.1	56.47	1937.875	1373	-3.85125606	0	273	25.55	5.365	5.735	85.65	2090.5	3
37588	1	59	3	2	1	2	3	2	2	1	3	1	1	2	2	2	123.94	138.87	13.95	52.69	6791.69	1532.5	0.086315033	0	473.5	25.6	3.005	23.06	124.4	8001.5	2
37592	2	22	1	1	1	1	1	2	2	2	3	2	2	2	2	2	33.875	204.495	10.1	43.25	1202.24	1314.5	-2.592300442	1	234	174.75	3.535	5.595	42.25	7502	1
37593	1	73	4	2	1	1	2	2	2	1	1	1	2	2	2	2	67.075	131.91	15.8	39.14	1770.7	1135.5	0.185503699	0	800	69.15	5.3	11.94	86.55	16202.5	3
37599	2	48	4	3	1	2	2	2	2	1	3	1	2	2	2	2	56.315	287.11	19.05	84.695	2314.07	2078	0.658232593	0	885.5	54.2	7.01	13.05	73.6	19272	2
37600	1	47	4	3	1	2	3	2	2	1	3	1	2	2	2	2	133.1	371.405	15.55	165.165	2460.015	3631.5	3.173050908	0	422.5	72.8	11.71	20.105	135.3	18836.5	2
37601	1	48	1	3	1	2	2	2	2	1	3	1	2	2	2	2	66.21	184.63	21.7	95.845	2747.01	1912	-1.320712726	0	268	36.15	10.825	9.1	62	15366	2
37604	2	73	3	1	1	1	3	2	2	2	3	1	2	1	2	2	55.55	167.17	8.1	36.055	1455.76	1197.5	-4.084465992	0	347.5	34.45	1.52	8.5	71.9	2847.5	3
37606	1	53	3	3	2	2	2	2	2	1	2	1	2	1	2	2	96.65	343.165	16.45	120.35	7461.055	3796	1.805739159	0	538.5	149.2	8.08	10.575	156.35	9130	2
37609	1	21	3	2	3	2	2	2	2	2	3	2	2	2	2	2	33.87	168.695	8.7	52.15	1435.275	1270.5	-4.868366524	0	305.5	15.05	4.145	5.675	44.8	3687	1
37612	1	38	3	3	1	2	2	2	2	1	3	2	2	2	2	2	91.325	246.355	15.7	95.645	3590.765	2577	0.860586847	0	462.5	73.2	6.33	11.635	106.1	22319	1
37615	1	83	3	3	1	2	1	2	2	2	3	1	2	2	1	2	69.635	299.425	19.05	49.295	1321.91	1865.5	1.718761065	0	1017	121.75	10.07	13.78	93.05	8917.5	3
37617	2	60	4	3	2	2	3	1	2	1	3	1	2	2	1	2	80.465	111.885	7.6	38.99	3299.615	1116	-3.600147288	1	400	7.45	2.77	9.265	94.6	2206.5	3
37618	2	64	4	3	1	1	3	1	2	2	2	1	1	1	1	2	71.82	102.76	6.3	48.13	1487.22	1140	-4.006582878	0	181.5	5.6	2.3	10.25	94.3	1959.5	3
37628	1	53	3	2	1	1	1	2	2	1	2	2	2	1	2	2	83.9	282.39	15.05	77.53	3030.35	2545	-0.778997251	0	557	29	5.91	16.32	118.25	3728.5	2
37629	1	80	3	1	2	1	1	2	2	1	1	1	2	2	2	2	115.68	297.955	25.55	103.85	2706.945	2721.5	4.521527223	0	601.5	71.7	7.255	17.53	121.4	40996.5	3
37631	1	38	3	3	1	2	3	2	2	1	3	2	2	2	2	2	120.605	244.485	11.95	99.205	4821.84	2365	0.993648336	0	566.5	43.35	6.065	17.315	152.6	9467	1
37639	2	26	2	2	1	1	2	2	2	1	3	2	2	2	2	2	93.69	213.465	15.6	88.405	1605.54	1983	0.375905524	1	367	128.2	16.09	8.43	91.35	4696	1
37645	2	31	4	2	1	2	3	2	2	1	3	2	2	1	2	2	67.245	201.73	7.7	81.845	3176.15	1798	-1.108571141	0	449	170.35	6.305	8.42	73.1	3787	1
37646	1	66	4	2	2	1	2	2	2	2	3	1	2	2	2	2	72.885	359.41	34.25	50.67	4119.085	2137	12.64445464	0	2239	480.2	13.175	9.85	80.6	45677	3
37647	1	27	1	2	1	2	2	2	2	1	3	2	2	2	2	2	69.155	407.365	21.7	96.125	2883.47	2798.5	-0.897077321	0	662.5	117.4	5.945	10.61	84.4	4086.5	1
37648	1	64	3	2	2	1	2	2	2	1	2	2	2	2	2	2	159.85	335.415	16.3	154.05	4125.415	3604	4.145216061	0	789.5	117.15	6.58	24.565	214.25	2946	3
37649	1	71	4	2	1	2	2	2	2	1	1	2	2	2	2	2	76.435	349.945	18.1	87.435	3004.145	2466	1.356762487	0	1041.5	113.05	9.255	8.365	128.5	7556.5	3
37650	2	60	3	1	1	1	2	2	2	2	1	1	2	2	2	2	50.8	322.57	20.4	66.905	2942.895	2042.5	0.641615494	0	496	69.05	9.285	8.245	71.65	26760	3
37652	1	68	4	2	1	2	3	2	2	2	2	1	1	2	2	2	125.315	154.38	16.25	63.375	2901.37	1663.5	8.012474753	0	2062	56.65	7.44	22.155	153.95	37234	3
37653	2	82	3	3	2	2	2	2	2	2	3	2	1	2	2	2	65.41	274.98	10.55	88.29	1715.75	2106	-2.709158869	0	743	66.2	3.5	7.405	76.35	2187.5	3
37655	1	38	4	2	2	2	3	1	2	1	3	1	2	2	2	2	108.22	415.535	18.9	131.37	2502.585	3252	3.05937957	0	975	62.45	12.255	15.21	200.15	2594	1
37657	1	75	3	3	1	2	2	2	2	1	3	1	2	1	2	2	82.04	160.35	11.35	87.13	2015.285	1743	-1.033069096	0	592.5	95.4	5.81	10.095	97.45	5003	3
37659	2	42	4	3	1	2	3	1	2	1	2	1	2	2	1	2	99.465	160.255	12.5	112.9	2930.11	2205	-0.95504682	0	515.5	19.8	6.5	14.985	125.35	3347	2
37661	1	34	1	1	1	1	3	1	2	1	2	2	2	2	2	2	142.705	327.825	46.65	123.245	4284.995	2950.5	5.723420484	1	572.5	137.75	11.725	25.965	169	17235.5	1
37665	2	76	3	3	1	1	1	2	2	1	1	2	2	1	2	2	53.535	183.675	16.2	37.805	1913.73	1254	-1.250633546	0	742.5	43.9	7.34	12.325	58.1	9257	3
37667	1	65	4	3	1	2	2	2	2	1	1	1	1	2	1	2	171.55	310.695	26.25	134.59	2956.295	3498	7.372286662	0	2425.5	53.05	8.31	24.505	237.15	5280.5	3
37668	2	83	3	2	2	2	2	2	2	1	1	1	2	1	2	2	60.995	191.62	19.5	54.23	3314.265	1455.5	3.640145545	0	1625	216.9	7.305	9.92	64.95	19236.5	3
37670	1	78	3	1	2	1	1	2	2	1	1	2	2	2	1	2	81.35	222.165	12.05	97.405	1661.95	2084	-2.103857245	0	537.5	8.8	5.81	12.055	117.6	356.5	3
37671	2	46	4	3	1	2	1	1	2	1	1	2	2	2	2	2	102.32	375.685	13.1	121.11	2286.525	2953.5	-0.08545295	1	571	63.65	6.9	14.09	122.55	5974	2
37676	2	24	5	3	1	2	1	2	2	2	3	2	2	2	2	2	43.285	135.14	11.75	25.5	2964.845	920	-4.129233794	1	391	26.75	3.5	5.025	58.8	6560	1
37682	1	74	3	3	2	2	3	2	2	1	1	1	2	1	2	2	40.2	258.765	13.7	68.735	2462.555	1874	-2.945439787	0	321	28.05	9.135	5.77	73	5652.5	3
37685	1	54	3	3	1	2	2	2	2	1	1	1	2	2	2	2	107.795	265.71	23.35	102.265	5742.52	2378.5	1.330444551	0	620	177.8	8.545	9.645	124.25	6810.5	2
37686	2	29	3	3	3	2	1	2	2	2	3	2	2	2	2	2	79.995	154.195	9.6	48.48	2423.735	1362	-0.49063902	0	983	34.25	8.545	10.18	110.05	3920	1
37687	1	44	3	3	1	2	3	2	2	1	1	1	2	2	2	2	75.42	241.045	17.65	67.445	6256.6	1988	2.921485968	0	719	89.7	15.28	9.69	104.55	23343.5	2
37688	1	24	5	3	3	2	2	2	2	1	2	2	2	2	2	2	93.85	381.36	17.5	93.965	3418.19	3383.5	3.594051019	0	1522.5	58.1	7.565	9.94	112.7	29931.5	1
37690	2	58	3	3	3	1	3	2	2	2	1	1	2	2	2	2	102.83	269.85	36.85	75.22	3204.36	2080	2.374698236	0	884	61.4	7.31	18.735	122.8	16448.5	2
37692	1	22	3	3	1	2	2	2	2	1	2	2	2	1	2	2	55.67	166.445	7.25	56.295	2816.48	1937	-4.123387521	0	268.5	8.7	3.555	7.405	97.6	119.5	1
37695	1	29	4	3	1	1	3	2	2	1	3	2	2	1	2	2	124.215	209.38	11.1	93.695	2809.635	2217.5	3.505093927	1	98	24.8	8.165	19.33	162.8	34122.5	1
37697	2	55	3	2	1	2	1	2	2	1	2	1	2	1	2	2	27.86	223.275	2.9	33.15	2081.75	1614.5	-5.150949911	0	290.5	38.35	2.795	2.77	56	2207.5	2
37700	1	72	3	2	1	2	2	2	2	2	3	1	2	2	2	2	83.82	298.275	21.2	105.185	2168.885	2433.5	0.380701081	0	357	105.4	11.65	11.405	122.05	4778	3
37702	1	71	3	2	1	2	1	2	2	1	3	1	2	2	2	2	35.69	172.42	6.35	60.75	1583.605	1360	-5.348452904	0	272.5	11	5.525	3.775	45.05	652	3
37708	1	54	3	2	3	1	2	1	2	1	2	1	2	2	2	2	62.885	135.905	6.25	58.995	2804.075	1302	-4.135191121	0	312.5	15.75	3.405	9.12	70.3	1820.5	2
37710	2	43	3	3	2	2	1	2	2	1	3	2	2	2	2	2	76.965	139.665	9.6	81.77	1850.055	1693.5	0.347917257	0	564	51.2	7.135	7.645	145.05	14914	2
37712	1	70	2	1	1	1	2	2	2	1	3	1	2	2	2	2	83.605	139.645	8.05	25.625	1574.635	1118	-1.790044023	0	631.5	62.05	2.285	11.91	91.55	5942.5	3
37714	2	52	3	3	1	2	1	2	2	1	1	2	2	2	2	2	85.495	250.71	25.6	94.405	2052.325	2147	6.477127563	0	662	314.1	16.405	14.375	118.55	18541.5	2
37715	1	45	3	1	1	2	2	2	2	1	3	1	2	2	2	2	130.635	445.03	20.1	119.735	3070.97	3554.5	4.267695085	0	1301	66.9	13.125	15.985	161	12766	2
37716	1	37	5	3	1	2	2	2	2	1	3	1	2	2	2	2	151.145	456.77	22.3	100.845	4192.475	3343.5	5.439194598	0	710	88.85	14.065	15.17	240.95	14348	1
37717	1	61	1	2	2	1	2	2	2	2	1	1	1	2	1	2	76.235	151.695	18.8	50.815	3680.74	1368	0.598049722	0	454	154.85	5.915	9.41	115.25	11943.5	3
37727	1	65	3	3	1	2	1	2	2	1	3	1	2	2	2	2	90.49	360.96	28.4	134.46	3619.13	3289.5	7.309091475	0	570.5	215.9	16.44	13.855	232.8	17621.5	3
37730	2	23	3	2	3	1	3	1	2	1	2	2	2	2	2	2	90.015	205.49	12.55	61.575	2352.36	1750.5	7.605888392	0	415	161.75	50.555	7.92	127.3	4463.5	1
37732	1	28	4	3	3	2	2	2	2	1	2	2	2	2	2	2	169.23	296.49	44.35	183.725	2797.65	3424	11.92190524	0	1150	305.95	19.27	22.32	161.65	37111	1
37735	1	30	5	3	3	2	1	2	2	1	1	2	2	2	2	2	96.655	253.775	10.55	81.25	1830.545	2139.5	-0.832216531	0	844.5	25.95	7.545	9.99	130.8	1908	1
37738	2	30	2	3	1	1	1	2	2	2	3	2	1	2	2	1	93.05	205	11.05	82.295	2307.955	1927.5	-2.128813429	1	407	14.35	3.525	16.205	114.05	597	1
37739	2	28	3	3	1	2	1	2	2	1	3	2	2	1	2	2	65.09	338.855	17	48.925	2400.355	2040.5	1.048795408	1	967	118.4	6.92	9.78	110.85	10679.5	1
37741	2	54	4	3	2	2	1	2	2	1	3	1	1	2	1	2	53.57	172.045	22.4	36.175	3154.675	1199.5	1.091159924	0	394	244.65	11.63	5.295	99.1	6008.5	2
37743	1	63	4	2	1	2	1	2	2	2	1	1	2	2	2	2	73.955	220.705	19.3	125.05	1739.025	2262.5	-0.642533641	0	483	83	5.765	13.4	103.4	6508.5	3
37749	2	84	3	1	1	1	3	2	2	1	3	1	1	2	2	2	83.54	268.7	19.65	51.49	2360.785	1841.5	1.290389674	0	1264.5	110.8	3.8	16.325	97.75	7900	3
37753	2	23	5	3	1	2	1	2	2	1	3	2	2	2	2	2	47.31	131.93	12.5	39.21	1871.34	1055.5	-2.59542656	0	484	68.45	5.235	4.59	90.55	5342	1
[truncated: 8,905 more rows]
