# Supplementary material for: Association between the composite dietary antioxidant index and constipation: Evidence from NHANES 2005–2010
Source: PLoS One. 2024 Sep 27;19(9):e0311168. doi: 10.1371/journal.pone.0311168 (PMC11432863; doi:10.1371/journal.pone.0311168)
Supplement: S1 File — (ZIP) [file pone.0311168.s001.zip › CDAI/all/processed_data_no_missing.dst]

OUTPUT of R datadst() Programed by Empower(R) (www.empowerstats.com)
Data file name        : processed_data_no_missing.csv
Data location         : C:/Users/WSX/Desktop/NHANAES/1CDAI/ZUIZHONG
Number of observations: 10904
Number of variables   : 32
Variables List:
 SEQN             n5   SEQN
 XINBIE1          n1   XINBIE1
 AGE2             n2   AGE2
 ZHONGZU3         n1   ZHONGZU3
 JIAOYU4          n1   JIAOYU4
 HUNYING5         n1   HUNYING5
 PIR6             n1   PIR6
 BMI7             n1   BMI7
 YIYU8            n1   YIYU8
 YUNDONG9         n1   YUNDONG9
 ALCOHOL.INTAKE   n1   ALCOHOL.INTAKE
 XIYAN11          n1   XIYAN11
 GAOXUEYA12       n1   GAOXUEYA12
 TANGNIAOBING13   n1   TANGNIAOBING13
 FEIBING14        n1   FEIBING14
 XINGZHANGBING15  n1   XINGZHANGBING15
 GANBING16        n1   GANBING16
 DANBAIZHI17      n7   DANBAIZHI17
 TANSHUI18        n7   TANSHUI18
 XIANWEI19        n5   XIANWEI19
 ZHIFANG20        n7   ZHIFANG20
 SHUIFEN21        n9   SHUIFEN21
 NENGLIANG22      n6   NENGLIANG22
 CDAI             n12  CDAI
 CONSTIPATION     n1   CONSTIPATION
 VA25             n7   VA25
 VC26             n7   VC26
 VE27             n6   VE27
 XIN28            n7   XIN28
 XI29             n6   XI29
 HULUOBUSU30      n7   HULUOBUSU30
 AGE              n1   AGE
Variables Distribution:
    
SEQN
   percentile                         |--------distribution--------------
    min          31131          31131 |
     5%        33012.8       32682.45 |***
    10%        34902.5       35785.35 |***
    25%       40007.75       38888.25 |****
    50%          47519       41991.15 |****
    75%       54913.25       45094.05 |****
    90%        59231.4       48196.95 |****
    95%       60664.85       51299.85 |****
    max          62160       54402.75 |****
   mean      47337.045       57505.65 |****
    std       8753.193       60608.55 |****
      n          10904          62160 |
      .              0                |--------distribution--------------
    
XINBIE1
          value       count -------- percent -------------------------
         1             5378|********************49.32%
         2             5526|********************50.68%
             Total    10904
    
AGE2
   percentile                         |--------distribution--------------
    min             20             20 |
     5%             23          23.25 |****
    10%             26          29.75 |****
    25%             35          36.25 |****
    50%             50          42.75 |*****
    75%             65          49.25 |****
    90%             76          55.75 |****
    95%             80          62.25 |****
    max             85          68.75 |****
   mean          50.28          75.25 |***
    std         17.796          81.75 |***
      n          10904             85 |
      .              0                |--------distribution--------------
    
ZHONGZU3
          value       count -------- percent -------------------------
         1             1851|*******16.98%
         2              902|***8.27%
         3             5643|*********************51.75%
         4             2107|********19.32%
         5              401|*3.68%
             Total    10904
    
JIAOYU4
          value       count -------- percent -------------------------
         1             2794|**********25.62%
         2             2611|**********23.95%
         3             5499|********************50.43%
             Total    10904
    
HUNYING5
          value       count -------- percent -------------------------
         1             6782|*************************62.2%
         2             2415|*********22.15%
         3             1707|******15.65%
             Total    10904
    
PIR6
          value       count -------- percent -------------------------
         1             4425|****************40.58%
         2             6479|************************59.42%
             Total    10904
    
BMI7
          value       count -------- percent -------------------------
         1             3108|***********28.5%
         2             3744|**************34.34%
         3             4052|***************37.16%
             Total    10904
    
YIYU8
          value       count -------- percent -------------------------
         1              880|***8.07%
         2            10024|*************************************91.93%
             Total    10904
    
YUNDONG9
          value       count -------- percent -------------------------
         1             1453|*****13.33%
         2             9451|***********************************86.67%
             Total    10904
    
ALCOHOL.INTAKE
          value       count -------- percent -------------------------
         1             7838|*****************************71.88%
         2             3066|***********28.12%
             Total    10904
    
XIYAN11
          value       count -------- percent -------------------------
         1             2848|**********26.12%
         2             2259|********20.72%
         3             5797|*********************53.16%
             Total    10904
    
GAOXUEYA12
          value       count -------- percent -------------------------
         1             5493|********************50.38%
         2             5411|********************49.62%
             Total    10904
    
TANGNIAOBING13
          value       count -------- percent -------------------------
         1             1601|******14.68%
         2             9303|**********************************85.32%
             Total    10904
    
FEIBING14
          value       count -------- percent -------------------------
         1             1681|******15.42%
         2             9223|**********************************84.58%
             Total    10904
    
XINGZHANGBING15
          value       count -------- percent -------------------------
         1              944|***8.66%
         2             9960|*************************************91.34%
             Total    10904
    
GANBING16
          value       count -------- percent -------------------------
         1              370|*3.39%
         2            10534|***************************************96.61%
             Total    10904
    
DANBAIZHI17
   percentile                         |--------distribution--------------
    min         11.735         11.735 |
     5%         36.232         23.871 |**
    10%         43.359         48.142 |***********
    25%         55.939         72.414 |*************
    50%         73.582         96.685 |********
    75%         95.422        120.957 |****
    90%        120.426        145.228 |**
    95%        137.913          169.5 |*
    max         254.45        193.771 |
   mean          78.43        218.043 |
    std         31.324        242.314 |
      n          10904         254.45 |
      .              0                |--------distribution--------------
    
TANSHUI18
   percentile                         |--------distribution--------------
    min         43.575         43.575 |
     5%        115.735         75.112 |*
    10%        136.303        138.187 |*******
    25%        176.539        201.261 |***********
    50%        231.197        264.336 |*********
    75%        298.866         327.41 |******
    90%        372.535        390.485 |***
    95%        423.011        453.559 |*
    max         674.32        516.634 |
   mean        244.655        579.708 |
    std         93.969        642.783 |
      n          10904         674.32 |
      .              0                |--------distribution--------------
    
XIANWEI19
   percentile                         |--------distribution--------------
    min            0.6            0.6 |
     5%            5.9          4.258 |*****
    10%           7.35         11.572 |****************
    25%          10.45         18.888 |************
    50%           14.7         26.203 |*****
    75%          20.15         33.518 |**
    90%           26.2         40.833 |*
    95%          30.95         48.148 |
    max          73.75         55.463 |
   mean         16.071         62.778 |
    std          8.024         70.093 |
      n          10904          73.75 |
      .              0                |--------distribution--------------
    
ZHIFANG20
   percentile                         |--------distribution--------------
    min           9.31           9.31 |
     5%          29.31         21.592 |***
    10%         36.048         46.157 |***********
    25%          49.67         70.721 |************
    50%         69.062         95.286 |*******
    75%         93.606         119.85 |****
    90%        120.261        144.415 |**
    95%        137.371        168.979 |*
    max        254.955        193.544 |
   mean         74.228        218.108 |
    std         33.338        242.673 |
      n          10904        254.955 |
      .              0                |--------distribution--------------
    
SHUIFEN21
   percentile                         |--------distribution--------------
    min         402.84         402.84 |
     5%       1250.141        947.528 |****
    10%       1475.798       2036.905 |*****************
    25%       1910.364       3126.281 |************
    50%       2508.698       4215.658 |*****
    75%       3279.045       5305.034 |**
    90%        4188.03       6394.411 |*
    95%        4895.28       7483.787 |
    max      11296.605       8573.164 |
   mean       2714.713        9662.54 |
    std       1159.145      10751.917 |
      n          10904      11296.605 |
      .              0                |--------distribution--------------
    
NENGLIANG22
   percentile                         |--------distribution--------------
    min            510            510 |
     5%        999.575         694.25 |*
    10%           1144        1062.75 |*****
    25%           1456        1431.25 |********
    50%         1887.5        1799.75 |********
    75%       2422.125        2168.25 |*******
    90%           3013        2536.75 |*****
    95%       3351.275        2905.25 |***
    max           4195        3273.75 |**
   mean       1988.607        3642.25 |*
    std        714.911        4010.75 |*
      n          10904           4195 |
      .              0                |--------distribution--------------
    
CDAI
   percentile                         |--------distribution--------------
    min           -7.4           -7.4 |
     5%         -4.797          -5.22 |********
    10%         -4.029         -0.861 |********************
    25%          -2.56          3.499 |*********
    50%         -0.542          7.858 |**
    75%          1.888         12.218 |*
    90%          4.769         16.577 |
    95%          7.041         20.936 |
    max         36.194         25.296 |
   mean          0.053         29.655 |
    std          3.795         34.014 |
      n          10904         36.194 |
      .              0                |--------distribution--------------
    
CONSTIPATION
          value       count -------- percent -------------------------
         0             9720|************************************89.14%
         1             1184|****10.86%
             Total    10904
    
VA25
   percentile                         |--------distribution--------------
    min              3              3 |
     5%        142.075          786.1 |***************************************
    10%            198         2352.3 |*
    25%        322.875         3918.5 |
    50%            515         5484.7 |
    75%            781         7050.9 |
    90%         1109.5         8617.1 |
    95%           1367        10183.3 |
    max          15665        11749.5 |
   mean        618.108        13315.7 |
    std        533.225        14881.9 |
      n          10904          15665 |
      .              0                |--------distribution--------------
    
VC26
   percentile                         |--------distribution--------------
    min           0.05           0.05 |
     5%          10.05          53.59 |****************************
    10%          16.35         160.67 |*********
    25%         32.987         267.75 |**
    50%         67.075         374.83 |
    75%        117.675         481.91 |
    90%        177.485         588.99 |
    95%        223.313         696.07 |
    max        1070.85         803.15 |
   mean         86.081         910.23 |
    std          74.05        1017.31 |
      n          10904        1070.85 |
      .              0                |--------distribution--------------
    
VE27
   percentile                         |--------distribution--------------
    min          0.335          0.335 |
     5%           2.43           4.85 |*******************************
    10%          3.001         13.879 |*******
    25%          4.284         22.907 |*
    50%          6.225         31.937 |
    75%           8.95         40.965 |
    90%          12.78         49.995 |
    95%         16.834         59.024 |
    max         90.625         68.052 |
   mean          7.572         77.081 |
    std          5.783          86.11 |
      n          10904         90.625 |
      .              0                |--------distribution--------------
    
XIN28
   percentile                         |--------distribution--------------
    min           1.56           1.56 |
     5%          4.651          11.52 |**************************************
    10%           5.59         31.439 |**
    25%           7.45         51.359 |
    50%         10.215         71.278 |
    75%         13.905         91.198 |
    90%         18.419        111.117 |
    95%         21.673        131.037 |
    max        200.755        150.956 |
   mean         11.467        170.876 |
    std          7.089        190.795 |
      n          10904        200.755 |
      .              0                |--------distribution--------------
    
XI29
   percentile                         |--------distribution--------------
    min            8.5            8.5 |
     5%         45.765         34.248 |*****
    10%         55.065         85.743 |*******************
    25%          73.75        137.238 |***********
    50%         99.225        188.733 |***
    75%         130.15        240.228 |*
    90%          165.7        291.723 |
    95%        190.143        343.218 |
    max         523.45        394.713 |
   mean        106.237        446.208 |
    std         45.805        497.703 |
      n          10904         523.45 |
      .              0                |--------distribution--------------
    
HULUOBUSU30
   percentile                         |--------distribution--------------
    min              0              0 |
     5%        827.075         4869.8 |**************************
    10%         1446.3        14609.4 |*********
    25%       3188.375          24349 |***
    50%        6570.75        34088.6 |*
    75%       12255.75        43828.2 |
    90%        20050.2        53567.8 |
    95%        26698.1        63307.4 |
    max          97396          73047 |
   mean       9208.702        82786.6 |
    std       9014.219        92526.2 |
      n          10904          97396 |
      .              0                |--------distribution--------------
    
AGE
          value       count -------- percent -------------------------
         1             3458|*************31.71%
         2             3658|*************33.55%
         3             3788|**************34.74%
             Total    10904
    
******************** THE END ************************
