# Supplementary material for: Association between the composite dietary antioxidant index and constipation: Evidence from NHANES 2005–2010
Source: PLoS One. 2024 Sep 27;19(9):e0311168. doi: 10.1371/journal.pone.0311168 (PMC11432863; doi:10.1371/journal.pone.0311168)
Supplement: S1 File — (ZIP) [file pone.0311168.s001.zip › CDAI/all/processed_data_no_missing_dst.log]

R version 3.4.3 (2017-11-30) -- "Kite-Eating Tree"
Copyright (C) 2017 The R Foundation for Statistical Computing
Platform: x86_64-w64-mingw32/x64 (64-bit)

RÊÇ×ÔÓÉÈí¼þ£¬²»´øÈÎºÎµ£±£¡£
ÔÚÄ³Ð©Ìõ¼þÏÂÄã¿ÉÒÔ½«Æä×ÔÓÉÉ¢²¼¡£
ÓÃ'license()'»ò'licence()'À´¿´É¢²¼µÄÏêÏ¸Ìõ¼þ¡£

RÊÇ¸öºÏ×÷¼Æ»®£¬ÓÐÐí¶àÈËÎªÖ®×ö³öÁË¹±Ï×.
ÓÃ'contributors()'À´¿´ºÏ×÷ÕßµÄÏêÏ¸Çé¿ö
ÓÃ'citation()'»á¸æËßÄãÈçºÎÔÚ³ö°æÎïÖÐÕýÈ·µØÒýÓÃR»òR³ÌÐò°ü¡£

ÓÃ'demo()'À´¿´Ò»Ð©Ê¾·¶³ÌÐò£¬ÓÃ'help()'À´ÔÄ¶ÁÔÚÏß°ïÖúÎÄ¼þ£¬»ò
ÓÃ'help.start()'Í¨¹ýHTMLä¯ÀÀÆ÷À´¿´°ïÖúÎÄ¼þ¡£
ÓÃ'q()'ÍË³öR.

> R.Version4RUN<-343; #doBy R.oo#;
> R.LibLocation <- "C:/Users/WSX/AppData/Roaming/EmpowerRCH/R343/library"
> #***************** Regarding ALL Following R Functions ********************
> #***** COPYRIGHT (c) 2010 X&Y Solutions, ALL RIGHT RESERVED ***************
> #**************************************************************************
> library(doBy,lib.loc=R.LibLocation)
Warning message:
³Ì¼­°ü'doBy'ÊÇÓÃR°æ±¾3.4.4 À´½¨ÔìµÄ 
> library(R.oo,lib.loc=R.LibLocation)
ÔØÈëÐèÒªµÄ³Ì¼­°ü£ºR.methodsS3
R.methodsS3 v1.7.1 (2016-02-15) successfully loaded. See ?R.methodsS3 for help.
R.oo v1.22.0 (2018-04-21) successfully loaded. See ?R.oo for help.

ÔØÈë³Ì¼­°ü£º'R.oo'

The following objects are masked from 'package:methods':

    getClasses, getMethods

The following objects are masked from 'package:base':

    attach, detach, gc, load, save

Warning messages:
1: ³Ì¼­°ü'R.oo'ÊÇÓÃR°æ±¾3.4.4 À´½¨ÔìµÄ 
2: ³Ì¼­°ü'R.methodsS3'ÊÇÓÃR°æ±¾3.4.4 À´½¨ÔìµÄ 
> library(foreign,lib.loc=R.LibLocation)
> library(Hmisc,lib.loc=R.LibLocation)
ÔØÈëÐèÒªµÄ³Ì¼­°ü£ºlattice
ÔØÈëÐèÒªµÄ³Ì¼­°ü£ºsurvival
ÔØÈëÐèÒªµÄ³Ì¼­°ü£ºFormula
ÔØÈëÐèÒªµÄ³Ì¼­°ü£ºggplot2

ÔØÈë³Ì¼­°ü£º'Hmisc'

The following objects are masked from 'package:base':

    format.pval, units

Warning messages:
1: ³Ì¼­°ü'Hmisc'ÊÇÓÃR°æ±¾3.4.4 À´½¨ÔìµÄ 
2: ³Ì¼­°ü'Formula'ÊÇÓÃR°æ±¾3.4.4 À´½¨ÔìµÄ 
3: ³Ì¼­°ü'ggplot2'ÊÇÓÃR°æ±¾3.4.4 À´½¨ÔìµÄ 
> library(stringi,lib.loc=R.LibLocation)
Warning message:
³Ì¼­°ü'stringi'ÊÇÓÃR°æ±¾3.4.4 À´½¨ÔìµÄ 
> setwd("C:/Users/WSX/Desktop/NHANAES/1CDAI/ZUIZHONG")
> 
> readEPD<-function(inFile, fmt, skips=0) {
+   tmp <- unlist(strsplit(fmt," "))
+   if (length(tmp)==1) tmp <- unlist(strsplit(fmt,"\\."))
+   fmt <- tmp[1]
+   if (length(tmp)>1) skips = tmp[2]
+   if (fmt=="EPD") {
+     nvar<-read.table(inFile, nrows=1); skiplines<-as.numeric(nvar+1);
+     d<-read.table(inFile, header=TRUE, as.is=TRUE, na.string=c("NA",".",""," "), comment.char="",
+     sep="\t", skip= skiplines, nrows=-1, blank.lines.skip=TRUE, fill=TRUE)
+   }
+   if (fmt=="CSV") {
+     d<-read.table(inFile, header=TRUE, as.is=TRUE, na.string=c("NA",".",""," "), comment.char="",
+     sep=",", nrows=-1, skip=skips, blank.lines.skip=TRUE, fill=TRUE)
+   }
+   if (fmt=="CSV1") {
+     d<-read.table(inFile, header=TRUE, as.is=TRUE, na.string=c("NA",".",""," "), comment.char="",
+     sep=",", nrows=-1, skip=skips, blank.lines.skip=TRUE, fill=TRUE, quote="\'")
+   }
+   if (fmt=="CSV2") {
+     d<-read.table(inFile, header=TRUE, as.is=TRUE, na.string=c("NA",".",""," "), comment.char="",
+     sep=",", nrows=-1, skip=skips, blank.lines.skip=TRUE, fill=TRUE, quote="\"")
+   }
+   if (fmt=="TXT") {
+     d<-read.table(inFile, header=TRUE, as.is=TRUE, na.string=c("NA",".",""," "), comment.char="",
+     sep=" ", nrows=-1, skip=skips, blank.lines.skip=TRUE, fill=TRUE)
+   }
+   if (fmt=="TXT1") {
+     d<-read.table(inFile, header=TRUE, as.is=TRUE, na.string=c("NA",".",""," "), comment.char="",
+     sep=" ", nrows=-1, skip=skips, blank.lines.skip=TRUE, fill=TRUE, quote="\'")
+   }
+   if (fmt=="TXT2") {
+     d<-read.table(inFile, header=TRUE, as.is=TRUE, na.string=c("NA",".",""," "), comment.char="",
+     sep=" ", nrows=-1, skip=skips, blank.lines.skip=TRUE, fill=TRUE, quote="\"")
+   }
+   if (fmt=="TAB") {
+     d<-read.table(inFile, header=TRUE, as.is=TRUE, na.string=c("NA",".",""," "), comment.char="",
+     sep="\t", nrows=-1, skip=skips, blank.lines.skip=TRUE, fill=TRUE)
+   }
+   if (fmt=="TAB1") {
+     d<-read.table(inFile, header=TRUE, as.is=TRUE, na.string=c("NA",".",""," "), comment.char="",
+     sep="\t", nrows=-1, skip=skips, blank.lines.skip=TRUE, fill=TRUE, quote="\'")
+   }
+   if (fmt=="TAB2") {
+     d<-read.table(inFile, header=TRUE, as.is=TRUE, na.string=c("NA",".",""," "), comment.char="",
+     sep="\t", nrows=-1, skip=skips, blank.lines.skip=TRUE, fill=TRUE, quote="\"")
+   }
+   if (fmt=="RDATA") {load(inFile); d<-get(ls());}
+   if (fmt=="SAS7BDAT") {
+      source("http://www.empowerstats.com/empowerStats/R.functions/_read.sas7bdat.R")
+      d<-read.sas7bdat(inFile)
+   }
+   if (fmt=="XPT") {d<-sasxport.get(inFile);}
+   if (fmt=="SAV") {
+      d<-read.spss(inFile,to.data.frame = TRUE,use.value.labels = FALSE)
+   }     
+   d<-d[(apply(is.na(d),1,sum)<ncol(d)),]
+   d<-d[,(apply(is.na(d),2,sum)<nrow(d))]
+   colnames(d)<-toupper(colnames(d))       
+   return(d)
+ }
> 
> inFile<-"C:/Users/WSX/Desktop/NHANAES/1CDAI/ZUIZHONG/processed_data_no_missing.csv"
> EmpowerStatsR<-readEPD(inFile,"CSV")
> save(EmpowerStatsR, file="processed_data_no_missing.Rdata")
> 
> library(stringi,lib.loc=R.LibLocation)
> chr_matrix2nchar<-function(mx,l, append) {
+  ch="                                                                                                       "
+  mx[is.na(mx)]<-"NA"
+  g0=stri_length(as.character(mx)) 
+  if (l>max(g0,na.rm=TRUE)) {
+    g1=stri_sub(rep(ch,length(g0)),1,l-g0)
+    if (append==T) {oo<-paste(mx,g1,sep="")} else {oo<-paste(g1,mx,sep="")}
+    } else {oo<-stri_sub(mx,1,l)}
+  return(oo)
+ }
> lstvar <- function(mx) {
+   ss<-stri_sub(mx, from = 1L, length=40)
+   nmiss <- sum(is.na(mx))
+   ntotal<- length(mx)
+   ss<-unique(ss)
+   ss1<-ss[order(ss)]
+   nunique<-length(ss1)
+   oo<-rbind(ss1[1],ss1[2],ss1[3],"......",ss1[round(nunique/2,0)],"......",ss1[nunique-2],ss1[nunique-1],ss1[nunique],"------")
+   oo<-rbind(oo,paste("Total:",ntotal, "  unique:", nunique, "  Missing:", nmiss))
+   oo<-matrix(paste("       ",oo),ncol=1)
+   return(oo)
+ }
> frqvar<-function(mx) {
+  mxwidth<-max(stri_length(mx),na.rm=TRUE)
+  if (mxwidth<=12) {
+    oo1 <- "          value       count -------- percent -------------------------"
+    ss<-as.matrix(table(mx,useNA="ifany"))
+    s1<-as.character(rownames(ss))
+    s2<-as.character(ss)
+    p<-round(ss/sum(ss,na.rm=TRUE)*100,2)
+    nstr<-round(p/2.5,0)
+    star<-rep("****************************************************",times=nrow(nstr))
+    s3<-stri_sub(star,1,nstr)
+    oo2<-paste("         ",chr_matrix2nchar(s1,12,append=T),chr_matrix2nchar(s2,6,append=F),"|",s3,p,"%",sep="")
+    oo3<-paste("             Total   ",chr_matrix2nchar(sum(ss,na.rm=TRUE),6,append=F),sep="")
+    oo=rbind(oo1,as.matrix(oo2,ncol=1),oo3)
+  } else {
+    if (mxwidth>65) {mxwidth<-65};
+    tt="                                                                 "
+    oo1 <- paste("    value",stri_sub(tt,1,mxwidth),"   count",sep="")
+    ss<-as.matrix(table(mx,useNA="ifany"))
+    s1<-stri_sub(as.character(rownames(ss)),1,mxwidth)
+    s1<-ifelse(stri_length(s1)>=65,paste(s1,"...",sep=""),s1)
+    s2<-as.character(ss)
+    p<-round(ss/sum(ss,na.rm=TRUE)*100,2)
+    oo2<-paste("    ",chr_matrix2nchar(s1,mxwidth+5,append=T),chr_matrix2nchar(s2,8,append=F),"|",p,"%",sep="")
+    oo3<-paste("    Total",chr_matrix2nchar(sum(ss,na.rm=TRUE),mxwidth+8,append=F),sep="")
+    oo=rbind(oo1,as.matrix(oo2,ncol=1),oo3)
+  } 
+  return(oo)
+ } 
> univar<-function(mx) {
+  n<-sum(!is.na(mx))
+  xx0<-c(' min','  5%',' 10%',' 25%',' 50%',' 75%',' 90%',' 95%',' max','mean',' std','   n');
+  xx1<-quantile(mx, probs=c(0,0.05,0.10,0.25,0.50,0.75,0.90,0.95,1), na.rm=TRUE)
+  xx1<-append(xx1,mean(mx,na.rm=TRUE),after=length(xx1))
+  xx1<-append(xx1,sd(mx,na.rm=TRUE),after=length(xx1))
+  xx1<-round(xx1,3)
+  xx1<-append(xx1,n,after=length(xx1))
+  xx1<-chr_matrix2nchar(as.matrix(xx1),15,append=F)
+  d<-(max(mx[mx!=Inf],na.rm=TRUE)-min(mx[mx!=-Inf],na.rm=TRUE))/10
+  xx2<-seq(min(mx[mx!=-Inf],na.rm=TRUE),max(mx[mx!=Inf],na.rm=TRUE),d)
+  dtn<-rep(0,10)
+  for (i in (1:10)) dtn[i]<-sum(mx>xx2[i],na.rm=TRUE)
+  dtn<-dtn-append(dtn[-1],0)
+  dtn<-append(1,dtn,after=1)
+  dtn<-append(dtn,1,after=length(dtn))
+  xx2<-append(min(mx[mx!=-Inf],na.rm=TRUE),xx2[-1]-d/2,after=1)
+  xx2<-append(xx2,max(mx[mx!=Inf],na.rm=TRUE),after=length(xx2))
+  xx2<-round(xx2,3)
+  xx2<-chr_matrix2nchar(as.matrix(xx2),15,append=F)
+  dtn=round(dtn*40/n,0)
+  star<-"*******************************************************"
+  xx3<-stri_sub(rep(star,length(dtn)),1,dtn)
+  oo<-"   percentile                         |--------distribution--------------"
+  oo<-rbind(oo,as.matrix(paste("   ",xx0,xx1,xx2," |",xx3,sep=""),ncol=1))
+  o1<-paste("      .",chr_matrix2nchar(sum(is.na(mx)),15,append=F),"                |--------distribution--------------",sep="")
+  oo<-rbind(oo,o1)
+  return(oo)
+ }
> DATADST <- function(EmpowerStatsR, outfile, datatxt, pathtxt, vlabel) {
+  nvar<-ncol(EmpowerStatsR)
+  nobs<-nrow(EmpowerStatsR)
+  vname<-names(EmpowerStatsR)
+  vtype<-rep("n",nvar)
+  vlength<-rep(1,nvar)
+  if (length(vlabel)!=nvar) vlabel=rep(" ",nvar)
+  xx="OUTPUT of R datadst() Programed by Empower(R) (www.empowerstats.com)"
+  xx=rbind(xx, paste("Data file name        :", datatxt))
+  xx=rbind(xx, paste("Data location         :", pathtxt))
+  xx=rbind(xx, paste("Number of observations:", nobs))
+  xx=rbind(xx, paste("Number of variables   :", nvar)) 
+  xx=rbind(xx, "Variables List:")
+  for (i in (1:nvar)) {
+   if (!is.numeric(EmpowerStatsR[,i])) vtype[i]="$"
+   vlength[i]=max(stri_length(as.character(EmpowerStatsR[,i])),na.rm=TRUE)
+  }
+  varnchar<-max(max(stri_length(vname),na.rm=TRUE)+2, 15)
+  vtypelg<-paste(vtype,vlength,sep="")
+  vtlnchr<-max(max(stri_length(vtypelg),na.rm=TRUE)+2,5)
+  vartxt<-paste(" ",chr_matrix2nchar(vname,varnchar,append=T),chr_matrix2nchar(vtypelg,vtlnchr,append=T),vlabel, sep="")
+  xx=rbind(xx,as.matrix(vartxt))
+  xx=rbind(xx,"Variables Distribution:")
+  for (i in (1:nvar)) {
+   mx<-as.matrix(EmpowerStatsR[,i],ncol=1)
+   viuni <- length(unique(EmpowerStatsR[,i]))
+   vitype<- is.numeric(EmpowerStatsR[,i])
+   xx=rbind(xx,"    ",vname[i])
+   if (vitype) {
+    if (viuni>20) xx=rbind(xx, univar(mx))
+    else xx=rbind(xx,frqvar(mx)) 
+   } else {
+    if (viuni>100) xx=rbind(xx, lstvar(mx))
+    else xx=rbind(xx,frqvar(mx)) 
+   }
+  }
+  xx=rbind(xx, "    ")
+  xx=rbind(xx, "******************** THE END ************************")
+  write.table(xx,file=outfile,quote=FALSE,col.names=FALSE,row.names=FALSE)
+ }
> DFMDST <- function(DFM, ofile, vtype=c()) {
+   nvar<-ncol(DFM); vname<-names(DFM); 
+   if (length(vtype)==0) vtype=rep(NA,nvar)
+   for (i in (1:nvar)) {
+     mx<-as.matrix(DFM[,i],ncol=1)
+     viuni <- length(unique(DFM[,i]))
+     vitype<- is.numeric(DFM[,i])
+     xx=rbind("    ",vname[i])
+     if (vitype) {
+       if (is.na(vtype[i])) {
+         if (viuni>20) {xx=rbind(xx, univar(mx));} else {xx=rbind(xx,frqvar(mx));}
+       } else {
+         if (vtype[i]==0) {xx=rbind(xx, univar(mx));} else {xx=rbind(xx,frqvar(mx));}
+       }  
+     } else {
+      if (viuni>100) {xx=rbind(xx, lstvar(mx));} else {xx=rbind(xx,frqvar(mx));}
+     }
+     write.table(xx,file=ofile,quote=FALSE,col.names=FALSE,row.names=FALSE,append=TRUE)
+   }
+ }
> 
> outfile<-"C:/Users/WSX/Desktop/NHANAES/1CDAI/ZUIZHONG/processed_data_no_missing.dst"
> datatxt<-"processed_data_no_missing.csv"
> pathtxt<-"C:/Users/WSX/Desktop/NHANAES/1CDAI/ZUIZHONG"
> 
> DATADST(EmpowerStatsR, outfile,datatxt,pathtxt,names(EmpowerStatsR))
> 
> 
> proc.time()
ÓÃ»§ ÏµÍ³ Á÷ÊÅ 
1.46 0.14 1.60 
