# Supplementary material for: Association between the composite dietary antioxidant index and constipation: Evidence from NHANES 2005–2010
Source: PLoS One. 2024 Sep 27;19(9):e0311168. doi: 10.1371/journal.pone.0311168 (PMC11432863; doi:10.1371/journal.pone.0311168)
Supplement: S1 File — (ZIP) [file pone.0311168.s001.zip › CDAI/all/PROJ2_15_tbl/PROJ2_15_tbl.log]

R version 3.4.3 (2017-11-30) -- "Kite-Eating Tree"
Copyright (C) 2017 The R Foundation for Statistical Computing
Platform: x86_64-w64-mingw32/x64 (64-bit)

RÊÇ×ÔÓÉÈí¼þ£¬²»´øÈÎºÎµ£±£¡£
ÔÚÄ³Ð©Ìõ¼þÏÂÄã¿ÉÒÔ½«Æä×ÔÓÉÉ¢²¼¡£
ÓÃ'license()'»ò'licence()'À´¿´É¢²¼µÄÏêÏ¸Ìõ¼þ¡£

RÊÇ¸öºÏ×÷¼Æ»®£¬ÓÐÐí¶àÈËÎªÖ®×ö³öÁË¹±Ï×.
ÓÃ'contributors()'À´¿´ºÏ×÷ÕßµÄÏêÏ¸Çé¿ö
ÓÃ'citation()'»á¸æËßÄãÈçºÎÔÚ³ö°æÎïÖÐÕýÈ·µØÒýÓÃR»òR³ÌÐò°ü¡£

ÓÃ'demo()'À´¿´Ò»Ð©Ê¾·¶³ÌÐò£¬ÓÃ'help()'À´ÔÄ¶ÁÔÚÏß°ïÖúÎÄ¼þ£¬»ò
ÓÃ'help.start()'Í¨¹ýHTMLä¯ÀÀÆ÷À´¿´°ïÖúÎÄ¼þ¡£
ÓÃ'q()'ÍË³öR.

> R.Version4RUN<-343;
> R.LibLocation <- "C:/Users/WSX/AppData/Roaming/EmpowerRCH/R343/library"
> #***************** Regarding ALL Following R Functions ********************
> #***** COPYRIGHT (c) 2010 X&Y Solutions, ALL RIGHT RESERVED ***************
> #******************* www.EmpowerStats.com *********************************
> #**************************************************************************
> Sys.setlocale("LC_TIME", "C")
[1] "C"
> library(doBy,lib.loc=R.LibLocation)
Warning message:
³Ì¼­°ü'doBy'ÊÇÓÃR°æ±¾3.4.4 À´½¨ÔìµÄ 
> library(plotrix,lib.loc=R.LibLocation)
Warning message:
³Ì¼­°ü'plotrix'ÊÇÓÃR°æ±¾3.4.4 À´½¨ÔìµÄ 
> library(stringi,lib.loc=R.LibLocation)
Warning message:
³Ì¼­°ü'stringi'ÊÇÓÃR°æ±¾3.4.4 À´½¨ÔìµÄ 
> library(stringr,lib.loc=R.LibLocation)
Warning message:
³Ì¼­°ü'stringr'ÊÇÓÃR°æ±¾3.4.4 À´½¨ÔìµÄ 
> library(survival,lib.loc=R.LibLocation)
> library(rms,lib.loc=R.LibLocation)
ÔØÈëÐèÒªµÄ³Ì¼­°ü£ºHmisc
ÔØÈëÐèÒªµÄ³Ì¼­°ü£ºlattice
ÔØÈëÐèÒªµÄ³Ì¼­°ü£ºFormula
ÔØÈëÐèÒªµÄ³Ì¼­°ü£ºggplot2

ÔØÈë³Ì¼­°ü£º'Hmisc'

The following objects are masked from 'package:base':

    format.pval, units

ÔØÈëÐèÒªµÄ³Ì¼­°ü£ºSparseM

ÔØÈë³Ì¼­°ü£º'SparseM'

The following object is masked from 'package:base':

    backsolve

Warning messages:
1: ³Ì¼­°ü'rms'ÊÇÓÃR°æ±¾3.4.4 À´½¨ÔìµÄ 
2: ³Ì¼­°ü'Hmisc'ÊÇÓÃR°æ±¾3.4.4 À´½¨ÔìµÄ 
3: ³Ì¼­°ü'Formula'ÊÇÓÃR°æ±¾3.4.4 À´½¨ÔìµÄ 
4: ³Ì¼­°ü'ggplot2'ÊÇÓÃR°æ±¾3.4.4 À´½¨ÔìµÄ 
5: ³Ì¼­°ü'SparseM'ÊÇÓÃR°æ±¾3.4.4 À´½¨ÔìµÄ 
> library(nnet,lib.loc=R.LibLocation)
> library(car,lib.loc=R.LibLocation)
ÔØÈëÐèÒªµÄ³Ì¼­°ü£ºcarData

ÔØÈë³Ì¼­°ü£º'car'

The following objects are masked from 'package:rms':

    Predict, vif

Warning messages:
1: ³Ì¼­°ü'car'ÊÇÓÃR°æ±¾3.4.4 À´½¨ÔìµÄ 
2: ³Ì¼­°ü'carData'ÊÇÓÃR°æ±¾3.4.4 À´½¨ÔìµÄ 
> library(mgcv,lib.loc=R.LibLocation)
ÔØÈëÐèÒªµÄ³Ì¼­°ü£ºnlme
This is mgcv 1.8-22. For overview type 'help("mgcv-package")'.

ÔØÈë³Ì¼­°ü£º'mgcv'

The following object is masked from 'package:nnet':

    multinom

> pdfwd<-6; pdfht<-6
> setwd("C:/Users/WSX/Desktop/NHANAES/1CDAI/ZUIZHONG/PROJ2_15_tbl")
> load("C:/Users/WSX/Desktop/NHANAES/1CDAI/ZUIZHONG/processed_data_no_missing.Rdata")
> if (length(which(ls()=="EmpowerStatsR"))==0) EmpowerStatsR<-get(ls()[1])
> names(EmpowerStatsR)<-toupper(names(EmpowerStatsR))
> #--#
> 
> vname<-c("_N_","_STAT_","_TOTAL_","SEQN","XINBIE1","XINBIE1.1","XINBIE1.2")
> vlabel<-c("Ñù±¾Á¿(%)","Í³¼ÆÁ¿","ºÏ¼Æ","SEQN","XINBIE1","  1","  2")
> vname<-c(vname,"AGE2","ZHONGZU3","ZHONGZU3.1","ZHONGZU3.2","ZHONGZU3.3","ZHONGZU3.4","ZHONGZU3.5")
> vlabel<-c(vlabel,"AGE2","ZHONGZU3","  1","  2","  3","  4","  5")
> vname<-c(vname,"JIAOYU4","JIAOYU4.1","JIAOYU4.2","JIAOYU4.3")
> vlabel<-c(vlabel,"JIAOYU4","  1","  2","  3")
> vname<-c(vname,"HUNYING5","HUNYING5.1","HUNYING5.2","HUNYING5.3")
> vlabel<-c(vlabel,"HUNYING5","  1","  2","  3")
> vname<-c(vname,"PIR6","PIR6.1","PIR6.2","BMI7","BMI7.1","BMI7.2","BMI7.3")
> vlabel<-c(vlabel,"PIR6","  1","  2","BMI7","  1","  2","  3")
> vname<-c(vname,"YIYU8","YIYU8.1","YIYU8.2","YUNDONG9","YUNDONG9.1","YUNDONG9.2")
> vlabel<-c(vlabel,"YIYU8","  1","  2","YUNDONG9","  1","  2")
> vname<-c(vname,"DRINK10","DRINK10.1","DRINK10.2","XIYAN11","XIYAN11.1","XIYAN11.2","XIYAN11.3")
> vlabel<-c(vlabel,"DRINK10","  1","  2","XIYAN11","  1","  2","  3")
> vname<-c(vname,"GAOXUEYA12","GAOXUEYA12.1","GAOXUEYA12.2")
> vlabel<-c(vlabel,"GAOXUEYA12","  1","  2")
> vname<-c(vname,"TANGNIAOBING13","TANGNIAOBING13.1","TANGNIAOBING13.2")
> vlabel<-c(vlabel,"TANGNIAOBING13","  1","  2")
> vname<-c(vname,"FEIBING14","FEIBING14.1","FEIBING14.2","XINGZHANGBING15","XINGZHANGBING15.1","XINGZHANGBING15.2")
> vlabel<-c(vlabel,"FEIBING14","  1","  2","XINGZHANGBING15","  1","  2")
> vname<-c(vname,"GANBING16","GANBING16.1","GANBING16.2","DANBAIZHI17")
> vlabel<-c(vlabel,"GANBING16","  1","  2","DANBAIZHI17")
> vname<-c(vname,"TANSHUI18","XIANWEI19","ZHIFANG20","SHUIFEN21")
> vlabel<-c(vlabel,"TANSHUI18","XIANWEI19","ZHIFANG20","SHUIFEN21")
> vname<-c(vname,"NENGLIANG22","CDAI23","BIANMI24","BIANMI24.0","BIANMI24.1")
> vlabel<-c(vlabel,"NENGLIANG22","CDAI23","BIANMI24","  0","  1")
> vname<-c(vname,"VA25","VC26","VE27","XIN28","XI29","HULUOBUSU30")
> vlabel<-c(vlabel,"VA25","VC26","VE27","XIN28","XI29","HULUOBUSU30")
> vname<-c(vname,"AGE","AGE.1","AGE.2","AGE.3")
> vlabel<-c(vlabel,"AGE","  1","  2","  3")
> slt.vname<-c()
> 
> library(mgcv,lib.loc=R.LibLocation)
> library(geepack,lib.loc=R.LibLocation)
Warning message:
³Ì¼­°ü'geepack'ÊÇÓÃR°æ±¾3.4.4 À´½¨ÔìµÄ 
> library(lmtest,lib.loc=R.LibLocation)
ÔØÈëÐèÒªµÄ³Ì¼­°ü£ºzoo

ÔØÈë³Ì¼­°ü£º'zoo'

The following objects are masked from 'package:base':

    as.Date, as.Date.numeric


ÔØÈë³Ì¼­°ü£º'lmtest'

The following object is masked from 'package:rms':

    lrtest

Warning messages:
1: ³Ì¼­°ü'lmtest'ÊÇÓÃR°æ±¾3.4.4 À´½¨ÔìµÄ 
2: ³Ì¼­°ü'zoo'ÊÇÓÃR°æ±¾3.4.4 À´½¨ÔìµÄ 
>  
> ofname<-"PROJ2_15_tbl"; 
> WD<-EmpowerStatsR; wd.subset=""; 
> svy.DSN.YN <- FALSE; 
> weights<-1;weights.var <- NA; 
> WD<-cbind(WD,weights); WD<-WD[!is.na(weights),]; 
> title<-"½»»¥×÷ÓÃ¼ìÑé"; 
> attach(WD) 
The following object is masked _by_ .GlobalEnv:

    weights

> subjvname<-NA; 
> yv<-cbind(BIANMI24); 
> yvname<-c('BIANMI24'); 
> yvar<-c('BIANMI24'); 
> ydist<-c('binomial'); 
> ylink<-c('logit'); 
> ylv<-c(2); 
> xv<-cbind(CDAI23); 
> xvname<-c('CDAI23'); 
> xvar<-c('CDAI23'); 
> xlv<-c(0); 
> sxf<-NA; 
> sv<-cbind(GANBING16,DANBAIZHI17,TANSHUI18,XIANWEI19,ZHIFANG20,SHUIFEN21,NENGLIANG22,AGE2,XINBIE1,ZHONGZU3,JIAOYU4,HUNYING5,PIR6,BMI7,YIYU8,YUNDONG9,DRINK10,XIYAN11,GAOXUEYA12,TANGNIAOBING13,FEIBING14); 
> svname<-c('GANBING16','DANBAIZHI17','TANSHUI18','XIANWEI19','ZHIFANG20','SHUIFEN21','NENGLIANG22','AGE2','XINBIE1','ZHONGZU3','JIAOYU4','HUNYING5','PIR6','BMI7','YIYU8','YUNDONG9','DRINK10','XIYAN11','GAOXUEYA12','TANGNIAOBING13','FEIBING14'); 
> svar<-c('GANBING16','DANBAIZHI17','TANSHUI18','XIANWEI19','ZHIFANG20','SHUIFEN21','NENGLIANG22','AGE2','XINBIE1','ZHONGZU3','JIAOYU4','HUNYING5','PIR6','BMI7','YIYU8','YUNDONG9','DRINK10','XIYAN11','GAOXUEYA12','TANGNIAOBING13','FEIBING14'); 
> sdf<-c(NA,0,0,0,0,0,0,0,0,0,0,0,0,0,0,0,0,0,0,0,0,0)[-1]; 
> slv<-c(2,0,0,0,0,0,0,0,2,5,3,3,2,3,2,2,2,3,2,2,2); 
> av<-NA; avname<-NA; avlbl<-NA; nadj<-0; alv<-NA; 
> timev<-NA; timevname<-NA; 
> bv<-NA; bvar<-NA; 
> colv<-XINGZHANGBING15;colvname<-"XINGZHANGBING15"; 
> v.start<-NA; vname.start<-NA; 
> v.stop<-NA; vname.stop<-NA; 
> par1<-NA;dec<-3;parm<-c(1,NA, 1,NA, 0); 
> if (!exists("pdfwd")) pdfwd<-6; 
> if (!exists("pdfht")) pdfht<-6; 
> ##R package## mgcv geepack lmtest ##R package##;
> pvformat<-function(p,dec) {
+   pp <- sprintf(paste("%.",dec,"f",sep=""),as.numeric(p))
+   if (is.matrix(p)) {pp<-matrix(pp, nrow=nrow(p)); colnames(pp)<-colnames(p);rownames(pp)<-rownames(p);}
+   lw <- paste("<",substr("0.00000000000",1,dec+1),"1",sep="");
+   pp[as.numeric(p)<(1/10^dec)]<-lw
+   return(pp)
+ }
> numfmt<-function(p,dec) {
+   if (is.list(p)) p<-as.matrix(p)
+   pp <- sprintf(paste("%.",dec,"f",sep=""),as.numeric(p))
+   if (is.matrix(p)) {pp<-matrix(pp, nrow=nrow(p));colnames(pp)<-colnames(p);rownames(pp)<-rownames(p);}
+   pp[as.numeric(p)>10000000]<- "inf."
+   pp[is.na(p) | gsub(" ","",p)==""]<- ""
+   pp[p=="-Inf"]<-"-Inf"
+   pp[p=="Inf"]<-"Inf"
+   return(pp)
+ }
> 
> mat2htmltable<-function(mat) {
+   t1<- apply(mat,1,function(z) paste(z,collapse="</td><td>"))
+   t2<- paste("<tr><td>",t1,"</td></tr>")
+   return(paste(t2,collapse=" "))
+ }
> chkMatrixSinglar <- function(mat) {
+   oo<-rep(0,ncol(mat))
+   tmp<-mat[apply(is.na(mat),1,sum)==0,]
+   oo[apply(tmp,2,function(z) length(levels(as.factor(z)))==1)]<-1
+   rr<-cor(tmp)
+   for (i in (2:ncol(rr))) if (sum(rr[1:(i-1),i]>0.999)>0) oo[i]<-1
+   if (sum(oo)>0) print(rr)
+   return(oo)
+ }
> setgam<-function(fml,yi) {
+   if (ydist[yi]=="") ydist[yi]<-"gaussian"
+   if (ydist[yi]=="exact") ydist[yi]<-"binomial"
+   if (ydist[yi]=="breslow") ydist[yi]<-"binomial"
+   if (ydist[yi]=="gaussian") mdl<-try(gam(formula(fml),weights=wdtmp$weights,data=wdtmp, family=gaussian(link="identity")))
+   if (ydist[yi]=="binomial") mdl<-try(gam(formula(fml),weights=wdtmp$weights,data=wdtmp, family=binomial(link="logit")))
+   if (ydist[yi]=="poisson") mdl<-try(gam(formula(fml),weights=wdtmp$weights,data=wdtmp, family=poisson(link="log")))
+   if (ydist[yi]=="gamma") mdl<-try(gam(formula(fml),weights=wdtmp$weights,data=wdtmp, family=Gamma(link="inverse")))
+   if (ydist[yi]=="negbin") mdl<-try(gam(formula(fml),weights=wdtmp$weights,data=wdtmp, family=negbin(c(1,10), link="log")))
+   return(mdl)
+ }
> setgee<-function(fml,yi) {
+   if (ydist[yi]=="") ydist[yi]<-"gaussian"
+   if (ydist[yi]=="exact") ydist[yi]<-"binomial"
+   if (ydist[yi]=="breslow") ydist[yi]<-"binomial"
+   if (ydist[yi]=="gaussian") md<-try(geeglm(formula(fml),weights=wdtmp$weights,id=wdtmp[,subjvname],corstr=gee.TYPE,family="gaussian",data=wdtmp))
+   if (ydist[yi]=="binomial") md<-try(geeglm(formula(fml),weights=wdtmp$weights,id=wdtmp[,subjvname],corstr=gee.TYPE,family="binomial",data=wdtmp))
+   if (ydist[yi]=="poisson") md<-try(geeglm(formula(fml),weights=wdtmp$weights,id=wdtmp[,subjvname],corstr=gee.TYPE,family="poisson",data=wdtmp))
+   if (ydist[yi]=="gamma") md<-try(geeglm(formula(fml),weights=wdtmp$weights,id=wdtmp[,subjvname],corstr=gee.TYPE,family="Gamma",data=wdtmp))
+   if (ydist[yi]=="negbin") md<-try(geeglm.nb(formula(fml),weights=wdtmp$weights,id=wdtmp[,subjvname],corstr=gee.TYPE,data=wdtmp))
+   return(md)
+ }
> setgee2<-function(fmli,fmlo, yi, fml2) {
+   id.gee=wdtmp[,subjvname]
+   if (ydist[yi]=="") ydist[yi]<-"gaussian"
+   if (ydist[yi]=="exact") ydist[yi]<-"binomial"
+   if (ydist[yi]=="breslow") ydist[yi]<-"binomial"
+   if (ydist[yi]=="gaussian") {
+     mdi<-try(geeglm(formula(fmli),id=id.gee,corstr=gee.TYPE,family="gaussian",weights=wdtmp$weights,data=wdtmp))
+     mdo<-try(geeglm(formula(fmlo),id=id.gee,corstr=gee.TYPE,family="gaussian",weights=wdtmp$weights,data=wdtmp))
+     if (!is.na(fml2)) md2<-try(geeglm(formula(fml2),id=id.gee,corstr=gee.TYPE,family="gaussian",weights=wdtmp$weights,data=wdtmp))
+   }
+   if (ydist[yi]=="binomial") {
+     mdi<-try(geeglm(formula(fmli),id=id.gee,corstr=gee.TYPE,family="binomial",weights=wdtmp$weights,data=wdtmp))
+     mdo<-try(geeglm(formula(fmlo),id=id.gee,corstr=gee.TYPE,family="binomial",weights=wdtmp$weights,data=wdtmp))
+     if (!is.na(fml2)) md2<-try(geeglm(formula(fml2),id=id.gee,corstr=gee.TYPE,family="binomial",weights=wdtmp$weights,data=wdtmp))
+   }
+   if (ydist[yi]=="poisson") {
+     mdi<-try(geeglm(formula(fmli),id=id.gee,corstr=gee.TYPE,family="poisson",weights=wdtmp$weights,data=wdtmp))
+     mdo<-try(geeglm(formula(fmlo),id=id.gee,corstr=gee.TYPE,family="poisson",weights=wdtmp$weights,data=wdtmp))
+     if (!is.na(fml2)) md2<-try(geeglm(formula(fml2),id=id.gee,corstr=gee.TYPE,family="poisson",weights=wdtmp$weights,data=wdtmp))
+   }
+   if (ydist[yi]=="gamma") {
+     mdi<-try(geeglm(formula(fmli),id=id.gee,corstr=gee.TYPE,family="Gamma",weights=wdtmp$weights,data=wdtmp))
+     mdo<-try(geeglm(formula(fmlo),id=id.gee,corstr=gee.TYPE,family="Gamma",weights=wdtmp$weights,data=wdtmp))
+     if (!is.na(fml2)) md2<-try(geeglm(formula(fml2),id=id.gee,corstr=gee.TYPE,family="Gamma",weights=wdtmp$weights,data=wdtmp))
+   }
+   if (ydist[yi]=="negbin") {
+     mdi<-try(geeglm.nb(formula(fmli),id=id.gee,corstr=gee.TYPE,weights=wdtmp$weights,data=wdtmp))
+     mdo<-try(geeglm.nb(formula(fmlo),id=id.gee,corstr=gee.TYPE,weights=wdtmp$weights,data=wdtmp))
+     if (!is.na(fml2)) md2<-try(geeglm.nb(formula(fml2),id=id.gee,corstr=gee.TYPE,weights=wdtmp$weights,data=wdtmp))
+   }
+   t.intr<-anova(mdi,mdo);
+   print(fmli);print(fmlo);print(t.intr);
+   p.intr<-pvformat(t.intr$"P(>|Chi|)",4)
+   if (!is.na(fml2)) {
+     print(fml2); t.intr2<-anova(md2,mdo); print(t.intr2);
+     pintr<-paste(pintr," (",pvformat(t.intr2$"P(>|Chi|)",4)," #)",sep="");
+   }
+   return(list(mdi,mdo,p.intr))
+ }
> setglm<-function(fml,yi) {
+   if (ydist[yi]=="") ydist[yi]<-"gaussian"
+   if (ydist[yi]=="exact") ydist[yi]<-"binomial"
+   if (ydist[yi]=="breslow") ydist[yi]<-"binomial"
+   if (ydist[yi]=="gaussian") md<-try(glm(formula(fml),family="gaussian",weights=wdtmp$weights,data=wdtmp))
+   if (ydist[yi]=="binomial") md<-try(glm(formula(fml),family="binomial",weights=wdtmp$weights,data=wdtmp))
+   if (ydist[yi]=="poisson") md<-try(glm(formula(fml),family="poisson",weights=wdtmp$weights,data=wdtmp))
+   if (ydist[yi]=="gamma") md<-try(glm(formula(fml),family="Gamma",weights=wdtmp$weights,data=wdtmp))
+   if (ydist[yi]=="negbin") md<-try(glm.nb(formula(fml),weights=wdtmp$weights,data=wdtmp))
+   return(md)
+ }
> mdl2oo<-function(mdl, mdlo, xxname, opt, p.intr, mdlconti) {
+   if (is.na(mdl[[1]][1])) return(list(rep("",times=length(xxname)),""))
+   if (substr(mdl[[1]][1],1,5)=="Error") return(list(rep("",times=length(xxname)),""))
+   if (is.na(mdlo[[1]][1])) return(list(rep("",times=length(xxname)),""))
+   if (substr(mdlo[[1]][1],1,5)=="Error") return(list(rep("",times=length(xxname)),""))
+   gs<-summary(mdl); print(mdl$formula); print(gs)
+   gs2<-summary(mdlo); print(mdlo$formula); print(gs2)
+   if (opt=="gam") {
+     gsparm <- gs$p.table;tmpn<-gs$n; 
+     pintr0<-anova.gam(mdl,mdlo,test="Chisq");print(pintr0)
+     pintr<-pvformat(pintr0$"Pr(>Chi)"[2],4) 
+     if (!is.na(mdlconti[[1]][1])) {
+       pintr2<-anova.gam(mdlconti,mdlo,test="Chisq"); print(pintr2)
+       pintr<-paste(pintr," (",pvformat(pintr2$"Pr(>Chi)"[2],4)," #)",sep="");
+     }  
+   } else {
+     gsparm <- gs$coefficients;tmpn <- sum(gs$df[c(1,2)]);
+     if (opt!="gee") {
+       pintr0<-lrtest(mdl,mdlo); pintr<-pvformat(pintr0$"Pr(>Chisq)"[2],4);print(pintr0);
+       if (!is.na(mdlconti[[1]][1])) {
+         pintr2<-lrtest(mdlconti,mdlo); print(pintr2)
+         pintr<-paste(pintr," (",pvformat(pintr2$"Pr(>Chisq)"[2],4)," #)",sep="");
+       }  
+     } else {pintr<-p.intr;}
+   }
+   gsp<-gsparm[match(xxname,rownames(gsparm)),]
+   beta<-gsp[,1]; se<-gsp[,2]; pv<-gsp[,4]; ci1<- beta-1.96*se; ci2<- beta+1.96*se
+   pvx<-substr(rep("****",length(pv)),1,(pv<=0.05)+(pv<=0.01)+(pv<=0.001)) 
+   if (colprn==3) {pvv<-pvx;} else {pvv<-pvformat(pv,4);}
+   if ((colprn!=2) & (gs$family[[2]]=="log" | gs$family[[2]]=="logit")) {
+     o1<-paste(numfmt(exp(beta),dec)," (",numfmt(exp(ci1),dec),", ",numfmt(exp(ci2),dec),")",sep="")
+   } else {
+     if (colprn<3) {o1<-paste(numfmt(beta,dec), " (",numfmt(ci1,dec),", ",numfmt(ci2,dec),")",sep="")
+     } else {o1<-paste(numfmt(beta,dec), "+",numfmt(se,dec),sep="");}
+   }     
+   o1<-paste(o1,pvv)
+   return(list(o1,pintr))
+ }
> mdl2bb<-function(mdl,xxname, opt) {
+   gs<-summary(mdl); print(mdl$formula); print(gs)
+   if (opt=="gam") {gsparm <- gs$p.table;} else {gsparm <- gs$coefficients;}
+   bb<-round(gsparm[match(xxname,rownames(gsparm)),1],4)
+   return(bb)
+ }
> vv2fml<-function(vvname,vvlv,vsdf) {
+   vvname_ <- vvname
+   smoothvvi<-((vsdf=="s" | vsdf=="S") & vvlv==0)
+   vvname_[vvlv>0]<-paste("factor(",vvname[vvlv>0],")",sep="")
+   vvname_[smoothvvi]<-paste("s(",vvname[smoothvvi],")",sep="")
+   fml<-paste(vvname_,collapse="+")
+   return(fml)
+ }
> addvia<-function(vvname,vvlv,vsdf,iavname) {    
+   vvname_ <- vvname
+   smoothvvi<-((vsdf=="s" | vsdf=="S") & vvlv==0)
+   gamk<-(sum(smoothvvi)>0)
+   vvname_[vvlv>0]<-paste("factor(",vvname[vvlv>0],")",sep="")
+   vvname_[smoothvvi]<-paste("s(",vvname[smoothvvi],")",sep="")
+   fml0<-paste(c(vvname_,paste("factor(",iavname,")",sep="")),collapse="+")
+   vvname_2<-vvname
+   vvname_2<-paste(vvname_2,"*factor(",iavname,")",sep="")
+   vvname_2[smoothvvi]<-paste("s(",vvname[smoothvvi],", by=factor(", iavname, "))",sep="")
+   vvname_2[vvlv>0]<-paste("factor(",vvname[vvlv>0],")*factor(",iavname,")",sep="")
+   for (z in (1:length(vvname_))) {
+     fml0<-c(fml0,paste(c(vvname_[-z],vvname_2[z]),collapse="+"))
+   }
+   vvia<-rep(FALSE,length(vvname))
+   for (i in (1:ny)) {
+     for (j in (1:nx)) {
+         xxname<- xvianame_[[j]]; if (xlv[j]>0) xxname<-xxname[-1]
+         xxname1<-paste(xxname,collapse="+")
+         fml<-paste(yvname[i],"~",xxname1,"+",fml0); bb<-NA
+         for (k in (1:length(fml))) {
+           print(fml[k])
+           if (gamk) {bb<-rbind(bb,mdl2bb(setgam(fml[k], i), xxname, "gam"));
+           } else {
+             if (!is.na(subjvname)) {bb<-rbind(bb,mdl2bb(setgee(fml[k], i), xxname, "gee"));
+             } else {bb<-rbind(bb,mdl2bb(setglm(fml[k], i), xxname, "glm"));}
+           }
+         }
+         bb<-bb[-1,]; tmprname_=paste("Model",1:length(fml)); rownames(bb)<-tmprname_; 
+         tmpmdls_<-cbind(tmprname_,fml);  print(bb); print(tmpmdls_);
+         bba<-(apply((bb< matrix(rep(bb[1,]-abs(bb[1,])*0.1,nrow(bb)),nrow=nrow(bb),byrow=TRUE)),1,sum)>0)
+         bbu<-(apply((bb> matrix(rep(bb[1,]+abs(bb[1,])*0.1,nrow(bb)),nrow=nrow(bb),byrow=TRUE)),1,sum)>0)
+         vvia <- (vvia | (bba | bbu)[-1])
+     }  
+   }
+   #fmlx<-paste(c(paste("factor(",iavname,")",sep=""),vvname_[!vvia],vvname_2[vvia]),collapse="+")
+   fmlx<-paste(c(vvname_[!vvia],vvname_2[vvia]),collapse="+")
+   return(list(fmlx,vvia,vvname[vvia]))
+ }
> parm[is.na(parm)]<-0
> colprn<-parm[3]; if (colprn==0) colprn<-1;
> vlabelN<-(substr(vlabel,1,1)==" ");
> vlabelZ<-vlabel[vlabelN];vlabelV<-vlabel[!vlabelN]
> vnameV<-vname[!vlabelN];vnameZ<-vname[vlabelN]
> sink(paste(ofname,".lst",sep=""))
> Total_<-1; WD<-cbind(WD,Total_)
> bvname<-bvar;
> if (is.na(bvar)) {bvar<-"Total_"; bv<-WD[,bvar];bvb<-bvar;}
> blv<-levels(factor(WD[,bvar])); nlb<-length(blv)
> if (!is.na(bvname)) {
+   bvb<-vlabelV[match(bvar,vnameV)][1];  if (is.na(bvb)) bvb<-bvar
+   blb<-vlabelZ[match(paste(bvname,".",blv,sep=""),vnameZ)]
+   blb[is.na(blb)]<-blv[is.na(blb)]
+   stvlb<-c(paste(bvb,": ",blb,sep=""),"Total")
+ }
> nx<-ncol(xv); xb<-vlabelV[match(xvname,vnameV)]; xb[is.na(xb)]<-xvname[is.na(xb)]
> ny<-ncol(yv); yb<-vlabelV[match(yvname,vnameV)]; yb[is.na(yb)]<-yvname[is.na(yb)]
> ns<-ncol(sv); sb<-vlabelV[match(svname,vnameV)]; sb[is.na(sb)]<-svname[is.na(sb)]
> yref<-rep("Ref.",ny)
> yref[ydist=="gaussian"]<-"0.0"
> yref[ydist=="binomial"]<-"1.0"
> yref[ydist=="poisson"]<-"1.0"
> yref[ydist=="negbin"]<-"1.0"
> clv<-levels(factor(colv)); nlv<-length(clv)
> colvb<-vlabelV[match(colvname,vnameV)]; if (is.na(colvb)) colvb<-colvname;
> clb<-vlabelZ[match(paste(colvname,".",clv,sep=""),vnameZ)]
> clb[is.na(clb)]<-clv[is.na(clb)]
> xvname_ <- xvname
> xvname_[xlv>0]<-paste("factor(",xvname[xlv>0],")",sep="")
> xiaxname_ <- paste(xvname_,"+",xvname_,"*",colvname,sep="")
> xvianame_<-list(NA); xvialbl_<-list(NA); 
> for (j in (1:nx)) {
+   tmpnewxv_<-NA; tmpnewxm_<-NA; tmpnewxb1<-""; tmpnewxb2<-"";
+   if (xlv[j]==0) {
+     for (k in (1:nlv)) {
+       tmpnewxv_<-cbind(tmpnewxv_,WD[,xvname[j]]*(WD[,colvname]==clv[k]))      
+       tmpnewxm_<-c(tmpnewxm_,paste(xvname[j],".",k,sep=""))
+       tmpnewxb1<-c(tmpnewxb1,xb[j]);tmpnewxb2<-c(tmpnewxb2,clb[k])
+     }
+   } else {
+     xjlv <- levels(factor(WD[,xvname[j]])); nxjlv<-length(xjlv)
+     xjlb <- vlabelZ[match(paste(xvname[j],".",xjlv,sep=""),vnameZ)] 
+     xjlb[is.na(xjlb)]<-xjlv[is.na(xjlb)]
+     tmpxcc_<-rep(NA,nrow(WD)); tmpcode_<-0
+     for (k in (1:nlv)) {
+       for (z in (1:nxjlv)) {
+         tmprzk_<-(WD[,xvname[j]]==xjlv[z] & WD[,colvname]==clv[k])
+         tmpxcc_[tmprzk_]<-tmpcode_; tmpcode_<-tmpcode_+1
+         tmpnewxv_<-cbind(tmpnewxv_,tmprzk_*1)
+         tmpnewxm_<-c(tmpnewxm_,paste(xvname[j],".",z,".",colvname,".",k,sep=""))
+         tmpnewxb1<-c(tmpnewxb1,xjlb[z]);tmpnewxb2<-c(tmpnewxb2,clb[k])
+       }
+     }
+     tmpnewxv_<-cbind(tmpnewxv_,tmpxcc_);
+     tmpnewxm_<-c(tmpnewxm_,paste(xvname[j],".",colvname,sep=""))
+   }
+   tmpnewxv_<-tmpnewxv_[,-1]; tmpnewxm_<-tmpnewxm_[-1]; 
+   tmpnewxb1<-tmpnewxb1[-1]; tmpnewxb2<-tmpnewxb2[-1]
+   colnames(tmpnewxv_)<-tmpnewxm_
+   WD<-cbind(WD,tmpnewxv_)
+   if (xlv[j]==0) {xvianame_[[j+1]]<-tmpnewxm_;} else {xvianame_[[j+1]]<-tmpnewxm_[-length(tmpnewxm_)];}
+   xvialbl_[[j+1]]<-list(tmpnewxb1,tmpnewxb2)
+ }
> xvianame_<-xvianame_[-1]; xvialbl_<-xvialbl_[-1]
>   
> cmpd<-cbind(yv,xv,colv)
> if (!is.na(bvname)) cmpd<-cbind(cmpd,bv)
> if (!is.na(avname[1])) cmpd<-cbind(cmpd,av)
> if (!is.na(svname[1])) cmpd<-cbind(cmpd,sv)
> wdtmp<-WD[(apply(is.na(cmpd),1,sum)==0),]
> if (!is.na(subjvname)) wdtmp<-wdtmp[order(wdtmp[,subjvname]),]
> 
> fmlxx<-""; fmlzz<-""; fmltt<-"Crude"; fmlvv<-list(""); 
> fmlgg<-ifelse(!is.na(subjvname), "gee", "glm");
> if (!is.na(avname[1])) {
+   avb<-vlabelV[match(avname,vnameV)]; avb[is.na(avb)]<-avname[is.na(avb)]
+   avb[((saf=="s" | saf=="S") & alv==0)]<-paste(avb[((saf=="s" | saf=="S") & alv==0)],"(smooth)")
+   smoothav<-(sum((saf=="s" | saf=="S") & alv==0)>0)
+   avbstr<-paste(avb,collapse=", ")
+   fmlgg<-c(fmlgg,ifelse(!is.na(subjvname), "gee", ifelse(smoothav,"gam","glm")))
+   fmlxx<-c(fmlxx,vv2fml(avname,alv,saf))
+   fmlzz<-c(fmlzz,avbstr)
+   fmltt<-c(fmltt,"Model I")
+   fmlvv[[length(fmlvv)+1]]<-avname
+   if (parm[1]==1) {
+     tmp<-addvia(avname,alv,saf,colvname)
+     if (sum(tmp[[2]])>0) {
+       fmlxx<-c(fmlxx,tmp[[1]]); 
+       str1<- paste(vlabelV[match(tmp[[3]],vnameV)],collapse=", ")
+       fmlzz<-c(fmlzz,paste(avbstr, " and the interaction terms for following variables:", str1));
+       fmltt<-c(fmltt,"Model I*")
+       fmlvv[[length(fmlvv)+1]]<-avname
+       fmlgg<-c(fmlgg,ifelse(!is.na(subjvname), "gee", ifelse(smoothav,"gam","glm")))
+     }
+   }
+ }
> if (!is.na(svname[1])) {
+   sb[((sdf=="s" | sdf=="S") & slv==0)]<-paste(sb[((sdf=="s" | sdf=="S") & slv==0)],"(smooth)")
+   smoothsv<-(sum((sdf=="s" | sdf=="S") & slv==0)>0)
+   svbstr<-paste(sb,collapse=", ")
+   fmlgg<-c(fmlgg,ifelse(!is.na(subjvname), "gee", ifelse(smoothsv,"gam","glm")))
+   fmlxx<-c(fmlxx,vv2fml(svname,slv,sdf))
+   fmlzz<-c(fmlzz,svbstr)
+   fmltt<-c(fmltt,"Model II")
+   fmlvv[[length(fmlvv)+1]]<-svname
+   if (parm[1]==1) {
+     tmp<-addvia(svname,slv,sdf,colvname)
+     if (sum(tmp[[2]])>0) {
+       fmlxx<-c(fmlxx,tmp[[1]]); 
+       str1<- paste(vlabelV[match(tmp[[3]],vnameV)],collapse=", ")
+       fmlzz<-c(fmlzz,paste(svbstr, " and the interaction terms for following variables:", str1));
+       fmltt<-c(fmltt,"Model II*")
+       fmlvv[[length(fmlvv)+1]]<-svname
+       fmlgg<-c(fmlgg,ifelse(!is.na(subjvname), "gee", ifelse(smoothsv,"gam","glm")))
+     }
+   }
+ }
> nmdl<-length(fmlxx)
> if (nlb>1) {stmp_<-c(1:nlb,0);} else {stmp_<-0;}
> oo1<-list(NA,NA,NA,NA,NA); oo2<-list(NA,NA,NA,NA,NA,NA,NA);
> if (!is.na(subjvname)) WD<-WD[order(WD[,subjvname]),]
> for (s in stmp_) {
+   for (i in (1:ny)) {
+     for (j in (1:nx)) {
+       ifelse(xlv[j]>0, tmpvxz<-paste(xvname[j],".",colvname,sep=""), tmpvxz<-colvname) 
+       wdtmp0<-WD[(apply(is.na(WD[,c(yvname[i],xvname[j],colvname)]),1,sum)==0),]
+       tmpmean_<-tapply(wdtmp0[,yvname[i]],as.factor(wdtmp0[,tmpvxz]),mean)
+       tmpnum_<-tapply(!is.na(wdtmp0[,yvname[i]]),as.factor(wdtmp0[,tmpvxz]),sum)
+       if (ylv[i]>0) {
+         tmpper_<-numfmt(tmpmean_*100,dec)
+         stati<-paste(tmpnum_," (",tmpper_,")",sep="")        
+       } else {
+         tmpstd_<-tapply(wdtmp0[,yvname[i]],as.factor(wdtmp0[,tmpvxz]),sd)
+         stati<-paste(numfmt(tmpmean_,dec),"+",numfmt(tmpstd_,dec),sep="")
+       }
+       numi<-tmpnum_;
+       oo1<-rbind(oo1,list(s,i,j,numi,stati))
+       for (k in (1:nmdl)) {
+         tmpvn<-c(yvname[i],xvname[j],colvname);
+         if (fmlvv[[k]][1]>"") tmpvn<-c(tmpvn,fmlvv[[k]])
+         wdtmp<-WD[(apply(is.na(WD[,tmpvn]),1,sum)==0),]
+         if (s>0) wdtmp<-wdtmp[wdtmp[,bvar]==blv[s],]
+         nn<-tapply(!is.na(wdtmp[,yvname[i]]),as.factor(wdtmp[,tmpvxz]),sum)
+         xxname<- xvianame_[[j]]; 
+         if (xlv[j]>0) {
+           xxname<-xxname[-1]
+           fmli<-paste(yvname[i],"~",paste(xxname,collapse="+"),sep="")
+         } else { 
+           fmli<-paste(yvname[i],"~",paste(xxname,collapse="+"),"+factor(",colvname,")",sep="")
+         }
+         fmlo<-paste(yvname[i],"~",xvname_[j],"+factor(",colvname,")",sep="")
+         fml2<-paste(yvname[i],"~",xiaxname_[j],"+factor(",colvname,")",sep="")
+         if (fmlxx[k]>"  ") {
+           fmli<-paste(fmli,"+",fmlxx[k],sep="")
+           fmlo<-paste(fmlo,"+",fmlxx[k],sep="")
+ 	      fml2<-paste(fml2,"+",fmlxx[k],sep="")
+         }
+         if (s==0 & !is.na(bvname)) {
+           fmli<<-paste(fmli,"+factor(",bvname,")",sep="")
+           fmlo<<-paste(fmlo,"+factor(",bvname,")",sep="")
+           fml2<<-paste(fml2,"+factor(",bvname,")",sep="")
+         }
+         mdlconti<-NA
+         if (min(apply(wdtmp[,c(xxname,colvname)],2,function(m) length(unique(m))))>1) {
+           if (fmlgg[k]=="gam") {
+             if (nlv>2) mdlconti<-setgam(fml2,i)
+             mdli<-mdl2oo(setgam(fmli,i),setgam(fmlo,i),xxname,"gam",NA,mdlconti)
+           }
+           if (fmlgg[k]=="gee") {
+             if (nlv<=2) fml2<-NA
+             tee<-setgee2(fmli,fmlo,i,fml2); mi<-tee[[1]]; mo<-tee[[2]]; p.intr<-tee[[3]]
+             mdli<-mdl2oo(mi,mo,xxname,"gee",p.intr,NA)
+           }
+           if (fmlgg[k]=="glm") {
+             if (nlv>2) mdlconti<-setglm(fml2,i)
+             mdli<-mdl2oo(setglm(fmli,i),setglm(fmlo,i),xxname,"glm",NA,mdlconti)
+           }  
+         } else {
+           mdli<-list(rep("",times=length(xxname)),"");
+         }
+         oo2<-rbind(oo2,list(s,i,j,k,mdli[[1]],mdli[[2]],nn))
+       }
+     }
+   }
+ }
> 
> ncontx<-sum(xlv==0); ncatgx<-nx-ncontx
> w<-""
> if (ncontx>0) {
+   tt1<-c("Model",paste(colvname,": ",clb,sep=""),"P interaction")
+   nn1<-c("Y","Strata","X","Model",clb)
+   for (i in (1:ny)) {
+     if (ny>1) tt1<-rbind(tt1,c(paste("For ",yb[i],sep=""),rep(" ",nlv+1)))
+     for (s in stmp_) {
+        if (nlb>1) {
+          ifelse(s>0, sslb<-stvlb[s], sslb<-stvlb[nlb+1])
+          tt1<-rbind(tt1,c(sslb,rep(" ",nlv+1)))
+        } else {sslb<-"Total";}
+        for (j in (1:nx)) {
+          if (xlv[j]==0) {
+            if (nx>1) tt1<-rbind(tt1,c(xb[j],rep(" ",nlv+1)))
+            for (k in (1:nmdl)) {
+              oo2row <-(oo2[,1]==s & oo2[,2]==i & oo2[,3]==j & oo2[,4]==k)
+              oo2row[is.na(oo2row)]<-FALSE
+              mdloo<-oo2[oo2row,][[5]]; pia<-oo2[oo2row,][[6]];mdlnn<-oo2[oo2row,][[7]]
+              tt1<-rbind(tt1,c(fmltt[k],mdloo,pia))
+              nn1<-rbind(nn1,c(yb[i],sslb,xb[j],fmltt[k],mdlnn))
+            }
+          }
+        }
+     }
+   }
+ }
> 
> if (ncatgx>0) {
+   tt2<-c("Exposure",colvb,"N","Statistics")
+   if (nmdl==1) mdlk<-1
+   if (nmdl==2) mdlk<-2
+   if (nmdl==3) {if (fmlxx[3]=="Model II") {mdlk<-c(2,3);} else {mdlk<-3;}}
+   if (nmdl==4) {
+     if (fmlxx[4]=="Model II") mdlk<-c(3,4)
+     if (fmlxx[4]=="Model II*") mdlk<-c(2,4)
+   }
+   if (nmdl==5) mdlk<-c(3,5)
+   mdlz<-(1:nmdl)[-mdlk]; nmdlz<-length(mdlz)
+   tt2<-c(tt2,fmltt[mdlk])
+   if (nmdlz>0) {tt3<-c("Exposure",colvb,fmltt[mdlz]);} else tt3<-NA
+   tbncol<-length(tt2)
+   nn2<-c("Y","Strata","X","Model","Nobs","Tot N")
+   for (i in (1:ny)) {
+     if (ny>1) {
+       tt2<-rbind(tt2,c(paste("For ",yb[i],sep=""),rep(" ",tbncol-1)))
+       if (nmdlz>0) tt3<-rbind(tt3,c(paste("For ",yb[i],sep=""),rep(" ",nmdlz+1)))
+     }
+     for (s in stmp_) {
+        if (nlb>1) {
+          ifelse(s>0, sslb<-stvlb[s], sslb<-stvlb[nlb+1])
+          tt2<-rbind(tt2,c(sslb,rep(" ",tbncol-1)))
+          if (nmdlz>0) tt3<-rbind(tt3,c(sslb,rep(" ",nmdlz+1)))
+        } else {sslb<-"Total";}
+        for (j in (1:nx)) {
+          if (xlv[j]>0) {
+            oo1row <-(oo1[,1]==s & oo1[,2]==i & oo1[,3]==j)
+            oo1row[is.na(oo1row)]<-FALSE
+            mdlcc<-cbind(c(xb[j],xvialbl_[j][[1]][[1]]),c(" ",xvialbl_[j][[1]][[2]]))
+            if (nmdlz>0) mdlcx<-mdlcc
+            mdlcc<-cbind(mdlcc,c(" ",oo1[oo1row,][[4]]),c(" ",oo1[oo1row,][[5]]))
+            pia<-c("P interaction"," "," "," ")
+            if (nmdlz>0) pix<-c("P interaction"," ")
+            for (k in mdlk) {
+              oo2row <-(oo2[,1]==s & oo2[,2]==i & oo2[,3]==j & oo2[,4]==k)
+              oo2row[is.na(oo2row)]<-FALSE
+              mdloo<-c("","Ref.",oo2[oo2row,][[5]]); 
+              pia<-c(pia,oo2[oo2row,][[6]]);
+              mdlnn<-oo2[oo2row,][[7]]; sumnn<-sum(mdlnn)
+              mdlcc<-cbind(mdlcc,mdloo)             
+              nn2<-rbind(nn2,c(yb[i],sslb,xb[j],fmltt[k],paste(mdlnn,collapse=";"),sumnn))
+            }
+            tt2<-rbind(tt2,mdlcc,pia)
+            if (nmdlz>0) {
+              for (k in mdlz) {
+                oo2row <-(oo2[,1]==s & oo2[,2]==i & oo2[,3]==j & oo2[,4]==k)
+                oo2row[is.na(oo2row)]<-FALSE
+                mdloo<-c("","Ref.",oo2[oo2row,][[5]]); 
+                pix<-c(pix,oo2[oo2row,][[6]]);
+                mdlnn<-oo2[oo2row,][[7]]; sumnn<-sum(mdlnn)
+                mdlcx<-cbind(mdlcx,mdloo)             
+                nn2<-rbind(nn2,c(yb[i],sslb,xb[j],fmltt[k],paste(mdlnn,collapse=";"),sumnn))
+              }
+              tt3<-rbind(tt3,mdlcx,pix)
+            }
+          }
+        }
+     }
+   }
+ }
> sink()
> prnopt<-c("¦Â (95%CI) Pvalue / OR (95%CI) Pvalue", "¦Â (95%CI) Pvalue", "¦Â+se / OR (95%CI) *P<0.05 **P<0.01 ***P<0.001")
> 
> 
> w<-c("<html><head>","<meta http-equiv=\"Content-Type\" content=\"text/html\" charset=\"gb2312\" /></head><body>")
> w<-c(w,"<h2>",title,"</h2>")
> 
> 
> 
> if (ncontx>0) {
+   w<-c(w,"</br><table border=3>", mat2htmltable(tt1), "</table>")
+   w<-c(w,"</br>Results in table:", prnopt[colprn])
+   if (nlv>2) w<-c(w,"</br># interaction trend test (treat ", colvb, " as continuous)")
+   w<-c(w,paste(c("</br>½á¹û±äÁ¿:",yb),collapse=" "))
+   w<-c(w,paste(c("</br>Î£ÏÕÒòËØ:",xb[xlv==0]),collapse=" "))
+   w<-c(w,paste(c("</br>Ð§Ó¦ÐÞÊÎÒò×Ó:",colvb),collapse=" "))
+   for (k in (1:nmdl)) {
+     if (fmlxx[k]>"") w<-c(w,paste("</br>",fmltt[k]," µ÷ÕûÁË: ",fmlzz[k],sep=""))
+   }
+   if (sum(fmlgg=="gee")>0) w<-c(w, paste("</br>Generalized estimate equation were used, subject ID=", subjvname, "(", gee.TYPE,")",sep=""))
+   w<-c(w,paste("</br>´Ë±íÓÃÒ×õÍ³¼ÆÈí¼þ (www.empowerstats.com) ºÍRÈí¼þÉú³É£¬Éú³ÉÈÕÆÚ£º",Sys.Date()))
+   w<-c(w,"</br></br>¸÷Ä£ÐÍËùÓÃµÄÑù±¾Á¿</br><table border=3>", mat2htmltable(nn1), "</table>")
+ }
> if (ncatgx>0) {
+   w<-c(w,"</br><table border=3>", mat2htmltable(tt2), "</table>")
+   w<-c(w,"</br>Results in table:", prnopt[colprn])
+   if (nlv>2) w<-c(w,"</br># interaction trend test (treat ", colvb, " as continuous)")
+   w<-c(w,paste(c("</br>½á¹û±äÁ¿:",yb),collapse=" "))
+   w<-c(w,paste(c("</br>Î£ÏÕÒòËØ:",xb[xlv>0]),collapse=" "))
+   w<-c(w,paste(c("</br>Ð§Ó¦ÐÞÊÎÒò×Ó:",colvb),collapse=" "))
+   for (k in mdlk) {
+     if (fmlxx[k]>"") w<-c(w,paste("</br>",fmltt[k]," µ÷ÕûÁË: ",fmlzz[k],sep=""))
+   }
+   if (!is.na(tt3)) {
+     w<-c(w,"</br><table border=3>", mat2htmltable(tt3), "</table>")
+     w<-c(w,"</br>Results in table:", prnopt[colprn])
+     w<-c(w,paste(c("</br>½á¹û±äÁ¿:",yb),collapse=" "))
+     w<-c(w,paste(c("</br>Î£ÏÕÒòËØ:",xb[xlv>0]),collapse=" "))
+     w<-c(w,paste(c("</br>Ð§Ó¦ÐÞÊÎÒò×Ó:",colvb),collapse=" "))
+     for (k in mdlz) {
+       if (fmlxx[k]>"") w<-c(w,paste("</br>",fmltt[k]," µ÷ÕûÁË: ",fmlzz[k],sep=""))
+     }
+   }
+   if (sum(fmlgg=="gee")>0) w<-c(w, paste("</br>Generalized estimate equation were used, subject ID=", subjvname, "(", gee.TYPE,")",sep=""))
+   w<-c(w,paste("</br>´Ë±íÓÃÒ×õÍ³¼ÆÈí¼þ (www.empowerstats.com) ºÍRÈí¼þÉú³É£¬Éú³ÉÈÕÆÚ£º",Sys.Date()))
+   w<-c(w,"</br></br>¸÷Ä£ÐÍËùÓÃµÄÑù±¾Á¿</br><table border=3>", mat2htmltable(nn2), "</table>")
+ }
> w<-c(w,wd.subset)
> w<-c(w,"</body></html>")
> fileConn<-file(paste(ofname,".htm",sep="")); writeLines(w, fileConn)
> 
> 
> proc.time()
ÓÃ»§ ÏµÍ³ Á÷ÊÅ 
5.20 0.34 5.54 
