# Supplementary material for: Association between the composite dietary antioxidant index and constipation: Evidence from NHANES 2005–2010
Source: PLoS One. 2024 Sep 27;19(9):e0311168. doi: 10.1371/journal.pone.0311168 (PMC11432863; doi:10.1371/journal.pone.0311168)
Supplement: S1 File — (ZIP) [file pone.0311168.s001.zip › CDAI/all/PROJ2_15_tbl/PROJ2_15_tbl.lst]

[1] "BIANMI24 ~ CDAI23.1+CDAI23.2 + factor(GANBING16)+DANBAIZHI17+TANSHUI18+XIANWEI19+ZHIFANG20+SHUIFEN21+NENGLIANG22+AGE2+factor(XINBIE1)+factor(ZHONGZU3)+factor(JIAOYU4)+factor(HUNYING5)+factor(PIR6)+factor(BMI7)+factor(YIYU8)+factor(YUNDONG9)+factor(DRINK10)+factor(XIYAN11)+factor(GAOXUEYA12)+factor(TANGNIAOBING13)+factor(FEIBING14)+factor(XINGZHANGBING15)"
BIANMI24 ~ CDAI23.1 + CDAI23.2 + factor(GANBING16) + DANBAIZHI17 + 
    TANSHUI18 + XIANWEI19 + ZHIFANG20 + SHUIFEN21 + NENGLIANG22 + 
    AGE2 + factor(XINBIE1) + factor(ZHONGZU3) + factor(JIAOYU4) + 
    factor(HUNYING5) + factor(PIR6) + factor(BMI7) + factor(YIYU8) + 
    factor(YUNDONG9) + factor(DRINK10) + factor(XIYAN11) + factor(GAOXUEYA12) + 
    factor(TANGNIAOBING13) + factor(FEIBING14) + factor(XINGZHANGBING15)
<environment: 0x0000000024637c98>

Call:
glm(formula = formula(fml), family = "binomial", data = wdtmp, 
    weights = wdtmp$weights)

Deviance Residuals: 
    Min       1Q   Median       3Q      Max  
-1.2506  -0.5282  -0.3927  -0.2772   2.9508  

Coefficients:
                           Estimate Std. Error z value Pr(>|z|)    
(Intercept)              -1.325e+00  3.963e-01  -3.343 0.000829 ***
CDAI23.1                 -1.027e-01  3.820e-02  -2.689 0.007166 ** 
CDAI23.2                 -3.727e-02  1.571e-02  -2.372 0.017672 *  
factor(GANBING16)2        2.317e-01  1.947e-01   1.190 0.233973    
DANBAIZHI17               4.528e-03  2.601e-03   1.741 0.081770 .  
TANSHUI18                 6.378e-03  1.508e-03   4.229 2.34e-05 ***
XIANWEI19                -2.075e-02  6.484e-03  -3.200 0.001375 ** 
ZHIFANG20                 5.912e-03  3.671e-03   1.610 0.107344    
SHUIFEN21                -1.212e-04  3.649e-05  -3.322 0.000894 ***
NENGLIANG22              -9.973e-04  3.670e-04  -2.717 0.006584 ** 
AGE2                     -6.207e-03  2.572e-03  -2.413 0.015810 *  
factor(XINBIE1)2          8.908e-01  8.038e-02  11.082  < 2e-16 ***
factor(ZHONGZU3)2         3.119e-01  1.314e-01   2.374 0.017585 *  
factor(ZHONGZU3)3         2.279e-01  1.048e-01   2.174 0.029712 *  
factor(ZHONGZU3)4         5.629e-01  1.126e-01   5.000 5.74e-07 ***
factor(ZHONGZU3)5         1.085e-01  1.938e-01   0.560 0.575619    
factor(JIAOYU4)2         -5.135e-02  8.814e-02  -0.583 0.560173    
factor(JIAOYU4)3         -4.002e-01  8.583e-02  -4.663 3.12e-06 ***
factor(HUNYING5)2         4.943e-02  8.238e-02   0.600 0.548434    
factor(HUNYING5)3         2.415e-02  9.329e-02   0.259 0.795777    
factor(PIR6)2            -1.387e-01  6.939e-02  -1.999 0.045563 *  
factor(BMI7)2            -1.781e-01  7.992e-02  -2.228 0.025852 *  
factor(BMI7)3            -4.187e-01  8.277e-02  -5.059 4.22e-07 ***
factor(YIYU8)2           -6.263e-01  9.690e-02  -6.463 1.03e-10 ***
factor(YUNDONG9)2        -1.189e-01  1.003e-01  -1.185 0.235906    
factor(DRINK10)2          1.099e-01  7.275e-02   1.510 0.130916    
factor(XIYAN11)2         -1.425e-01  1.055e-01  -1.351 0.176787    
factor(XIYAN11)3          9.402e-02  8.646e-02   1.087 0.276848    
factor(GAOXUEYA12)2       1.824e-01  7.654e-02   2.383 0.017152 *  
factor(TANGNIAOBING13)2  -1.190e-02  1.014e-01  -0.117 0.906562    
factor(FEIBING14)2       -1.062e-01  8.604e-02  -1.234 0.217231    
factor(XINGZHANGBING15)2 -2.320e-01  1.357e-01  -1.710 0.087239 .  
---
Signif. codes:  0 '***' 0.001 '**' 0.01 '*' 0.05 '.' 0.1 ' ' 1

(Dispersion parameter for binomial family taken to be 1)

    Null deviance: 7492.0  on 10903  degrees of freedom
Residual deviance: 6899.9  on 10872  degrees of freedom
AIC: 6963.9

Number of Fisher Scoring iterations: 5

[1] "BIANMI24 ~ CDAI23.1+CDAI23.2 + DANBAIZHI17+TANSHUI18+XIANWEI19+ZHIFANG20+SHUIFEN21+NENGLIANG22+AGE2+factor(XINBIE1)+factor(ZHONGZU3)+factor(JIAOYU4)+factor(HUNYING5)+factor(PIR6)+factor(BMI7)+factor(YIYU8)+factor(YUNDONG9)+factor(DRINK10)+factor(XIYAN11)+factor(GAOXUEYA12)+factor(TANGNIAOBING13)+factor(FEIBING14)+factor(GANBING16)*factor(XINGZHANGBING15)"
BIANMI24 ~ CDAI23.1 + CDAI23.2 + DANBAIZHI17 + TANSHUI18 + XIANWEI19 + 
    ZHIFANG20 + SHUIFEN21 + NENGLIANG22 + AGE2 + factor(XINBIE1) + 
    factor(ZHONGZU3) + factor(JIAOYU4) + factor(HUNYING5) + factor(PIR6) + 
    factor(BMI7) + factor(YIYU8) + factor(YUNDONG9) + factor(DRINK10) + 
    factor(XIYAN11) + factor(GAOXUEYA12) + factor(TANGNIAOBING13) + 
    factor(FEIBING14) + factor(GANBING16) * factor(XINGZHANGBING15)
<environment: 0x000000002438eab0>

Call:
glm(formula = formula(fml), family = "binomial", data = wdtmp, 
    weights = wdtmp$weights)

Deviance Residuals: 
    Min       1Q   Median       3Q      Max  
-1.2511  -0.5278  -0.3927  -0.2772   2.9510  

Coefficients:
                                              Estimate Std. Error z value
(Intercept)                                 -1.520e+00  5.540e-01  -2.743
CDAI23.1                                    -1.029e-01  3.818e-02  -2.695
CDAI23.2                                    -3.725e-02  1.571e-02  -2.372
DANBAIZHI17                                  4.520e-03  2.601e-03   1.738
TANSHUI18                                    6.371e-03  1.508e-03   4.226
XIANWEI19                                   -2.073e-02  6.482e-03  -3.198
ZHIFANG20                                    5.904e-03  3.671e-03   1.608
SHUIFEN21                                   -1.213e-04  3.649e-05  -3.325
NENGLIANG22                                 -9.962e-04  3.670e-04  -2.715
AGE2                                        -6.229e-03  2.572e-03  -2.422
factor(XINBIE1)2                             8.903e-01  8.038e-02  11.075
factor(ZHONGZU3)2                            3.132e-01  1.314e-01   2.384
factor(ZHONGZU3)3                            2.285e-01  1.049e-01   2.179
factor(ZHONGZU3)4                            5.634e-01  1.126e-01   5.004
factor(ZHONGZU3)5                            1.096e-01  1.938e-01   0.566
factor(JIAOYU4)2                            -5.154e-02  8.815e-02  -0.585
factor(JIAOYU4)3                            -4.011e-01  8.584e-02  -4.673
factor(HUNYING5)2                            4.861e-02  8.240e-02   0.590
factor(HUNYING5)3                            2.426e-02  9.329e-02   0.260
factor(PIR6)2                               -1.385e-01  6.939e-02  -1.996
factor(BMI7)2                               -1.785e-01  7.992e-02  -2.234
factor(BMI7)3                               -4.189e-01  8.277e-02  -5.060
factor(YIYU8)2                              -6.282e-01  9.696e-02  -6.479
factor(YUNDONG9)2                           -1.185e-01  1.003e-01  -1.182
factor(DRINK10)2                             1.099e-01  7.275e-02   1.511
factor(XIYAN11)2                            -1.429e-01  1.055e-01  -1.354
factor(XIYAN11)3                             9.444e-02  8.646e-02   1.092
factor(GAOXUEYA12)2                          1.826e-01  7.654e-02   2.385
factor(TANGNIAOBING13)2                     -1.162e-02  1.014e-01  -0.115
factor(FEIBING14)2                          -1.065e-01  8.604e-02  -1.237
factor(GANBING16)2                           4.428e-01  4.592e-01   0.964
factor(XINGZHANGBING15)2                     1.455e-02  4.989e-01   0.029
factor(GANBING16)2:factor(XINGZHANGBING15)2 -2.606e-01  5.059e-01  -0.515
                                            Pr(>|z|)    
(Intercept)                                 0.006088 ** 
CDAI23.1                                    0.007039 ** 
CDAI23.2                                    0.017712 *  
DANBAIZHI17                                 0.082245 .  
TANSHUI18                                   2.38e-05 ***
XIANWEI19                                   0.001382 ** 
ZHIFANG20                                   0.107762    
SHUIFEN21                                   0.000886 ***
NENGLIANG22                                 0.006637 ** 
AGE2                                        0.015443 *  
factor(XINBIE1)2                             < 2e-16 ***
factor(ZHONGZU3)2                           0.017111 *  
factor(ZHONGZU3)3                           0.029337 *  
factor(ZHONGZU3)4                           5.62e-07 ***
factor(ZHONGZU3)5                           0.571628    
factor(JIAOYU4)2                            0.558756    
factor(JIAOYU4)3                            2.97e-06 ***
factor(HUNYING5)2                           0.555220    
factor(HUNYING5)3                           0.794866    
factor(PIR6)2                               0.045906 *  
factor(BMI7)2                               0.025513 *  
factor(BMI7)3                               4.18e-07 ***
factor(YIYU8)2                              9.22e-11 ***
factor(YUNDONG9)2                           0.237146    
factor(DRINK10)2                            0.130851    
factor(XIYAN11)2                            0.175882    
factor(XIYAN11)3                            0.274707    
factor(GAOXUEYA12)2                         0.017079 *  
factor(TANGNIAOBING13)2                     0.908771    
factor(FEIBING14)2                          0.215974    
factor(GANBING16)2                          0.334844    
factor(XINGZHANGBING15)2                    0.976733    
factor(GANBING16)2:factor(XINGZHANGBING15)2 0.606402    
---
Signif. codes:  0 '***' 0.001 '**' 0.01 '*' 0.05 '.' 0.1 ' ' 1

(Dispersion parameter for binomial family taken to be 1)

    Null deviance: 7492.0  on 10903  degrees of freedom
Residual deviance: 6899.6  on 10871  degrees of freedom
AIC: 6965.6

Number of Fisher Scoring iterations: 5

[1] "BIANMI24 ~ CDAI23.1+CDAI23.2 + factor(GANBING16)+TANSHUI18+XIANWEI19+ZHIFANG20+SHUIFEN21+NENGLIANG22+AGE2+factor(XINBIE1)+factor(ZHONGZU3)+factor(JIAOYU4)+factor(HUNYING5)+factor(PIR6)+factor(BMI7)+factor(YIYU8)+factor(YUNDONG9)+factor(DRINK10)+factor(XIYAN11)+factor(GAOXUEYA12)+factor(TANGNIAOBING13)+factor(FEIBING14)+DANBAIZHI17*factor(XINGZHANGBING15)"
BIANMI24 ~ CDAI23.1 + CDAI23.2 + factor(GANBING16) + TANSHUI18 + 
    XIANWEI19 + ZHIFANG20 + SHUIFEN21 + NENGLIANG22 + AGE2 + 
    factor(XINBIE1) + factor(ZHONGZU3) + factor(JIAOYU4) + factor(HUNYING5) + 
    factor(PIR6) + factor(BMI7) + factor(YIYU8) + factor(YUNDONG9) + 
    factor(DRINK10) + factor(XIYAN11) + factor(GAOXUEYA12) + 
    factor(TANGNIAOBING13) + factor(FEIBING14) + DANBAIZHI17 * 
    factor(XINGZHANGBING15)
<environment: 0x000000002469af98>

Call:
glm(formula = formula(fml), family = "binomial", data = wdtmp, 
    weights = wdtmp$weights)

Deviance Residuals: 
    Min       1Q   Median       3Q      Max  
-1.2508  -0.5271  -0.3925  -0.2771   2.9498  

Coefficients:
                                       Estimate Std. Error z value Pr(>|z|)    
(Intercept)                          -9.579e-01  5.740e-01  -1.669 0.095147 .  
CDAI23.1                             -7.651e-02  4.740e-02  -1.614 0.106488    
CDAI23.2                             -3.935e-02  1.594e-02  -2.469 0.013540 *  
factor(GANBING16)2                    2.302e-01  1.947e-01   1.182 0.237156    
TANSHUI18                             6.382e-03  1.509e-03   4.231 2.33e-05 ***
XIANWEI19                            -2.068e-02  6.485e-03  -3.189 0.001429 ** 
ZHIFANG20                             5.968e-03  3.673e-03   1.625 0.104234    
SHUIFEN21                            -1.218e-04  3.651e-05  -3.336 0.000849 ***
NENGLIANG22                          -1.001e-03  3.672e-04  -2.725 0.006429 ** 
AGE2                                 -6.182e-03  2.573e-03  -2.403 0.016274 *  
factor(XINBIE1)2                      8.899e-01  8.036e-02  11.074  < 2e-16 ***
factor(ZHONGZU3)2                     3.109e-01  1.314e-01   2.366 0.017989 *  
factor(ZHONGZU3)3                     2.281e-01  1.049e-01   2.175 0.029602 *  
factor(ZHONGZU3)4                     5.631e-01  1.126e-01   5.001 5.71e-07 ***
factor(ZHONGZU3)5                     1.102e-01  1.938e-01   0.569 0.569455    
factor(JIAOYU4)2                     -5.220e-02  8.815e-02  -0.592 0.553789    
factor(JIAOYU4)3                     -3.994e-01  8.584e-02  -4.653 3.26e-06 ***
factor(HUNYING5)2                     4.817e-02  8.241e-02   0.585 0.558854    
factor(HUNYING5)3                     2.286e-02  9.331e-02   0.245 0.806453    
factor(PIR6)2                        -1.385e-01  6.939e-02  -1.996 0.045978 *  
factor(BMI7)2                        -1.780e-01  7.992e-02  -2.227 0.025926 *  
factor(BMI7)3                        -4.179e-01  8.277e-02  -5.049 4.45e-07 ***
factor(YIYU8)2                       -6.304e-01  9.701e-02  -6.498 8.14e-11 ***
factor(YUNDONG9)2                    -1.182e-01  1.003e-01  -1.178 0.238620    
factor(DRINK10)2                      1.092e-01  7.277e-02   1.501 0.133317    
factor(XIYAN11)2                     -1.403e-01  1.056e-01  -1.328 0.184072    
factor(XIYAN11)3                      9.493e-02  8.648e-02   1.098 0.272291    
factor(GAOXUEYA12)2                   1.832e-01  7.656e-02   2.393 0.016722 *  
factor(TANGNIAOBING13)2              -1.139e-02  1.014e-01  -0.112 0.910586    
factor(FEIBING14)2                   -1.077e-01  8.606e-02  -1.251 0.210876    
DANBAIZHI17                          -6.396e-04  6.487e-03  -0.099 0.921461    
factor(XINGZHANGBING15)2             -6.216e-01  4.625e-01  -1.344 0.178935    
DANBAIZHI17:factor(XINGZHANGBING15)2  5.539e-03  6.362e-03   0.871 0.383982    
---
Signif. codes:  0 '***' 0.001 '**' 0.01 '*' 0.05 '.' 0.1 ' ' 1

(Dispersion parameter for binomial family taken to be 1)

    Null deviance: 7492.0  on 10903  degrees of freedom
Residual deviance: 6899.1  on 10871  degrees of freedom
AIC: 6965.1

Number of Fisher Scoring iterations: 5

[1] "BIANMI24 ~ CDAI23.1+CDAI23.2 + factor(GANBING16)+DANBAIZHI17+XIANWEI19+ZHIFANG20+SHUIFEN21+NENGLIANG22+AGE2+factor(XINBIE1)+factor(ZHONGZU3)+factor(JIAOYU4)+factor(HUNYING5)+factor(PIR6)+factor(BMI7)+factor(YIYU8)+factor(YUNDONG9)+factor(DRINK10)+factor(XIYAN11)+factor(GAOXUEYA12)+factor(TANGNIAOBING13)+factor(FEIBING14)+TANSHUI18*factor(XINGZHANGBING15)"
BIANMI24 ~ CDAI23.1 + CDAI23.2 + factor(GANBING16) + DANBAIZHI17 + 
    XIANWEI19 + ZHIFANG20 + SHUIFEN21 + NENGLIANG22 + AGE2 + 
    factor(XINBIE1) + factor(ZHONGZU3) + factor(JIAOYU4) + factor(HUNYING5) + 
    factor(PIR6) + factor(BMI7) + factor(YIYU8) + factor(YUNDONG9) + 
    factor(DRINK10) + factor(XIYAN11) + factor(GAOXUEYA12) + 
    factor(TANGNIAOBING13) + factor(FEIBING14) + TANSHUI18 * 
    factor(XINGZHANGBING15)
<environment: 0x00000000246a5e48>

Call:
glm(formula = formula(fml), family = "binomial", data = wdtmp, 
    weights = wdtmp$weights)

Deviance Residuals: 
    Min       1Q   Median       3Q      Max  
-1.2577  -0.5272  -0.3927  -0.2774   2.9472  

Coefficients:
                                     Estimate Std. Error z value Pr(>|z|)    
(Intercept)                        -1.837e+00  5.413e-01  -3.393 0.000691 ***
CDAI23.1                           -1.337e-01  4.488e-02  -2.979 0.002896 ** 
CDAI23.2                           -3.495e-02  1.575e-02  -2.219 0.026502 *  
factor(GANBING16)2                  2.373e-01  1.948e-01   1.218 0.223254    
DANBAIZHI17                         4.531e-03  2.601e-03   1.742 0.081460 .  
XIANWEI19                          -2.092e-02  6.487e-03  -3.226 0.001258 ** 
ZHIFANG20                           5.862e-03  3.672e-03   1.597 0.110377    
SHUIFEN21                          -1.212e-04  3.649e-05  -3.321 0.000898 ***
NENGLIANG22                        -9.943e-04  3.671e-04  -2.709 0.006758 ** 
AGE2                               -6.262e-03  2.572e-03  -2.435 0.014901 *  
factor(XINBIE1)2                    8.914e-01  8.044e-02  11.082  < 2e-16 ***
factor(ZHONGZU3)2                   3.117e-01  1.314e-01   2.372 0.017671 *  
factor(ZHONGZU3)3                   2.267e-01  1.048e-01   2.162 0.030581 *  
factor(ZHONGZU3)4                   5.634e-01  1.126e-01   5.004 5.62e-07 ***
factor(ZHONGZU3)5                   1.039e-01  1.938e-01   0.536 0.591979    
factor(JIAOYU4)2                   -4.904e-02  8.818e-02  -0.556 0.578113    
factor(JIAOYU4)3                   -4.012e-01  8.584e-02  -4.674 2.95e-06 ***
factor(HUNYING5)2                   5.022e-02  8.238e-02   0.610 0.542127    
factor(HUNYING5)3                   2.536e-02  9.332e-02   0.272 0.785836    
factor(PIR6)2                      -1.388e-01  6.942e-02  -1.999 0.045589 *  
factor(BMI7)2                      -1.809e-01  7.995e-02  -2.263 0.023643 *  
factor(BMI7)3                      -4.205e-01  8.279e-02  -5.079 3.79e-07 ***
factor(YIYU8)2                     -6.260e-01  9.694e-02  -6.458 1.06e-10 ***
factor(YUNDONG9)2                  -1.203e-01  1.003e-01  -1.200 0.230314    
factor(DRINK10)2                    1.122e-01  7.276e-02   1.542 0.123114    
factor(XIYAN11)2                   -1.481e-01  1.056e-01  -1.402 0.160929    
factor(XIYAN11)3                    9.160e-02  8.646e-02   1.059 0.289394    
factor(GAOXUEYA12)2                 1.835e-01  7.652e-02   2.398 0.016478 *  
factor(TANGNIAOBING13)2            -2.080e-02  1.015e-01  -0.205 0.837540    
factor(FEIBING14)2                 -1.045e-01  8.609e-02  -1.214 0.224875    
TANSHUI18                           8.656e-03  2.202e-03   3.930 8.49e-05 ***
factor(XINGZHANGBING15)2            3.238e-01  4.212e-01   0.769 0.442049    
TANSHUI18:factor(XINGZHANGBING15)2 -2.426e-03  1.712e-03  -1.416 0.156649    
---
Signif. codes:  0 '***' 0.001 '**' 0.01 '*' 0.05 '.' 0.1 ' ' 1

(Dispersion parameter for binomial family taken to be 1)

    Null deviance: 7492.0  on 10903  degrees of freedom
Residual deviance: 6897.9  on 10871  degrees of freedom
AIC: 6963.9

Number of Fisher Scoring iterations: 5

[1] "BIANMI24 ~ CDAI23.1+CDAI23.2 + factor(GANBING16)+DANBAIZHI17+TANSHUI18+ZHIFANG20+SHUIFEN21+NENGLIANG22+AGE2+factor(XINBIE1)+factor(ZHONGZU3)+factor(JIAOYU4)+factor(HUNYING5)+factor(PIR6)+factor(BMI7)+factor(YIYU8)+factor(YUNDONG9)+factor(DRINK10)+factor(XIYAN11)+factor(GAOXUEYA12)+factor(TANGNIAOBING13)+factor(FEIBING14)+XIANWEI19*factor(XINGZHANGBING15)"
BIANMI24 ~ CDAI23.1 + CDAI23.2 + factor(GANBING16) + DANBAIZHI17 + 
    TANSHUI18 + ZHIFANG20 + SHUIFEN21 + NENGLIANG22 + AGE2 + 
    factor(XINBIE1) + factor(ZHONGZU3) + factor(JIAOYU4) + factor(HUNYING5) + 
    factor(PIR6) + factor(BMI7) + factor(YIYU8) + factor(YUNDONG9) + 
    factor(DRINK10) + factor(XIYAN11) + factor(GAOXUEYA12) + 
    factor(TANGNIAOBING13) + factor(FEIBING14) + XIANWEI19 * 
    factor(XINGZHANGBING15)
<environment: 0x000000002469c8f0>

Call:
glm(formula = formula(fml), family = "binomial", data = wdtmp, 
    weights = wdtmp$weights)

Deviance Residuals: 
    Min       1Q   Median       3Q      Max  
-1.2527  -0.5276  -0.3927  -0.2776   2.9505  

Coefficients:
                                     Estimate Std. Error z value Pr(>|z|)    
(Intercept)                        -1.487e+00  4.950e-01  -3.004 0.002665 ** 
CDAI23.1                           -1.170e-01  4.668e-02  -2.507 0.012172 *  
CDAI23.2                           -3.607e-02  1.584e-02  -2.277 0.022770 *  
factor(GANBING16)2                  2.320e-01  1.947e-01   1.192 0.233438    
DANBAIZHI17                         4.531e-03  2.601e-03   1.742 0.081529 .  
TANSHUI18                           6.386e-03  1.508e-03   4.234 2.30e-05 ***
ZHIFANG20                           5.943e-03  3.672e-03   1.618 0.105617    
SHUIFEN21                          -1.212e-04  3.649e-05  -3.322 0.000894 ***
NENGLIANG22                        -9.990e-04  3.672e-04  -2.721 0.006512 ** 
AGE2                               -6.205e-03  2.572e-03  -2.412 0.015845 *  
factor(XINBIE1)2                    8.920e-01  8.043e-02  11.090  < 2e-16 ***
factor(ZHONGZU3)2                   3.116e-01  1.314e-01   2.372 0.017689 *  
factor(ZHONGZU3)3                   2.268e-01  1.049e-01   2.162 0.030596 *  
factor(ZHONGZU3)4                   5.619e-01  1.126e-01   4.990 6.02e-07 ***
factor(ZHONGZU3)5                   1.078e-01  1.938e-01   0.556 0.577906    
factor(JIAOYU4)2                   -5.239e-02  8.816e-02  -0.594 0.552365    
factor(JIAOYU4)3                   -4.003e-01  8.582e-02  -4.665 3.09e-06 ***
factor(HUNYING5)2                   4.896e-02  8.237e-02   0.594 0.552283    
factor(HUNYING5)3                   2.319e-02  9.332e-02   0.249 0.803720    
factor(PIR6)2                      -1.391e-01  6.939e-02  -2.004 0.045035 *  
factor(BMI7)2                      -1.782e-01  7.992e-02  -2.229 0.025781 *  
factor(BMI7)3                      -4.190e-01  8.277e-02  -5.062 4.15e-07 ***
factor(YIYU8)2                     -6.282e-01  9.696e-02  -6.479 9.21e-11 ***
factor(YUNDONG9)2                  -1.184e-01  1.003e-01  -1.181 0.237621    
factor(DRINK10)2                    1.090e-01  7.277e-02   1.498 0.134032    
factor(XIYAN11)2                   -1.430e-01  1.055e-01  -1.355 0.175557    
factor(XIYAN11)3                    9.431e-02  8.646e-02   1.091 0.275350    
factor(GAOXUEYA12)2                 1.823e-01  7.654e-02   2.382 0.017232 *  
factor(TANGNIAOBING13)2            -1.194e-02  1.014e-01  -0.118 0.906200    
factor(FEIBING14)2                 -1.065e-01  8.604e-02  -1.238 0.215712    
XIANWEI19                          -1.026e-02  2.000e-02  -0.513 0.608111    
factor(XINGZHANGBING15)2           -5.374e-02  3.526e-01  -0.152 0.878865    
XIANWEI19:factor(XINGZHANGBING15)2 -1.145e-02  2.071e-02  -0.553 0.580230    
---
Signif. codes:  0 '***' 0.001 '**' 0.01 '*' 0.05 '.' 0.1 ' ' 1

(Dispersion parameter for binomial family taken to be 1)

    Null deviance: 7492.0  on 10903  degrees of freedom
Residual deviance: 6899.6  on 10871  degrees of freedom
AIC: 6965.6

Number of Fisher Scoring iterations: 5

[1] "BIANMI24 ~ CDAI23.1+CDAI23.2 + factor(GANBING16)+DANBAIZHI17+TANSHUI18+XIANWEI19+SHUIFEN21+NENGLIANG22+AGE2+factor(XINBIE1)+factor(ZHONGZU3)+factor(JIAOYU4)+factor(HUNYING5)+factor(PIR6)+factor(BMI7)+factor(YIYU8)+factor(YUNDONG9)+factor(DRINK10)+factor(XIYAN11)+factor(GAOXUEYA12)+factor(TANGNIAOBING13)+factor(FEIBING14)+ZHIFANG20*factor(XINGZHANGBING15)"
BIANMI24 ~ CDAI23.1 + CDAI23.2 + factor(GANBING16) + DANBAIZHI17 + 
    TANSHUI18 + XIANWEI19 + SHUIFEN21 + NENGLIANG22 + AGE2 + 
    factor(XINBIE1) + factor(ZHONGZU3) + factor(JIAOYU4) + factor(HUNYING5) + 
    factor(PIR6) + factor(BMI7) + factor(YIYU8) + factor(YUNDONG9) + 
    factor(DRINK10) + factor(XIYAN11) + factor(GAOXUEYA12) + 
    factor(TANGNIAOBING13) + factor(FEIBING14) + ZHIFANG20 * 
    factor(XINGZHANGBING15)
<environment: 0x0000000024697f18>

Call:
glm(formula = formula(fml), family = "binomial", data = wdtmp, 
    weights = wdtmp$weights)

Deviance Residuals: 
    Min       1Q   Median       3Q      Max  
-1.2501  -0.5282  -0.3927  -0.2772   2.9509  

Coefficients:
                                     Estimate Std. Error z value Pr(>|z|)    
(Intercept)                        -1.301e+00  4.922e-01  -2.643 0.008226 ** 
CDAI23.1                           -1.013e-01  4.189e-02  -2.418 0.015597 *  
CDAI23.2                           -3.739e-02  1.579e-02  -2.369 0.017855 *  
factor(GANBING16)2                  2.316e-01  1.947e-01   1.189 0.234253    
DANBAIZHI17                         4.528e-03  2.601e-03   1.741 0.081747 .  
TANSHUI18                           6.378e-03  1.508e-03   4.230 2.34e-05 ***
XIANWEI19                          -2.075e-02  6.484e-03  -3.200 0.001374 ** 
SHUIFEN21                          -1.212e-04  3.649e-05  -3.321 0.000898 ***
NENGLIANG22                        -9.977e-04  3.671e-04  -2.718 0.006566 ** 
AGE2                               -6.205e-03  2.572e-03  -2.413 0.015842 *  
factor(XINBIE1)2                    8.906e-01  8.039e-02  11.078  < 2e-16 ***
factor(ZHONGZU3)2                   3.120e-01  1.314e-01   2.375 0.017559 *  
factor(ZHONGZU3)3                   2.280e-01  1.049e-01   2.175 0.029645 *  
factor(ZHONGZU3)4                   5.630e-01  1.126e-01   5.000 5.73e-07 ***
factor(ZHONGZU3)5                   1.089e-01  1.938e-01   0.562 0.574163    
factor(JIAOYU4)2                   -5.152e-02  8.817e-02  -0.584 0.559012    
factor(JIAOYU4)3                   -4.002e-01  8.583e-02  -4.663 3.11e-06 ***
factor(HUNYING5)2                   4.939e-02  8.238e-02   0.600 0.548805    
factor(HUNYING5)3                   2.400e-02  9.331e-02   0.257 0.796976    
factor(PIR6)2                      -1.388e-01  6.940e-02  -2.001 0.045436 *  
factor(BMI7)2                      -1.780e-01  7.992e-02  -2.227 0.025930 *  
factor(BMI7)3                      -4.186e-01  8.278e-02  -5.057 4.27e-07 ***
factor(YIYU8)2                     -6.265e-01  9.693e-02  -6.463 1.02e-10 ***
factor(YUNDONG9)2                  -1.187e-01  1.003e-01  -1.184 0.236480    
factor(DRINK10)2                    1.098e-01  7.277e-02   1.508 0.131494    
factor(XIYAN11)2                   -1.425e-01  1.055e-01  -1.350 0.177051    
factor(XIYAN11)3                    9.406e-02  8.646e-02   1.088 0.276627    
factor(GAOXUEYA12)2                 1.825e-01  7.655e-02   2.384 0.017112 *  
factor(TANGNIAOBING13)2            -1.180e-02  1.014e-01  -0.116 0.907304    
factor(FEIBING14)2                 -1.062e-01  8.604e-02  -1.234 0.217253    
ZHIFANG20                           5.560e-03  5.648e-03   0.984 0.324903    
factor(XINGZHANGBING15)2           -2.578e-01  3.420e-01  -0.754 0.451077    
ZHIFANG20:factor(XINGZHANGBING15)2  3.854e-04  4.709e-03   0.082 0.934769    
---
Signif. codes:  0 '***' 0.001 '**' 0.01 '*' 0.05 '.' 0.1 ' ' 1

(Dispersion parameter for binomial family taken to be 1)

    Null deviance: 7492.0  on 10903  degrees of freedom
Residual deviance: 6899.8  on 10871  degrees of freedom
AIC: 6965.8

Number of Fisher Scoring iterations: 5

[1] "BIANMI24 ~ CDAI23.1+CDAI23.2 + factor(GANBING16)+DANBAIZHI17+TANSHUI18+XIANWEI19+ZHIFANG20+NENGLIANG22+AGE2+factor(XINBIE1)+factor(ZHONGZU3)+factor(JIAOYU4)+factor(HUNYING5)+factor(PIR6)+factor(BMI7)+factor(YIYU8)+factor(YUNDONG9)+factor(DRINK10)+factor(XIYAN11)+factor(GAOXUEYA12)+factor(TANGNIAOBING13)+factor(FEIBING14)+SHUIFEN21*factor(XINGZHANGBING15)"
BIANMI24 ~ CDAI23.1 + CDAI23.2 + factor(GANBING16) + DANBAIZHI17 + 
    TANSHUI18 + XIANWEI19 + ZHIFANG20 + NENGLIANG22 + AGE2 + 
    factor(XINBIE1) + factor(ZHONGZU3) + factor(JIAOYU4) + factor(HUNYING5) + 
    factor(PIR6) + factor(BMI7) + factor(YIYU8) + factor(YUNDONG9) + 
    factor(DRINK10) + factor(XIYAN11) + factor(GAOXUEYA12) + 
    factor(TANGNIAOBING13) + factor(FEIBING14) + SHUIFEN21 * 
    factor(XINGZHANGBING15)
<environment: 0x00000000246a4b80>

Call:
glm(formula = formula(fml), family = "binomial", data = wdtmp, 
    weights = wdtmp$weights)

Deviance Residuals: 
    Min       1Q   Median       3Q      Max  
-1.2557  -0.5276  -0.3920  -0.2770   2.9528  

Coefficients:
                                     Estimate Std. Error z value Pr(>|z|)    
(Intercept)                        -1.691e+00  4.937e-01  -3.425 0.000615 ***
CDAI23.1                           -1.204e-01  4.103e-02  -2.933 0.003354 ** 
CDAI23.2                           -3.616e-02  1.572e-02  -2.300 0.021445 *  
factor(GANBING16)2                  2.338e-01  1.947e-01   1.201 0.229857    
DANBAIZHI17                         4.557e-03  2.599e-03   1.753 0.079576 .  
TANSHUI18                           6.352e-03  1.505e-03   4.222 2.43e-05 ***
XIANWEI19                          -2.083e-02  6.485e-03  -3.212 0.001317 ** 
ZHIFANG20                           5.777e-03  3.664e-03   1.577 0.114860    
NENGLIANG22                        -9.884e-04  3.661e-04  -2.700 0.006942 ** 
AGE2                               -6.105e-03  2.572e-03  -2.374 0.017620 *  
factor(XINBIE1)2                    8.894e-01  8.038e-02  11.065  < 2e-16 ***
factor(ZHONGZU3)2                   3.136e-01  1.314e-01   2.387 0.016989 *  
factor(ZHONGZU3)3                   2.293e-01  1.049e-01   2.186 0.028791 *  
factor(ZHONGZU3)4                   5.633e-01  1.126e-01   5.003 5.63e-07 ***
factor(ZHONGZU3)5                   1.073e-01  1.938e-01   0.554 0.579777    
factor(JIAOYU4)2                   -5.303e-02  8.815e-02  -0.602 0.547413    
factor(JIAOYU4)3                   -4.011e-01  8.582e-02  -4.674 2.96e-06 ***
factor(HUNYING5)2                   4.798e-02  8.238e-02   0.582 0.560267    
factor(HUNYING5)3                   2.502e-02  9.331e-02   0.268 0.788637    
factor(PIR6)2                      -1.379e-01  6.939e-02  -1.987 0.046891 *  
factor(BMI7)2                      -1.785e-01  7.992e-02  -2.234 0.025510 *  
factor(BMI7)3                      -4.190e-01  8.279e-02  -5.061 4.17e-07 ***
factor(YIYU8)2                     -6.265e-01  9.689e-02  -6.466 1.01e-10 ***
factor(YUNDONG9)2                  -1.199e-01  1.003e-01  -1.195 0.231935    
factor(DRINK10)2                    1.109e-01  7.274e-02   1.524 0.127484    
factor(XIYAN11)2                   -1.439e-01  1.055e-01  -1.364 0.172652    
factor(XIYAN11)3                    9.387e-02  8.647e-02   1.086 0.277662    
factor(GAOXUEYA12)2                 1.831e-01  7.656e-02   2.392 0.016753 *  
factor(TANGNIAOBING13)2            -8.018e-03  1.015e-01  -0.079 0.937034    
factor(FEIBING14)2                 -1.034e-01  8.612e-02  -1.201 0.229844    
SHUIFEN21                           2.041e-05  1.170e-04   0.174 0.861548    
factor(XINGZHANGBING15)2            1.516e-01  3.364e-01   0.451 0.652110    
SHUIFEN21:factor(XINGZHANGBING15)2 -1.538e-04  1.214e-04  -1.267 0.205183    
---
Signif. codes:  0 '***' 0.001 '**' 0.01 '*' 0.05 '.' 0.1 ' ' 1

(Dispersion parameter for binomial family taken to be 1)

    Null deviance: 7492.0  on 10903  degrees of freedom
Residual deviance: 6898.3  on 10871  degrees of freedom
AIC: 6964.3

Number of Fisher Scoring iterations: 5

[1] "BIANMI24 ~ CDAI23.1+CDAI23.2 + factor(GANBING16)+DANBAIZHI17+TANSHUI18+XIANWEI19+ZHIFANG20+SHUIFEN21+AGE2+factor(XINBIE1)+factor(ZHONGZU3)+factor(JIAOYU4)+factor(HUNYING5)+factor(PIR6)+factor(BMI7)+factor(YIYU8)+factor(YUNDONG9)+factor(DRINK10)+factor(XIYAN11)+factor(GAOXUEYA12)+factor(TANGNIAOBING13)+factor(FEIBING14)+NENGLIANG22*factor(XINGZHANGBING15)"
BIANMI24 ~ CDAI23.1 + CDAI23.2 + factor(GANBING16) + DANBAIZHI17 + 
    TANSHUI18 + XIANWEI19 + ZHIFANG20 + SHUIFEN21 + AGE2 + factor(XINBIE1) + 
    factor(ZHONGZU3) + factor(JIAOYU4) + factor(HUNYING5) + factor(PIR6) + 
    factor(BMI7) + factor(YIYU8) + factor(YUNDONG9) + factor(DRINK10) + 
    factor(XIYAN11) + factor(GAOXUEYA12) + factor(TANGNIAOBING13) + 
    factor(FEIBING14) + NENGLIANG22 * factor(XINGZHANGBING15)
<environment: 0x0000000024694580>

Call:
glm(formula = formula(fml), family = "binomial", data = wdtmp, 
    weights = wdtmp$weights)

Deviance Residuals: 
    Min       1Q   Median       3Q      Max  
-1.2531  -0.5280  -0.3925  -0.2774   2.9514  

Coefficients:
                                       Estimate Std. Error z value Pr(>|z|)    
(Intercept)                          -1.511e+00  5.791e-01  -2.610 0.009058 ** 
CDAI23.1                             -1.142e-01  4.657e-02  -2.453 0.014178 *  
CDAI23.2                             -3.636e-02  1.582e-02  -2.298 0.021544 *  
factor(GANBING16)2                    2.333e-01  1.947e-01   1.198 0.230857    
DANBAIZHI17                           4.525e-03  2.600e-03   1.740 0.081829 .  
TANSHUI18                             6.377e-03  1.507e-03   4.231 2.33e-05 ***
XIANWEI19                            -2.078e-02  6.484e-03  -3.204 0.001354 ** 
ZHIFANG20                             5.869e-03  3.671e-03   1.599 0.109857    
SHUIFEN21                            -1.212e-04  3.649e-05  -3.321 0.000897 ***
AGE2                                 -6.222e-03  2.572e-03  -2.419 0.015544 *  
factor(XINBIE1)2                      8.912e-01  8.041e-02  11.084  < 2e-16 ***
factor(ZHONGZU3)2                     3.118e-01  1.314e-01   2.373 0.017629 *  
factor(ZHONGZU3)3                     2.275e-01  1.049e-01   2.170 0.030011 *  
factor(ZHONGZU3)4                     5.629e-01  1.126e-01   5.000 5.74e-07 ***
factor(ZHONGZU3)5                     1.064e-01  1.938e-01   0.549 0.582925    
factor(JIAOYU4)2                     -5.049e-02  8.817e-02  -0.573 0.566859    
factor(JIAOYU4)3                     -4.004e-01  8.583e-02  -4.665 3.09e-06 ***
factor(HUNYING5)2                     5.000e-02  8.238e-02   0.607 0.543848    
factor(HUNYING5)3                     2.498e-02  9.332e-02   0.268 0.788908    
factor(PIR6)2                        -1.384e-01  6.940e-02  -1.995 0.046091 *  
factor(BMI7)2                        -1.787e-01  7.993e-02  -2.236 0.025346 *  
factor(BMI7)3                        -4.193e-01  8.278e-02  -5.065 4.09e-07 ***
factor(YIYU8)2                       -6.253e-01  9.693e-02  -6.451 1.11e-10 ***
factor(YUNDONG9)2                    -1.194e-01  1.003e-01  -1.191 0.233681    
factor(DRINK10)2                      1.108e-01  7.277e-02   1.522 0.127963    
factor(XIYAN11)2                     -1.439e-01  1.056e-01  -1.363 0.172978    
factor(XIYAN11)3                      9.338e-02  8.647e-02   1.080 0.280162    
factor(GAOXUEYA12)2                   1.825e-01  7.653e-02   2.384 0.017123 *  
factor(TANGNIAOBING13)2              -1.390e-02  1.014e-01  -0.137 0.891004    
factor(FEIBING14)2                   -1.057e-01  8.606e-02  -1.228 0.219395    
NENGLIANG22                          -8.905e-04  4.380e-04  -2.033 0.042048 *  
factor(XINGZHANGBING15)2             -3.151e-02  4.728e-01  -0.067 0.946862    
NENGLIANG22:factor(XINGZHANGBING15)2 -1.117e-04  2.511e-04  -0.445 0.656294    
---
Signif. codes:  0 '***' 0.001 '**' 0.01 '*' 0.05 '.' 0.1 ' ' 1

(Dispersion parameter for binomial family taken to be 1)

    Null deviance: 7492.0  on 10903  degrees of freedom
Residual deviance: 6899.7  on 10871  degrees of freedom
AIC: 6965.7

Number of Fisher Scoring iterations: 5

[1] "BIANMI24 ~ CDAI23.1+CDAI23.2 + factor(GANBING16)+DANBAIZHI17+TANSHUI18+XIANWEI19+ZHIFANG20+SHUIFEN21+NENGLIANG22+factor(XINBIE1)+factor(ZHONGZU3)+factor(JIAOYU4)+factor(HUNYING5)+factor(PIR6)+factor(BMI7)+factor(YIYU8)+factor(YUNDONG9)+factor(DRINK10)+factor(XIYAN11)+factor(GAOXUEYA12)+factor(TANGNIAOBING13)+factor(FEIBING14)+AGE2*factor(XINGZHANGBING15)"
BIANMI24 ~ CDAI23.1 + CDAI23.2 + factor(GANBING16) + DANBAIZHI17 + 
    TANSHUI18 + XIANWEI19 + ZHIFANG20 + SHUIFEN21 + NENGLIANG22 + 
    factor(XINBIE1) + factor(ZHONGZU3) + factor(JIAOYU4) + factor(HUNYING5) + 
    factor(PIR6) + factor(BMI7) + factor(YIYU8) + factor(YUNDONG9) + 
    factor(DRINK10) + factor(XIYAN11) + factor(GAOXUEYA12) + 
    factor(TANGNIAOBING13) + factor(FEIBING14) + AGE2 * factor(XINGZHANGBING15)
<environment: 0x0000000024697ee0>

Call:
glm(formula = formula(fml), family = "binomial", data = wdtmp, 
    weights = wdtmp$weights)

Deviance Residuals: 
    Min       1Q   Median       3Q      Max  
-1.2364  -0.5283  -0.3925  -0.2768   2.9511  

Coefficients:
                                Estimate Std. Error z value Pr(>|z|)    
(Intercept)                   -2.235e-01  6.036e-01  -0.370 0.711214    
CDAI23.1                      -1.001e-01  3.824e-02  -2.618 0.008840 ** 
CDAI23.2                      -3.737e-02  1.570e-02  -2.380 0.017310 *  
factor(GANBING16)2             2.438e-01  1.951e-01   1.250 0.211455    
DANBAIZHI17                    4.509e-03  2.601e-03   1.733 0.083032 .  
TANSHUI18                      6.376e-03  1.509e-03   4.225 2.39e-05 ***
XIANWEI19                     -2.069e-02  6.482e-03  -3.192 0.001413 ** 
ZHIFANG20                      5.864e-03  3.674e-03   1.596 0.110440    
SHUIFEN21                     -1.232e-04  3.654e-05  -3.373 0.000745 ***
NENGLIANG22                   -9.932e-04  3.674e-04  -2.704 0.006860 ** 
factor(XINBIE1)2               8.876e-01  8.039e-02  11.042  < 2e-16 ***
factor(ZHONGZU3)2              3.107e-01  1.314e-01   2.364 0.018086 *  
factor(ZHONGZU3)3              2.345e-01  1.049e-01   2.235 0.025406 *  
factor(ZHONGZU3)4              5.606e-01  1.127e-01   4.975 6.51e-07 ***
factor(ZHONGZU3)5              1.054e-01  1.939e-01   0.544 0.586679    
factor(JIAOYU4)2              -4.950e-02  8.822e-02  -0.561 0.574737    
factor(JIAOYU4)3              -4.009e-01  8.587e-02  -4.668 3.03e-06 ***
factor(HUNYING5)2              5.168e-02  8.236e-02   0.627 0.530353    
factor(HUNYING5)3              3.557e-02  9.346e-02   0.381 0.703521    
factor(PIR6)2                 -1.410e-01  6.945e-02  -2.030 0.042397 *  
factor(BMI7)2                 -1.765e-01  7.994e-02  -2.208 0.027228 *  
factor(BMI7)3                 -4.214e-01  8.282e-02  -5.088 3.62e-07 ***
factor(YIYU8)2                -6.137e-01  9.716e-02  -6.317 2.68e-10 ***
factor(YUNDONG9)2             -1.186e-01  1.003e-01  -1.183 0.236935    
factor(DRINK10)2               1.140e-01  7.278e-02   1.566 0.117400    
factor(XIYAN11)2              -1.487e-01  1.056e-01  -1.409 0.158926    
factor(XIYAN11)3               9.608e-02  8.643e-02   1.112 0.266295    
factor(GAOXUEYA12)2            1.937e-01  7.666e-02   2.527 0.011495 *  
factor(TANGNIAOBING13)2       -1.552e-02  1.014e-01  -0.153 0.878262    
factor(FEIBING14)2            -9.899e-02  8.626e-02  -1.148 0.251167    
AGE2                          -2.353e-02  7.717e-03  -3.049 0.002299 ** 
factor(XINGZHANGBING15)2      -1.424e+00  5.124e-01  -2.779 0.005455 ** 
AGE2:factor(XINGZHANGBING15)2  1.853e-02  7.797e-03   2.377 0.017451 *  
---
Signif. codes:  0 '***' 0.001 '**' 0.01 '*' 0.05 '.' 0.1 ' ' 1

(Dispersion parameter for binomial family taken to be 1)

    Null deviance: 7492.0  on 10903  degrees of freedom
Residual deviance: 6894.3  on 10871  degrees of freedom
AIC: 6960.3

Number of Fisher Scoring iterations: 5

[1] "BIANMI24 ~ CDAI23.1+CDAI23.2 + factor(GANBING16)+DANBAIZHI17+TANSHUI18+XIANWEI19+ZHIFANG20+SHUIFEN21+NENGLIANG22+AGE2+factor(ZHONGZU3)+factor(JIAOYU4)+factor(HUNYING5)+factor(PIR6)+factor(BMI7)+factor(YIYU8)+factor(YUNDONG9)+factor(DRINK10)+factor(XIYAN11)+factor(GAOXUEYA12)+factor(TANGNIAOBING13)+factor(FEIBING14)+factor(XINBIE1)*factor(XINGZHANGBING15)"
BIANMI24 ~ CDAI23.1 + CDAI23.2 + factor(GANBING16) + DANBAIZHI17 + 
    TANSHUI18 + XIANWEI19 + ZHIFANG20 + SHUIFEN21 + NENGLIANG22 + 
    AGE2 + factor(ZHONGZU3) + factor(JIAOYU4) + factor(HUNYING5) + 
    factor(PIR6) + factor(BMI7) + factor(YIYU8) + factor(YUNDONG9) + 
    factor(DRINK10) + factor(XIYAN11) + factor(GAOXUEYA12) + 
    factor(TANGNIAOBING13) + factor(FEIBING14) + factor(XINBIE1) * 
    factor(XINGZHANGBING15)
<environment: 0x00000000246aba40>

Call:
glm(formula = formula(fml), family = "binomial", data = wdtmp, 
    weights = wdtmp$weights)

Deviance Residuals: 
    Min       1Q   Median       3Q      Max  
-1.2533  -0.5282  -0.3927  -0.2769   2.9518  

Coefficients:
                                            Estimate Std. Error z value
(Intercept)                               -1.263e+00  4.072e-01  -3.101
CDAI23.1                                  -1.068e-01  3.885e-02  -2.750
CDAI23.2                                  -3.697e-02  1.571e-02  -2.353
factor(GANBING16)2                         2.341e-01  1.947e-01   1.203
DANBAIZHI17                                4.533e-03  2.601e-03   1.743
TANSHUI18                                  6.364e-03  1.508e-03   4.221
XIANWEI19                                 -2.084e-02  6.486e-03  -3.213
ZHIFANG20                                  5.836e-03  3.672e-03   1.589
SHUIFEN21                                 -1.205e-04  3.649e-05  -3.302
NENGLIANG22                               -9.908e-04  3.670e-04  -2.700
AGE2                                      -6.244e-03  2.573e-03  -2.427
factor(ZHONGZU3)2                          3.120e-01  1.314e-01   2.375
factor(ZHONGZU3)3                          2.271e-01  1.048e-01   2.166
factor(ZHONGZU3)4                          5.631e-01  1.126e-01   5.002
factor(ZHONGZU3)5                          1.075e-01  1.938e-01   0.555
factor(JIAOYU4)2                          -5.038e-02  8.815e-02  -0.572
factor(JIAOYU4)3                          -4.008e-01  8.583e-02  -4.669
factor(HUNYING5)2                          5.257e-02  8.248e-02   0.637
factor(HUNYING5)3                          2.534e-02  9.332e-02   0.272
factor(PIR6)2                             -1.383e-01  6.940e-02  -1.994
factor(BMI7)2                             -1.777e-01  7.992e-02  -2.223
factor(BMI7)3                             -4.195e-01  8.278e-02  -5.068
factor(YIYU8)2                            -6.247e-01  9.691e-02  -6.446
factor(YUNDONG9)2                         -1.213e-01  1.004e-01  -1.209
factor(DRINK10)2                           1.122e-01  7.283e-02   1.540
factor(XIYAN11)2                          -1.407e-01  1.056e-01  -1.332
factor(XIYAN11)3                           9.599e-02  8.654e-02   1.109
factor(GAOXUEYA12)2                        1.798e-01  7.662e-02   2.347
factor(TANGNIAOBING13)2                   -1.218e-02  1.013e-01  -0.120
factor(FEIBING14)2                        -1.063e-01  8.603e-02  -1.236
factor(XINBIE1)2                           7.600e-01  2.197e-01   3.459
factor(XINGZHANGBING15)2                  -3.109e-01  1.819e-01  -1.709
factor(XINBIE1)2:factor(XINGZHANGBING15)2  1.471e-01  2.304e-01   0.639
                                          Pr(>|z|)    
(Intercept)                               0.001929 ** 
CDAI23.1                                  0.005960 ** 
CDAI23.2                                  0.018609 *  
factor(GANBING16)2                        0.229137    
DANBAIZHI17                               0.081315 .  
TANSHUI18                                 2.43e-05 ***
XIANWEI19                                 0.001315 ** 
ZHIFANG20                                 0.112028    
SHUIFEN21                                 0.000961 ***
NENGLIANG22                               0.006942 ** 
AGE2                                      0.015224 *  
factor(ZHONGZU3)2                         0.017560 *  
factor(ZHONGZU3)3                         0.030276 *  
factor(ZHONGZU3)4                         5.68e-07 ***
factor(ZHONGZU3)5                         0.579216    
factor(JIAOYU4)2                          0.567626    
factor(JIAOYU4)3                          3.02e-06 ***
factor(HUNYING5)2                         0.523909    
factor(HUNYING5)3                         0.785957    
factor(PIR6)2                             0.046200 *  
factor(BMI7)2                             0.026215 *  
factor(BMI7)3                             4.03e-07 ***
factor(YIYU8)2                            1.15e-10 ***
factor(YUNDONG9)2                         0.226717    
factor(DRINK10)2                          0.123532    
factor(XIYAN11)2                          0.182749    
factor(XIYAN11)3                          0.267373    
factor(GAOXUEYA12)2                       0.018948 *  
factor(TANGNIAOBING13)2                   0.904336    
factor(FEIBING14)2                        0.216518    
factor(XINBIE1)2                          0.000543 ***
factor(XINGZHANGBING15)2                  0.087505 .  
factor(XINBIE1)2:factor(XINGZHANGBING15)2 0.523050    
---
Signif. codes:  0 '***' 0.001 '**' 0.01 '*' 0.05 '.' 0.1 ' ' 1

(Dispersion parameter for binomial family taken to be 1)

    Null deviance: 7492.0  on 10903  degrees of freedom
Residual deviance: 6899.4  on 10871  degrees of freedom
AIC: 6965.4

Number of Fisher Scoring iterations: 5

[1] "BIANMI24 ~ CDAI23.1+CDAI23.2 + factor(GANBING16)+DANBAIZHI17+TANSHUI18+XIANWEI19+ZHIFANG20+SHUIFEN21+NENGLIANG22+AGE2+factor(XINBIE1)+factor(JIAOYU4)+factor(HUNYING5)+factor(PIR6)+factor(BMI7)+factor(YIYU8)+factor(YUNDONG9)+factor(DRINK10)+factor(XIYAN11)+factor(GAOXUEYA12)+factor(TANGNIAOBING13)+factor(FEIBING14)+factor(ZHONGZU3)*factor(XINGZHANGBING15)"
BIANMI24 ~ CDAI23.1 + CDAI23.2 + factor(GANBING16) + DANBAIZHI17 + 
    TANSHUI18 + XIANWEI19 + ZHIFANG20 + SHUIFEN21 + NENGLIANG22 + 
    AGE2 + factor(XINBIE1) + factor(JIAOYU4) + factor(HUNYING5) + 
    factor(PIR6) + factor(BMI7) + factor(YIYU8) + factor(YUNDONG9) + 
    factor(DRINK10) + factor(XIYAN11) + factor(GAOXUEYA12) + 
    factor(TANGNIAOBING13) + factor(FEIBING14) + factor(ZHONGZU3) * 
    factor(XINGZHANGBING15)
<environment: 0x0000000024776090>

Call:
glm(formula = formula(fml), family = "binomial", data = wdtmp, 
    weights = wdtmp$weights)

Deviance Residuals: 
    Min       1Q   Median       3Q      Max  
-1.2647  -0.5277  -0.3916  -0.2758   2.9387  

Coefficients:
                                             Estimate Std. Error z value
(Intercept)                                -1.535e+00  5.263e-01  -2.916
CDAI23.1                                   -1.052e-01  3.904e-02  -2.695
CDAI23.2                                   -3.811e-02  1.572e-02  -2.424
factor(GANBING16)2                          2.536e-01  1.964e-01   1.291
DANBAIZHI17                                 4.532e-03  2.601e-03   1.742
TANSHUI18                                   6.352e-03  1.510e-03   4.208
XIANWEI19                                  -2.077e-02  6.491e-03  -3.200
ZHIFANG20                                   5.773e-03  3.677e-03   1.570
SHUIFEN21                                  -1.217e-04  3.654e-05  -3.330
NENGLIANG22                                -9.867e-04  3.675e-04  -2.685
AGE2                                       -5.976e-03  2.571e-03  -2.325
factor(XINBIE1)2                            8.858e-01  8.045e-02  11.010
factor(JIAOYU4)2                           -4.919e-02  8.826e-02  -0.557
factor(JIAOYU4)3                           -3.992e-01  8.595e-02  -4.644
factor(HUNYING5)2                           5.046e-02  8.249e-02   0.612
factor(HUNYING5)3                           2.334e-02  9.334e-02   0.250
factor(PIR6)2                              -1.410e-01  6.948e-02  -2.029
factor(BMI7)2                              -1.719e-01  7.998e-02  -2.149
factor(BMI7)3                              -4.186e-01  8.289e-02  -5.050
factor(YIYU8)2                             -6.199e-01  9.707e-02  -6.385
factor(YUNDONG9)2                          -1.220e-01  1.004e-01  -1.215
factor(DRINK10)2                            1.161e-01  7.292e-02   1.592
factor(XIYAN11)2                           -1.425e-01  1.056e-01  -1.349
factor(XIYAN11)3                            1.018e-01  8.658e-02   1.176
factor(GAOXUEYA12)2                         1.916e-01  7.672e-02   2.498
factor(TANGNIAOBING13)2                    -7.662e-03  1.017e-01  -0.075
factor(FEIBING14)2                         -9.797e-02  8.633e-02  -1.135
factor(ZHONGZU3)2                           1.175e+00  5.245e-01   2.240
factor(ZHONGZU3)3                           1.694e-01  4.006e-01   0.423
factor(ZHONGZU3)4                           9.009e-01  4.232e-01   2.129
factor(ZHONGZU3)5                           1.179e+00  6.521e-01   1.808
factor(XINGZHANGBING15)2                   -7.677e-02  3.911e-01  -0.196
factor(ZHONGZU3)2:factor(XINGZHANGBING15)2 -9.179e-01  5.404e-01  -1.699
factor(ZHONGZU3)3:factor(XINGZHANGBING15)2  7.898e-02  4.093e-01   0.193
factor(ZHONGZU3)4:factor(XINGZHANGBING15)2 -3.620e-01  4.345e-01  -0.833
factor(ZHONGZU3)5:factor(XINGZHANGBING15)2 -1.157e+00  6.814e-01  -1.698
                                           Pr(>|z|)    
(Intercept)                                0.003543 ** 
CDAI23.1                                   0.007036 ** 
CDAI23.2                                   0.015352 *  
factor(GANBING16)2                         0.196592    
DANBAIZHI17                                0.081445 .  
TANSHUI18                                  2.58e-05 ***
XIANWEI19                                  0.001372 ** 
ZHIFANG20                                  0.116435    
SHUIFEN21                                  0.000868 ***
NENGLIANG22                                0.007255 ** 
AGE2                                       0.020094 *  
factor(XINBIE1)2                            < 2e-16 ***
factor(JIAOYU4)2                           0.577327    
factor(JIAOYU4)3                           3.42e-06 ***
factor(HUNYING5)2                          0.540726    
factor(HUNYING5)3                          0.802556    
factor(PIR6)2                              0.042464 *  
factor(BMI7)2                              0.031648 *  
factor(BMI7)3                              4.42e-07 ***
factor(YIYU8)2                             1.71e-10 ***
factor(YUNDONG9)2                          0.224191    
factor(DRINK10)2                           0.111362    
factor(XIYAN11)2                           0.177264    
factor(XIYAN11)3                           0.239428    
factor(GAOXUEYA12)2                        0.012489 *  
factor(TANGNIAOBING13)2                    0.939953    
factor(FEIBING14)2                         0.256449    
factor(ZHONGZU3)2                          0.025105 *  
factor(ZHONGZU3)3                          0.672405    
factor(ZHONGZU3)4                          0.033260 *  
factor(ZHONGZU3)5                          0.070600 .  
factor(XINGZHANGBING15)2                   0.844395    
factor(ZHONGZU3)2:factor(XINGZHANGBING15)2 0.089388 .  
factor(ZHONGZU3)3:factor(XINGZHANGBING15)2 0.846980    
factor(ZHONGZU3)4:factor(XINGZHANGBING15)2 0.404733    
factor(ZHONGZU3)5:factor(XINGZHANGBING15)2 0.089571 .  
---
Signif. codes:  0 '***' 0.001 '**' 0.01 '*' 0.05 '.' 0.1 ' ' 1

(Dispersion parameter for binomial family taken to be 1)

    Null deviance: 7492.0  on 10903  degrees of freedom
Residual deviance: 6890.2  on 10868  degrees of freedom
AIC: 6962.2

Number of Fisher Scoring iterations: 5

[1] "BIANMI24 ~ CDAI23.1+CDAI23.2 + factor(GANBING16)+DANBAIZHI17+TANSHUI18+XIANWEI19+ZHIFANG20+SHUIFEN21+NENGLIANG22+AGE2+factor(XINBIE1)+factor(ZHONGZU3)+factor(HUNYING5)+factor(PIR6)+factor(BMI7)+factor(YIYU8)+factor(YUNDONG9)+factor(DRINK10)+factor(XIYAN11)+factor(GAOXUEYA12)+factor(TANGNIAOBING13)+factor(FEIBING14)+factor(JIAOYU4)*factor(XINGZHANGBING15)"
BIANMI24 ~ CDAI23.1 + CDAI23.2 + factor(GANBING16) + DANBAIZHI17 + 
    TANSHUI18 + XIANWEI19 + ZHIFANG20 + SHUIFEN21 + NENGLIANG22 + 
    AGE2 + factor(XINBIE1) + factor(ZHONGZU3) + factor(HUNYING5) + 
    factor(PIR6) + factor(BMI7) + factor(YIYU8) + factor(YUNDONG9) + 
    factor(DRINK10) + factor(XIYAN11) + factor(GAOXUEYA12) + 
    factor(TANGNIAOBING13) + factor(FEIBING14) + factor(JIAOYU4) * 
    factor(XINGZHANGBING15)
<environment: 0x000000002469d940>

Call:
glm(formula = formula(fml), family = "binomial", data = wdtmp, 
    weights = wdtmp$weights)

Deviance Residuals: 
    Min       1Q   Median       3Q      Max  
-1.2475  -0.5276  -0.3927  -0.2766   2.9513  

Coefficients:
                                            Estimate Std. Error z value
(Intercept)                               -1.202e+00  4.106e-01  -2.928
CDAI23.1                                  -1.029e-01  3.854e-02  -2.670
CDAI23.2                                  -3.728e-02  1.572e-02  -2.371
factor(GANBING16)2                         2.302e-01  1.950e-01   1.181
DANBAIZHI17                                4.480e-03  2.600e-03   1.723
TANSHUI18                                  6.327e-03  1.507e-03   4.197
XIANWEI19                                 -2.038e-02  6.489e-03  -3.141
ZHIFANG20                                  5.803e-03  3.670e-03   1.581
SHUIFEN21                                 -1.209e-04  3.649e-05  -3.312
NENGLIANG22                               -9.880e-04  3.668e-04  -2.694
AGE2                                      -6.189e-03  2.575e-03  -2.404
factor(XINBIE1)2                           8.949e-01  8.048e-02  11.119
factor(ZHONGZU3)2                          3.140e-01  1.314e-01   2.389
factor(ZHONGZU3)3                          2.288e-01  1.049e-01   2.180
factor(ZHONGZU3)4                          5.610e-01  1.127e-01   4.979
factor(ZHONGZU3)5                          1.065e-01  1.940e-01   0.549
factor(HUNYING5)2                          4.965e-02  8.242e-02   0.602
factor(HUNYING5)3                          2.552e-02  9.331e-02   0.273
factor(PIR6)2                             -1.403e-01  6.942e-02  -2.020
factor(BMI7)2                             -1.764e-01  7.993e-02  -2.207
factor(BMI7)3                             -4.179e-01  8.281e-02  -5.047
factor(YIYU8)2                            -6.214e-01  9.699e-02  -6.408
factor(YUNDONG9)2                         -1.226e-01  1.003e-01  -1.222
factor(DRINK10)2                           1.093e-01  7.279e-02   1.502
factor(XIYAN11)2                          -1.443e-01  1.056e-01  -1.367
factor(XIYAN11)3                           9.497e-02  8.652e-02   1.098
factor(GAOXUEYA12)2                        1.841e-01  7.653e-02   2.405
factor(TANGNIAOBING13)2                   -1.735e-02  1.014e-01  -0.171
factor(FEIBING14)2                        -1.085e-01  8.613e-02  -1.259
factor(JIAOYU4)2                          -5.251e-01  2.769e-01  -1.896
factor(JIAOYU4)3                          -4.143e-01  2.452e-01  -1.690
factor(XINGZHANGBING15)2                  -3.708e-01  1.903e-01  -1.948
factor(JIAOYU4)2:factor(XINGZHANGBING15)2  5.239e-01  2.904e-01   1.804
factor(JIAOYU4)3:factor(XINGZHANGBING15)2  2.430e-02  2.580e-01   0.094
                                          Pr(>|z|)    
(Intercept)                               0.003417 ** 
CDAI23.1                                  0.007589 ** 
CDAI23.2                                  0.017748 *  
factor(GANBING16)2                        0.237749    
DANBAIZHI17                               0.084823 .  
TANSHUI18                                 2.70e-05 ***
XIANWEI19                                 0.001681 ** 
ZHIFANG20                                 0.113844    
SHUIFEN21                                 0.000925 ***
NENGLIANG22                               0.007063 ** 
AGE2                                      0.016226 *  
factor(XINBIE1)2                           < 2e-16 ***
factor(ZHONGZU3)2                         0.016875 *  
factor(ZHONGZU3)3                         0.029232 *  
factor(ZHONGZU3)4                         6.39e-07 ***
factor(ZHONGZU3)5                         0.582863    
factor(HUNYING5)2                         0.546915    
factor(HUNYING5)3                         0.784499    
factor(PIR6)2                             0.043335 *  
factor(BMI7)2                             0.027296 *  
factor(BMI7)3                             4.49e-07 ***
factor(YIYU8)2                            1.48e-10 ***
factor(YUNDONG9)2                         0.221577    
factor(DRINK10)2                          0.133118    
factor(XIYAN11)2                          0.171641    
factor(XIYAN11)3                          0.272371    
factor(GAOXUEYA12)2                       0.016160 *  
factor(TANGNIAOBING13)2                   0.864190    
factor(FEIBING14)2                        0.207886    
factor(JIAOYU4)2                          0.057939 .  
factor(JIAOYU4)3                          0.091059 .  
factor(XINGZHANGBING15)2                  0.051389 .  
factor(JIAOYU4)2:factor(XINGZHANGBING15)2 0.071175 .  
factor(JIAOYU4)3:factor(XINGZHANGBING15)2 0.924935    
---
Signif. codes:  0 '***' 0.001 '**' 0.01 '*' 0.05 '.' 0.1 ' ' 1

(Dispersion parameter for binomial family taken to be 1)

    Null deviance: 7492  on 10903  degrees of freedom
Residual deviance: 6896  on 10870  degrees of freedom
AIC: 6964

Number of Fisher Scoring iterations: 5

[1] "BIANMI24 ~ CDAI23.1+CDAI23.2 + factor(GANBING16)+DANBAIZHI17+TANSHUI18+XIANWEI19+ZHIFANG20+SHUIFEN21+NENGLIANG22+AGE2+factor(XINBIE1)+factor(ZHONGZU3)+factor(JIAOYU4)+factor(PIR6)+factor(BMI7)+factor(YIYU8)+factor(YUNDONG9)+factor(DRINK10)+factor(XIYAN11)+factor(GAOXUEYA12)+factor(TANGNIAOBING13)+factor(FEIBING14)+factor(HUNYING5)*factor(XINGZHANGBING15)"
BIANMI24 ~ CDAI23.1 + CDAI23.2 + factor(GANBING16) + DANBAIZHI17 + 
    TANSHUI18 + XIANWEI19 + ZHIFANG20 + SHUIFEN21 + NENGLIANG22 + 
    AGE2 + factor(XINBIE1) + factor(ZHONGZU3) + factor(JIAOYU4) + 
    factor(PIR6) + factor(BMI7) + factor(YIYU8) + factor(YUNDONG9) + 
    factor(DRINK10) + factor(XIYAN11) + factor(GAOXUEYA12) + 
    factor(TANGNIAOBING13) + factor(FEIBING14) + factor(HUNYING5) * 
    factor(XINGZHANGBING15)
<environment: 0x000000002469ff68>

Call:
glm(formula = formula(fml), family = "binomial", data = wdtmp, 
    weights = wdtmp$weights)

Deviance Residuals: 
    Min       1Q   Median       3Q      Max  
-1.2395  -0.5279  -0.3919  -0.2775   2.9463  

Coefficients:
                                             Estimate Std. Error z value
(Intercept)                                -1.385e+00  4.087e-01  -3.389
CDAI23.1                                   -1.023e-01  3.820e-02  -2.678
CDAI23.2                                   -3.741e-02  1.571e-02  -2.381
factor(GANBING16)2                          2.447e-01  1.955e-01   1.252
DANBAIZHI17                                 4.497e-03  2.602e-03   1.729
TANSHUI18                                   6.357e-03  1.509e-03   4.213
XIANWEI19                                  -2.087e-02  6.483e-03  -3.220
ZHIFANG20                                   5.886e-03  3.673e-03   1.602
SHUIFEN21                                  -1.214e-04  3.649e-05  -3.327
NENGLIANG22                                -9.906e-04  3.673e-04  -2.697
AGE2                                       -6.372e-03  2.575e-03  -2.474
factor(XINBIE1)2                            8.885e-01  8.049e-02  11.038
factor(ZHONGZU3)2                           3.045e-01  1.315e-01   2.315
factor(ZHONGZU3)3                           2.301e-01  1.049e-01   2.194
factor(ZHONGZU3)4                           5.574e-01  1.127e-01   4.944
factor(ZHONGZU3)5                           1.058e-01  1.939e-01   0.546
factor(JIAOYU4)2                           -5.141e-02  8.820e-02  -0.583
factor(JIAOYU4)3                           -4.003e-01  8.591e-02  -4.660
factor(PIR6)2                              -1.381e-01  6.945e-02  -1.989
factor(BMI7)2                              -1.791e-01  7.995e-02  -2.240
factor(BMI7)3                              -4.233e-01  8.287e-02  -5.107
factor(YIYU8)2                             -6.185e-01  9.713e-02  -6.368
factor(YUNDONG9)2                          -1.185e-01  1.003e-01  -1.181
factor(DRINK10)2                            1.148e-01  7.283e-02   1.576
factor(XIYAN11)2                           -1.456e-01  1.055e-01  -1.380
factor(XIYAN11)3                            9.278e-02  8.647e-02   1.073
factor(GAOXUEYA12)2                         1.841e-01  7.655e-02   2.405
factor(TANGNIAOBING13)2                    -1.730e-02  1.014e-01  -0.171
factor(FEIBING14)2                         -1.098e-01  8.612e-02  -1.275
factor(HUNYING5)2                           4.618e-02  2.254e-01   0.205
factor(HUNYING5)3                           8.538e-01  3.929e-01   2.173
factor(XINGZHANGBING15)2                   -1.695e-01  1.763e-01  -0.962
factor(HUNYING5)2:factor(XINGZHANGBING15)2  1.362e-02  2.393e-01   0.057
factor(HUNYING5)3:factor(XINGZHANGBING15)2 -8.657e-01  4.014e-01  -2.157
                                           Pr(>|z|)    
(Intercept)                                0.000701 ***
CDAI23.1                                   0.007406 ** 
CDAI23.2                                   0.017245 *  
factor(GANBING16)2                         0.210709    
DANBAIZHI17                                0.083873 .  
TANSHUI18                                  2.53e-05 ***
XIANWEI19                                  0.001284 ** 
ZHIFANG20                                  0.109060    
SHUIFEN21                                  0.000879 ***
NENGLIANG22                                0.006994 ** 
AGE2                                       0.013359 *  
factor(XINBIE1)2                            < 2e-16 ***
factor(ZHONGZU3)2                          0.020614 *  
factor(ZHONGZU3)3                          0.028245 *  
factor(ZHONGZU3)4                          7.65e-07 ***
factor(ZHONGZU3)5                          0.585316    
factor(JIAOYU4)2                           0.559981    
factor(JIAOYU4)3                           3.17e-06 ***
factor(PIR6)2                              0.046743 *  
factor(BMI7)2                              0.025094 *  
factor(BMI7)3                              3.27e-07 ***
factor(YIYU8)2                             1.92e-10 ***
factor(YUNDONG9)2                          0.237501    
factor(DRINK10)2                           0.114950    
factor(XIYAN11)2                           0.167689    
factor(XIYAN11)3                           0.283288    
factor(GAOXUEYA12)2                        0.016194 *  
factor(TANGNIAOBING13)2                    0.864561    
factor(FEIBING14)2                         0.202289    
factor(HUNYING5)2                          0.837632    
factor(HUNYING5)3                          0.029764 *  
factor(XINGZHANGBING15)2                   0.336173    
factor(HUNYING5)2:factor(XINGZHANGBING15)2 0.954595    
factor(HUNYING5)3:factor(XINGZHANGBING15)2 0.031019 *  
---
Signif. codes:  0 '***' 0.001 '**' 0.01 '*' 0.05 '.' 0.1 ' ' 1

(Dispersion parameter for binomial family taken to be 1)

    Null deviance: 7492.0  on 10903  degrees of freedom
Residual deviance: 6895.2  on 10870  degrees of freedom
AIC: 6963.2

Number of Fisher Scoring iterations: 5

[1] "BIANMI24 ~ CDAI23.1+CDAI23.2 + factor(GANBING16)+DANBAIZHI17+TANSHUI18+XIANWEI19+ZHIFANG20+SHUIFEN21+NENGLIANG22+AGE2+factor(XINBIE1)+factor(ZHONGZU3)+factor(JIAOYU4)+factor(HUNYING5)+factor(BMI7)+factor(YIYU8)+factor(YUNDONG9)+factor(DRINK10)+factor(XIYAN11)+factor(GAOXUEYA12)+factor(TANGNIAOBING13)+factor(FEIBING14)+factor(PIR6)*factor(XINGZHANGBING15)"
BIANMI24 ~ CDAI23.1 + CDAI23.2 + factor(GANBING16) + DANBAIZHI17 + 
    TANSHUI18 + XIANWEI19 + ZHIFANG20 + SHUIFEN21 + NENGLIANG22 + 
    AGE2 + factor(XINBIE1) + factor(ZHONGZU3) + factor(JIAOYU4) + 
    factor(HUNYING5) + factor(BMI7) + factor(YIYU8) + factor(YUNDONG9) + 
    factor(DRINK10) + factor(XIYAN11) + factor(GAOXUEYA12) + 
    factor(TANGNIAOBING13) + factor(FEIBING14) + factor(PIR6) * 
    factor(XINGZHANGBING15)
<environment: 0x0000000024696000>

Call:
glm(formula = formula(fml), family = "binomial", data = wdtmp, 
    weights = wdtmp$weights)

Deviance Residuals: 
    Min       1Q   Median       3Q      Max  
-1.2502  -0.5281  -0.3926  -0.2772   2.9507  

Coefficients:
                                         Estimate Std. Error z value Pr(>|z|)
(Intercept)                            -1.318e+00  4.072e-01  -3.237 0.001208
CDAI23.1                               -1.024e-01  3.839e-02  -2.668 0.007624
CDAI23.2                               -3.729e-02  1.571e-02  -2.373 0.017627
factor(GANBING16)2                      2.318e-01  1.947e-01   1.190 0.233914
DANBAIZHI17                             4.529e-03  2.601e-03   1.741 0.081650
TANSHUI18                               6.379e-03  1.508e-03   4.230 2.34e-05
XIANWEI19                              -2.074e-02  6.483e-03  -3.200 0.001376
ZHIFANG20                               5.910e-03  3.671e-03   1.610 0.107471
SHUIFEN21                              -1.213e-04  3.649e-05  -3.322 0.000892
NENGLIANG22                            -9.974e-04  3.670e-04  -2.717 0.006578
AGE2                                   -6.208e-03  2.572e-03  -2.414 0.015794
factor(XINBIE1)2                        8.907e-01  8.038e-02  11.081  < 2e-16
factor(ZHONGZU3)2                       3.118e-01  1.314e-01   2.373 0.017637
factor(ZHONGZU3)3                       2.278e-01  1.049e-01   2.172 0.029848
factor(ZHONGZU3)4                       5.627e-01  1.126e-01   4.996 5.84e-07
factor(ZHONGZU3)5                       1.083e-01  1.938e-01   0.559 0.576325
factor(JIAOYU4)2                       -5.132e-02  8.815e-02  -0.582 0.560394
factor(JIAOYU4)3                       -4.002e-01  8.583e-02  -4.663 3.12e-06
factor(HUNYING5)2                       4.948e-02  8.238e-02   0.601 0.548098
factor(HUNYING5)3                       2.423e-02  9.330e-02   0.260 0.795057
factor(BMI7)2                          -1.781e-01  7.992e-02  -2.228 0.025854
factor(BMI7)3                          -4.186e-01  8.279e-02  -5.056 4.27e-07
factor(YIYU8)2                         -6.260e-01  9.699e-02  -6.454 1.09e-10
factor(YUNDONG9)2                      -1.189e-01  1.003e-01  -1.186 0.235683
factor(DRINK10)2                        1.100e-01  7.277e-02   1.512 0.130604
factor(XIYAN11)2                       -1.425e-01  1.055e-01  -1.350 0.176926
factor(XIYAN11)3                        9.395e-02  8.646e-02   1.087 0.277225
factor(GAOXUEYA12)2                     1.825e-01  7.654e-02   2.384 0.017140
factor(TANGNIAOBING13)2                -1.185e-02  1.014e-01  -0.117 0.906978
factor(FEIBING14)2                     -1.061e-01  8.606e-02  -1.233 0.217749
factor(PIR6)2                          -1.531e-01  2.160e-01  -0.709 0.478454
factor(XINGZHANGBING15)2               -2.396e-01  1.731e-01  -1.384 0.166336
factor(PIR6)2:factor(XINGZHANGBING15)2  1.584e-02  2.253e-01   0.070 0.943975
                                          
(Intercept)                            ** 
CDAI23.1                               ** 
CDAI23.2                               *  
factor(GANBING16)2                        
DANBAIZHI17                            .  
TANSHUI18                              ***
XIANWEI19                              ** 
ZHIFANG20                                 
SHUIFEN21                              ***
NENGLIANG22                            ** 
AGE2                                   *  
factor(XINBIE1)2                       ***
factor(ZHONGZU3)2                      *  
factor(ZHONGZU3)3                      *  
factor(ZHONGZU3)4                      ***
factor(ZHONGZU3)5                         
factor(JIAOYU4)2                          
factor(JIAOYU4)3                       ***
factor(HUNYING5)2                         
factor(HUNYING5)3                         
factor(BMI7)2                          *  
factor(BMI7)3                          ***
factor(YIYU8)2                         ***
factor(YUNDONG9)2                         
factor(DRINK10)2                          
factor(XIYAN11)2                          
factor(XIYAN11)3                          
factor(GAOXUEYA12)2                    *  
factor(TANGNIAOBING13)2                   
factor(FEIBING14)2                        
factor(PIR6)2                             
factor(XINGZHANGBING15)2                  
factor(PIR6)2:factor(XINGZHANGBING15)2    
---
Signif. codes:  0 '***' 0.001 '**' 0.01 '*' 0.05 '.' 0.1 ' ' 1

(Dispersion parameter for binomial family taken to be 1)

    Null deviance: 7492.0  on 10903  degrees of freedom
Residual deviance: 6899.8  on 10871  degrees of freedom
AIC: 6965.8

Number of Fisher Scoring iterations: 5

[1] "BIANMI24 ~ CDAI23.1+CDAI23.2 + factor(GANBING16)+DANBAIZHI17+TANSHUI18+XIANWEI19+ZHIFANG20+SHUIFEN21+NENGLIANG22+AGE2+factor(XINBIE1)+factor(ZHONGZU3)+factor(JIAOYU4)+factor(HUNYING5)+factor(PIR6)+factor(YIYU8)+factor(YUNDONG9)+factor(DRINK10)+factor(XIYAN11)+factor(GAOXUEYA12)+factor(TANGNIAOBING13)+factor(FEIBING14)+factor(BMI7)*factor(XINGZHANGBING15)"
BIANMI24 ~ CDAI23.1 + CDAI23.2 + factor(GANBING16) + DANBAIZHI17 + 
    TANSHUI18 + XIANWEI19 + ZHIFANG20 + SHUIFEN21 + NENGLIANG22 + 
    AGE2 + factor(XINBIE1) + factor(ZHONGZU3) + factor(JIAOYU4) + 
    factor(HUNYING5) + factor(PIR6) + factor(YIYU8) + factor(YUNDONG9) + 
    factor(DRINK10) + factor(XIYAN11) + factor(GAOXUEYA12) + 
    factor(TANGNIAOBING13) + factor(FEIBING14) + factor(BMI7) * 
    factor(XINGZHANGBING15)
<environment: 0x00000000246a1f98>

Call:
glm(formula = formula(fml), family = "binomial", data = wdtmp, 
    weights = wdtmp$weights)

Deviance Residuals: 
    Min       1Q   Median       3Q      Max  
-1.2547  -0.5284  -0.3926  -0.2759   2.9456  

Coefficients:
                                         Estimate Std. Error z value Pr(>|z|)
(Intercept)                            -1.508e+00  4.436e-01  -3.400 0.000674
CDAI23.1                               -1.031e-01  3.825e-02  -2.696 0.007010
CDAI23.2                               -3.729e-02  1.571e-02  -2.374 0.017603
factor(GANBING16)2                      2.353e-01  1.948e-01   1.208 0.227128
DANBAIZHI17                             4.518e-03  2.601e-03   1.737 0.082393
TANSHUI18                               6.379e-03  1.510e-03   4.225 2.39e-05
XIANWEI19                              -2.093e-02  6.487e-03  -3.227 0.001253
ZHIFANG20                               5.872e-03  3.674e-03   1.598 0.110052
SHUIFEN21                              -1.214e-04  3.653e-05  -3.323 0.000892
NENGLIANG22                            -9.935e-04  3.675e-04  -2.704 0.006857
AGE2                                   -6.067e-03  2.572e-03  -2.359 0.018312
factor(XINBIE1)2                        8.926e-01  8.040e-02  11.102  < 2e-16
factor(ZHONGZU3)2                       3.077e-01  1.314e-01   2.342 0.019194
factor(ZHONGZU3)3                       2.256e-01  1.048e-01   2.152 0.031424
factor(ZHONGZU3)4                       5.602e-01  1.126e-01   4.975 6.53e-07
factor(ZHONGZU3)5                       9.950e-02  1.938e-01   0.513 0.607711
factor(JIAOYU4)2                       -5.317e-02  8.817e-02  -0.603 0.546472
factor(JIAOYU4)3                       -4.024e-01  8.585e-02  -4.688 2.76e-06
factor(HUNYING5)2                       4.803e-02  8.241e-02   0.583 0.559998
factor(HUNYING5)3                       2.349e-02  9.331e-02   0.252 0.801228
factor(PIR6)2                          -1.404e-01  6.941e-02  -2.023 0.043071
factor(YIYU8)2                         -6.236e-01  9.696e-02  -6.431 1.26e-10
factor(YUNDONG9)2                      -1.191e-01  1.003e-01  -1.187 0.235149
factor(DRINK10)2                        1.132e-01  7.280e-02   1.555 0.119947
factor(XIYAN11)2                       -1.402e-01  1.056e-01  -1.328 0.184247
factor(XIYAN11)3                        9.578e-02  8.652e-02   1.107 0.268260
factor(GAOXUEYA12)2                     1.784e-01  7.661e-02   2.328 0.019894
factor(TANGNIAOBING13)2                -1.746e-03  1.018e-01  -0.017 0.986315
factor(FEIBING14)2                     -1.061e-01  8.612e-02  -1.231 0.218141
factor(BMI7)2                          -2.138e-01  3.008e-01  -0.711 0.477349
factor(BMI7)3                          -3.630e-02  2.769e-01  -0.131 0.895684
factor(XINGZHANGBING15)2               -5.632e-02  2.506e-01  -0.225 0.822148
factor(BMI7)2:factor(XINGZHANGBING15)2  4.399e-02  3.114e-01   0.141 0.887646
factor(BMI7)3:factor(XINGZHANGBING15)2 -4.234e-01  2.874e-01  -1.473 0.140648
                                          
(Intercept)                            ***
CDAI23.1                               ** 
CDAI23.2                               *  
factor(GANBING16)2                        
DANBAIZHI17                            .  
TANSHUI18                              ***
XIANWEI19                              ** 
ZHIFANG20                                 
SHUIFEN21                              ***
NENGLIANG22                            ** 
AGE2                                   *  
factor(XINBIE1)2                       ***
factor(ZHONGZU3)2                      *  
factor(ZHONGZU3)3                      *  
factor(ZHONGZU3)4                      ***
factor(ZHONGZU3)5                         
factor(JIAOYU4)2                          
factor(JIAOYU4)3                       ***
factor(HUNYING5)2                         
factor(HUNYING5)3                         
factor(PIR6)2                          *  
factor(YIYU8)2                         ***
factor(YUNDONG9)2                         
factor(DRINK10)2                          
factor(XIYAN11)2                          
factor(XIYAN11)3                          
factor(GAOXUEYA12)2                    *  
factor(TANGNIAOBING13)2                   
factor(FEIBING14)2                        
factor(BMI7)2                             
factor(BMI7)3                             
factor(XINGZHANGBING15)2                  
factor(BMI7)2:factor(XINGZHANGBING15)2    
factor(BMI7)3:factor(XINGZHANGBING15)2    
---
Signif. codes:  0 '***' 0.001 '**' 0.01 '*' 0.05 '.' 0.1 ' ' 1

(Dispersion parameter for binomial family taken to be 1)

    Null deviance: 7492.0  on 10903  degrees of freedom
Residual deviance: 6895.8  on 10870  degrees of freedom
AIC: 6963.8

Number of Fisher Scoring iterations: 5

[1] "BIANMI24 ~ CDAI23.1+CDAI23.2 + factor(GANBING16)+DANBAIZHI17+TANSHUI18+XIANWEI19+ZHIFANG20+SHUIFEN21+NENGLIANG22+AGE2+factor(XINBIE1)+factor(ZHONGZU3)+factor(JIAOYU4)+factor(HUNYING5)+factor(PIR6)+factor(BMI7)+factor(YUNDONG9)+factor(DRINK10)+factor(XIYAN11)+factor(GAOXUEYA12)+factor(TANGNIAOBING13)+factor(FEIBING14)+factor(YIYU8)*factor(XINGZHANGBING15)"
BIANMI24 ~ CDAI23.1 + CDAI23.2 + factor(GANBING16) + DANBAIZHI17 + 
    TANSHUI18 + XIANWEI19 + ZHIFANG20 + SHUIFEN21 + NENGLIANG22 + 
    AGE2 + factor(XINBIE1) + factor(ZHONGZU3) + factor(JIAOYU4) + 
    factor(HUNYING5) + factor(PIR6) + factor(BMI7) + factor(YUNDONG9) + 
    factor(DRINK10) + factor(XIYAN11) + factor(GAOXUEYA12) + 
    factor(TANGNIAOBING13) + factor(FEIBING14) + factor(YIYU8) * 
    factor(XINGZHANGBING15)
<environment: 0x00000000246a0758>

Call:
glm(formula = formula(fml), family = "binomial", data = wdtmp, 
    weights = wdtmp$weights)

Deviance Residuals: 
    Min       1Q   Median       3Q      Max  
-1.2440  -0.5283  -0.3928  -0.2773   2.9508  

Coefficients:
                                          Estimate Std. Error z value Pr(>|z|)
(Intercept)                             -1.250e+00  4.308e-01  -2.901 0.003717
CDAI23.1                                -1.017e-01  3.831e-02  -2.654 0.007955
CDAI23.2                                -3.739e-02  1.571e-02  -2.380 0.017331
factor(GANBING16)2                       2.369e-01  1.952e-01   1.214 0.224873
DANBAIZHI17                              4.505e-03  2.602e-03   1.732 0.083359
TANSHUI18                                6.382e-03  1.508e-03   4.233 2.31e-05
XIANWEI19                               -2.070e-02  6.484e-03  -3.192 0.001411
ZHIFANG20                                5.908e-03  3.671e-03   1.610 0.107491
SHUIFEN21                               -1.211e-04  3.649e-05  -3.319 0.000905
NENGLIANG22                             -9.972e-04  3.669e-04  -2.718 0.006575
AGE2                                    -6.179e-03  2.572e-03  -2.402 0.016301
factor(XINBIE1)2                         8.914e-01  8.039e-02  11.088  < 2e-16
factor(ZHONGZU3)2                        3.122e-01  1.314e-01   2.376 0.017489
factor(ZHONGZU3)3                        2.284e-01  1.049e-01   2.178 0.029379
factor(ZHONGZU3)4                        5.633e-01  1.126e-01   5.003 5.65e-07
factor(ZHONGZU3)5                        1.072e-01  1.938e-01   0.553 0.580279
factor(JIAOYU4)2                        -5.056e-02  8.817e-02  -0.574 0.566301
factor(JIAOYU4)3                        -4.001e-01  8.583e-02  -4.662 3.13e-06
factor(HUNYING5)2                        4.926e-02  8.239e-02   0.598 0.549895
factor(HUNYING5)3                        2.416e-02  9.329e-02   0.259 0.795658
factor(PIR6)2                           -1.383e-01  6.940e-02  -1.992 0.046327
factor(BMI7)2                           -1.774e-01  7.993e-02  -2.220 0.026440
factor(BMI7)3                           -4.183e-01  8.278e-02  -5.053 4.34e-07
factor(YUNDONG9)2                       -1.191e-01  1.003e-01  -1.188 0.234929
factor(DRINK10)2                         1.105e-01  7.277e-02   1.519 0.128830
factor(XIYAN11)2                        -1.435e-01  1.056e-01  -1.360 0.173970
factor(XIYAN11)3                         9.267e-02  8.651e-02   1.071 0.284090
factor(GAOXUEYA12)2                      1.829e-01  7.656e-02   2.389 0.016889
factor(TANGNIAOBING13)2                 -1.136e-02  1.014e-01  -0.112 0.910806
factor(FEIBING14)2                      -1.042e-01  8.620e-02  -1.209 0.226724
factor(YIYU8)2                          -7.315e-01  2.596e-01  -2.818 0.004829
factor(XINGZHANGBING15)2                -3.300e-01  2.617e-01  -1.261 0.207235
factor(YIYU8)2:factor(XINGZHANGBING15)2  1.208e-01  2.768e-01   0.436 0.662623
                                           
(Intercept)                             ** 
CDAI23.1                                ** 
CDAI23.2                                *  
factor(GANBING16)2                         
DANBAIZHI17                             .  
TANSHUI18                               ***
XIANWEI19                               ** 
ZHIFANG20                                  
SHUIFEN21                               ***
NENGLIANG22                             ** 
AGE2                                    *  
factor(XINBIE1)2                        ***
factor(ZHONGZU3)2                       *  
factor(ZHONGZU3)3                       *  
factor(ZHONGZU3)4                       ***
factor(ZHONGZU3)5                          
factor(JIAOYU4)2                           
factor(JIAOYU4)3                        ***
factor(HUNYING5)2                          
factor(HUNYING5)3                          
factor(PIR6)2                           *  
factor(BMI7)2                           *  
factor(BMI7)3                           ***
factor(YUNDONG9)2                          
factor(DRINK10)2                           
factor(XIYAN11)2                           
factor(XIYAN11)3                           
factor(GAOXUEYA12)2                     *  
factor(TANGNIAOBING13)2                    
factor(FEIBING14)2                         
factor(YIYU8)2                          ** 
factor(XINGZHANGBING15)2                   
factor(YIYU8)2:factor(XINGZHANGBING15)2    
---
Signif. codes:  0 '***' 0.001 '**' 0.01 '*' 0.05 '.' 0.1 ' ' 1

(Dispersion parameter for binomial family taken to be 1)

    Null deviance: 7492.0  on 10903  degrees of freedom
Residual deviance: 6899.7  on 10871  degrees of freedom
AIC: 6965.7

Number of Fisher Scoring iterations: 5

[1] "BIANMI24 ~ CDAI23.1+CDAI23.2 + factor(GANBING16)+DANBAIZHI17+TANSHUI18+XIANWEI19+ZHIFANG20+SHUIFEN21+NENGLIANG22+AGE2+factor(XINBIE1)+factor(ZHONGZU3)+factor(JIAOYU4)+factor(HUNYING5)+factor(PIR6)+factor(BMI7)+factor(YIYU8)+factor(DRINK10)+factor(XIYAN11)+factor(GAOXUEYA12)+factor(TANGNIAOBING13)+factor(FEIBING14)+factor(YUNDONG9)*factor(XINGZHANGBING15)"
BIANMI24 ~ CDAI23.1 + CDAI23.2 + factor(GANBING16) + DANBAIZHI17 + 
    TANSHUI18 + XIANWEI19 + ZHIFANG20 + SHUIFEN21 + NENGLIANG22 + 
    AGE2 + factor(XINBIE1) + factor(ZHONGZU3) + factor(JIAOYU4) + 
    factor(HUNYING5) + factor(PIR6) + factor(BMI7) + factor(YIYU8) + 
    factor(DRINK10) + factor(XIYAN11) + factor(GAOXUEYA12) + 
    factor(TANGNIAOBING13) + factor(FEIBING14) + factor(YUNDONG9) * 
    factor(XINGZHANGBING15)
<environment: 0x000000002469bed0>

Call:
glm(formula = formula(fml), family = "binomial", data = wdtmp, 
    weights = wdtmp$weights)

Deviance Residuals: 
    Min       1Q   Median       3Q      Max  
-1.2495  -0.5280  -0.3926  -0.2773   2.9507  

Coefficients:
                                             Estimate Std. Error z value
(Intercept)                                -1.293e+00  5.219e-01  -2.478
CDAI23.1                                   -1.029e-01  3.824e-02  -2.690
CDAI23.2                                   -3.725e-02  1.571e-02  -2.371
factor(GANBING16)2                          2.317e-01  1.947e-01   1.190
DANBAIZHI17                                 4.529e-03  2.601e-03   1.741
TANSHUI18                                   6.380e-03  1.508e-03   4.230
XIANWEI19                                  -2.075e-02  6.484e-03  -3.201
ZHIFANG20                                   5.916e-03  3.672e-03   1.611
SHUIFEN21                                  -1.212e-04  3.649e-05  -3.321
NENGLIANG22                                -9.977e-04  3.671e-04  -2.718
AGE2                                       -6.207e-03  2.572e-03  -2.413
factor(XINBIE1)2                            8.906e-01  8.040e-02  11.077
factor(ZHONGZU3)2                           3.121e-01  1.314e-01   2.375
factor(ZHONGZU3)3                           2.281e-01  1.049e-01   2.175
factor(ZHONGZU3)4                           5.632e-01  1.126e-01   5.001
factor(ZHONGZU3)5                           1.086e-01  1.938e-01   0.561
factor(JIAOYU4)2                           -5.158e-02  8.818e-02  -0.585
factor(JIAOYU4)3                           -4.004e-01  8.585e-02  -4.664
factor(HUNYING5)2                           4.962e-02  8.240e-02   0.602
factor(HUNYING5)3                           2.420e-02  9.330e-02   0.259
factor(PIR6)2                              -1.387e-01  6.939e-02  -1.999
factor(BMI7)2                              -1.780e-01  7.992e-02  -2.228
factor(BMI7)3                              -4.187e-01  8.277e-02  -5.058
factor(YIYU8)2                             -6.262e-01  9.691e-02  -6.461
factor(DRINK10)2                            1.100e-01  7.276e-02   1.512
factor(XIYAN11)2                           -1.424e-01  1.056e-01  -1.349
factor(XIYAN11)3                            9.400e-02  8.646e-02   1.087
factor(GAOXUEYA12)2                         1.825e-01  7.655e-02   2.384
factor(TANGNIAOBING13)2                    -1.194e-02  1.014e-01  -0.118
factor(FEIBING14)2                         -1.060e-01  8.607e-02  -1.231
factor(YUNDONG9)2                          -1.540e-01  3.898e-01  -0.395
factor(XINGZHANGBING15)2                   -2.661e-01  3.896e-01  -0.683
factor(YUNDONG9)2:factor(XINGZHANGBING15)2  3.750e-02  4.024e-01   0.093
                                           Pr(>|z|)    
(Intercept)                                0.013223 *  
CDAI23.1                                   0.007145 ** 
CDAI23.2                                   0.017728 *  
factor(GANBING16)2                         0.234012    
DANBAIZHI17                                0.081689 .  
TANSHUI18                                  2.34e-05 ***
XIANWEI19                                  0.001372 ** 
ZHIFANG20                                  0.107126    
SHUIFEN21                                  0.000898 ***
NENGLIANG22                                0.006569 ** 
AGE2                                       0.015800 *  
factor(XINBIE1)2                            < 2e-16 ***
factor(ZHONGZU3)2                          0.017537 *  
factor(ZHONGZU3)3                          0.029620 *  
factor(ZHONGZU3)4                          5.72e-07 ***
factor(ZHONGZU3)5                          0.575041    
factor(JIAOYU4)2                           0.558581    
factor(JIAOYU4)3                           3.11e-06 ***
factor(HUNYING5)2                          0.547036    
factor(HUNYING5)3                          0.795373    
factor(PIR6)2                              0.045575 *  
factor(BMI7)2                              0.025911 *  
factor(BMI7)3                              4.23e-07 ***
factor(YIYU8)2                             1.04e-10 ***
factor(DRINK10)2                           0.130571    
factor(XIYAN11)2                           0.177376    
factor(XIYAN11)3                           0.276952    
factor(GAOXUEYA12)2                        0.017112 *  
factor(TANGNIAOBING13)2                    0.906225    
factor(FEIBING14)2                         0.218151    
factor(YUNDONG9)2                          0.692824    
factor(XINGZHANGBING15)2                   0.494589    
factor(YUNDONG9)2:factor(XINGZHANGBING15)2 0.925759    
---
Signif. codes:  0 '***' 0.001 '**' 0.01 '*' 0.05 '.' 0.1 ' ' 1

(Dispersion parameter for binomial family taken to be 1)

    Null deviance: 7492.0  on 10903  degrees of freedom
Residual deviance: 6899.8  on 10871  degrees of freedom
AIC: 6965.8

Number of Fisher Scoring iterations: 5

[1] "BIANMI24 ~ CDAI23.1+CDAI23.2 + factor(GANBING16)+DANBAIZHI17+TANSHUI18+XIANWEI19+ZHIFANG20+SHUIFEN21+NENGLIANG22+AGE2+factor(XINBIE1)+factor(ZHONGZU3)+factor(JIAOYU4)+factor(HUNYING5)+factor(PIR6)+factor(BMI7)+factor(YIYU8)+factor(YUNDONG9)+factor(XIYAN11)+factor(GAOXUEYA12)+factor(TANGNIAOBING13)+factor(FEIBING14)+factor(DRINK10)*factor(XINGZHANGBING15)"
BIANMI24 ~ CDAI23.1 + CDAI23.2 + factor(GANBING16) + DANBAIZHI17 + 
    TANSHUI18 + XIANWEI19 + ZHIFANG20 + SHUIFEN21 + NENGLIANG22 + 
    AGE2 + factor(XINBIE1) + factor(ZHONGZU3) + factor(JIAOYU4) + 
    factor(HUNYING5) + factor(PIR6) + factor(BMI7) + factor(YIYU8) + 
    factor(YUNDONG9) + factor(XIYAN11) + factor(GAOXUEYA12) + 
    factor(TANGNIAOBING13) + factor(FEIBING14) + factor(DRINK10) * 
    factor(XINGZHANGBING15)
<environment: 0x000000002469cd60>

Call:
glm(formula = formula(fml), family = "binomial", data = wdtmp, 
    weights = wdtmp$weights)

Deviance Residuals: 
    Min       1Q   Median       3Q      Max  
-1.2485  -0.5280  -0.3926  -0.2774   2.9514  

Coefficients:
                                            Estimate Std. Error z value
(Intercept)                               -1.371e+00  4.047e-01  -3.387
CDAI23.1                                  -1.010e-01  3.833e-02  -2.635
CDAI23.2                                  -3.737e-02  1.571e-02  -2.379
factor(GANBING16)2                         2.316e-01  1.948e-01   1.189
DANBAIZHI17                                4.529e-03  2.602e-03   1.741
TANSHUI18                                  6.401e-03  1.509e-03   4.242
XIANWEI19                                 -2.077e-02  6.484e-03  -3.204
ZHIFANG20                                  5.977e-03  3.674e-03   1.627
SHUIFEN21                                 -1.212e-04  3.649e-05  -3.322
NENGLIANG22                               -1.003e-03  3.674e-04  -2.731
AGE2                                      -6.194e-03  2.572e-03  -2.408
factor(XINBIE1)2                           8.882e-01  8.047e-02  11.038
factor(ZHONGZU3)2                          3.129e-01  1.314e-01   2.381
factor(ZHONGZU3)3                          2.281e-01  1.048e-01   2.176
factor(ZHONGZU3)4                          5.650e-01  1.126e-01   5.016
factor(ZHONGZU3)5                          1.107e-01  1.938e-01   0.571
factor(JIAOYU4)2                          -5.161e-02  8.815e-02  -0.586
factor(JIAOYU4)3                          -4.006e-01  8.584e-02  -4.667
factor(HUNYING5)2                          4.781e-02  8.245e-02   0.580
factor(HUNYING5)3                          2.353e-02  9.329e-02   0.252
factor(PIR6)2                             -1.396e-01  6.940e-02  -2.012
factor(BMI7)2                             -1.785e-01  7.992e-02  -2.233
factor(BMI7)3                             -4.179e-01  8.279e-02  -5.047
factor(YIYU8)2                            -6.276e-01  9.693e-02  -6.475
factor(YUNDONG9)2                         -1.185e-01  1.003e-01  -1.181
factor(XIYAN11)2                          -1.434e-01  1.055e-01  -1.359
factor(XIYAN11)3                           9.339e-02  8.644e-02   1.080
factor(GAOXUEYA12)2                        1.833e-01  7.656e-02   2.393
factor(TANGNIAOBING13)2                   -1.135e-02  1.014e-01  -0.112
factor(FEIBING14)2                        -1.066e-01  8.604e-02  -1.239
factor(DRINK10)2                           2.290e-01  2.162e-01   1.059
factor(XINGZHANGBING15)2                  -1.776e-01  1.658e-01  -1.071
factor(DRINK10)2:factor(XINGZHANGBING15)2 -1.319e-01  2.255e-01  -0.585
                                          Pr(>|z|)    
(Intercept)                               0.000706 ***
CDAI23.1                                  0.008405 ** 
CDAI23.2                                  0.017368 *  
factor(GANBING16)2                        0.234425    
DANBAIZHI17                               0.081761 .  
TANSHUI18                                 2.22e-05 ***
XIANWEI19                                 0.001356 ** 
ZHIFANG20                                 0.103835    
SHUIFEN21                                 0.000895 ***
NENGLIANG22                               0.006312 ** 
AGE2                                      0.016042 *  
factor(XINBIE1)2                           < 2e-16 ***
factor(ZHONGZU3)2                         0.017248 *  
factor(ZHONGZU3)3                         0.029567 *  
factor(ZHONGZU3)4                         5.28e-07 ***
factor(ZHONGZU3)5                         0.567924    
factor(JIAOYU4)2                          0.558192    
factor(JIAOYU4)3                          3.06e-06 ***
factor(HUNYING5)2                         0.561982    
factor(HUNYING5)3                         0.800903    
factor(PIR6)2                             0.044245 *  
factor(BMI7)2                             0.025552 *  
factor(BMI7)3                             4.48e-07 ***
factor(YIYU8)2                            9.46e-11 ***
factor(YUNDONG9)2                         0.237471    
factor(XIYAN11)2                          0.174298    
factor(XIYAN11)3                          0.279934    
factor(GAOXUEYA12)2                       0.016690 *  
factor(TANGNIAOBING13)2                   0.910890    
factor(FEIBING14)2                        0.215262    
factor(DRINK10)2                          0.289492    
factor(XINGZHANGBING15)2                  0.283966    
factor(DRINK10)2:factor(XINGZHANGBING15)2 0.558652    
---
Signif. codes:  0 '***' 0.001 '**' 0.01 '*' 0.05 '.' 0.1 ' ' 1

(Dispersion parameter for binomial family taken to be 1)

    Null deviance: 7492.0  on 10903  degrees of freedom
Residual deviance: 6899.5  on 10871  degrees of freedom
AIC: 6965.5

Number of Fisher Scoring iterations: 5

[1] "BIANMI24 ~ CDAI23.1+CDAI23.2 + factor(GANBING16)+DANBAIZHI17+TANSHUI18+XIANWEI19+ZHIFANG20+SHUIFEN21+NENGLIANG22+AGE2+factor(XINBIE1)+factor(ZHONGZU3)+factor(JIAOYU4)+factor(HUNYING5)+factor(PIR6)+factor(BMI7)+factor(YIYU8)+factor(YUNDONG9)+factor(DRINK10)+factor(GAOXUEYA12)+factor(TANGNIAOBING13)+factor(FEIBING14)+factor(XIYAN11)*factor(XINGZHANGBING15)"
BIANMI24 ~ CDAI23.1 + CDAI23.2 + factor(GANBING16) + DANBAIZHI17 + 
    TANSHUI18 + XIANWEI19 + ZHIFANG20 + SHUIFEN21 + NENGLIANG22 + 
    AGE2 + factor(XINBIE1) + factor(ZHONGZU3) + factor(JIAOYU4) + 
    factor(HUNYING5) + factor(PIR6) + factor(BMI7) + factor(YIYU8) + 
    factor(YUNDONG9) + factor(DRINK10) + factor(GAOXUEYA12) + 
    factor(TANGNIAOBING13) + factor(FEIBING14) + factor(XIYAN11) * 
    factor(XINGZHANGBING15)
<environment: 0x00000000246a8188>

Call:
glm(formula = formula(fml), family = "binomial", data = wdtmp, 
    weights = wdtmp$weights)

Deviance Residuals: 
    Min       1Q   Median       3Q      Max  
-1.2499  -0.5275  -0.3927  -0.2773   2.9519  

Coefficients:
                                            Estimate Std. Error z value
(Intercept)                               -1.4105855  0.4172177  -3.381
CDAI23.1                                  -0.1016227  0.0382163  -2.659
CDAI23.2                                  -0.0372517  0.0157110  -2.371
factor(GANBING16)2                         0.2329358  0.1947232   1.196
DANBAIZHI17                                0.0044913  0.0026019   1.726
TANSHUI18                                  0.0063752  0.0015078   4.228
XIANWEI19                                 -0.0207594  0.0064836  -3.202
ZHIFANG20                                  0.0059179  0.0036714   1.612
SHUIFEN21                                 -0.0001213  0.0000365  -3.322
NENGLIANG22                               -0.0009974  0.0003671  -2.717
AGE2                                      -0.0062458  0.0025739  -2.427
factor(XINBIE1)2                           0.8885859  0.0804541  11.045
factor(ZHONGZU3)2                          0.3132087  0.1314017   2.384
factor(ZHONGZU3)3                          0.2281649  0.1048646   2.176
factor(ZHONGZU3)4                          0.5632197  0.1126022   5.002
factor(ZHONGZU3)5                          0.1081462  0.1937938   0.558
factor(JIAOYU4)2                          -0.0506041  0.0881643  -0.574
factor(JIAOYU4)3                          -0.4001266  0.0858457  -4.661
factor(HUNYING5)2                          0.0480529  0.0824094   0.583
factor(HUNYING5)3                          0.0245764  0.0933028   0.263
factor(PIR6)2                             -0.1392861  0.0694013  -2.007
factor(BMI7)2                             -0.1779947  0.0799166  -2.227
factor(BMI7)3                             -0.4180925  0.0827683  -5.051
factor(YIYU8)2                            -0.6237718  0.0970001  -6.431
factor(YUNDONG9)2                         -0.1195298  0.1003324  -1.191
factor(DRINK10)2                           0.1103134  0.0727722   1.516
factor(GAOXUEYA12)2                        0.1840010  0.0765887   2.402
factor(TANGNIAOBING13)2                   -0.0136849  0.1014028  -0.135
factor(FEIBING14)2                        -0.1044505  0.0863245  -1.210
factor(XIYAN11)2                           0.0333366  0.2912592   0.114
factor(XIYAN11)3                           0.2154970  0.2448520   0.880
factor(XINGZHANGBING15)2                  -0.1270412  0.2100878  -0.605
factor(XIYAN11)2:factor(XINGZHANGBING15)2 -0.2011053  0.3076112  -0.654
factor(XIYAN11)3:factor(XINGZHANGBING15)2 -0.1401933  0.2588439  -0.542
                                          Pr(>|z|)    
(Intercept)                               0.000722 ***
CDAI23.1                                  0.007834 ** 
CDAI23.2                                  0.017737 *  
factor(GANBING16)2                        0.231603    
DANBAIZHI17                               0.084318 .  
TANSHUI18                                 2.36e-05 ***
XIANWEI19                                 0.001365 ** 
ZHIFANG20                                 0.106980    
SHUIFEN21                                 0.000893 ***
NENGLIANG22                               0.006581 ** 
AGE2                                      0.015242 *  
factor(XINBIE1)2                           < 2e-16 ***
factor(ZHONGZU3)2                         0.017144 *  
factor(ZHONGZU3)3                         0.029570 *  
factor(ZHONGZU3)4                         5.68e-07 ***
factor(ZHONGZU3)5                         0.576812    
factor(JIAOYU4)2                          0.565985    
factor(JIAOYU4)3                          3.15e-06 ***
factor(HUNYING5)2                         0.559826    
factor(HUNYING5)3                         0.792239    
factor(PIR6)2                             0.044753 *  
factor(BMI7)2                             0.025930 *  
factor(BMI7)3                             4.39e-07 ***
factor(YIYU8)2                            1.27e-10 ***
factor(YUNDONG9)2                         0.233521    
factor(DRINK10)2                          0.129552    
factor(GAOXUEYA12)2                       0.016285 *  
factor(TANGNIAOBING13)2                   0.892646    
factor(FEIBING14)2                        0.226288    
factor(XIYAN11)2                          0.908876    
factor(XIYAN11)3                          0.378799    
factor(XINGZHANGBING15)2                  0.545375    
factor(XIYAN11)2:factor(XINGZHANGBING15)2 0.513264    
factor(XIYAN11)3:factor(XINGZHANGBING15)2 0.588085    
---
Signif. codes:  0 '***' 0.001 '**' 0.01 '*' 0.05 '.' 0.1 ' ' 1

(Dispersion parameter for binomial family taken to be 1)

    Null deviance: 7492.0  on 10903  degrees of freedom
Residual deviance: 6899.4  on 10870  degrees of freedom
AIC: 6967.4

Number of Fisher Scoring iterations: 5

[1] "BIANMI24 ~ CDAI23.1+CDAI23.2 + factor(GANBING16)+DANBAIZHI17+TANSHUI18+XIANWEI19+ZHIFANG20+SHUIFEN21+NENGLIANG22+AGE2+factor(XINBIE1)+factor(ZHONGZU3)+factor(JIAOYU4)+factor(HUNYING5)+factor(PIR6)+factor(BMI7)+factor(YIYU8)+factor(YUNDONG9)+factor(DRINK10)+factor(XIYAN11)+factor(TANGNIAOBING13)+factor(FEIBING14)+factor(GAOXUEYA12)*factor(XINGZHANGBING15)"
BIANMI24 ~ CDAI23.1 + CDAI23.2 + factor(GANBING16) + DANBAIZHI17 + 
    TANSHUI18 + XIANWEI19 + ZHIFANG20 + SHUIFEN21 + NENGLIANG22 + 
    AGE2 + factor(XINBIE1) + factor(ZHONGZU3) + factor(JIAOYU4) + 
    factor(HUNYING5) + factor(PIR6) + factor(BMI7) + factor(YIYU8) + 
    factor(YUNDONG9) + factor(DRINK10) + factor(XIYAN11) + factor(TANGNIAOBING13) + 
    factor(FEIBING14) + factor(GAOXUEYA12) * factor(XINGZHANGBING15)
<environment: 0x000000002469c5e0>

Call:
glm(formula = formula(fml), family = "binomial", data = wdtmp, 
    weights = wdtmp$weights)

Deviance Residuals: 
    Min       1Q   Median       3Q      Max  
-1.2782  -0.5278  -0.3926  -0.2768   2.9526  

Coefficients:
                                               Estimate Std. Error z value
(Intercept)                                  -1.374e+00  3.989e-01  -3.444
CDAI23.1                                     -1.003e-01  3.821e-02  -2.626
CDAI23.2                                     -3.696e-02  1.570e-02  -2.353
factor(GANBING16)2                            2.346e-01  1.948e-01   1.204
DANBAIZHI17                                   4.491e-03  2.602e-03   1.726
TANSHUI18                                     6.351e-03  1.508e-03   4.211
XIANWEI19                                    -2.067e-02  6.484e-03  -3.188
ZHIFANG20                                     5.836e-03  3.672e-03   1.589
SHUIFEN21                                    -1.211e-04  3.648e-05  -3.319
NENGLIANG22                                  -9.900e-04  3.671e-04  -2.697
AGE2                                         -6.400e-03  2.576e-03  -2.485
factor(XINBIE1)2                              8.966e-01  8.057e-02  11.128
factor(ZHONGZU3)2                             3.139e-01  1.314e-01   2.389
factor(ZHONGZU3)3                             2.256e-01  1.049e-01   2.151
factor(ZHONGZU3)4                             5.621e-01  1.126e-01   4.992
factor(ZHONGZU3)5                             1.074e-01  1.938e-01   0.554
factor(JIAOYU4)2                             -5.121e-02  8.816e-02  -0.581
factor(JIAOYU4)3                             -4.003e-01  8.582e-02  -4.665
factor(HUNYING5)2                             4.875e-02  8.237e-02   0.592
factor(HUNYING5)3                             2.460e-02  9.330e-02   0.264
factor(PIR6)2                                -1.391e-01  6.940e-02  -2.004
factor(BMI7)2                                -1.781e-01  7.993e-02  -2.229
factor(BMI7)3                                -4.212e-01  8.280e-02  -5.087
factor(YIYU8)2                               -6.265e-01  9.692e-02  -6.463
factor(YUNDONG9)2                            -1.200e-01  1.003e-01  -1.196
factor(DRINK10)2                              1.117e-01  7.276e-02   1.535
factor(XIYAN11)2                             -1.416e-01  1.056e-01  -1.342
factor(XIYAN11)3                              9.420e-02  8.647e-02   1.089
factor(TANGNIAOBING13)2                      -1.182e-02  1.013e-01  -0.117
factor(FEIBING14)2                           -1.068e-01  8.605e-02  -1.242
factor(GAOXUEYA12)2                           5.011e-01  2.606e-01   1.923
factor(XINGZHANGBING15)2                     -1.642e-01  1.471e-01  -1.117
factor(GAOXUEYA12)2:factor(XINGZHANGBING15)2 -3.434e-01  2.697e-01  -1.273
                                             Pr(>|z|)    
(Intercept)                                  0.000573 ***
CDAI23.1                                     0.008650 ** 
CDAI23.2                                     0.018606 *  
factor(GANBING16)2                           0.228573    
DANBAIZHI17                                  0.084369 .  
TANSHUI18                                    2.54e-05 ***
XIANWEI19                                    0.001434 ** 
ZHIFANG20                                    0.111955    
SHUIFEN21                                    0.000903 ***
NENGLIANG22                                  0.006995 ** 
AGE2                                         0.012967 *  
factor(XINBIE1)2                              < 2e-16 ***
factor(ZHONGZU3)2                            0.016881 *  
factor(ZHONGZU3)3                            0.031501 *  
factor(ZHONGZU3)4                            5.98e-07 ***
factor(ZHONGZU3)5                            0.579416    
factor(JIAOYU4)2                             0.561369    
factor(JIAOYU4)3                             3.09e-06 ***
factor(HUNYING5)2                            0.553956    
factor(HUNYING5)3                            0.792066    
factor(PIR6)2                                0.045045 *  
factor(BMI7)2                                0.025831 *  
factor(BMI7)3                                3.63e-07 ***
factor(YIYU8)2                               1.02e-10 ***
factor(YUNDONG9)2                            0.231556    
factor(DRINK10)2                             0.124712    
factor(XIYAN11)2                             0.179737    
factor(XIYAN11)3                             0.275968    
factor(TANGNIAOBING13)2                      0.907127    
factor(FEIBING14)2                           0.214399    
factor(GAOXUEYA12)2                          0.054506 .  
factor(XINGZHANGBING15)2                     0.264130    
factor(GAOXUEYA12)2:factor(XINGZHANGBING15)2 0.202975    
---
Signif. codes:  0 '***' 0.001 '**' 0.01 '*' 0.05 '.' 0.1 ' ' 1

(Dispersion parameter for binomial family taken to be 1)

    Null deviance: 7492.0  on 10903  degrees of freedom
Residual deviance: 6898.3  on 10871  degrees of freedom
AIC: 6964.3

Number of Fisher Scoring iterations: 5

[1] "BIANMI24 ~ CDAI23.1+CDAI23.2 + factor(GANBING16)+DANBAIZHI17+TANSHUI18+XIANWEI19+ZHIFANG20+SHUIFEN21+NENGLIANG22+AGE2+factor(XINBIE1)+factor(ZHONGZU3)+factor(JIAOYU4)+factor(HUNYING5)+factor(PIR6)+factor(BMI7)+factor(YIYU8)+factor(YUNDONG9)+factor(DRINK10)+factor(XIYAN11)+factor(GAOXUEYA12)+factor(FEIBING14)+factor(TANGNIAOBING13)*factor(XINGZHANGBING15)"
BIANMI24 ~ CDAI23.1 + CDAI23.2 + factor(GANBING16) + DANBAIZHI17 + 
    TANSHUI18 + XIANWEI19 + ZHIFANG20 + SHUIFEN21 + NENGLIANG22 + 
    AGE2 + factor(XINBIE1) + factor(ZHONGZU3) + factor(JIAOYU4) + 
    factor(HUNYING5) + factor(PIR6) + factor(BMI7) + factor(YIYU8) + 
    factor(YUNDONG9) + factor(DRINK10) + factor(XIYAN11) + factor(GAOXUEYA12) + 
    factor(FEIBING14) + factor(TANGNIAOBING13) * factor(XINGZHANGBING15)
<environment: 0x00000000246931b0>

Call:
glm(formula = formula(fml), family = "binomial", data = wdtmp, 
    weights = wdtmp$weights)

Deviance Residuals: 
    Min       1Q   Median       3Q      Max  
-1.2508  -0.5277  -0.3932  -0.2769   2.9511  

Coefficients:
                                                   Estimate Std. Error z value
(Intercept)                                      -1.235e+00  4.090e-01  -3.019
CDAI23.1                                         -1.029e-01  3.825e-02  -2.689
CDAI23.2                                         -3.746e-02  1.571e-02  -2.384
factor(GANBING16)2                                2.308e-01  1.947e-01   1.185
DANBAIZHI17                                       4.555e-03  2.601e-03   1.751
TANSHUI18                                         6.387e-03  1.508e-03   4.235
XIANWEI19                                        -2.079e-02  6.486e-03  -3.205
ZHIFANG20                                         5.917e-03  3.672e-03   1.611
SHUIFEN21                                        -1.215e-04  3.649e-05  -3.330
NENGLIANG22                                      -9.986e-04  3.671e-04  -2.720
AGE2                                             -6.062e-03  2.577e-03  -2.352
factor(XINBIE1)2                                  8.911e-01  8.040e-02  11.084
factor(ZHONGZU3)2                                 3.105e-01  1.314e-01   2.364
factor(ZHONGZU3)3                                 2.266e-01  1.048e-01   2.162
factor(ZHONGZU3)4                                 5.623e-01  1.126e-01   4.994
factor(ZHONGZU3)5                                 1.093e-01  1.937e-01   0.564
factor(JIAOYU4)2                                 -5.311e-02  8.816e-02  -0.602
factor(JIAOYU4)3                                 -4.009e-01  8.584e-02  -4.671
factor(HUNYING5)2                                 4.777e-02  8.241e-02   0.580
factor(HUNYING5)3                                 2.437e-02  9.328e-02   0.261
factor(PIR6)2                                    -1.391e-01  6.940e-02  -2.004
factor(BMI7)2                                    -1.780e-01  7.992e-02  -2.227
factor(BMI7)3                                    -4.180e-01  8.277e-02  -5.050
factor(YIYU8)2                                   -6.260e-01  9.690e-02  -6.460
factor(YUNDONG9)2                                -1.186e-01  1.003e-01  -1.183
factor(DRINK10)2                                  1.102e-01  7.276e-02   1.515
factor(XIYAN11)2                                 -1.405e-01  1.056e-01  -1.331
factor(XIYAN11)3                                  9.485e-02  8.648e-02   1.097
factor(GAOXUEYA12)2                               1.795e-01  7.661e-02   2.343
factor(FEIBING14)2                               -1.059e-01  8.605e-02  -1.230
factor(TANGNIAOBING13)2                          -1.737e-01  2.167e-01  -0.801
factor(XINGZHANGBING15)2                         -3.638e-01  2.056e-01  -1.769
factor(TANGNIAOBING13)2:factor(XINGZHANGBING15)2  2.032e-01  2.413e-01   0.842
                                                 Pr(>|z|)    
(Intercept)                                       0.00254 ** 
CDAI23.1                                          0.00716 ** 
CDAI23.2                                          0.01713 *  
factor(GANBING16)2                                0.23594    
DANBAIZHI17                                       0.07995 .  
TANSHUI18                                        2.29e-05 ***
XIANWEI19                                         0.00135 ** 
ZHIFANG20                                         0.10713    
SHUIFEN21                                         0.00087 ***
NENGLIANG22                                       0.00653 ** 
AGE2                                              0.01867 *  
factor(XINBIE1)2                                  < 2e-16 ***
factor(ZHONGZU3)2                                 0.01810 *  
factor(ZHONGZU3)3                                 0.03064 *  
factor(ZHONGZU3)4                                5.92e-07 ***
factor(ZHONGZU3)5                                 0.57260    
factor(JIAOYU4)2                                  0.54689    
factor(JIAOYU4)3                                 3.00e-06 ***
factor(HUNYING5)2                                 0.56212    
factor(HUNYING5)3                                 0.79388    
factor(PIR6)2                                     0.04502 *  
factor(BMI7)2                                     0.02594 *  
factor(BMI7)3                                    4.43e-07 ***
factor(YIYU8)2                                   1.04e-10 ***
factor(YUNDONG9)2                                 0.23693    
factor(DRINK10)2                                  0.12983    
factor(XIYAN11)2                                  0.18331    
factor(XIYAN11)3                                  0.27273    
factor(GAOXUEYA12)2                               0.01911 *  
factor(FEIBING14)2                                0.21858    
factor(TANGNIAOBING13)2                           0.42294    
factor(XINGZHANGBING15)2                          0.07691 .  
factor(TANGNIAOBING13)2:factor(XINGZHANGBING15)2  0.39973    
---
Signif. codes:  0 '***' 0.001 '**' 0.01 '*' 0.05 '.' 0.1 ' ' 1

(Dispersion parameter for binomial family taken to be 1)

    Null deviance: 7492.0  on 10903  degrees of freedom
Residual deviance: 6899.1  on 10871  degrees of freedom
AIC: 6965.1

Number of Fisher Scoring iterations: 5

[1] "BIANMI24 ~ CDAI23.1+CDAI23.2 + factor(GANBING16)+DANBAIZHI17+TANSHUI18+XIANWEI19+ZHIFANG20+SHUIFEN21+NENGLIANG22+AGE2+factor(XINBIE1)+factor(ZHONGZU3)+factor(JIAOYU4)+factor(HUNYING5)+factor(PIR6)+factor(BMI7)+factor(YIYU8)+factor(YUNDONG9)+factor(DRINK10)+factor(XIYAN11)+factor(GAOXUEYA12)+factor(TANGNIAOBING13)+factor(FEIBING14)*factor(XINGZHANGBING15)"
BIANMI24 ~ CDAI23.1 + CDAI23.2 + factor(GANBING16) + DANBAIZHI17 + 
    TANSHUI18 + XIANWEI19 + ZHIFANG20 + SHUIFEN21 + NENGLIANG22 + 
    AGE2 + factor(XINBIE1) + factor(ZHONGZU3) + factor(JIAOYU4) + 
    factor(HUNYING5) + factor(PIR6) + factor(BMI7) + factor(YIYU8) + 
    factor(YUNDONG9) + factor(DRINK10) + factor(XIYAN11) + factor(GAOXUEYA12) + 
    factor(TANGNIAOBING13) + factor(FEIBING14) * factor(XINGZHANGBING15)
<environment: 0x00000000246a10a8>

Call:
glm(formula = formula(fml), family = "binomial", data = wdtmp, 
    weights = wdtmp$weights)

Deviance Residuals: 
    Min       1Q   Median       3Q      Max  
-1.2583  -0.5279  -0.3925  -0.2776   2.9516  

Coefficients:
                                              Estimate Std. Error z value
(Intercept)                                 -1.418e+00  4.239e-01  -3.346
CDAI23.1                                    -1.026e-01  3.818e-02  -2.688
CDAI23.2                                    -3.718e-02  1.571e-02  -2.367
factor(GANBING16)2                           2.306e-01  1.947e-01   1.185
DANBAIZHI17                                  4.544e-03  2.602e-03   1.747
TANSHUI18                                    6.374e-03  1.509e-03   4.226
XIANWEI19                                   -2.071e-02  6.482e-03  -3.195
ZHIFANG20                                    5.898e-03  3.673e-03   1.606
SHUIFEN21                                   -1.211e-04  3.648e-05  -3.319
NENGLIANG22                                 -9.971e-04  3.672e-04  -2.715
AGE2                                        -6.247e-03  2.573e-03  -2.427
factor(XINBIE1)2                             8.912e-01  8.040e-02  11.085
factor(ZHONGZU3)2                            3.132e-01  1.314e-01   2.384
factor(ZHONGZU3)3                            2.273e-01  1.049e-01   2.168
factor(ZHONGZU3)4                            5.629e-01  1.126e-01   4.999
factor(ZHONGZU3)5                            1.098e-01  1.938e-01   0.567
factor(JIAOYU4)2                            -5.138e-02  8.815e-02  -0.583
factor(JIAOYU4)3                            -4.012e-01  8.584e-02  -4.673
factor(HUNYING5)2                            4.865e-02  8.240e-02   0.590
factor(HUNYING5)3                            2.219e-02  9.335e-02   0.238
factor(PIR6)2                               -1.386e-01  6.940e-02  -1.997
factor(BMI7)2                               -1.790e-01  7.994e-02  -2.239
factor(BMI7)3                               -4.196e-01  8.278e-02  -5.069
factor(YIYU8)2                              -6.290e-01  9.699e-02  -6.486
factor(YUNDONG9)2                           -1.191e-01  1.003e-01  -1.187
factor(DRINK10)2                             1.099e-01  7.276e-02   1.511
factor(XIYAN11)2                            -1.408e-01  1.056e-01  -1.334
factor(XIYAN11)3                             9.366e-02  8.645e-02   1.083
factor(GAOXUEYA12)2                          1.819e-01  7.656e-02   2.376
factor(TANGNIAOBING13)2                     -1.281e-02  1.014e-01  -0.126
factor(FEIBING14)2                           3.541e-02  2.379e-01   0.149
factor(XINGZHANGBING15)2                    -1.140e-01  2.304e-01  -0.495
factor(FEIBING14)2:factor(XINGZHANGBING15)2 -1.621e-01  2.533e-01  -0.640
                                            Pr(>|z|)    
(Intercept)                                 0.000819 ***
CDAI23.1                                    0.007189 ** 
CDAI23.2                                    0.017932 *  
factor(GANBING16)2                          0.236182    
DANBAIZHI17                                 0.080692 .  
TANSHUI18                                   2.38e-05 ***
XIANWEI19                                   0.001400 ** 
ZHIFANG20                                   0.108328    
SHUIFEN21                                   0.000904 ***
NENGLIANG22                                 0.006621 ** 
AGE2                                        0.015204 *  
factor(XINBIE1)2                             < 2e-16 ***
factor(ZHONGZU3)2                           0.017140 *  
factor(ZHONGZU3)3                           0.030164 *  
factor(ZHONGZU3)4                           5.76e-07 ***
factor(ZHONGZU3)5                           0.570994    
factor(JIAOYU4)2                            0.560010    
factor(JIAOYU4)3                            2.97e-06 ***
factor(HUNYING5)2                           0.554939    
factor(HUNYING5)3                           0.812100    
factor(PIR6)2                               0.045803 *  
factor(BMI7)2                               0.025133 *  
factor(BMI7)3                               4.01e-07 ***
factor(YIYU8)2                              8.84e-11 ***
factor(YUNDONG9)2                           0.235046    
factor(DRINK10)2                            0.130861    
factor(XIYAN11)2                            0.182274    
factor(XIYAN11)3                            0.278635    
factor(GAOXUEYA12)2                         0.017492 *  
factor(TANGNIAOBING13)2                     0.899408    
factor(FEIBING14)2                          0.881670    
factor(XINGZHANGBING15)2                    0.620727    
factor(FEIBING14)2:factor(XINGZHANGBING15)2 0.522130    
---
Signif. codes:  0 '***' 0.001 '**' 0.01 '*' 0.05 '.' 0.1 ' ' 1

(Dispersion parameter for binomial family taken to be 1)

    Null deviance: 7492.0  on 10903  degrees of freedom
Residual deviance: 6899.4  on 10871  degrees of freedom
AIC: 6965.4

Number of Fisher Scoring iterations: 5

         CDAI23.1 CDAI23.2
Model 1   -0.1027  -0.0373
Model 2   -0.1029  -0.0373
Model 3   -0.0765  -0.0394
Model 4   -0.1337  -0.0349
Model 5   -0.1170  -0.0361
Model 6   -0.1013  -0.0374
Model 7   -0.1204  -0.0362
Model 8   -0.1142  -0.0364
Model 9   -0.1001  -0.0374
Model 10  -0.1068  -0.0370
Model 11  -0.1052  -0.0381
Model 12  -0.1029  -0.0373
Model 13  -0.1023  -0.0374
Model 14  -0.1024  -0.0373
Model 15  -0.1031  -0.0373
Model 16  -0.1017  -0.0374
Model 17  -0.1029  -0.0372
Model 18  -0.1010  -0.0374
Model 19  -0.1016  -0.0373
Model 20  -0.1003  -0.0370
Model 21  -0.1029  -0.0375
Model 22  -0.1026  -0.0372
      tmprname_ 
 [1,] "Model 1" 
 [2,] "Model 2" 
 [3,] "Model 3" 
 [4,] "Model 4" 
 [5,] "Model 5" 
 [6,] "Model 6" 
 [7,] "Model 7" 
 [8,] "Model 8" 
 [9,] "Model 9" 
[10,] "Model 10"
[11,] "Model 11"
[12,] "Model 12"
[13,] "Model 13"
[14,] "Model 14"
[15,] "Model 15"
[16,] "Model 16"
[17,] "Model 17"
[18,] "Model 18"
[19,] "Model 19"
[20,] "Model 20"
[21,] "Model 21"
[22,] "Model 22"
      fml                                                                                                                                                                                                                                                                                                                                                                   
 [1,] "BIANMI24 ~ CDAI23.1+CDAI23.2 + factor(GANBING16)+DANBAIZHI17+TANSHUI18+XIANWEI19+ZHIFANG20+SHUIFEN21+NENGLIANG22+AGE2+factor(XINBIE1)+factor(ZHONGZU3)+factor(JIAOYU4)+factor(HUNYING5)+factor(PIR6)+factor(BMI7)+factor(YIYU8)+factor(YUNDONG9)+factor(DRINK10)+factor(XIYAN11)+factor(GAOXUEYA12)+factor(TANGNIAOBING13)+factor(FEIBING14)+factor(XINGZHANGBING15)"
 [2,] "BIANMI24 ~ CDAI23.1+CDAI23.2 + DANBAIZHI17+TANSHUI18+XIANWEI19+ZHIFANG20+SHUIFEN21+NENGLIANG22+AGE2+factor(XINBIE1)+factor(ZHONGZU3)+factor(JIAOYU4)+factor(HUNYING5)+factor(PIR6)+factor(BMI7)+factor(YIYU8)+factor(YUNDONG9)+factor(DRINK10)+factor(XIYAN11)+factor(GAOXUEYA12)+factor(TANGNIAOBING13)+factor(FEIBING14)+factor(GANBING16)*factor(XINGZHANGBING15)"
 [3,] "BIANMI24 ~ CDAI23.1+CDAI23.2 + factor(GANBING16)+TANSHUI18+XIANWEI19+ZHIFANG20+SHUIFEN21+NENGLIANG22+AGE2+factor(XINBIE1)+factor(ZHONGZU3)+factor(JIAOYU4)+factor(HUNYING5)+factor(PIR6)+factor(BMI7)+factor(YIYU8)+factor(YUNDONG9)+factor(DRINK10)+factor(XIYAN11)+factor(GAOXUEYA12)+factor(TANGNIAOBING13)+factor(FEIBING14)+DANBAIZHI17*factor(XINGZHANGBING15)"
 [4,] "BIANMI24 ~ CDAI23.1+CDAI23.2 + factor(GANBING16)+DANBAIZHI17+XIANWEI19+ZHIFANG20+SHUIFEN21+NENGLIANG22+AGE2+factor(XINBIE1)+factor(ZHONGZU3)+factor(JIAOYU4)+factor(HUNYING5)+factor(PIR6)+factor(BMI7)+factor(YIYU8)+factor(YUNDONG9)+factor(DRINK10)+factor(XIYAN11)+factor(GAOXUEYA12)+factor(TANGNIAOBING13)+factor(FEIBING14)+TANSHUI18*factor(XINGZHANGBING15)"
 [5,] "BIANMI24 ~ CDAI23.1+CDAI23.2 + factor(GANBING16)+DANBAIZHI17+TANSHUI18+ZHIFANG20+SHUIFEN21+NENGLIANG22+AGE2+factor(XINBIE1)+factor(ZHONGZU3)+factor(JIAOYU4)+factor(HUNYING5)+factor(PIR6)+factor(BMI7)+factor(YIYU8)+factor(YUNDONG9)+factor(DRINK10)+factor(XIYAN11)+factor(GAOXUEYA12)+factor(TANGNIAOBING13)+factor(FEIBING14)+XIANWEI19*factor(XINGZHANGBING15)"
 [6,] "BIANMI24 ~ CDAI23.1+CDAI23.2 + factor(GANBING16)+DANBAIZHI17+TANSHUI18+XIANWEI19+SHUIFEN21+NENGLIANG22+AGE2+factor(XINBIE1)+factor(ZHONGZU3)+factor(JIAOYU4)+factor(HUNYING5)+factor(PIR6)+factor(BMI7)+factor(YIYU8)+factor(YUNDONG9)+factor(DRINK10)+factor(XIYAN11)+factor(GAOXUEYA12)+factor(TANGNIAOBING13)+factor(FEIBING14)+ZHIFANG20*factor(XINGZHANGBING15)"
 [7,] "BIANMI24 ~ CDAI23.1+CDAI23.2 + factor(GANBING16)+DANBAIZHI17+TANSHUI18+XIANWEI19+ZHIFANG20+NENGLIANG22+AGE2+factor(XINBIE1)+factor(ZHONGZU3)+factor(JIAOYU4)+factor(HUNYING5)+factor(PIR6)+factor(BMI7)+factor(YIYU8)+factor(YUNDONG9)+factor(DRINK10)+factor(XIYAN11)+factor(GAOXUEYA12)+factor(TANGNIAOBING13)+factor(FEIBING14)+SHUIFEN21*factor(XINGZHANGBING15)"
 [8,] "BIANMI24 ~ CDAI23.1+CDAI23.2 + factor(GANBING16)+DANBAIZHI17+TANSHUI18+XIANWEI19+ZHIFANG20+SHUIFEN21+AGE2+factor(XINBIE1)+factor(ZHONGZU3)+factor(JIAOYU4)+factor(HUNYING5)+factor(PIR6)+factor(BMI7)+factor(YIYU8)+factor(YUNDONG9)+factor(DRINK10)+factor(XIYAN11)+factor(GAOXUEYA12)+factor(TANGNIAOBING13)+factor(FEIBING14)+NENGLIANG22*factor(XINGZHANGBING15)"
 [9,] "BIANMI24 ~ CDAI23.1+CDAI23.2 + factor(GANBING16)+DANBAIZHI17+TANSHUI18+XIANWEI19+ZHIFANG20+SHUIFEN21+NENGLIANG22+factor(XINBIE1)+factor(ZHONGZU3)+factor(JIAOYU4)+factor(HUNYING5)+factor(PIR6)+factor(BMI7)+factor(YIYU8)+factor(YUNDONG9)+factor(DRINK10)+factor(XIYAN11)+factor(GAOXUEYA12)+factor(TANGNIAOBING13)+factor(FEIBING14)+AGE2*factor(XINGZHANGBING15)"
[10,] "BIANMI24 ~ CDAI23.1+CDAI23.2 + factor(GANBING16)+DANBAIZHI17+TANSHUI18+XIANWEI19+ZHIFANG20+SHUIFEN21+NENGLIANG22+AGE2+factor(ZHONGZU3)+factor(JIAOYU4)+factor(HUNYING5)+factor(PIR6)+factor(BMI7)+factor(YIYU8)+factor(YUNDONG9)+factor(DRINK10)+factor(XIYAN11)+factor(GAOXUEYA12)+factor(TANGNIAOBING13)+factor(FEIBING14)+factor(XINBIE1)*factor(XINGZHANGBING15)"
[11,] "BIANMI24 ~ CDAI23.1+CDAI23.2 + factor(GANBING16)+DANBAIZHI17+TANSHUI18+XIANWEI19+ZHIFANG20+SHUIFEN21+NENGLIANG22+AGE2+factor(XINBIE1)+factor(JIAOYU4)+factor(HUNYING5)+factor(PIR6)+factor(BMI7)+factor(YIYU8)+factor(YUNDONG9)+factor(DRINK10)+factor(XIYAN11)+factor(GAOXUEYA12)+factor(TANGNIAOBING13)+factor(FEIBING14)+factor(ZHONGZU3)*factor(XINGZHANGBING15)"
[12,] "BIANMI24 ~ CDAI23.1+CDAI23.2 + factor(GANBING16)+DANBAIZHI17+TANSHUI18+XIANWEI19+ZHIFANG20+SHUIFEN21+NENGLIANG22+AGE2+factor(XINBIE1)+factor(ZHONGZU3)+factor(HUNYING5)+factor(PIR6)+factor(BMI7)+factor(YIYU8)+factor(YUNDONG9)+factor(DRINK10)+factor(XIYAN11)+factor(GAOXUEYA12)+factor(TANGNIAOBING13)+factor(FEIBING14)+factor(JIAOYU4)*factor(XINGZHANGBING15)"
[13,] "BIANMI24 ~ CDAI23.1+CDAI23.2 + factor(GANBING16)+DANBAIZHI17+TANSHUI18+XIANWEI19+ZHIFANG20+SHUIFEN21+NENGLIANG22+AGE2+factor(XINBIE1)+factor(ZHONGZU3)+factor(JIAOYU4)+factor(PIR6)+factor(BMI7)+factor(YIYU8)+factor(YUNDONG9)+factor(DRINK10)+factor(XIYAN11)+factor(GAOXUEYA12)+factor(TANGNIAOBING13)+factor(FEIBING14)+factor(HUNYING5)*factor(XINGZHANGBING15)"
[14,] "BIANMI24 ~ CDAI23.1+CDAI23.2 + factor(GANBING16)+DANBAIZHI17+TANSHUI18+XIANWEI19+ZHIFANG20+SHUIFEN21+NENGLIANG22+AGE2+factor(XINBIE1)+factor(ZHONGZU3)+factor(JIAOYU4)+factor(HUNYING5)+factor(BMI7)+factor(YIYU8)+factor(YUNDONG9)+factor(DRINK10)+factor(XIYAN11)+factor(GAOXUEYA12)+factor(TANGNIAOBING13)+factor(FEIBING14)+factor(PIR6)*factor(XINGZHANGBING15)"
[15,] "BIANMI24 ~ CDAI23.1+CDAI23.2 + factor(GANBING16)+DANBAIZHI17+TANSHUI18+XIANWEI19+ZHIFANG20+SHUIFEN21+NENGLIANG22+AGE2+factor(XINBIE1)+factor(ZHONGZU3)+factor(JIAOYU4)+factor(HUNYING5)+factor(PIR6)+factor(YIYU8)+factor(YUNDONG9)+factor(DRINK10)+factor(XIYAN11)+factor(GAOXUEYA12)+factor(TANGNIAOBING13)+factor(FEIBING14)+factor(BMI7)*factor(XINGZHANGBING15)"
[16,] "BIANMI24 ~ CDAI23.1+CDAI23.2 + factor(GANBING16)+DANBAIZHI17+TANSHUI18+XIANWEI19+ZHIFANG20+SHUIFEN21+NENGLIANG22+AGE2+factor(XINBIE1)+factor(ZHONGZU3)+factor(JIAOYU4)+factor(HUNYING5)+factor(PIR6)+factor(BMI7)+factor(YUNDONG9)+factor(DRINK10)+factor(XIYAN11)+factor(GAOXUEYA12)+factor(TANGNIAOBING13)+factor(FEIBING14)+factor(YIYU8)*factor(XINGZHANGBING15)"
[17,] "BIANMI24 ~ CDAI23.1+CDAI23.2 + factor(GANBING16)+DANBAIZHI17+TANSHUI18+XIANWEI19+ZHIFANG20+SHUIFEN21+NENGLIANG22+AGE2+factor(XINBIE1)+factor(ZHONGZU3)+factor(JIAOYU4)+factor(HUNYING5)+factor(PIR6)+factor(BMI7)+factor(YIYU8)+factor(DRINK10)+factor(XIYAN11)+factor(GAOXUEYA12)+factor(TANGNIAOBING13)+factor(FEIBING14)+factor(YUNDONG9)*factor(XINGZHANGBING15)"
[18,] "BIANMI24 ~ CDAI23.1+CDAI23.2 + factor(GANBING16)+DANBAIZHI17+TANSHUI18+XIANWEI19+ZHIFANG20+SHUIFEN21+NENGLIANG22+AGE2+factor(XINBIE1)+factor(ZHONGZU3)+factor(JIAOYU4)+factor(HUNYING5)+factor(PIR6)+factor(BMI7)+factor(YIYU8)+factor(YUNDONG9)+factor(XIYAN11)+factor(GAOXUEYA12)+factor(TANGNIAOBING13)+factor(FEIBING14)+factor(DRINK10)*factor(XINGZHANGBING15)"
[19,] "BIANMI24 ~ CDAI23.1+CDAI23.2 + factor(GANBING16)+DANBAIZHI17+TANSHUI18+XIANWEI19+ZHIFANG20+SHUIFEN21+NENGLIANG22+AGE2+factor(XINBIE1)+factor(ZHONGZU3)+factor(JIAOYU4)+factor(HUNYING5)+factor(PIR6)+factor(BMI7)+factor(YIYU8)+factor(YUNDONG9)+factor(DRINK10)+factor(GAOXUEYA12)+factor(TANGNIAOBING13)+factor(FEIBING14)+factor(XIYAN11)*factor(XINGZHANGBING15)"
[20,] "BIANMI24 ~ CDAI23.1+CDAI23.2 + factor(GANBING16)+DANBAIZHI17+TANSHUI18+XIANWEI19+ZHIFANG20+SHUIFEN21+NENGLIANG22+AGE2+factor(XINBIE1)+factor(ZHONGZU3)+factor(JIAOYU4)+factor(HUNYING5)+factor(PIR6)+factor(BMI7)+factor(YIYU8)+factor(YUNDONG9)+factor(DRINK10)+factor(XIYAN11)+factor(TANGNIAOBING13)+factor(FEIBING14)+factor(GAOXUEYA12)*factor(XINGZHANGBING15)"
[21,] "BIANMI24 ~ CDAI23.1+CDAI23.2 + factor(GANBING16)+DANBAIZHI17+TANSHUI18+XIANWEI19+ZHIFANG20+SHUIFEN21+NENGLIANG22+AGE2+factor(XINBIE1)+factor(ZHONGZU3)+factor(JIAOYU4)+factor(HUNYING5)+factor(PIR6)+factor(BMI7)+factor(YIYU8)+factor(YUNDONG9)+factor(DRINK10)+factor(XIYAN11)+factor(GAOXUEYA12)+factor(FEIBING14)+factor(TANGNIAOBING13)*factor(XINGZHANGBING15)"
[22,] "BIANMI24 ~ CDAI23.1+CDAI23.2 + factor(GANBING16)+DANBAIZHI17+TANSHUI18+XIANWEI19+ZHIFANG20+SHUIFEN21+NENGLIANG22+AGE2+factor(XINBIE1)+factor(ZHONGZU3)+factor(JIAOYU4)+factor(HUNYING5)+factor(PIR6)+factor(BMI7)+factor(YIYU8)+factor(YUNDONG9)+factor(DRINK10)+factor(XIYAN11)+factor(GAOXUEYA12)+factor(TANGNIAOBING13)+factor(FEIBING14)*factor(XINGZHANGBING15)"
BIANMI24 ~ CDAI23.1 + CDAI23.2 + factor(XINGZHANGBING15)
<environment: 0x0000000024fe3f48>

Call:
glm(formula = formula(fml), family = "binomial", data = wdtmp, 
    weights = wdtmp$weights)

Deviance Residuals: 
    Min       1Q   Median       3Q      Max  
-0.7619  -0.5210  -0.4649  -0.3913   3.0242  

Coefficients:
                         Estimate Std. Error z value Pr(>|z|)    
(Intercept)              -2.21730    0.12261 -18.084  < 2e-16 ***
CDAI23.1                 -0.17850    0.03800  -4.697 2.64e-06 ***
CDAI23.2                 -0.10051    0.01032  -9.743  < 2e-16 ***
factor(XINGZHANGBING15)2  0.06095    0.12716   0.479    0.632    
---
Signif. codes:  0 '***' 0.001 '**' 0.01 '*' 0.05 '.' 0.1 ' ' 1

(Dispersion parameter for binomial family taken to be 1)

    Null deviance: 7492.0  on 10903  degrees of freedom
Residual deviance: 7356.1  on 10900  degrees of freedom
AIC: 7364.1

Number of Fisher Scoring iterations: 5

BIANMI24 ~ CDAI23 + factor(XINGZHANGBING15)
<environment: 0x00000000252e5f48>

Call:
glm(formula = formula(fml), family = "binomial", data = wdtmp, 
    weights = wdtmp$weights)

Deviance Residuals: 
    Min       1Q   Median       3Q      Max  
-0.6706  -0.5226  -0.4651  -0.3900   3.0343  

Coefficients:
                         Estimate Std. Error z value Pr(>|z|)    
(Intercept)              -2.10586    0.10246 -20.553   <2e-16 ***
CDAI23                   -0.10658    0.00995 -10.712   <2e-16 ***
factor(XINGZHANGBING15)2 -0.05594    0.10677  -0.524      0.6    
---
Signif. codes:  0 '***' 0.001 '**' 0.01 '*' 0.05 '.' 0.1 ' ' 1

(Dispersion parameter for binomial family taken to be 1)

    Null deviance: 7492.0  on 10903  degrees of freedom
Residual deviance: 7360.3  on 10901  degrees of freedom
AIC: 7366.3

Number of Fisher Scoring iterations: 5

Likelihood ratio test

Model 1: BIANMI24 ~ CDAI23.1 + CDAI23.2 + factor(XINGZHANGBING15)
Model 2: BIANMI24 ~ CDAI23 + factor(XINGZHANGBING15)
  #Df  LogLik Df  Chisq Pr(>Chisq)  
1   4 -3678.0                       
2   3 -3680.2 -1 4.2315    0.03968 *
---
Signif. codes:  0 '***' 0.001 '**' 0.01 '*' 0.05 '.' 0.1 ' ' 1
BIANMI24 ~ CDAI23.1 + CDAI23.2 + factor(XINGZHANGBING15) + factor(GANBING16) + 
    DANBAIZHI17 + TANSHUI18 + XIANWEI19 + ZHIFANG20 + SHUIFEN21 + 
    NENGLIANG22 + AGE2 + factor(XINBIE1) + factor(ZHONGZU3) + 
    factor(JIAOYU4) + factor(HUNYING5) + factor(PIR6) + factor(BMI7) + 
    factor(YIYU8) + factor(YUNDONG9) + factor(DRINK10) + factor(XIYAN11) + 
    factor(GAOXUEYA12) + factor(TANGNIAOBING13) + factor(FEIBING14)
<environment: 0x0000000022c1a588>

Call:
glm(formula = formula(fml), family = "binomial", data = wdtmp, 
    weights = wdtmp$weights)

Deviance Residuals: 
    Min       1Q   Median       3Q      Max  
-1.2506  -0.5282  -0.3927  -0.2772   2.9508  

Coefficients:
                           Estimate Std. Error z value Pr(>|z|)    
(Intercept)              -1.325e+00  3.963e-01  -3.343 0.000829 ***
CDAI23.1                 -1.027e-01  3.820e-02  -2.689 0.007166 ** 
CDAI23.2                 -3.727e-02  1.571e-02  -2.372 0.017672 *  
factor(XINGZHANGBING15)2 -2.320e-01  1.357e-01  -1.710 0.087239 .  
factor(GANBING16)2        2.317e-01  1.947e-01   1.190 0.233973    
DANBAIZHI17               4.528e-03  2.601e-03   1.741 0.081770 .  
TANSHUI18                 6.378e-03  1.508e-03   4.229 2.34e-05 ***
XIANWEI19                -2.075e-02  6.484e-03  -3.200 0.001375 ** 
ZHIFANG20                 5.912e-03  3.671e-03   1.610 0.107344    
SHUIFEN21                -1.212e-04  3.649e-05  -3.322 0.000894 ***
NENGLIANG22              -9.973e-04  3.670e-04  -2.717 0.006584 ** 
AGE2                     -6.207e-03  2.572e-03  -2.413 0.015810 *  
factor(XINBIE1)2          8.908e-01  8.038e-02  11.082  < 2e-16 ***
factor(ZHONGZU3)2         3.119e-01  1.314e-01   2.374 0.017585 *  
factor(ZHONGZU3)3         2.279e-01  1.048e-01   2.174 0.029712 *  
factor(ZHONGZU3)4         5.629e-01  1.126e-01   5.000 5.74e-07 ***
factor(ZHONGZU3)5         1.085e-01  1.938e-01   0.560 0.575619    
factor(JIAOYU4)2         -5.135e-02  8.814e-02  -0.583 0.560173    
factor(JIAOYU4)3         -4.002e-01  8.583e-02  -4.663 3.12e-06 ***
factor(HUNYING5)2         4.943e-02  8.238e-02   0.600 0.548434    
factor(HUNYING5)3         2.415e-02  9.329e-02   0.259 0.795777    
factor(PIR6)2            -1.387e-01  6.939e-02  -1.999 0.045563 *  
factor(BMI7)2            -1.781e-01  7.992e-02  -2.228 0.025852 *  
factor(BMI7)3            -4.187e-01  8.277e-02  -5.059 4.22e-07 ***
factor(YIYU8)2           -6.263e-01  9.690e-02  -6.463 1.03e-10 ***
factor(YUNDONG9)2        -1.189e-01  1.003e-01  -1.185 0.235906    
factor(DRINK10)2          1.099e-01  7.275e-02   1.510 0.130916    
factor(XIYAN11)2         -1.425e-01  1.055e-01  -1.351 0.176787    
factor(XIYAN11)3          9.402e-02  8.646e-02   1.087 0.276848    
factor(GAOXUEYA12)2       1.824e-01  7.654e-02   2.383 0.017152 *  
factor(TANGNIAOBING13)2  -1.190e-02  1.014e-01  -0.117 0.906562    
factor(FEIBING14)2       -1.062e-01  8.604e-02  -1.234 0.217231    
---
Signif. codes:  0 '***' 0.001 '**' 0.01 '*' 0.05 '.' 0.1 ' ' 1

(Dispersion parameter for binomial family taken to be 1)

    Null deviance: 7492.0  on 10903  degrees of freedom
Residual deviance: 6899.9  on 10872  degrees of freedom
AIC: 6963.9

Number of Fisher Scoring iterations: 5

BIANMI24 ~ CDAI23 + factor(XINGZHANGBING15) + factor(GANBING16) + 
    DANBAIZHI17 + TANSHUI18 + XIANWEI19 + ZHIFANG20 + SHUIFEN21 + 
    NENGLIANG22 + AGE2 + factor(XINBIE1) + factor(ZHONGZU3) + 
    factor(JIAOYU4) + factor(HUNYING5) + factor(PIR6) + factor(BMI7) + 
    factor(YIYU8) + factor(YUNDONG9) + factor(DRINK10) + factor(XIYAN11) + 
    factor(GAOXUEYA12) + factor(TANGNIAOBING13) + factor(FEIBING14)
<environment: 0x0000000024f56168>

Call:
glm(formula = formula(fml), family = "binomial", data = wdtmp, 
    weights = wdtmp$weights)

Deviance Residuals: 
    Min       1Q   Median       3Q      Max  
-1.2605  -0.5274  -0.3927  -0.2776   2.9718  

Coefficients:
                           Estimate Std. Error z value Pr(>|z|)    
(Intercept)              -1.237e+00  3.911e-01  -3.163 0.001563 ** 
CDAI23                   -4.310e-02  1.545e-02  -2.789 0.005281 ** 
factor(XINGZHANGBING15)2 -3.294e-01  1.191e-01  -2.765 0.005693 ** 
factor(GANBING16)2        2.285e-01  1.945e-01   1.175 0.239978    
DANBAIZHI17               4.574e-03  2.602e-03   1.758 0.078731 .  
TANSHUI18                 6.382e-03  1.508e-03   4.231 2.33e-05 ***
XIANWEI19                -2.087e-02  6.484e-03  -3.219 0.001288 ** 
ZHIFANG20                 5.952e-03  3.672e-03   1.621 0.105011    
SHUIFEN21                -1.218e-04  3.649e-05  -3.337 0.000846 ***
NENGLIANG22              -9.954e-04  3.671e-04  -2.711 0.006703 ** 
AGE2                     -6.220e-03  2.571e-03  -2.419 0.015554 *  
factor(XINBIE1)2          8.920e-01  8.040e-02  11.095  < 2e-16 ***
factor(ZHONGZU3)2         3.095e-01  1.314e-01   2.355 0.018504 *  
factor(ZHONGZU3)3         2.269e-01  1.049e-01   2.164 0.030489 *  
factor(ZHONGZU3)4         5.614e-01  1.126e-01   4.987 6.12e-07 ***
factor(ZHONGZU3)5         1.052e-01  1.938e-01   0.543 0.587389    
factor(JIAOYU4)2         -5.221e-02  8.809e-02  -0.593 0.553387    
factor(JIAOYU4)3         -3.987e-01  8.575e-02  -4.649 3.33e-06 ***
factor(HUNYING5)2         5.165e-02  8.231e-02   0.628 0.530276    
factor(HUNYING5)3         2.380e-02  9.332e-02   0.255 0.798698    
factor(PIR6)2            -1.394e-01  6.936e-02  -2.009 0.044489 *  
factor(BMI7)2            -1.791e-01  7.990e-02  -2.242 0.024952 *  
factor(BMI7)3            -4.202e-01  8.274e-02  -5.078 3.81e-07 ***
factor(YIYU8)2           -6.275e-01  9.686e-02  -6.478 9.31e-11 ***
factor(YUNDONG9)2        -1.195e-01  1.003e-01  -1.192 0.233303    
factor(DRINK10)2          1.100e-01  7.273e-02   1.512 0.130566    
factor(XIYAN11)2         -1.454e-01  1.055e-01  -1.378 0.168281    
factor(XIYAN11)3          9.492e-02  8.641e-02   1.098 0.272009    
factor(GAOXUEYA12)2       1.849e-01  7.653e-02   2.416 0.015681 *  
factor(TANGNIAOBING13)2  -1.156e-02  1.012e-01  -0.114 0.909088    
factor(FEIBING14)2       -1.046e-01  8.599e-02  -1.216 0.223814    
---
Signif. codes:  0 '***' 0.001 '**' 0.01 '*' 0.05 '.' 0.1 ' ' 1

(Dispersion parameter for binomial family taken to be 1)

    Null deviance: 7492.0  on 10903  degrees of freedom
Residual deviance: 6903.1  on 10873  degrees of freedom
AIC: 6965.1

Number of Fisher Scoring iterations: 5

Likelihood ratio test

Model 1: BIANMI24 ~ CDAI23.1 + CDAI23.2 + factor(XINGZHANGBING15) + factor(GANBING16) + 
    DANBAIZHI17 + TANSHUI18 + XIANWEI19 + ZHIFANG20 + SHUIFEN21 + 
    NENGLIANG22 + AGE2 + factor(XINBIE1) + factor(ZHONGZU3) + 
    factor(JIAOYU4) + factor(HUNYING5) + factor(PIR6) + factor(BMI7) + 
    factor(YIYU8) + factor(YUNDONG9) + factor(DRINK10) + factor(XIYAN11) + 
    factor(GAOXUEYA12) + factor(TANGNIAOBING13) + factor(FEIBING14)
Model 2: BIANMI24 ~ CDAI23 + factor(XINGZHANGBING15) + factor(GANBING16) + 
    DANBAIZHI17 + TANSHUI18 + XIANWEI19 + ZHIFANG20 + SHUIFEN21 + 
    NENGLIANG22 + AGE2 + factor(XINBIE1) + factor(ZHONGZU3) + 
    factor(JIAOYU4) + factor(HUNYING5) + factor(PIR6) + factor(BMI7) + 
    factor(YIYU8) + factor(YUNDONG9) + factor(DRINK10) + factor(XIYAN11) + 
    factor(GAOXUEYA12) + factor(TANGNIAOBING13) + factor(FEIBING14)
  #Df  LogLik Df  Chisq Pr(>Chisq)  
1  32 -3449.9                       
2  31 -3451.5 -1 3.2298    0.07231 .
---
Signif. codes:  0 '***' 0.001 '**' 0.01 '*' 0.05 '.' 0.1 ' ' 1
BIANMI24 ~ CDAI23.1 + CDAI23.2 + factor(XINGZHANGBING15) + factor(GANBING16) + 
    ZHIFANG20 + AGE2 + factor(XINBIE1) + factor(ZHONGZU3) + factor(JIAOYU4) + 
    factor(HUNYING5) + factor(PIR6) + factor(BMI7) + factor(YIYU8) + 
    factor(YUNDONG9) + factor(DRINK10) + factor(XIYAN11) + factor(GAOXUEYA12) + 
    factor(TANGNIAOBING13) + factor(FEIBING14) + DANBAIZHI17 * 
    factor(XINGZHANGBING15) + TANSHUI18 * factor(XINGZHANGBING15) + 
    XIANWEI19 * factor(XINGZHANGBING15) + SHUIFEN21 * factor(XINGZHANGBING15) + 
    NENGLIANG22 * factor(XINGZHANGBING15)
<environment: 0x000000001af15bf8>

Call:
glm(formula = formula(fml), family = "binomial", data = wdtmp, 
    weights = wdtmp$weights)

Deviance Residuals: 
    Min       1Q   Median       3Q      Max  
-1.2578  -0.5280  -0.3929  -0.2767   2.9434  

Coefficients:
                                       Estimate Std. Error z value Pr(>|z|)    
(Intercept)                          -1.634e+00  6.925e-01  -2.360  0.01827 *  
CDAI23.1                             -1.113e-01  5.490e-02  -2.027  0.04263 *  
CDAI23.2                             -3.693e-02  1.604e-02  -2.302  0.02131 *  
factor(XINGZHANGBING15)2              1.097e-01  6.237e-01   0.176  0.86034    
factor(GANBING16)2                    2.368e-01  1.949e-01   1.215  0.22434    
ZHIFANG20                             5.861e-03  3.676e-03   1.594  0.11084    
AGE2                                 -6.148e-03  2.574e-03  -2.388  0.01692 *  
factor(XINBIE1)2                      8.881e-01  8.045e-02  11.038  < 2e-16 ***
factor(ZHONGZU3)2                     3.121e-01  1.314e-01   2.374  0.01758 *  
factor(ZHONGZU3)3                     2.284e-01  1.049e-01   2.177  0.02948 *  
factor(ZHONGZU3)4                     5.643e-01  1.126e-01   5.010 5.43e-07 ***
factor(ZHONGZU3)5                     1.073e-01  1.939e-01   0.554  0.57989    
factor(JIAOYU4)2                     -5.195e-02  8.824e-02  -0.589  0.55605    
factor(JIAOYU4)3                     -4.017e-01  8.586e-02  -4.678 2.90e-06 ***
factor(HUNYING5)2                     4.692e-02  8.244e-02   0.569  0.56923    
factor(HUNYING5)3                     2.342e-02  9.339e-02   0.251  0.80198    
factor(PIR6)2                        -1.386e-01  6.947e-02  -1.996  0.04598 *  
factor(BMI7)2                        -1.818e-01  7.998e-02  -2.274  0.02300 *  
factor(BMI7)3                        -4.201e-01  8.281e-02  -5.073 3.92e-07 ***
factor(YIYU8)2                       -6.330e-01  9.714e-02  -6.516 7.20e-11 ***
factor(YUNDONG9)2                    -1.202e-01  1.003e-01  -1.198  0.23080    
factor(DRINK10)2                      1.120e-01  7.282e-02   1.538  0.12413    
factor(XIYAN11)2                     -1.476e-01  1.057e-01  -1.397  0.16247    
factor(XIYAN11)3                      9.233e-02  8.649e-02   1.068  0.28572    
factor(GAOXUEYA12)2                   1.857e-01  7.658e-02   2.425  0.01530 *  
factor(TANGNIAOBING13)2              -1.807e-02  1.017e-01  -0.178  0.85893    
factor(FEIBING14)2                   -1.036e-01  8.620e-02  -1.202  0.22955    
DANBAIZHI17                          -7.724e-04  9.304e-03  -0.083  0.93383    
TANSHUI18                             1.050e-02  3.816e-03   2.750  0.00595 ** 
XIANWEI19                            -2.252e-02  2.160e-02  -1.043  0.29717    
SHUIFEN21                             1.345e-05  1.217e-04   0.110  0.91202    
NENGLIANG22                          -1.309e-03  7.093e-04  -1.845  0.06504 .  
factor(XINGZHANGBING15)2:DANBAIZHI17  5.706e-03  9.528e-03   0.599  0.54925    
factor(XINGZHANGBING15)2:TANSHUI18   -4.405e-03  3.720e-03  -1.184  0.23638    
factor(XINGZHANGBING15)2:XIANWEI19    1.648e-03  2.242e-02   0.073  0.94141    
factor(XINGZHANGBING15)2:SHUIFEN21   -1.466e-04  1.264e-04  -1.160  0.24601    
factor(XINGZHANGBING15)2:NENGLIANG22  3.372e-04  6.412e-04   0.526  0.59897    
---
Signif. codes:  0 '***' 0.001 '**' 0.01 '*' 0.05 '.' 0.1 ' ' 1

(Dispersion parameter for binomial family taken to be 1)

    Null deviance: 7492.0  on 10903  degrees of freedom
Residual deviance: 6894.7  on 10867  degrees of freedom
AIC: 6968.7

Number of Fisher Scoring iterations: 5

BIANMI24 ~ CDAI23 + factor(XINGZHANGBING15) + factor(GANBING16) + 
    ZHIFANG20 + AGE2 + factor(XINBIE1) + factor(ZHONGZU3) + factor(JIAOYU4) + 
    factor(HUNYING5) + factor(PIR6) + factor(BMI7) + factor(YIYU8) + 
    factor(YUNDONG9) + factor(DRINK10) + factor(XIYAN11) + factor(GAOXUEYA12) + 
    factor(TANGNIAOBING13) + factor(FEIBING14) + DANBAIZHI17 * 
    factor(XINGZHANGBING15) + TANSHUI18 * factor(XINGZHANGBING15) + 
    XIANWEI19 * factor(XINGZHANGBING15) + SHUIFEN21 * factor(XINGZHANGBING15) + 
    NENGLIANG22 * factor(XINGZHANGBING15)
<environment: 0x0000000024e064f0>

Call:
glm(formula = formula(fml), family = "binomial", data = wdtmp, 
    weights = wdtmp$weights)

Deviance Residuals: 
    Min       1Q   Median       3Q      Max  
-1.2561  -0.5278  -0.3927  -0.2768   2.9538  

Coefficients:
                                       Estimate Std. Error z value Pr(>|z|)    
(Intercept)                          -1.044e+00  5.236e-01  -1.995  0.04606 *  
CDAI23                               -4.327e-02  1.545e-02  -2.800  0.00511 ** 
factor(XINGZHANGBING15)2             -5.302e-01  3.890e-01  -1.363  0.17283    
factor(GANBING16)2                    2.326e-01  1.948e-01   1.194  0.23239    
ZHIFANG20                             5.911e-03  3.677e-03   1.607  0.10796    
AGE2                                 -6.135e-03  2.574e-03  -2.383  0.01717 *  
factor(XINBIE1)2                      8.870e-01  8.041e-02  11.030  < 2e-16 ***
factor(ZHONGZU3)2                     3.097e-01  1.314e-01   2.357  0.01845 *  
factor(ZHONGZU3)3                     2.293e-01  1.049e-01   2.185  0.02890 *  
factor(ZHONGZU3)4                     5.643e-01  1.126e-01   5.009 5.46e-07 ***
factor(ZHONGZU3)5                     1.083e-01  1.940e-01   0.558  0.57668    
factor(JIAOYU4)2                     -5.203e-02  8.821e-02  -0.590  0.55529    
factor(JIAOYU4)3                     -3.998e-01  8.583e-02  -4.658 3.20e-06 ***
factor(HUNYING5)2                     4.776e-02  8.242e-02   0.579  0.56228    
factor(HUNYING5)3                     2.314e-02  9.339e-02   0.248  0.80429    
factor(PIR6)2                        -1.380e-01  6.946e-02  -1.987  0.04687 *  
factor(BMI7)2                        -1.816e-01  7.997e-02  -2.271  0.02315 *  
factor(BMI7)3                        -4.197e-01  8.279e-02  -5.069 4.00e-07 ***
factor(YIYU8)2                       -6.345e-01  9.711e-02  -6.533 6.43e-11 ***
factor(YUNDONG9)2                    -1.201e-01  1.003e-01  -1.198  0.23104    
factor(DRINK10)2                      1.120e-01  7.282e-02   1.539  0.12388    
factor(XIYAN11)2                     -1.459e-01  1.057e-01  -1.381  0.16731    
factor(XIYAN11)3                      9.360e-02  8.647e-02   1.082  0.27909    
factor(GAOXUEYA12)2                   1.876e-01  7.658e-02   2.450  0.01430 *  
factor(TANGNIAOBING13)2              -1.653e-02  1.016e-01  -0.163  0.87076    
factor(FEIBING14)2                   -1.043e-01  8.617e-02  -1.210  0.22625    
DANBAIZHI17                          -5.271e-03  8.689e-03  -0.607  0.54409    
TANSHUI18                             9.909e-03  3.775e-03   2.625  0.00868 ** 
XIANWEI19                            -3.238e-02  2.048e-02  -1.581  0.11377    
SHUIFEN21                            -1.178e-05  1.206e-04  -0.098  0.92219    
NENGLIANG22                          -1.244e-03  7.062e-04  -1.761  0.07817 .  
factor(XINGZHANGBING15)2:DANBAIZHI17  1.057e-02  8.824e-03   1.198  0.23108    
factor(XINGZHANGBING15)2:TANSHUI18   -3.781e-03  3.673e-03  -1.029  0.30331    
factor(XINGZHANGBING15)2:XIANWEI19    1.251e-02  2.107e-02   0.593  0.55287    
factor(XINGZHANGBING15)2:SHUIFEN21   -1.203e-04  1.252e-04  -0.961  0.33671    
factor(XINGZHANGBING15)2:NENGLIANG22  2.675e-04  6.371e-04   0.420  0.67461    
---
Signif. codes:  0 '***' 0.001 '**' 0.01 '*' 0.05 '.' 0.1 ' ' 1

(Dispersion parameter for binomial family taken to be 1)

    Null deviance: 7492.0  on 10903  degrees of freedom
Residual deviance: 6896.5  on 10868  degrees of freedom
AIC: 6968.5

Number of Fisher Scoring iterations: 5

Likelihood ratio test

Model 1: BIANMI24 ~ CDAI23.1 + CDAI23.2 + factor(XINGZHANGBING15) + factor(GANBING16) + 
    ZHIFANG20 + AGE2 + factor(XINBIE1) + factor(ZHONGZU3) + factor(JIAOYU4) + 
    factor(HUNYING5) + factor(PIR6) + factor(BMI7) + factor(YIYU8) + 
    factor(YUNDONG9) + factor(DRINK10) + factor(XIYAN11) + factor(GAOXUEYA12) + 
    factor(TANGNIAOBING13) + factor(FEIBING14) + DANBAIZHI17 * 
    factor(XINGZHANGBING15) + TANSHUI18 * factor(XINGZHANGBING15) + 
    XIANWEI19 * factor(XINGZHANGBING15) + SHUIFEN21 * factor(XINGZHANGBING15) + 
    NENGLIANG22 * factor(XINGZHANGBING15)
Model 2: BIANMI24 ~ CDAI23 + factor(XINGZHANGBING15) + factor(GANBING16) + 
    ZHIFANG20 + AGE2 + factor(XINBIE1) + factor(ZHONGZU3) + factor(JIAOYU4) + 
    factor(HUNYING5) + factor(PIR6) + factor(BMI7) + factor(YIYU8) + 
    factor(YUNDONG9) + factor(DRINK10) + factor(XIYAN11) + factor(GAOXUEYA12) + 
    factor(TANGNIAOBING13) + factor(FEIBING14) + DANBAIZHI17 * 
    factor(XINGZHANGBING15) + TANSHUI18 * factor(XINGZHANGBING15) + 
    XIANWEI19 * factor(XINGZHANGBING15) + SHUIFEN21 * factor(XINGZHANGBING15) + 
    NENGLIANG22 * factor(XINGZHANGBING15)
  #Df  LogLik Df  Chisq Pr(>Chisq)
1  37 -3447.3                     
2  36 -3448.2 -1 1.8195     0.1774
