# Supplementary material for: Association between the composite dietary antioxidant index and constipation: Evidence from NHANES 2005–2010
Source: PLoS One. 2024 Sep 27;19(9):e0311168. doi: 10.1371/journal.pone.0311168 (PMC11432863; doi:10.1371/journal.pone.0311168)
Supplement: S1 File — (ZIP) [file pone.0311168.s001.zip › CDAI/all/PROJ2_16_tbl/PROJ2_16_tbl.lst]

[1] "BIANMI24 ~ CDAI23.1+CDAI23.2 + DANBAIZHI17+TANSHUI18+XIANWEI19+ZHIFANG20+SHUIFEN21+NENGLIANG22+AGE2+factor(XINBIE1)+factor(ZHONGZU3)+factor(JIAOYU4)+factor(HUNYING5)+factor(PIR6)+factor(BMI7)+factor(YIYU8)+factor(YUNDONG9)+factor(DRINK10)+factor(XIYAN11)+factor(GAOXUEYA12)+factor(TANGNIAOBING13)+factor(FEIBING14)+factor(XINGZHANGBING15)+factor(GANBING16)"
BIANMI24 ~ CDAI23.1 + CDAI23.2 + DANBAIZHI17 + TANSHUI18 + XIANWEI19 + 
    ZHIFANG20 + SHUIFEN21 + NENGLIANG22 + AGE2 + factor(XINBIE1) + 
    factor(ZHONGZU3) + factor(JIAOYU4) + factor(HUNYING5) + factor(PIR6) + 
    factor(BMI7) + factor(YIYU8) + factor(YUNDONG9) + factor(DRINK10) + 
    factor(XIYAN11) + factor(GAOXUEYA12) + factor(TANGNIAOBING13) + 
    factor(FEIBING14) + factor(XINGZHANGBING15) + factor(GANBING16)
<environment: 0x0000000024643720>

Call:
glm(formula = formula(fml), family = "binomial", data = wdtmp, 
    weights = wdtmp$weights)

Deviance Residuals: 
    Min       1Q   Median       3Q      Max  
-1.2598  -0.5276  -0.3926  -0.2776   2.9710  

Coefficients:
                           Estimate Std. Error z value Pr(>|z|)    
(Intercept)              -1.247e+00  3.970e-01  -3.140 0.001688 ** 
CDAI23.1                 -5.268e-02  6.529e-02  -0.807 0.419730    
CDAI23.2                 -4.290e-02  1.551e-02  -2.767 0.005661 ** 
DANBAIZHI17               4.580e-03  2.602e-03   1.760 0.078348 .  
TANSHUI18                 6.385e-03  1.509e-03   4.233 2.31e-05 ***
XIANWEI19                -2.087e-02  6.484e-03  -3.218 0.001289 ** 
ZHIFANG20                 5.960e-03  3.672e-03   1.623 0.104598    
SHUIFEN21                -1.217e-04  3.649e-05  -3.336 0.000849 ***
NENGLIANG22              -9.962e-04  3.672e-04  -2.713 0.006664 ** 
AGE2                     -6.219e-03  2.571e-03  -2.419 0.015582 *  
factor(XINBIE1)2          8.918e-01  8.041e-02  11.090  < 2e-16 ***
factor(ZHONGZU3)2         3.097e-01  1.314e-01   2.357 0.018442 *  
factor(ZHONGZU3)3         2.270e-01  1.049e-01   2.165 0.030388 *  
factor(ZHONGZU3)4         5.616e-01  1.126e-01   4.989 6.08e-07 ***
factor(ZHONGZU3)5         1.053e-01  1.938e-01   0.543 0.586865    
factor(JIAOYU4)2         -5.222e-02  8.809e-02  -0.593 0.553308    
factor(JIAOYU4)3         -3.988e-01  8.576e-02  -4.650 3.31e-06 ***
factor(HUNYING5)2         5.181e-02  8.231e-02   0.629 0.529061    
factor(HUNYING5)3         2.363e-02  9.333e-02   0.253 0.800089    
factor(PIR6)2            -1.395e-01  6.936e-02  -2.011 0.044364 *  
factor(BMI7)2            -1.792e-01  7.990e-02  -2.243 0.024896 *  
factor(BMI7)3            -4.203e-01  8.274e-02  -5.079 3.79e-07 ***
factor(YIYU8)2           -6.271e-01  9.689e-02  -6.473 9.62e-11 ***
factor(YUNDONG9)2        -1.194e-01  1.003e-01  -1.191 0.233818    
factor(DRINK10)2          1.099e-01  7.273e-02   1.512 0.130644    
factor(XIYAN11)2         -1.454e-01  1.055e-01  -1.378 0.168321    
factor(XIYAN11)3          9.489e-02  8.642e-02   1.098 0.272188    
factor(GAOXUEYA12)2       1.848e-01  7.653e-02   2.415 0.015728 *  
factor(TANGNIAOBING13)2  -1.142e-02  1.012e-01  -0.113 0.910208    
factor(FEIBING14)2       -1.047e-01  8.599e-02  -1.217 0.223476    
factor(XINGZHANGBING15)2 -3.290e-01  1.192e-01  -2.760 0.005776 ** 
factor(GANBING16)2        2.377e-01  2.045e-01   1.162 0.245225    
---
Signif. codes:  0 '***' 0.001 '**' 0.01 '*' 0.05 '.' 0.1 ' ' 1

(Dispersion parameter for binomial family taken to be 1)

    Null deviance: 7492.0  on 10903  degrees of freedom
Residual deviance: 6903.1  on 10872  degrees of freedom
AIC: 6967.1

Number of Fisher Scoring iterations: 5

[1] "BIANMI24 ~ CDAI23.1+CDAI23.2 + TANSHUI18+XIANWEI19+ZHIFANG20+SHUIFEN21+NENGLIANG22+AGE2+factor(XINBIE1)+factor(ZHONGZU3)+factor(JIAOYU4)+factor(HUNYING5)+factor(PIR6)+factor(BMI7)+factor(YIYU8)+factor(YUNDONG9)+factor(DRINK10)+factor(XIYAN11)+factor(GAOXUEYA12)+factor(TANGNIAOBING13)+factor(FEIBING14)+factor(XINGZHANGBING15)+DANBAIZHI17*factor(GANBING16)"
BIANMI24 ~ CDAI23.1 + CDAI23.2 + TANSHUI18 + XIANWEI19 + ZHIFANG20 + 
    SHUIFEN21 + NENGLIANG22 + AGE2 + factor(XINBIE1) + factor(ZHONGZU3) + 
    factor(JIAOYU4) + factor(HUNYING5) + factor(PIR6) + factor(BMI7) + 
    factor(YIYU8) + factor(YUNDONG9) + factor(DRINK10) + factor(XIYAN11) + 
    factor(GAOXUEYA12) + factor(TANGNIAOBING13) + factor(FEIBING14) + 
    factor(XINGZHANGBING15) + DANBAIZHI17 * factor(GANBING16)
<environment: 0x000000002439a538>

Call:
glm(formula = formula(fml), family = "binomial", data = wdtmp, 
    weights = wdtmp$weights)

Deviance Residuals: 
    Min       1Q   Median       3Q      Max  
-1.2587  -0.5274  -0.3928  -0.2774   2.9706  

Coefficients:
                                 Estimate Std. Error z value Pr(>|z|)    
(Intercept)                    -1.055e+00  8.251e-01  -1.279 0.200968    
CDAI23.1                       -3.687e-02  8.751e-02  -0.421 0.673567    
CDAI23.2                       -4.328e-02  1.558e-02  -2.778 0.005471 ** 
TANSHUI18                       6.385e-03  1.509e-03   4.232 2.31e-05 ***
XIANWEI19                      -2.087e-02  6.484e-03  -3.219 0.001287 ** 
ZHIFANG20                       5.958e-03  3.672e-03   1.622 0.104724    
SHUIFEN21                      -1.217e-04  3.649e-05  -3.334 0.000855 ***
NENGLIANG22                    -9.965e-04  3.672e-04  -2.714 0.006653 ** 
AGE2                           -6.224e-03  2.571e-03  -2.421 0.015492 *  
factor(XINBIE1)2                8.916e-01  8.041e-02  11.088  < 2e-16 ***
factor(ZHONGZU3)2               3.102e-01  1.314e-01   2.361 0.018247 *  
factor(ZHONGZU3)3               2.276e-01  1.049e-01   2.169 0.030049 *  
factor(ZHONGZU3)4               5.622e-01  1.126e-01   4.993 5.95e-07 ***
factor(ZHONGZU3)5               1.057e-01  1.938e-01   0.545 0.585468    
factor(JIAOYU4)2               -5.216e-02  8.810e-02  -0.592 0.553827    
factor(JIAOYU4)3               -3.988e-01  8.576e-02  -4.651 3.31e-06 ***
factor(HUNYING5)2               5.141e-02  8.233e-02   0.624 0.532352    
factor(HUNYING5)3               2.317e-02  9.334e-02   0.248 0.803974    
factor(PIR6)2                  -1.399e-01  6.938e-02  -2.016 0.043802 *  
factor(BMI7)2                  -1.793e-01  7.990e-02  -2.244 0.024833 *  
factor(BMI7)3                  -4.203e-01  8.275e-02  -5.079 3.79e-07 ***
factor(YIYU8)2                 -6.265e-01  9.692e-02  -6.464 1.02e-10 ***
factor(YUNDONG9)2              -1.194e-01  1.003e-01  -1.191 0.233590    
factor(DRINK10)2                1.098e-01  7.273e-02   1.510 0.131155    
factor(XIYAN11)2               -1.456e-01  1.055e-01  -1.379 0.167823    
factor(XIYAN11)3                9.483e-02  8.642e-02   1.097 0.272496    
factor(GAOXUEYA12)2             1.847e-01  7.653e-02   2.414 0.015785 *  
factor(TANGNIAOBING13)2        -1.153e-02  1.012e-01  -0.114 0.909351    
factor(FEIBING14)2             -1.042e-01  8.602e-02  -1.211 0.225842    
factor(XINGZHANGBING15)2       -3.290e-01  1.192e-01  -2.761 0.005766 ** 
DANBAIZHI17                     2.048e-03  9.970e-03   0.205 0.837217    
factor(GANBING16)2              4.111e-02  7.697e-01   0.053 0.957406    
DANBAIZHI17:factor(GANBING16)2  2.602e-03  9.888e-03   0.263 0.792423    
---
Signif. codes:  0 '***' 0.001 '**' 0.01 '*' 0.05 '.' 0.1 ' ' 1

(Dispersion parameter for binomial family taken to be 1)

    Null deviance: 7492  on 10903  degrees of freedom
Residual deviance: 6903  on 10871  degrees of freedom
AIC: 6969

Number of Fisher Scoring iterations: 5

[1] "BIANMI24 ~ CDAI23.1+CDAI23.2 + DANBAIZHI17+XIANWEI19+ZHIFANG20+SHUIFEN21+NENGLIANG22+AGE2+factor(XINBIE1)+factor(ZHONGZU3)+factor(JIAOYU4)+factor(HUNYING5)+factor(PIR6)+factor(BMI7)+factor(YIYU8)+factor(YUNDONG9)+factor(DRINK10)+factor(XIYAN11)+factor(GAOXUEYA12)+factor(TANGNIAOBING13)+factor(FEIBING14)+factor(XINGZHANGBING15)+TANSHUI18*factor(GANBING16)"
BIANMI24 ~ CDAI23.1 + CDAI23.2 + DANBAIZHI17 + XIANWEI19 + ZHIFANG20 + 
    SHUIFEN21 + NENGLIANG22 + AGE2 + factor(XINBIE1) + factor(ZHONGZU3) + 
    factor(JIAOYU4) + factor(HUNYING5) + factor(PIR6) + factor(BMI7) + 
    factor(YIYU8) + factor(YUNDONG9) + factor(DRINK10) + factor(XIYAN11) + 
    factor(GAOXUEYA12) + factor(TANGNIAOBING13) + factor(FEIBING14) + 
    factor(XINGZHANGBING15) + TANSHUI18 * factor(GANBING16)
<environment: 0x00000000246a71d8>

Call:
glm(formula = formula(fml), family = "binomial", data = wdtmp, 
    weights = wdtmp$weights)

Deviance Residuals: 
    Min       1Q   Median       3Q      Max  
-1.2584  -0.5275  -0.3929  -0.2774   2.9718  

Coefficients:
                               Estimate Std. Error z value Pr(>|z|)    
(Intercept)                  -1.0525723  0.7205478  -1.461 0.144072    
CDAI23.1                     -0.0401190  0.0753237  -0.533 0.594296    
CDAI23.2                     -0.0432025  0.0155397  -2.780 0.005434 ** 
DANBAIZHI17                   0.0045795  0.0026020   1.760 0.078411 .  
XIANWEI19                    -0.0208861  0.0064858  -3.220 0.001281 ** 
ZHIFANG20                     0.0059564  0.0036722   1.622 0.104803    
SHUIFEN21                    -0.0001217  0.0000365  -3.333 0.000858 ***
NENGLIANG22                  -0.0009966  0.0003672  -2.714 0.006645 ** 
AGE2                         -0.0061953  0.0025721  -2.409 0.016010 *  
factor(XINBIE1)2              0.8920673  0.0804159  11.093  < 2e-16 ***
factor(ZHONGZU3)2             0.3100821  0.1314056   2.360 0.018288 *  
factor(ZHONGZU3)3             0.2273402  0.1048810   2.168 0.030189 *  
factor(ZHONGZU3)4             0.5621397  0.1125867   4.993 5.95e-07 ***
factor(ZHONGZU3)5             0.1061151  0.1938555   0.547 0.584109    
factor(JIAOYU4)2             -0.0524925  0.0880963  -0.596 0.551273    
factor(JIAOYU4)3             -0.3991462  0.0857635  -4.654 3.26e-06 ***
factor(HUNYING5)2             0.0517284  0.0823147   0.628 0.529727    
factor(HUNYING5)3             0.0235467  0.0933259   0.252 0.800804    
factor(PIR6)2                -0.1395906  0.0693574  -2.013 0.044154 *  
factor(BMI7)2                -0.1792701  0.0799015  -2.244 0.024856 *  
factor(BMI7)3                -0.4201276  0.0827437  -5.077 3.83e-07 ***
factor(YIYU8)2               -0.6266841  0.0968972  -6.468 9.96e-11 ***
factor(YUNDONG9)2            -0.1192163  0.1002703  -1.189 0.234460    
factor(DRINK10)2              0.1095619  0.0727309   1.506 0.131964    
factor(XIYAN11)2             -0.1450880  0.1055293  -1.375 0.169175    
factor(XIYAN11)3              0.0947441  0.0864155   1.096 0.272913    
factor(GAOXUEYA12)2           0.1849701  0.0765331   2.417 0.015655 *  
factor(TANGNIAOBING13)2      -0.0109198  0.1012457  -0.108 0.914111    
factor(FEIBING14)2           -0.1042670  0.0859996  -1.212 0.225355    
factor(XINGZHANGBING15)2     -0.3285581  0.1191893  -2.757 0.005840 ** 
TANSHUI18                     0.0056130  0.0028473   1.971 0.048682 *  
factor(GANBING16)2            0.0350764  0.6603966   0.053 0.957641    
TANSHUI18:factor(GANBING16)2  0.0007984  0.0024953   0.320 0.749001    
---
Signif. codes:  0 '***' 0.001 '**' 0.01 '*' 0.05 '.' 0.1 ' ' 1

(Dispersion parameter for binomial family taken to be 1)

    Null deviance: 7492  on 10903  degrees of freedom
Residual deviance: 6903  on 10871  degrees of freedom
AIC: 6969

Number of Fisher Scoring iterations: 5

[1] "BIANMI24 ~ CDAI23.1+CDAI23.2 + DANBAIZHI17+TANSHUI18+ZHIFANG20+SHUIFEN21+NENGLIANG22+AGE2+factor(XINBIE1)+factor(ZHONGZU3)+factor(JIAOYU4)+factor(HUNYING5)+factor(PIR6)+factor(BMI7)+factor(YIYU8)+factor(YUNDONG9)+factor(DRINK10)+factor(XIYAN11)+factor(GAOXUEYA12)+factor(TANGNIAOBING13)+factor(FEIBING14)+factor(XINGZHANGBING15)+XIANWEI19*factor(GANBING16)"
BIANMI24 ~ CDAI23.1 + CDAI23.2 + DANBAIZHI17 + TANSHUI18 + ZHIFANG20 + 
    SHUIFEN21 + NENGLIANG22 + AGE2 + factor(XINBIE1) + factor(ZHONGZU3) + 
    factor(JIAOYU4) + factor(HUNYING5) + factor(PIR6) + factor(BMI7) + 
    factor(YIYU8) + factor(YUNDONG9) + factor(DRINK10) + factor(XIYAN11) + 
    factor(GAOXUEYA12) + factor(TANGNIAOBING13) + factor(FEIBING14) + 
    factor(XINGZHANGBING15) + XIANWEI19 * factor(GANBING16)
<environment: 0x00000000246b18d0>

Call:
glm(formula = formula(fml), family = "binomial", data = wdtmp, 
    weights = wdtmp$weights)

Deviance Residuals: 
    Min       1Q   Median       3Q      Max  
-1.2600  -0.5276  -0.3927  -0.2776   2.9709  

Coefficients:
                               Estimate Std. Error z value Pr(>|z|)    
(Intercept)                  -1.335e+00  6.439e-01  -2.073 0.038191 *  
CDAI23.1                     -6.016e-02  7.865e-02  -0.765 0.444324    
CDAI23.2                     -4.269e-02  1.555e-02  -2.745 0.006050 ** 
DANBAIZHI17                   4.582e-03  2.602e-03   1.761 0.078275 .  
TANSHUI18                     6.387e-03  1.509e-03   4.234 2.30e-05 ***
ZHIFANG20                     5.965e-03  3.672e-03   1.625 0.104254    
SHUIFEN21                    -1.217e-04  3.649e-05  -3.336 0.000851 ***
NENGLIANG22                  -9.965e-04  3.672e-04  -2.714 0.006647 ** 
AGE2                         -6.217e-03  2.571e-03  -2.418 0.015608 *  
factor(XINBIE1)2              8.919e-01  8.041e-02  11.091  < 2e-16 ***
factor(ZHONGZU3)2             3.097e-01  1.314e-01   2.357 0.018428 *  
factor(ZHONGZU3)3             2.271e-01  1.049e-01   2.166 0.030326 *  
factor(ZHONGZU3)4             5.615e-01  1.126e-01   4.987 6.12e-07 ***
factor(ZHONGZU3)5             1.056e-01  1.938e-01   0.545 0.585939    
factor(JIAOYU4)2             -5.232e-02  8.810e-02  -0.594 0.552549    
factor(JIAOYU4)3             -3.989e-01  8.576e-02  -4.651 3.30e-06 ***
factor(HUNYING5)2             5.186e-02  8.231e-02   0.630 0.528637    
factor(HUNYING5)3             2.351e-02  9.333e-02   0.252 0.801083    
factor(PIR6)2                -1.394e-01  6.936e-02  -2.010 0.044465 *  
factor(BMI7)2                -1.791e-01  7.990e-02  -2.242 0.024980 *  
factor(BMI7)3                -4.201e-01  8.275e-02  -5.077 3.82e-07 ***
factor(YIYU8)2               -6.269e-01  9.690e-02  -6.470 9.82e-11 ***
factor(YUNDONG9)2            -1.195e-01  1.003e-01  -1.192 0.233228    
factor(DRINK10)2              1.101e-01  7.274e-02   1.514 0.130049    
factor(XIYAN11)2             -1.453e-01  1.055e-01  -1.377 0.168490    
factor(XIYAN11)3              9.478e-02  8.642e-02   1.097 0.272774    
factor(GAOXUEYA12)2           1.849e-01  7.654e-02   2.416 0.015692 *  
factor(TANGNIAOBING13)2      -1.149e-02  1.012e-01  -0.114 0.909616    
factor(FEIBING14)2           -1.049e-01  8.601e-02  -1.220 0.222397    
factor(XINGZHANGBING15)2     -3.290e-01  1.192e-01  -2.761 0.005770 ** 
XIANWEI19                    -1.538e-02  3.210e-02  -0.479 0.631890    
factor(GANBING16)2            3.279e-01  5.593e-01   0.586 0.557651    
XIANWEI19:factor(GANBING16)2 -5.671e-03  3.251e-02  -0.174 0.861528    
---
Signif. codes:  0 '***' 0.001 '**' 0.01 '*' 0.05 '.' 0.1 ' ' 1

(Dispersion parameter for binomial family taken to be 1)

    Null deviance: 7492  on 10903  degrees of freedom
Residual deviance: 6903  on 10871  degrees of freedom
AIC: 6969

Number of Fisher Scoring iterations: 5

[1] "BIANMI24 ~ CDAI23.1+CDAI23.2 + DANBAIZHI17+TANSHUI18+XIANWEI19+SHUIFEN21+NENGLIANG22+AGE2+factor(XINBIE1)+factor(ZHONGZU3)+factor(JIAOYU4)+factor(HUNYING5)+factor(PIR6)+factor(BMI7)+factor(YIYU8)+factor(YUNDONG9)+factor(DRINK10)+factor(XIYAN11)+factor(GAOXUEYA12)+factor(TANGNIAOBING13)+factor(FEIBING14)+factor(XINGZHANGBING15)+ZHIFANG20*factor(GANBING16)"
BIANMI24 ~ CDAI23.1 + CDAI23.2 + DANBAIZHI17 + TANSHUI18 + XIANWEI19 + 
    SHUIFEN21 + NENGLIANG22 + AGE2 + factor(XINBIE1) + factor(ZHONGZU3) + 
    factor(JIAOYU4) + factor(HUNYING5) + factor(PIR6) + factor(BMI7) + 
    factor(YIYU8) + factor(YUNDONG9) + factor(DRINK10) + factor(XIYAN11) + 
    factor(GAOXUEYA12) + factor(TANGNIAOBING13) + factor(FEIBING14) + 
    factor(XINGZHANGBING15) + ZHIFANG20 * factor(GANBING16)
<environment: 0x00000000246a8b30>

Call:
glm(formula = formula(fml), family = "binomial", data = wdtmp, 
    weights = wdtmp$weights)

Deviance Residuals: 
    Min       1Q   Median       3Q      Max  
-1.2646  -0.5275  -0.3921  -0.2776   2.9697  

Coefficients:
                               Estimate Std. Error z value Pr(>|z|)    
(Intercept)                  -2.104e+00  6.906e-01  -3.046 0.002320 ** 
CDAI23.1                     -1.195e-01  8.163e-02  -1.464 0.143216    
CDAI23.2                     -4.181e-02  1.550e-02  -2.698 0.006975 ** 
DANBAIZHI17                   4.647e-03  2.603e-03   1.786 0.074138 .  
TANSHUI18                     6.399e-03  1.508e-03   4.242 2.21e-05 ***
XIANWEI19                    -2.080e-02  6.481e-03  -3.210 0.001329 ** 
SHUIFEN21                    -1.215e-04  3.648e-05  -3.332 0.000863 ***
NENGLIANG22                  -9.962e-04  3.671e-04  -2.714 0.006648 ** 
AGE2                         -6.206e-03  2.571e-03  -2.414 0.015798 *  
factor(XINBIE1)2              8.922e-01  8.042e-02  11.095  < 2e-16 ***
factor(ZHONGZU3)2             3.086e-01  1.314e-01   2.348 0.018876 *  
factor(ZHONGZU3)3             2.240e-01  1.049e-01   2.136 0.032675 *  
factor(ZHONGZU3)4             5.600e-01  1.126e-01   4.973 6.58e-07 ***
factor(ZHONGZU3)5             9.905e-02  1.939e-01   0.511 0.609416    
factor(JIAOYU4)2             -5.190e-02  8.810e-02  -0.589 0.555777    
factor(JIAOYU4)3             -3.981e-01  8.578e-02  -4.641 3.47e-06 ***
factor(HUNYING5)2             5.213e-02  8.234e-02   0.633 0.526634    
factor(HUNYING5)3             2.581e-02  9.334e-02   0.277 0.782159    
factor(PIR6)2                -1.369e-01  6.942e-02  -1.972 0.048554 *  
factor(BMI7)2                -1.781e-01  7.992e-02  -2.229 0.025810 *  
factor(BMI7)3                -4.190e-01  8.275e-02  -5.063 4.12e-07 ***
factor(YIYU8)2               -6.310e-01  9.694e-02  -6.510 7.53e-11 ***
factor(YUNDONG9)2            -1.167e-01  1.003e-01  -1.163 0.244812    
factor(DRINK10)2              1.110e-01  7.273e-02   1.526 0.127080    
factor(XIYAN11)2             -1.468e-01  1.056e-01  -1.391 0.164233    
factor(XIYAN11)3              9.527e-02  8.643e-02   1.102 0.270374    
factor(GAOXUEYA12)2           1.854e-01  7.657e-02   2.421 0.015478 *  
factor(TANGNIAOBING13)2      -1.058e-02  1.013e-01  -0.105 0.916744    
factor(FEIBING14)2           -1.062e-01  8.602e-02  -1.235 0.216782    
factor(XINGZHANGBING15)2     -3.300e-01  1.192e-01  -2.769 0.005625 ** 
ZHIFANG20                     1.710e-02  7.895e-03   2.166 0.030297 *  
factor(GANBING16)2            1.111e+00  6.096e-01   1.823 0.068369 .  
ZHIFANG20:factor(GANBING16)2 -1.151e-02  7.238e-03  -1.590 0.111775    
---
Signif. codes:  0 '***' 0.001 '**' 0.01 '*' 0.05 '.' 0.1 ' ' 1

(Dispersion parameter for binomial family taken to be 1)

    Null deviance: 7492.0  on 10903  degrees of freedom
Residual deviance: 6900.6  on 10871  degrees of freedom
AIC: 6966.6

Number of Fisher Scoring iterations: 5

[1] "BIANMI24 ~ CDAI23.1+CDAI23.2 + DANBAIZHI17+TANSHUI18+XIANWEI19+ZHIFANG20+NENGLIANG22+AGE2+factor(XINBIE1)+factor(ZHONGZU3)+factor(JIAOYU4)+factor(HUNYING5)+factor(PIR6)+factor(BMI7)+factor(YIYU8)+factor(YUNDONG9)+factor(DRINK10)+factor(XIYAN11)+factor(GAOXUEYA12)+factor(TANGNIAOBING13)+factor(FEIBING14)+factor(XINGZHANGBING15)+SHUIFEN21*factor(GANBING16)"
BIANMI24 ~ CDAI23.1 + CDAI23.2 + DANBAIZHI17 + TANSHUI18 + XIANWEI19 + 
    ZHIFANG20 + NENGLIANG22 + AGE2 + factor(XINBIE1) + factor(ZHONGZU3) + 
    factor(JIAOYU4) + factor(HUNYING5) + factor(PIR6) + factor(BMI7) + 
    factor(YIYU8) + factor(YUNDONG9) + factor(DRINK10) + factor(XIYAN11) + 
    factor(GAOXUEYA12) + factor(TANGNIAOBING13) + factor(FEIBING14) + 
    factor(XINGZHANGBING15) + SHUIFEN21 * factor(GANBING16)
<environment: 0x00000000246a39a0>

Call:
glm(formula = formula(fml), family = "binomial", data = wdtmp, 
    weights = wdtmp$weights)

Deviance Residuals: 
    Min       1Q   Median       3Q      Max  
-1.2588  -0.5278  -0.3926  -0.2776   2.9710  

Coefficients:
                               Estimate Std. Error z value Pr(>|z|)    
(Intercept)                  -1.057e+00  6.470e-01  -1.634  0.10220    
CDAI23.1                     -4.405e-02  6.914e-02  -0.637  0.52401    
CDAI23.2                     -4.314e-02  1.552e-02  -2.779  0.00545 ** 
DANBAIZHI17                   4.597e-03  2.603e-03   1.766  0.07735 .  
TANSHUI18                     6.399e-03  1.509e-03   4.240 2.24e-05 ***
XIANWEI19                    -2.089e-02  6.485e-03  -3.221  0.00128 ** 
ZHIFANG20                     5.982e-03  3.673e-03   1.629  0.10338    
NENGLIANG22                  -9.995e-04  3.674e-04  -2.721  0.00651 ** 
AGE2                         -6.218e-03  2.571e-03  -2.418  0.01561 *  
factor(XINBIE1)2              8.916e-01  8.041e-02  11.088  < 2e-16 ***
factor(ZHONGZU3)2             3.091e-01  1.314e-01   2.352  0.01865 *  
factor(ZHONGZU3)3             2.266e-01  1.049e-01   2.160  0.03078 *  
factor(ZHONGZU3)4             5.616e-01  1.126e-01   4.989 6.08e-07 ***
factor(ZHONGZU3)5             1.050e-01  1.938e-01   0.542  0.58798    
factor(JIAOYU4)2             -5.153e-02  8.811e-02  -0.585  0.55868    
factor(JIAOYU4)3             -3.982e-01  8.577e-02  -4.643 3.44e-06 ***
factor(HUNYING5)2             5.204e-02  8.232e-02   0.632  0.52728    
factor(HUNYING5)3             2.420e-02  9.334e-02   0.259  0.79540    
factor(PIR6)2                -1.398e-01  6.937e-02  -2.015  0.04386 *  
factor(BMI7)2                -1.798e-01  7.992e-02  -2.250  0.02447 *  
factor(BMI7)3                -4.205e-01  8.275e-02  -5.082 3.74e-07 ***
factor(YIYU8)2               -6.268e-01  9.690e-02  -6.468 9.90e-11 ***
factor(YUNDONG9)2            -1.193e-01  1.003e-01  -1.190  0.23410    
factor(DRINK10)2              1.095e-01  7.274e-02   1.505  0.13221    
factor(XIYAN11)2             -1.451e-01  1.055e-01  -1.375  0.16910    
factor(XIYAN11)3              9.498e-02  8.642e-02   1.099  0.27173    
factor(GAOXUEYA12)2           1.847e-01  7.654e-02   2.414  0.01579 *  
factor(TANGNIAOBING13)2      -1.124e-02  1.012e-01  -0.111  0.91162    
factor(FEIBING14)2           -1.041e-01  8.601e-02  -1.211  0.22605    
factor(XINGZHANGBING15)2     -3.287e-01  1.192e-01  -2.758  0.00582 ** 
SHUIFEN21                    -1.925e-04  1.965e-04  -0.979  0.32737    
factor(GANBING16)2            4.204e-02  5.661e-01   0.074  0.94081    
SHUIFEN21:factor(GANBING16)2  7.304e-05  1.991e-04   0.367  0.71370    
---
Signif. codes:  0 '***' 0.001 '**' 0.01 '*' 0.05 '.' 0.1 ' ' 1

(Dispersion parameter for binomial family taken to be 1)

    Null deviance: 7492.0  on 10903  degrees of freedom
Residual deviance: 6902.9  on 10871  degrees of freedom
AIC: 6968.9

Number of Fisher Scoring iterations: 5

[1] "BIANMI24 ~ CDAI23.1+CDAI23.2 + DANBAIZHI17+TANSHUI18+XIANWEI19+ZHIFANG20+SHUIFEN21+AGE2+factor(XINBIE1)+factor(ZHONGZU3)+factor(JIAOYU4)+factor(HUNYING5)+factor(PIR6)+factor(BMI7)+factor(YIYU8)+factor(YUNDONG9)+factor(DRINK10)+factor(XIYAN11)+factor(GAOXUEYA12)+factor(TANGNIAOBING13)+factor(FEIBING14)+factor(XINGZHANGBING15)+NENGLIANG22*factor(GANBING16)"
BIANMI24 ~ CDAI23.1 + CDAI23.2 + DANBAIZHI17 + TANSHUI18 + XIANWEI19 + 
    ZHIFANG20 + SHUIFEN21 + AGE2 + factor(XINBIE1) + factor(ZHONGZU3) + 
    factor(JIAOYU4) + factor(HUNYING5) + factor(PIR6) + factor(BMI7) + 
    factor(YIYU8) + factor(YUNDONG9) + factor(DRINK10) + factor(XIYAN11) + 
    factor(GAOXUEYA12) + factor(TANGNIAOBING13) + factor(FEIBING14) + 
    factor(XINGZHANGBING15) + NENGLIANG22 * factor(GANBING16)
<environment: 0x00000000246b0608>

Call:
glm(formula = formula(fml), family = "binomial", data = wdtmp, 
    weights = wdtmp$weights)

Deviance Residuals: 
    Min       1Q   Median       3Q      Max  
-1.2638  -0.5277  -0.3923  -0.2779   2.9716  

Coefficients:
                                 Estimate Std. Error z value Pr(>|z|)    
(Intercept)                    -1.812e+00  8.618e-01  -2.102 0.035523 *  
CDAI23.1                       -9.327e-02  8.714e-02  -1.070 0.284502    
CDAI23.2                       -4.207e-02  1.553e-02  -2.709 0.006741 ** 
DANBAIZHI17                     4.603e-03  2.603e-03   1.769 0.076954 .  
TANSHUI18                       6.386e-03  1.509e-03   4.233 2.31e-05 ***
XIANWEI19                      -2.082e-02  6.482e-03  -3.212 0.001319 ** 
ZHIFANG20                       5.973e-03  3.673e-03   1.626 0.103895    
SHUIFEN21                      -1.218e-04  3.648e-05  -3.339 0.000842 ***
AGE2                           -6.247e-03  2.572e-03  -2.429 0.015133 *  
factor(XINBIE1)2                8.914e-01  8.041e-02  11.085  < 2e-16 ***
factor(ZHONGZU3)2               3.088e-01  1.314e-01   2.350 0.018783 *  
factor(ZHONGZU3)3               2.258e-01  1.049e-01   2.153 0.031343 *  
factor(ZHONGZU3)4               5.604e-01  1.126e-01   4.977 6.46e-07 ***
factor(ZHONGZU3)5               1.026e-01  1.939e-01   0.529 0.596656    
factor(JIAOYU4)2               -5.188e-02  8.809e-02  -0.589 0.555903    
factor(JIAOYU4)3               -3.982e-01  8.577e-02  -4.643 3.43e-06 ***
factor(HUNYING5)2               5.209e-02  8.232e-02   0.633 0.526886    
factor(HUNYING5)3               2.451e-02  9.333e-02   0.263 0.792849    
factor(PIR6)2                  -1.384e-01  6.939e-02  -1.995 0.046053 *  
factor(BMI7)2                  -1.789e-01  7.990e-02  -2.239 0.025160 *  
factor(BMI7)3                  -4.202e-01  8.274e-02  -5.078 3.81e-07 ***
factor(YIYU8)2                 -6.295e-01  9.695e-02  -6.493 8.44e-11 ***
factor(YUNDONG9)2              -1.189e-01  1.003e-01  -1.186 0.235804    
factor(DRINK10)2                1.107e-01  7.274e-02   1.522 0.128021    
factor(XIYAN11)2               -1.463e-01  1.055e-01  -1.386 0.165721    
factor(XIYAN11)3                9.525e-02  8.642e-02   1.102 0.270419    
factor(GAOXUEYA12)2             1.849e-01  7.655e-02   2.415 0.015740 *  
factor(TANGNIAOBING13)2        -1.172e-02  1.012e-01  -0.116 0.907841    
factor(FEIBING14)2             -1.058e-01  8.601e-02  -1.230 0.218536    
factor(XINGZHANGBING15)2       -3.298e-01  1.192e-01  -2.767 0.005652 ** 
NENGLIANG22                    -7.157e-04  5.224e-04  -1.370 0.170713    
factor(GANBING16)2              8.211e-01  8.144e-01   1.008 0.313340    
NENGLIANG22:factor(GANBING16)2 -2.894e-04  3.848e-04  -0.752 0.451941    
---
Signif. codes:  0 '***' 0.001 '**' 0.01 '*' 0.05 '.' 0.1 ' ' 1

(Dispersion parameter for binomial family taken to be 1)

    Null deviance: 7492.0  on 10903  degrees of freedom
Residual deviance: 6902.5  on 10871  degrees of freedom
AIC: 6968.5

Number of Fisher Scoring iterations: 5

[1] "BIANMI24 ~ CDAI23.1+CDAI23.2 + DANBAIZHI17+TANSHUI18+XIANWEI19+ZHIFANG20+SHUIFEN21+NENGLIANG22+factor(XINBIE1)+factor(ZHONGZU3)+factor(JIAOYU4)+factor(HUNYING5)+factor(PIR6)+factor(BMI7)+factor(YIYU8)+factor(YUNDONG9)+factor(DRINK10)+factor(XIYAN11)+factor(GAOXUEYA12)+factor(TANGNIAOBING13)+factor(FEIBING14)+factor(XINGZHANGBING15)+AGE2*factor(GANBING16)"
BIANMI24 ~ CDAI23.1 + CDAI23.2 + DANBAIZHI17 + TANSHUI18 + XIANWEI19 + 
    ZHIFANG20 + SHUIFEN21 + NENGLIANG22 + factor(XINBIE1) + factor(ZHONGZU3) + 
    factor(JIAOYU4) + factor(HUNYING5) + factor(PIR6) + factor(BMI7) + 
    factor(YIYU8) + factor(YUNDONG9) + factor(DRINK10) + factor(XIYAN11) + 
    factor(GAOXUEYA12) + factor(TANGNIAOBING13) + factor(FEIBING14) + 
    factor(XINGZHANGBING15) + AGE2 * factor(GANBING16)
<environment: 0x00000000246a0008>

Call:
glm(formula = formula(fml), family = "binomial", data = wdtmp, 
    weights = wdtmp$weights)

Deviance Residuals: 
    Min       1Q   Median       3Q      Max  
-1.2594  -0.5276  -0.3927  -0.2778   2.9712  

Coefficients:
                           Estimate Std. Error z value Pr(>|z|)    
(Intercept)              -0.9981816  0.8176617  -1.221 0.222171    
CDAI23.1                 -0.0520222  0.0652856  -0.797 0.425543    
CDAI23.2                 -0.0428477  0.0155064  -2.763 0.005723 ** 
DANBAIZHI17               0.0045707  0.0026023   1.756 0.079021 .  
TANSHUI18                 0.0063861  0.0015087   4.233 2.31e-05 ***
XIANWEI19                -0.0208718  0.0064845  -3.219 0.001288 ** 
ZHIFANG20                 0.0059504  0.0036723   1.620 0.105152    
SHUIFEN21                -0.0001221  0.0000365  -3.345 0.000824 ***
NENGLIANG22              -0.0009955  0.0003672  -2.711 0.006705 ** 
factor(XINBIE1)2          0.8916282  0.0804077  11.089  < 2e-16 ***
factor(ZHONGZU3)2         0.3099001  0.1313961   2.359 0.018348 *  
factor(ZHONGZU3)3         0.2275610  0.1048866   2.170 0.030038 *  
factor(ZHONGZU3)4         0.5620797  0.1125943   4.992 5.97e-07 ***
factor(ZHONGZU3)5         0.1061787  0.1938514   0.548 0.583876    
factor(JIAOYU4)2         -0.0527501  0.0881016  -0.599 0.549345    
factor(JIAOYU4)3         -0.3991742  0.0857601  -4.655 3.25e-06 ***
factor(HUNYING5)2         0.0517876  0.0823162   0.629 0.529264    
factor(HUNYING5)3         0.0240721  0.0933306   0.258 0.796466    
factor(PIR6)2            -0.1390888  0.0693710  -2.005 0.044963 *  
factor(BMI7)2            -0.1792902  0.0799010  -2.244 0.024839 *  
factor(BMI7)3            -0.4204208  0.0827400  -5.081 3.75e-07 ***
factor(YIYU8)2           -0.6273286  0.0968951  -6.474 9.52e-11 ***
factor(YUNDONG9)2        -0.1192045  0.1002679  -1.189 0.234495    
factor(DRINK10)2          0.1100414  0.0727227   1.513 0.130238    
factor(XIYAN11)2         -0.1454076  0.1055281  -1.378 0.168233    
factor(XIYAN11)3          0.0951232  0.0864184   1.101 0.271015    
factor(GAOXUEYA12)2       0.1850071  0.0765322   2.417 0.015633 *  
factor(TANGNIAOBING13)2  -0.0113914  0.1012329  -0.113 0.910406    
factor(FEIBING14)2       -0.1051567  0.0860048  -1.223 0.221449    
factor(XINGZHANGBING15)2 -0.3304867  0.1192579  -2.771 0.005585 ** 
AGE2                     -0.0108151  0.0135459  -0.798 0.424636    
factor(GANBING16)2       -0.0126536  0.7482014  -0.017 0.986507    
AGE2:factor(GANBING16)2   0.0046736  0.0135227   0.346 0.729635    
---
Signif. codes:  0 '***' 0.001 '**' 0.01 '*' 0.05 '.' 0.1 ' ' 1

(Dispersion parameter for binomial family taken to be 1)

    Null deviance: 7492.0  on 10903  degrees of freedom
Residual deviance: 6902.9  on 10871  degrees of freedom
AIC: 6968.9

Number of Fisher Scoring iterations: 5

[1] "BIANMI24 ~ CDAI23.1+CDAI23.2 + DANBAIZHI17+TANSHUI18+XIANWEI19+ZHIFANG20+SHUIFEN21+NENGLIANG22+AGE2+factor(ZHONGZU3)+factor(JIAOYU4)+factor(HUNYING5)+factor(PIR6)+factor(BMI7)+factor(YIYU8)+factor(YUNDONG9)+factor(DRINK10)+factor(XIYAN11)+factor(GAOXUEYA12)+factor(TANGNIAOBING13)+factor(FEIBING14)+factor(XINGZHANGBING15)+factor(XINBIE1)*factor(GANBING16)"
BIANMI24 ~ CDAI23.1 + CDAI23.2 + DANBAIZHI17 + TANSHUI18 + XIANWEI19 + 
    ZHIFANG20 + SHUIFEN21 + NENGLIANG22 + AGE2 + factor(ZHONGZU3) + 
    factor(JIAOYU4) + factor(HUNYING5) + factor(PIR6) + factor(BMI7) + 
    factor(YIYU8) + factor(YUNDONG9) + factor(DRINK10) + factor(XIYAN11) + 
    factor(GAOXUEYA12) + factor(TANGNIAOBING13) + factor(FEIBING14) + 
    factor(XINGZHANGBING15) + factor(XINBIE1) * factor(GANBING16)
<environment: 0x00000000246a4778>

Call:
glm(formula = formula(fml), family = "binomial", data = wdtmp, 
    weights = wdtmp$weights)

Deviance Residuals: 
    Min       1Q   Median       3Q      Max  
-1.2622  -0.5285  -0.3918  -0.2780   2.9729  

Coefficients:
                                      Estimate Std. Error z value Pr(>|z|)    
(Intercept)                         -9.752e-01  4.462e-01  -2.186 0.028849 *  
CDAI23.1                            -7.606e-02  6.886e-02  -1.105 0.269331    
CDAI23.2                            -4.243e-02  1.551e-02  -2.736 0.006220 ** 
DANBAIZHI17                          4.548e-03  2.602e-03   1.748 0.080505 .  
TANSHUI18                            6.384e-03  1.508e-03   4.232 2.31e-05 ***
XIANWEI19                           -2.091e-02  6.484e-03  -3.224 0.001263 ** 
ZHIFANG20                            5.944e-03  3.672e-03   1.619 0.105493    
SHUIFEN21                           -1.220e-04  3.646e-05  -3.346 0.000818 ***
NENGLIANG22                         -9.941e-04  3.671e-04  -2.708 0.006771 ** 
AGE2                                -6.190e-03  2.572e-03  -2.406 0.016109 *  
factor(ZHONGZU3)2                    3.122e-01  1.314e-01   2.375 0.017532 *  
factor(ZHONGZU3)3                    2.251e-01  1.049e-01   2.146 0.031904 *  
factor(ZHONGZU3)4                    5.595e-01  1.126e-01   4.968 6.76e-07 ***
factor(ZHONGZU3)5                    9.983e-02  1.939e-01   0.515 0.606624    
factor(JIAOYU4)2                    -5.118e-02  8.809e-02  -0.581 0.561296    
factor(JIAOYU4)3                    -3.962e-01  8.580e-02  -4.617 3.89e-06 ***
factor(HUNYING5)2                    5.345e-02  8.232e-02   0.649 0.516101    
factor(HUNYING5)3                    2.585e-02  9.336e-02   0.277 0.781847    
factor(PIR6)2                       -1.399e-01  6.937e-02  -2.017 0.043684 *  
factor(BMI7)2                       -1.772e-01  7.992e-02  -2.218 0.026585 *  
factor(BMI7)3                       -4.183e-01  8.275e-02  -5.055 4.30e-07 ***
factor(YIYU8)2                      -6.257e-01  9.688e-02  -6.459 1.05e-10 ***
factor(YUNDONG9)2                   -1.228e-01  1.003e-01  -1.225 0.220738    
factor(DRINK10)2                     1.104e-01  7.273e-02   1.518 0.129030    
factor(XIYAN11)2                    -1.441e-01  1.055e-01  -1.365 0.172207    
factor(XIYAN11)3                     9.535e-02  8.642e-02   1.103 0.269919    
factor(GAOXUEYA12)2                  1.839e-01  7.653e-02   2.403 0.016251 *  
factor(TANGNIAOBING13)2             -1.136e-02  1.012e-01  -0.112 0.910662    
factor(FEIBING14)2                  -1.047e-01  8.599e-02  -1.218 0.223380    
factor(XINGZHANGBING15)2            -3.237e-01  1.193e-01  -2.713 0.006659 ** 
factor(XINBIE1)2                     4.076e-01  4.050e-01   1.007 0.314173    
factor(GANBING16)2                  -4.925e-02  2.990e-01  -0.165 0.869180    
factor(XINBIE1)2:factor(GANBING16)2  4.987e-01  4.094e-01   1.218 0.223160    
---
Signif. codes:  0 '***' 0.001 '**' 0.01 '*' 0.05 '.' 0.1 ' ' 1

(Dispersion parameter for binomial family taken to be 1)

    Null deviance: 7492.0  on 10903  degrees of freedom
Residual deviance: 6901.6  on 10871  degrees of freedom
AIC: 6967.6

Number of Fisher Scoring iterations: 5

[1] "BIANMI24 ~ CDAI23.1+CDAI23.2 + DANBAIZHI17+TANSHUI18+XIANWEI19+ZHIFANG20+SHUIFEN21+NENGLIANG22+AGE2+factor(XINBIE1)+factor(JIAOYU4)+factor(HUNYING5)+factor(PIR6)+factor(BMI7)+factor(YIYU8)+factor(YUNDONG9)+factor(DRINK10)+factor(XIYAN11)+factor(GAOXUEYA12)+factor(TANGNIAOBING13)+factor(FEIBING14)+factor(XINGZHANGBING15)+factor(ZHONGZU3)*factor(GANBING16)"
BIANMI24 ~ CDAI23.1 + CDAI23.2 + DANBAIZHI17 + TANSHUI18 + XIANWEI19 + 
    ZHIFANG20 + SHUIFEN21 + NENGLIANG22 + AGE2 + factor(XINBIE1) + 
    factor(JIAOYU4) + factor(HUNYING5) + factor(PIR6) + factor(BMI7) + 
    factor(YIYU8) + factor(YUNDONG9) + factor(DRINK10) + factor(XIYAN11) + 
    factor(GAOXUEYA12) + factor(TANGNIAOBING13) + factor(FEIBING14) + 
    factor(XINGZHANGBING15) + factor(ZHONGZU3) * factor(GANBING16)
<environment: 0x00000000246bbce0>

Call:
glm(formula = formula(fml), family = "binomial", data = wdtmp, 
    weights = wdtmp$weights)

Deviance Residuals: 
    Min       1Q   Median       3Q      Max  
-1.2525  -0.5281  -0.3914  -0.2772   2.9696  

Coefficients:
                                       Estimate Std. Error z value Pr(>|z|)    
(Intercept)                          -1.748e+00  6.303e-01  -2.773 0.005555 ** 
CDAI23.1                             -5.879e-02  6.722e-02  -0.875 0.381819    
CDAI23.2                             -4.268e-02  1.552e-02  -2.750 0.005951 ** 
DANBAIZHI17                           4.550e-03  2.602e-03   1.749 0.080301 .  
TANSHUI18                             6.382e-03  1.509e-03   4.229 2.35e-05 ***
XIANWEI19                            -2.095e-02  6.487e-03  -3.229 0.001242 ** 
ZHIFANG20                             5.985e-03  3.672e-03   1.630 0.103194    
SHUIFEN21                            -1.219e-04  3.653e-05  -3.338 0.000844 ***
NENGLIANG22                          -9.967e-04  3.672e-04  -2.714 0.006644 ** 
AGE2                                 -6.305e-03  2.572e-03  -2.451 0.014236 *  
factor(XINBIE1)2                      8.915e-01  8.053e-02  11.072  < 2e-16 ***
factor(JIAOYU4)2                     -5.262e-02  8.811e-02  -0.597 0.550393    
factor(JIAOYU4)3                     -3.988e-01  8.579e-02  -4.648 3.35e-06 ***
factor(HUNYING5)2                     5.417e-02  8.236e-02   0.658 0.510726    
factor(HUNYING5)3                     2.350e-02  9.337e-02   0.252 0.801296    
factor(PIR6)2                        -1.404e-01  6.941e-02  -2.023 0.043113 *  
factor(BMI7)2                        -1.785e-01  7.992e-02  -2.234 0.025510 *  
factor(BMI7)3                        -4.182e-01  8.277e-02  -5.052 4.36e-07 ***
factor(YIYU8)2                       -6.236e-01  9.701e-02  -6.428 1.29e-10 ***
factor(YUNDONG9)2                    -1.193e-01  1.003e-01  -1.190 0.234121    
factor(DRINK10)2                      1.125e-01  7.275e-02   1.546 0.122167    
factor(XIYAN11)2                     -1.464e-01  1.056e-01  -1.387 0.165505    
factor(XIYAN11)3                      9.582e-02  8.644e-02   1.108 0.267657    
factor(GAOXUEYA12)2                   1.864e-01  7.660e-02   2.433 0.014968 *  
factor(TANGNIAOBING13)2              -1.562e-02  1.013e-01  -0.154 0.877487    
factor(FEIBING14)2                   -1.046e-01  8.603e-02  -1.216 0.224164    
factor(XINGZHANGBING15)2             -3.285e-01  1.193e-01  -2.754 0.005883 ** 
factor(ZHONGZU3)2                     7.508e-01  7.222e-01   1.040 0.298560    
factor(ZHONGZU3)3                     5.644e-01  6.101e-01   0.925 0.354910    
factor(ZHONGZU3)4                     1.775e+00  6.458e-01   2.748 0.005988 ** 
factor(ZHONGZU3)5                     7.547e-01  1.178e+00   0.640 0.521930    
factor(GANBING16)2                    7.579e-01  5.409e-01   1.401 0.161189    
factor(ZHONGZU3)2:factor(GANBING16)2 -4.528e-01  7.335e-01  -0.617 0.537024    
factor(ZHONGZU3)3:factor(GANBING16)2 -3.463e-01  6.150e-01  -0.563 0.573344    
factor(ZHONGZU3)4:factor(GANBING16)2 -1.246e+00  6.523e-01  -1.910 0.056108 .  
factor(ZHONGZU3)5:factor(GANBING16)2 -6.677e-01  1.193e+00  -0.560 0.575764    
---
Signif. codes:  0 '***' 0.001 '**' 0.01 '*' 0.05 '.' 0.1 ' ' 1

(Dispersion parameter for binomial family taken to be 1)

    Null deviance: 7492.0  on 10903  degrees of freedom
Residual deviance: 6898.3  on 10868  degrees of freedom
AIC: 6970.3

Number of Fisher Scoring iterations: 5

[1] "BIANMI24 ~ CDAI23.1+CDAI23.2 + DANBAIZHI17+TANSHUI18+XIANWEI19+ZHIFANG20+SHUIFEN21+NENGLIANG22+AGE2+factor(XINBIE1)+factor(ZHONGZU3)+factor(HUNYING5)+factor(PIR6)+factor(BMI7)+factor(YIYU8)+factor(YUNDONG9)+factor(DRINK10)+factor(XIYAN11)+factor(GAOXUEYA12)+factor(TANGNIAOBING13)+factor(FEIBING14)+factor(XINGZHANGBING15)+factor(JIAOYU4)*factor(GANBING16)"
BIANMI24 ~ CDAI23.1 + CDAI23.2 + DANBAIZHI17 + TANSHUI18 + XIANWEI19 + 
    ZHIFANG20 + SHUIFEN21 + NENGLIANG22 + AGE2 + factor(XINBIE1) + 
    factor(ZHONGZU3) + factor(HUNYING5) + factor(PIR6) + factor(BMI7) + 
    factor(YIYU8) + factor(YUNDONG9) + factor(DRINK10) + factor(XIYAN11) + 
    factor(GAOXUEYA12) + factor(TANGNIAOBING13) + factor(FEIBING14) + 
    factor(XINGZHANGBING15) + factor(JIAOYU4) * factor(GANBING16)
<environment: 0x0000000024746738>

Call:
glm(formula = formula(fml), family = "binomial", data = wdtmp, 
    weights = wdtmp$weights)

Deviance Residuals: 
    Min       1Q   Median       3Q      Max  
-1.2602  -0.5281  -0.3922  -0.2776   2.9710  

Coefficients:
                                      Estimate Std. Error z value Pr(>|z|)    
(Intercept)                         -1.032e+00  4.487e-01  -2.300 0.021468 *  
CDAI23.1                            -4.935e-02  6.516e-02  -0.757 0.448830    
CDAI23.2                            -4.313e-02  1.551e-02  -2.781 0.005427 ** 
DANBAIZHI17                          4.590e-03  2.602e-03   1.764 0.077729 .  
TANSHUI18                            6.377e-03  1.509e-03   4.227 2.36e-05 ***
XIANWEI19                           -2.078e-02  6.485e-03  -3.205 0.001352 ** 
ZHIFANG20                            5.963e-03  3.671e-03   1.625 0.104262    
SHUIFEN21                           -1.212e-04  3.648e-05  -3.323 0.000891 ***
NENGLIANG22                         -9.964e-04  3.671e-04  -2.714 0.006645 ** 
AGE2                                -6.244e-03  2.572e-03  -2.427 0.015209 *  
factor(XINBIE1)2                     8.922e-01  8.042e-02  11.095  < 2e-16 ***
factor(ZHONGZU3)2                    3.084e-01  1.314e-01   2.347 0.018938 *  
factor(ZHONGZU3)3                    2.276e-01  1.049e-01   2.170 0.029998 *  
factor(ZHONGZU3)4                    5.622e-01  1.126e-01   4.993 5.94e-07 ***
factor(ZHONGZU3)5                    1.035e-01  1.939e-01   0.534 0.593393    
factor(HUNYING5)2                    5.344e-02  8.233e-02   0.649 0.516281    
factor(HUNYING5)3                    2.376e-02  9.334e-02   0.255 0.799045    
factor(PIR6)2                       -1.408e-01  6.939e-02  -2.030 0.042378 *  
factor(BMI7)2                       -1.803e-01  7.991e-02  -2.257 0.024032 *  
factor(BMI7)3                       -4.208e-01  8.274e-02  -5.085 3.67e-07 ***
factor(YIYU8)2                      -6.249e-01  9.692e-02  -6.448 1.13e-10 ***
factor(YUNDONG9)2                   -1.189e-01  1.003e-01  -1.186 0.235753    
factor(DRINK10)2                     1.094e-01  7.273e-02   1.505 0.132383    
factor(XIYAN11)2                    -1.441e-01  1.055e-01  -1.365 0.172274    
factor(XIYAN11)3                     9.445e-02  8.642e-02   1.093 0.274433    
factor(GAOXUEYA12)2                  1.840e-01  7.652e-02   2.405 0.016185 *  
factor(TANGNIAOBING13)2             -1.182e-02  1.012e-01  -0.117 0.907022    
factor(FEIBING14)2                  -1.049e-01  8.599e-02  -1.220 0.222438    
factor(XINGZHANGBING15)2            -3.269e-01  1.193e-01  -2.740 0.006149 ** 
factor(JIAOYU4)2                    -5.421e-01  5.203e-01  -1.042 0.297459    
factor(JIAOYU4)3                    -6.912e-01  4.313e-01  -1.603 0.109015    
factor(GANBING16)2                   1.117e-02  3.036e-01   0.037 0.970645    
factor(JIAOYU4)2:factor(GANBING16)2  5.046e-01  5.265e-01   0.958 0.337882    
factor(JIAOYU4)3:factor(GANBING16)2  3.030e-01  4.371e-01   0.693 0.488158    
---
Signif. codes:  0 '***' 0.001 '**' 0.01 '*' 0.05 '.' 0.1 ' ' 1

(Dispersion parameter for binomial family taken to be 1)

    Null deviance: 7492  on 10903  degrees of freedom
Residual deviance: 6902  on 10870  degrees of freedom
AIC: 6970

Number of Fisher Scoring iterations: 5

[1] "BIANMI24 ~ CDAI23.1+CDAI23.2 + DANBAIZHI17+TANSHUI18+XIANWEI19+ZHIFANG20+SHUIFEN21+NENGLIANG22+AGE2+factor(XINBIE1)+factor(ZHONGZU3)+factor(JIAOYU4)+factor(PIR6)+factor(BMI7)+factor(YIYU8)+factor(YUNDONG9)+factor(DRINK10)+factor(XIYAN11)+factor(GAOXUEYA12)+factor(TANGNIAOBING13)+factor(FEIBING14)+factor(XINGZHANGBING15)+factor(HUNYING5)*factor(GANBING16)"
BIANMI24 ~ CDAI23.1 + CDAI23.2 + DANBAIZHI17 + TANSHUI18 + XIANWEI19 + 
    ZHIFANG20 + SHUIFEN21 + NENGLIANG22 + AGE2 + factor(XINBIE1) + 
    factor(ZHONGZU3) + factor(JIAOYU4) + factor(PIR6) + factor(BMI7) + 
    factor(YIYU8) + factor(YUNDONG9) + factor(DRINK10) + factor(XIYAN11) + 
    factor(GAOXUEYA12) + factor(TANGNIAOBING13) + factor(FEIBING14) + 
    factor(XINGZHANGBING15) + factor(HUNYING5) * factor(GANBING16)
<environment: 0x00000000246aaaf0>

Call:
glm(formula = formula(fml), family = "binomial", data = wdtmp, 
    weights = wdtmp$weights)

Deviance Residuals: 
    Min       1Q   Median       3Q      Max  
-1.2574  -0.5274  -0.3925  -0.2777   2.9704  

Coefficients:
                                       Estimate Std. Error z value Pr(>|z|)    
(Intercept)                          -1.227e+00  4.316e-01  -2.842  0.00448 ** 
CDAI23.1                             -4.882e-02  6.504e-02  -0.751  0.45288    
CDAI23.2                             -4.277e-02  1.551e-02  -2.758  0.00582 ** 
DANBAIZHI17                           4.559e-03  2.602e-03   1.752  0.07977 .  
TANSHUI18                             6.378e-03  1.509e-03   4.228 2.36e-05 ***
XIANWEI19                            -2.088e-02  6.485e-03  -3.220  0.00128 ** 
ZHIFANG20                             5.935e-03  3.672e-03   1.616  0.10604    
SHUIFEN21                            -1.226e-04  3.652e-05  -3.356  0.00079 ***
NENGLIANG22                          -9.936e-04  3.671e-04  -2.706  0.00681 ** 
AGE2                                 -6.303e-03  2.574e-03  -2.449  0.01433 *  
factor(XINBIE1)2                      8.911e-01  8.041e-02  11.081  < 2e-16 ***
factor(ZHONGZU3)2                     3.089e-01  1.314e-01   2.350  0.01876 *  
factor(ZHONGZU3)3                     2.286e-01  1.049e-01   2.179  0.02935 *  
factor(ZHONGZU3)4                     5.617e-01  1.126e-01   4.989 6.06e-07 ***
factor(ZHONGZU3)5                     1.060e-01  1.938e-01   0.547  0.58431    
factor(JIAOYU4)2                     -5.213e-02  8.810e-02  -0.592  0.55408    
factor(JIAOYU4)3                     -3.989e-01  8.579e-02  -4.650 3.31e-06 ***
factor(PIR6)2                        -1.392e-01  6.937e-02  -2.006  0.04483 *  
factor(BMI7)2                        -1.792e-01  7.991e-02  -2.243  0.02490 *  
factor(BMI7)3                        -4.199e-01  8.274e-02  -5.076 3.86e-07 ***
factor(YIYU8)2                       -6.261e-01  9.693e-02  -6.460 1.05e-10 ***
factor(YUNDONG9)2                    -1.197e-01  1.003e-01  -1.194  0.23260    
factor(DRINK10)2                      1.105e-01  7.273e-02   1.520  0.12857    
factor(XIYAN11)2                     -1.453e-01  1.055e-01  -1.376  0.16868    
factor(XIYAN11)3                      9.420e-02  8.642e-02   1.090  0.27569    
factor(GAOXUEYA12)2                   1.853e-01  7.654e-02   2.421  0.01548 *  
factor(TANGNIAOBING13)2              -1.330e-02  1.013e-01  -0.131  0.89558    
factor(FEIBING14)2                   -1.056e-01  8.601e-02  -1.227  0.21969    
factor(XINGZHANGBING15)2             -3.282e-01  1.192e-01  -2.753  0.00590 ** 
factor(HUNYING5)2                    -1.141e-01  4.419e-01  -0.258  0.79620    
factor(HUNYING5)3                     2.836e-01  5.306e-01   0.535  0.59297    
factor(GANBING16)2                    2.241e-01  2.688e-01   0.834  0.40431    
factor(HUNYING5)2:factor(GANBING16)2  1.726e-01  4.480e-01   0.385  0.69998    
factor(HUNYING5)3:factor(GANBING16)2 -2.675e-01  5.376e-01  -0.498  0.61876    
---
Signif. codes:  0 '***' 0.001 '**' 0.01 '*' 0.05 '.' 0.1 ' ' 1

(Dispersion parameter for binomial family taken to be 1)

    Null deviance: 7492.0  on 10903  degrees of freedom
Residual deviance: 6902.5  on 10870  degrees of freedom
AIC: 6970.5

Number of Fisher Scoring iterations: 5

[1] "BIANMI24 ~ CDAI23.1+CDAI23.2 + DANBAIZHI17+TANSHUI18+XIANWEI19+ZHIFANG20+SHUIFEN21+NENGLIANG22+AGE2+factor(XINBIE1)+factor(ZHONGZU3)+factor(JIAOYU4)+factor(HUNYING5)+factor(BMI7)+factor(YIYU8)+factor(YUNDONG9)+factor(DRINK10)+factor(XIYAN11)+factor(GAOXUEYA12)+factor(TANGNIAOBING13)+factor(FEIBING14)+factor(XINGZHANGBING15)+factor(PIR6)*factor(GANBING16)"
BIANMI24 ~ CDAI23.1 + CDAI23.2 + DANBAIZHI17 + TANSHUI18 + XIANWEI19 + 
    ZHIFANG20 + SHUIFEN21 + NENGLIANG22 + AGE2 + factor(XINBIE1) + 
    factor(ZHONGZU3) + factor(JIAOYU4) + factor(HUNYING5) + factor(BMI7) + 
    factor(YIYU8) + factor(YUNDONG9) + factor(DRINK10) + factor(XIYAN11) + 
    factor(GAOXUEYA12) + factor(TANGNIAOBING13) + factor(FEIBING14) + 
    factor(XINGZHANGBING15) + factor(PIR6) * factor(GANBING16)
<environment: 0x00000000247944d8>

Call:
glm(formula = formula(fml), family = "binomial", data = wdtmp, 
    weights = wdtmp$weights)

Deviance Residuals: 
    Min       1Q   Median       3Q      Max  
-1.2596  -0.5280  -0.3924  -0.2773   2.9703  

Coefficients:
                                   Estimate Std. Error z value Pr(>|z|)    
(Intercept)                      -1.0148009  0.4280181  -2.371 0.017743 *  
CDAI23.1                         -0.0472849  0.0653721  -0.723 0.469484    
CDAI23.2                         -0.0428682  0.0155033  -2.765 0.005691 ** 
DANBAIZHI17                       0.0045646  0.0026026   1.754 0.079457 .  
TANSHUI18                         0.0063850  0.0015092   4.231 2.33e-05 ***
XIANWEI19                        -0.0208752  0.0064855  -3.219 0.001287 ** 
ZHIFANG20                         0.0059390  0.0036734   1.617 0.105929    
SHUIFEN21                        -0.0001218  0.0000365  -3.338 0.000843 ***
NENGLIANG22                      -0.0009965  0.0003673  -2.713 0.006671 ** 
AGE2                             -0.0062079  0.0025715  -2.414 0.015772 *  
factor(XINBIE1)2                  0.8903820  0.0804127  11.073  < 2e-16 ***
factor(ZHONGZU3)2                 0.3088324  0.1314150   2.350 0.018771 *  
factor(ZHONGZU3)3                 0.2251056  0.1048898   2.146 0.031864 *  
factor(ZHONGZU3)4                 0.5614364  0.1125830   4.987 6.14e-07 ***
factor(ZHONGZU3)5                 0.1049705  0.1938593   0.541 0.588178    
factor(JIAOYU4)2                 -0.0529278  0.0880892  -0.601 0.547944    
factor(JIAOYU4)3                 -0.4012009  0.0857780  -4.677 2.91e-06 ***
factor(HUNYING5)2                 0.0519977  0.0823238   0.632 0.527632    
factor(HUNYING5)3                 0.0247912  0.0933409   0.266 0.790548    
factor(BMI7)2                    -0.1788882  0.0799026  -2.239 0.025167 *  
factor(BMI7)3                    -0.4195168  0.0827324  -5.071 3.96e-07 ***
factor(YIYU8)2                   -0.6309800  0.0969536  -6.508 7.61e-11 ***
factor(YUNDONG9)2                -0.1195679  0.1002856  -1.192 0.233154    
factor(DRINK10)2                  0.1123996  0.0727507   1.545 0.122347    
factor(XIYAN11)2                 -0.1477029  0.1055645  -1.399 0.161761    
factor(XIYAN11)3                  0.0930397  0.0864322   1.076 0.281727    
factor(GAOXUEYA12)2               0.1847426  0.0765278   2.414 0.015776 *  
factor(TANGNIAOBING13)2          -0.0078712  0.1012947  -0.078 0.938062    
factor(FEIBING14)2               -0.1050230  0.0859888  -1.221 0.221951    
factor(XINGZHANGBING15)2         -0.3272032  0.1192086  -2.745 0.006055 ** 
factor(PIR6)2                    -0.6447877  0.3926847  -1.642 0.100590    
factor(GANBING16)2                0.0029247  0.2609756   0.011 0.991059    
factor(PIR6)2:factor(GANBING16)2  0.5207486  0.3979425   1.309 0.190669    
---
Signif. codes:  0 '***' 0.001 '**' 0.01 '*' 0.05 '.' 0.1 ' ' 1

(Dispersion parameter for binomial family taken to be 1)

    Null deviance: 7492.0  on 10903  degrees of freedom
Residual deviance: 6901.3  on 10871  degrees of freedom
AIC: 6967.3

Number of Fisher Scoring iterations: 5

[1] "BIANMI24 ~ CDAI23.1+CDAI23.2 + DANBAIZHI17+TANSHUI18+XIANWEI19+ZHIFANG20+SHUIFEN21+NENGLIANG22+AGE2+factor(XINBIE1)+factor(ZHONGZU3)+factor(JIAOYU4)+factor(HUNYING5)+factor(PIR6)+factor(YIYU8)+factor(YUNDONG9)+factor(DRINK10)+factor(XIYAN11)+factor(GAOXUEYA12)+factor(TANGNIAOBING13)+factor(FEIBING14)+factor(XINGZHANGBING15)+factor(BMI7)*factor(GANBING16)"
BIANMI24 ~ CDAI23.1 + CDAI23.2 + DANBAIZHI17 + TANSHUI18 + XIANWEI19 + 
    ZHIFANG20 + SHUIFEN21 + NENGLIANG22 + AGE2 + factor(XINBIE1) + 
    factor(ZHONGZU3) + factor(JIAOYU4) + factor(HUNYING5) + factor(PIR6) + 
    factor(YIYU8) + factor(YUNDONG9) + factor(DRINK10) + factor(XIYAN11) + 
    factor(GAOXUEYA12) + factor(TANGNIAOBING13) + factor(FEIBING14) + 
    factor(XINGZHANGBING15) + factor(BMI7) * factor(GANBING16)
<environment: 0x00000000247aba68>

Call:
glm(formula = formula(fml), family = "binomial", data = wdtmp, 
    weights = wdtmp$weights)

Deviance Residuals: 
    Min       1Q   Median       3Q      Max  
-1.2565  -0.5284  -0.3917  -0.2763   2.9694  

Coefficients:
                                   Estimate Std. Error z value Pr(>|z|)    
(Intercept)                      -5.558e-01  4.643e-01  -1.197 0.231285    
CDAI23.1                         -6.861e-02  6.644e-02  -1.033 0.301731    
CDAI23.2                         -4.238e-02  1.550e-02  -2.734 0.006258 ** 
DANBAIZHI17                       4.600e-03  2.603e-03   1.767 0.077223 .  
TANSHUI18                         6.388e-03  1.509e-03   4.234 2.30e-05 ***
XIANWEI19                        -2.120e-02  6.483e-03  -3.270 0.001077 ** 
ZHIFANG20                         5.814e-03  3.672e-03   1.583 0.113318    
SHUIFEN21                        -1.232e-04  3.646e-05  -3.379 0.000728 ***
NENGLIANG22                      -9.894e-04  3.672e-04  -2.694 0.007056 ** 
AGE2                             -6.346e-03  2.575e-03  -2.464 0.013735 *  
factor(XINBIE1)2                  8.972e-01  8.047e-02  11.150  < 2e-16 ***
factor(ZHONGZU3)2                 3.090e-01  1.315e-01   2.350 0.018787 *  
factor(ZHONGZU3)3                 2.273e-01  1.049e-01   2.167 0.030255 *  
factor(ZHONGZU3)4                 5.577e-01  1.126e-01   4.953 7.32e-07 ***
factor(ZHONGZU3)5                 1.061e-01  1.939e-01   0.547 0.584412    
factor(JIAOYU4)2                 -5.479e-02  8.817e-02  -0.621 0.534354    
factor(JIAOYU4)3                 -4.028e-01  8.584e-02  -4.692 2.71e-06 ***
factor(HUNYING5)2                 5.190e-02  8.241e-02   0.630 0.528858    
factor(HUNYING5)3                 2.303e-02  9.336e-02   0.247 0.805147    
factor(PIR6)2                    -1.362e-01  6.945e-02  -1.962 0.049812 *  
factor(YIYU8)2                   -6.334e-01  9.701e-02  -6.529 6.60e-11 ***
factor(YUNDONG9)2                -1.220e-01  1.003e-01  -1.217 0.223722    
factor(DRINK10)2                  1.078e-01  7.276e-02   1.482 0.138374    
factor(XIYAN11)2                 -1.559e-01  1.057e-01  -1.475 0.140099    
factor(XIYAN11)3                  9.355e-02  8.646e-02   1.082 0.279237    
factor(GAOXUEYA12)2               1.863e-01  7.658e-02   2.433 0.014985 *  
factor(TANGNIAOBING13)2          -2.171e-02  1.013e-01  -0.214 0.830339    
factor(FEIBING14)2               -1.094e-01  8.602e-02  -1.272 0.203436    
factor(XINGZHANGBING15)2         -3.303e-01  1.193e-01  -2.769 0.005625 ** 
factor(BMI7)2                    -8.626e-01  4.478e-01  -1.926 0.054070 .  
factor(BMI7)3                    -1.782e+00  5.005e-01  -3.560 0.000371 ***
factor(GANBING16)2               -4.386e-01  3.103e-01  -1.413 0.157513    
factor(BMI7)2:factor(GANBING16)2  7.020e-01  4.545e-01   1.544 0.122473    
factor(BMI7)3:factor(GANBING16)2  1.396e+00  5.052e-01   2.764 0.005718 ** 
---
Signif. codes:  0 '***' 0.001 '**' 0.01 '*' 0.05 '.' 0.1 ' ' 1

(Dispersion parameter for binomial family taken to be 1)

    Null deviance: 7492.0  on 10903  degrees of freedom
Residual deviance: 6894.9  on 10870  degrees of freedom
AIC: 6962.9

Number of Fisher Scoring iterations: 5

[1] "BIANMI24 ~ CDAI23.1+CDAI23.2 + DANBAIZHI17+TANSHUI18+XIANWEI19+ZHIFANG20+SHUIFEN21+NENGLIANG22+AGE2+factor(XINBIE1)+factor(ZHONGZU3)+factor(JIAOYU4)+factor(HUNYING5)+factor(PIR6)+factor(BMI7)+factor(YUNDONG9)+factor(DRINK10)+factor(XIYAN11)+factor(GAOXUEYA12)+factor(TANGNIAOBING13)+factor(FEIBING14)+factor(XINGZHANGBING15)+factor(YIYU8)*factor(GANBING16)"
BIANMI24 ~ CDAI23.1 + CDAI23.2 + DANBAIZHI17 + TANSHUI18 + XIANWEI19 + 
    ZHIFANG20 + SHUIFEN21 + NENGLIANG22 + AGE2 + factor(XINBIE1) + 
    factor(ZHONGZU3) + factor(JIAOYU4) + factor(HUNYING5) + factor(PIR6) + 
    factor(BMI7) + factor(YUNDONG9) + factor(DRINK10) + factor(XIYAN11) + 
    factor(GAOXUEYA12) + factor(TANGNIAOBING13) + factor(FEIBING14) + 
    factor(XINGZHANGBING15) + factor(YIYU8) * factor(GANBING16)
<environment: 0x00000000246a0f08>

Call:
glm(formula = formula(fml), family = "binomial", data = wdtmp, 
    weights = wdtmp$weights)

Deviance Residuals: 
    Min       1Q   Median       3Q      Max  
-1.2519  -0.5281  -0.3922  -0.2776   2.9709  

Coefficients:
                                    Estimate Std. Error z value Pr(>|z|)    
(Intercept)                       -1.011e+00  4.804e-01  -2.105 0.035295 *  
CDAI23.1                          -4.483e-02  6.632e-02  -0.676 0.499056    
CDAI23.2                          -4.314e-02  1.552e-02  -2.780 0.005428 ** 
DANBAIZHI17                        4.594e-03  2.602e-03   1.766 0.077470 .  
TANSHUI18                          6.383e-03  1.509e-03   4.231 2.32e-05 ***
XIANWEI19                         -2.093e-02  6.486e-03  -3.227 0.001253 ** 
ZHIFANG20                          5.951e-03  3.672e-03   1.621 0.105075    
SHUIFEN21                         -1.218e-04  3.648e-05  -3.340 0.000838 ***
NENGLIANG22                       -9.945e-04  3.672e-04  -2.709 0.006756 ** 
AGE2                              -6.220e-03  2.571e-03  -2.419 0.015547 *  
factor(XINBIE1)2                   8.930e-01  8.043e-02  11.102  < 2e-16 ***
factor(ZHONGZU3)2                  3.094e-01  1.314e-01   2.354 0.018559 *  
factor(ZHONGZU3)3                  2.277e-01  1.049e-01   2.171 0.029920 *  
factor(ZHONGZU3)4                  5.610e-01  1.126e-01   4.983 6.26e-07 ***
factor(ZHONGZU3)5                  1.056e-01  1.938e-01   0.545 0.585834    
factor(JIAOYU4)2                  -5.168e-02  8.810e-02  -0.587 0.557431    
factor(JIAOYU4)3                  -3.981e-01  8.576e-02  -4.643 3.44e-06 ***
factor(HUNYING5)2                  5.160e-02  8.232e-02   0.627 0.530761    
factor(HUNYING5)3                  2.249e-02  9.334e-02   0.241 0.809624    
factor(PIR6)2                     -1.414e-01  6.939e-02  -2.038 0.041526 *  
factor(BMI7)2                     -1.802e-01  7.991e-02  -2.255 0.024158 *  
factor(BMI7)3                     -4.205e-01  8.274e-02  -5.082 3.73e-07 ***
factor(YUNDONG9)2                 -1.187e-01  1.003e-01  -1.184 0.236370    
factor(DRINK10)2                   1.092e-01  7.274e-02   1.502 0.133139    
factor(XIYAN11)2                  -1.437e-01  1.055e-01  -1.362 0.173352    
factor(XIYAN11)3                   9.486e-02  8.643e-02   1.098 0.272401    
factor(GAOXUEYA12)2                1.827e-01  7.657e-02   2.386 0.017028 *  
factor(TANGNIAOBING13)2           -1.038e-02  1.013e-01  -0.103 0.918329    
factor(FEIBING14)2                -1.043e-01  8.601e-02  -1.212 0.225429    
factor(XINGZHANGBING15)2          -3.249e-01  1.193e-01  -2.723 0.006471 ** 
factor(YIYU8)2                    -9.653e-01  4.137e-01  -2.333 0.019625 *  
factor(GANBING16)2                -2.020e-02  3.626e-01  -0.056 0.955574    
factor(YIYU8)2:factor(GANBING16)2  3.566e-01  4.248e-01   0.839 0.401231    
---
Signif. codes:  0 '***' 0.001 '**' 0.01 '*' 0.05 '.' 0.1 ' ' 1

(Dispersion parameter for binomial family taken to be 1)

    Null deviance: 7492.0  on 10903  degrees of freedom
Residual deviance: 6902.4  on 10871  degrees of freedom
AIC: 6968.4

Number of Fisher Scoring iterations: 5

[1] "BIANMI24 ~ CDAI23.1+CDAI23.2 + DANBAIZHI17+TANSHUI18+XIANWEI19+ZHIFANG20+SHUIFEN21+NENGLIANG22+AGE2+factor(XINBIE1)+factor(ZHONGZU3)+factor(JIAOYU4)+factor(HUNYING5)+factor(PIR6)+factor(BMI7)+factor(YIYU8)+factor(DRINK10)+factor(XIYAN11)+factor(GAOXUEYA12)+factor(TANGNIAOBING13)+factor(FEIBING14)+factor(XINGZHANGBING15)+factor(YUNDONG9)*factor(GANBING16)"
BIANMI24 ~ CDAI23.1 + CDAI23.2 + DANBAIZHI17 + TANSHUI18 + XIANWEI19 + 
    ZHIFANG20 + SHUIFEN21 + NENGLIANG22 + AGE2 + factor(XINBIE1) + 
    factor(ZHONGZU3) + factor(JIAOYU4) + factor(HUNYING5) + factor(PIR6) + 
    factor(BMI7) + factor(YIYU8) + factor(DRINK10) + factor(XIYAN11) + 
    factor(GAOXUEYA12) + factor(TANGNIAOBING13) + factor(FEIBING14) + 
    factor(XINGZHANGBING15) + factor(YUNDONG9) * factor(GANBING16)
<environment: 0x00000000247485a8>

Call:
glm(formula = formula(fml), family = "binomial", data = wdtmp, 
    weights = wdtmp$weights)

Deviance Residuals: 
    Min       1Q   Median       3Q      Max  
-1.2598  -0.5276  -0.3926  -0.2776   2.9710  

Coefficients:
                                       Estimate Std. Error z value Pr(>|z|)    
(Intercept)                          -1.241e+00  6.453e-01  -1.923 0.054532 .  
CDAI23.1                             -5.270e-02  6.531e-02  -0.807 0.419710    
CDAI23.2                             -4.290e-02  1.551e-02  -2.767 0.005663 ** 
DANBAIZHI17                           4.581e-03  2.602e-03   1.760 0.078341 .  
TANSHUI18                             6.385e-03  1.509e-03   4.233 2.31e-05 ***
XIANWEI19                            -2.087e-02  6.485e-03  -3.218 0.001290 ** 
ZHIFANG20                             5.959e-03  3.672e-03   1.623 0.104632    
SHUIFEN21                            -1.217e-04  3.649e-05  -3.336 0.000849 ***
NENGLIANG22                          -9.962e-04  3.672e-04  -2.713 0.006663 ** 
AGE2                                 -6.219e-03  2.571e-03  -2.419 0.015581 *  
factor(XINBIE1)2                      8.917e-01  8.044e-02  11.085  < 2e-16 ***
factor(ZHONGZU3)2                     3.096e-01  1.314e-01   2.356 0.018463 *  
factor(ZHONGZU3)3                     2.270e-01  1.049e-01   2.165 0.030392 *  
factor(ZHONGZU3)4                     5.616e-01  1.126e-01   4.989 6.08e-07 ***
factor(ZHONGZU3)5                     1.053e-01  1.938e-01   0.543 0.586893    
factor(JIAOYU4)2                     -5.222e-02  8.809e-02  -0.593 0.553366    
factor(JIAOYU4)3                     -3.988e-01  8.576e-02  -4.650 3.32e-06 ***
factor(HUNYING5)2                     5.180e-02  8.231e-02   0.629 0.529121    
factor(HUNYING5)3                     2.364e-02  9.333e-02   0.253 0.800062    
factor(PIR6)2                        -1.395e-01  6.936e-02  -2.011 0.044363 *  
factor(BMI7)2                        -1.792e-01  7.990e-02  -2.243 0.024895 *  
factor(BMI7)3                        -4.203e-01  8.274e-02  -5.079 3.79e-07 ***
factor(YIYU8)2                       -6.271e-01  9.689e-02  -6.473 9.62e-11 ***
factor(DRINK10)2                      1.099e-01  7.273e-02   1.512 0.130632    
factor(XIYAN11)2                     -1.454e-01  1.055e-01  -1.378 0.168348    
factor(XIYAN11)3                      9.489e-02  8.642e-02   1.098 0.272177    
factor(GAOXUEYA12)2                   1.848e-01  7.654e-02   2.415 0.015731 *  
factor(TANGNIAOBING13)2              -1.143e-02  1.012e-01  -0.113 0.910085    
factor(FEIBING14)2                   -1.047e-01  8.599e-02  -1.217 0.223473    
factor(XINGZHANGBING15)2             -3.290e-01  1.192e-01  -2.760 0.005776 ** 
factor(YUNDONG9)2                    -1.263e-01  5.842e-01  -0.216 0.828842    
factor(GANBING16)2                    2.314e-01  5.574e-01   0.415 0.677964    
factor(YUNDONG9)2:factor(GANBING16)2  7.125e-03  5.925e-01   0.012 0.990404    
---
Signif. codes:  0 '***' 0.001 '**' 0.01 '*' 0.05 '.' 0.1 ' ' 1

(Dispersion parameter for binomial family taken to be 1)

    Null deviance: 7492.0  on 10903  degrees of freedom
Residual deviance: 6903.1  on 10871  degrees of freedom
AIC: 6969.1

Number of Fisher Scoring iterations: 5

[1] "BIANMI24 ~ CDAI23.1+CDAI23.2 + DANBAIZHI17+TANSHUI18+XIANWEI19+ZHIFANG20+SHUIFEN21+NENGLIANG22+AGE2+factor(XINBIE1)+factor(ZHONGZU3)+factor(JIAOYU4)+factor(HUNYING5)+factor(PIR6)+factor(BMI7)+factor(YIYU8)+factor(YUNDONG9)+factor(XIYAN11)+factor(GAOXUEYA12)+factor(TANGNIAOBING13)+factor(FEIBING14)+factor(XINGZHANGBING15)+factor(DRINK10)*factor(GANBING16)"
BIANMI24 ~ CDAI23.1 + CDAI23.2 + DANBAIZHI17 + TANSHUI18 + XIANWEI19 + 
    ZHIFANG20 + SHUIFEN21 + NENGLIANG22 + AGE2 + factor(XINBIE1) + 
    factor(ZHONGZU3) + factor(JIAOYU4) + factor(HUNYING5) + factor(PIR6) + 
    factor(BMI7) + factor(YIYU8) + factor(YUNDONG9) + factor(XIYAN11) + 
    factor(GAOXUEYA12) + factor(TANGNIAOBING13) + factor(FEIBING14) + 
    factor(XINGZHANGBING15) + factor(DRINK10) * factor(GANBING16)
<environment: 0x00000000246a17a0>

Call:
glm(formula = formula(fml), family = "binomial", data = wdtmp, 
    weights = wdtmp$weights)

Deviance Residuals: 
    Min       1Q   Median       3Q      Max  
-1.2592  -0.5279  -0.3927  -0.2775   2.9710  

Coefficients:
                                      Estimate Std. Error z value Pr(>|z|)    
(Intercept)                         -1.278e+00  4.240e-01  -3.015 0.002569 ** 
CDAI23.1                            -5.119e-02  6.569e-02  -0.779 0.435759    
CDAI23.2                            -4.299e-02  1.551e-02  -2.771 0.005586 ** 
DANBAIZHI17                          4.582e-03  2.602e-03   1.761 0.078255 .  
TANSHUI18                            6.387e-03  1.509e-03   4.233 2.30e-05 ***
XIANWEI19                           -2.085e-02  6.485e-03  -3.215 0.001305 ** 
ZHIFANG20                            5.964e-03  3.672e-03   1.624 0.104394    
SHUIFEN21                           -1.216e-04  3.649e-05  -3.333 0.000858 ***
NENGLIANG22                         -9.966e-04  3.672e-04  -2.714 0.006650 ** 
AGE2                                -6.218e-03  2.571e-03  -2.418 0.015592 *  
factor(XINBIE1)2                     8.918e-01  8.041e-02  11.091  < 2e-16 ***
factor(ZHONGZU3)2                    3.100e-01  1.314e-01   2.359 0.018339 *  
factor(ZHONGZU3)3                    2.276e-01  1.049e-01   2.169 0.030071 *  
factor(ZHONGZU3)4                    5.623e-01  1.126e-01   4.993 5.95e-07 ***
factor(ZHONGZU3)5                    1.060e-01  1.939e-01   0.547 0.584536    
factor(JIAOYU4)2                    -5.199e-02  8.810e-02  -0.590 0.555089    
factor(JIAOYU4)3                    -3.987e-01  8.576e-02  -4.649 3.34e-06 ***
factor(HUNYING5)2                    5.174e-02  8.231e-02   0.629 0.529661    
factor(HUNYING5)3                    2.353e-02  9.333e-02   0.252 0.800970    
factor(PIR6)2                       -1.400e-01  6.940e-02  -2.017 0.043707 *  
factor(BMI7)2                       -1.793e-01  7.990e-02  -2.244 0.024813 *  
factor(BMI7)3                       -4.202e-01  8.274e-02  -5.079 3.80e-07 ***
factor(YIYU8)2                      -6.267e-01  9.692e-02  -6.466 1.01e-10 ***
factor(YUNDONG9)2                   -1.194e-01  1.003e-01  -1.191 0.233686    
factor(XIYAN11)2                    -1.457e-01  1.055e-01  -1.380 0.167437    
factor(XIYAN11)3                     9.467e-02  8.642e-02   1.095 0.273333    
factor(GAOXUEYA12)2                  1.850e-01  7.654e-02   2.417 0.015662 *  
factor(TANGNIAOBING13)2             -1.169e-02  1.012e-01  -0.115 0.908063    
factor(FEIBING14)2                  -1.048e-01  8.599e-02  -1.219 0.223030    
factor(XINGZHANGBING15)2            -3.288e-01  1.192e-01  -2.759 0.005797 ** 
factor(DRINK10)2                     1.941e-01  3.949e-01   0.491 0.623141    
factor(GANBING16)2                   2.691e-01  2.523e-01   1.066 0.286252    
factor(DRINK10)2:factor(GANBING16)2 -8.659e-02  3.996e-01  -0.217 0.828429    
---
Signif. codes:  0 '***' 0.001 '**' 0.01 '*' 0.05 '.' 0.1 ' ' 1

(Dispersion parameter for binomial family taken to be 1)

    Null deviance: 7492  on 10903  degrees of freedom
Residual deviance: 6903  on 10871  degrees of freedom
AIC: 6969

Number of Fisher Scoring iterations: 5

[1] "BIANMI24 ~ CDAI23.1+CDAI23.2 + DANBAIZHI17+TANSHUI18+XIANWEI19+ZHIFANG20+SHUIFEN21+NENGLIANG22+AGE2+factor(XINBIE1)+factor(ZHONGZU3)+factor(JIAOYU4)+factor(HUNYING5)+factor(PIR6)+factor(BMI7)+factor(YIYU8)+factor(YUNDONG9)+factor(DRINK10)+factor(GAOXUEYA12)+factor(TANGNIAOBING13)+factor(FEIBING14)+factor(XINGZHANGBING15)+factor(XIYAN11)*factor(GANBING16)"
BIANMI24 ~ CDAI23.1 + CDAI23.2 + DANBAIZHI17 + TANSHUI18 + XIANWEI19 + 
    ZHIFANG20 + SHUIFEN21 + NENGLIANG22 + AGE2 + factor(XINBIE1) + 
    factor(ZHONGZU3) + factor(JIAOYU4) + factor(HUNYING5) + factor(PIR6) + 
    factor(BMI7) + factor(YIYU8) + factor(YUNDONG9) + factor(DRINK10) + 
    factor(GAOXUEYA12) + factor(TANGNIAOBING13) + factor(FEIBING14) + 
    factor(XINGZHANGBING15) + factor(XIYAN11) * factor(GANBING16)
<environment: 0x00000000246aedc8>

Call:
glm(formula = formula(fml), family = "binomial", data = wdtmp, 
    weights = wdtmp$weights)

Deviance Residuals: 
    Min       1Q   Median       3Q      Max  
-1.2656  -0.5283  -0.3917  -0.2766   2.9699  

Coefficients:
                                      Estimate Std. Error z value Pr(>|z|)    
(Intercept)                         -1.144e+00  4.907e-01  -2.331 0.019749 *  
CDAI23.1                            -4.990e-02  6.580e-02  -0.758 0.448239    
CDAI23.2                            -4.330e-02  1.552e-02  -2.790 0.005272 ** 
DANBAIZHI17                          4.667e-03  2.604e-03   1.792 0.073062 .  
TANSHUI18                            6.394e-03  1.510e-03   4.236 2.28e-05 ***
XIANWEI19                           -2.065e-02  6.486e-03  -3.184 0.001452 ** 
ZHIFANG20                            5.948e-03  3.676e-03   1.618 0.105649    
SHUIFEN21                           -1.221e-04  3.651e-05  -3.343 0.000827 ***
NENGLIANG22                         -1.002e-03  3.675e-04  -2.726 0.006418 ** 
AGE2                                -6.253e-03  2.574e-03  -2.429 0.015126 *  
factor(XINBIE1)2                     8.932e-01  8.045e-02  11.102  < 2e-16 ***
factor(ZHONGZU3)2                    3.115e-01  1.315e-01   2.369 0.017816 *  
factor(ZHONGZU3)3                    2.276e-01  1.049e-01   2.170 0.030019 *  
factor(ZHONGZU3)4                    5.604e-01  1.126e-01   4.976 6.49e-07 ***
factor(ZHONGZU3)5                    9.816e-02  1.939e-01   0.506 0.612647    
factor(JIAOYU4)2                    -5.522e-02  8.814e-02  -0.627 0.530949    
factor(JIAOYU4)3                    -4.026e-01  8.584e-02  -4.690 2.73e-06 ***
factor(HUNYING5)2                    4.678e-02  8.242e-02   0.568 0.570300    
factor(HUNYING5)3                    2.583e-02  9.335e-02   0.277 0.782036    
factor(PIR6)2                       -1.380e-01  6.942e-02  -1.988 0.046759 *  
factor(BMI7)2                       -1.773e-01  7.994e-02  -2.218 0.026562 *  
factor(BMI7)3                       -4.179e-01  8.279e-02  -5.047 4.48e-07 ***
factor(YIYU8)2                      -6.333e-01  9.700e-02  -6.529 6.64e-11 ***
factor(YUNDONG9)2                   -1.202e-01  1.003e-01  -1.198 0.230864    
factor(DRINK10)2                     1.099e-01  7.276e-02   1.511 0.130831    
factor(GAOXUEYA12)2                  1.827e-01  7.657e-02   2.387 0.017008 *  
factor(TANGNIAOBING13)2             -1.431e-02  1.013e-01  -0.141 0.887628    
factor(FEIBING14)2                  -1.019e-01  8.607e-02  -1.184 0.236508    
factor(XINGZHANGBING15)2            -3.292e-01  1.192e-01  -2.761 0.005764 ** 
factor(XIYAN11)2                     2.706e-01  4.679e-01   0.578 0.562999    
factor(XIYAN11)3                    -5.409e-01  5.030e-01  -1.075 0.282228    
factor(GANBING16)2                   1.411e-01  3.685e-01   0.383 0.701701    
factor(XIYAN11)2:factor(GANBING16)2 -4.366e-01  4.778e-01  -0.914 0.360875    
factor(XIYAN11)3:factor(GANBING16)2  6.484e-01  5.086e-01   1.275 0.202366    
---
Signif. codes:  0 '***' 0.001 '**' 0.01 '*' 0.05 '.' 0.1 ' ' 1

(Dispersion parameter for binomial family taken to be 1)

    Null deviance: 7492.0  on 10903  degrees of freedom
Residual deviance: 6897.4  on 10870  degrees of freedom
AIC: 6965.4

Number of Fisher Scoring iterations: 5

[1] "BIANMI24 ~ CDAI23.1+CDAI23.2 + DANBAIZHI17+TANSHUI18+XIANWEI19+ZHIFANG20+SHUIFEN21+NENGLIANG22+AGE2+factor(XINBIE1)+factor(ZHONGZU3)+factor(JIAOYU4)+factor(HUNYING5)+factor(PIR6)+factor(BMI7)+factor(YIYU8)+factor(YUNDONG9)+factor(DRINK10)+factor(XIYAN11)+factor(TANGNIAOBING13)+factor(FEIBING14)+factor(XINGZHANGBING15)+factor(GAOXUEYA12)*factor(GANBING16)"
BIANMI24 ~ CDAI23.1 + CDAI23.2 + DANBAIZHI17 + TANSHUI18 + XIANWEI19 + 
    ZHIFANG20 + SHUIFEN21 + NENGLIANG22 + AGE2 + factor(XINBIE1) + 
    factor(ZHONGZU3) + factor(JIAOYU4) + factor(HUNYING5) + factor(PIR6) + 
    factor(BMI7) + factor(YIYU8) + factor(YUNDONG9) + factor(DRINK10) + 
    factor(XIYAN11) + factor(TANGNIAOBING13) + factor(FEIBING14) + 
    factor(XINGZHANGBING15) + factor(GAOXUEYA12) * factor(GANBING16)
<environment: 0x00000000246b5818>

Call:
glm(formula = formula(fml), family = "binomial", data = wdtmp, 
    weights = wdtmp$weights)

Deviance Residuals: 
    Min       1Q   Median       3Q      Max  
-1.2591  -0.5276  -0.3929  -0.2777   2.9714  

Coefficients:
                                         Estimate Std. Error z value Pr(>|z|)
(Intercept)                            -1.310e+00  4.314e-01  -3.037  0.00239
CDAI23.1                               -5.261e-02  6.509e-02  -0.808  0.41894
CDAI23.2                               -4.288e-02  1.551e-02  -2.766  0.00568
DANBAIZHI17                             4.578e-03  2.602e-03   1.759  0.07855
TANSHUI18                               6.383e-03  1.509e-03   4.231 2.33e-05
XIANWEI19                              -2.086e-02  6.484e-03  -3.217  0.00130
ZHIFANG20                               5.957e-03  3.672e-03   1.622  0.10473
SHUIFEN21                              -1.218e-04  3.648e-05  -3.339  0.00084
NENGLIANG22                            -9.957e-04  3.672e-04  -2.712  0.00669
AGE2                                   -6.253e-03  2.573e-03  -2.430  0.01508
factor(XINBIE1)2                        8.919e-01  8.040e-02  11.094  < 2e-16
factor(ZHONGZU3)2                       3.102e-01  1.314e-01   2.361  0.01823
factor(ZHONGZU3)3                       2.272e-01  1.049e-01   2.166  0.03032
factor(ZHONGZU3)4                       5.617e-01  1.126e-01   4.989 6.06e-07
factor(ZHONGZU3)5                       1.056e-01  1.938e-01   0.545  0.58585
factor(JIAOYU4)2                       -5.215e-02  8.810e-02  -0.592  0.55384
factor(JIAOYU4)3                       -3.991e-01  8.576e-02  -4.653 3.26e-06
factor(HUNYING5)2                       5.197e-02  8.232e-02   0.631  0.52784
factor(HUNYING5)3                       2.404e-02  9.333e-02   0.258  0.79669
factor(PIR6)2                          -1.393e-01  6.936e-02  -2.008  0.04467
factor(BMI7)2                          -1.794e-01  7.990e-02  -2.245  0.02479
factor(BMI7)3                          -4.206e-01  8.274e-02  -5.083 3.71e-07
factor(YIYU8)2                         -6.263e-01  9.692e-02  -6.462 1.03e-10
factor(YUNDONG9)2                      -1.191e-01  1.003e-01  -1.188  0.23481
factor(DRINK10)2                        1.099e-01  7.272e-02   1.512  0.13064
factor(XIYAN11)2                       -1.451e-01  1.055e-01  -1.375  0.16907
factor(XIYAN11)3                        9.554e-02  8.644e-02   1.105  0.26903
factor(TANGNIAOBING13)2                -1.119e-02  1.012e-01  -0.110  0.91202
factor(FEIBING14)2                     -1.051e-01  8.599e-02  -1.222  0.22186
factor(XINGZHANGBING15)2               -3.304e-01  1.192e-01  -2.771  0.00558
factor(GAOXUEYA12)2                     3.318e-01  3.837e-01   0.865  0.38728
factor(GANBING16)2                      3.054e-01  2.715e-01   1.125  0.26070
factor(GAOXUEYA12)2:factor(GANBING16)2 -1.517e-01  3.885e-01  -0.391  0.69606
                                          
(Intercept)                            ** 
CDAI23.1                                  
CDAI23.2                               ** 
DANBAIZHI17                            .  
TANSHUI18                              ***
XIANWEI19                              ** 
ZHIFANG20                                 
SHUIFEN21                              ***
NENGLIANG22                            ** 
AGE2                                   *  
factor(XINBIE1)2                       ***
factor(ZHONGZU3)2                      *  
factor(ZHONGZU3)3                      *  
factor(ZHONGZU3)4                      ***
factor(ZHONGZU3)5                         
factor(JIAOYU4)2                          
factor(JIAOYU4)3                       ***
factor(HUNYING5)2                         
factor(HUNYING5)3                         
factor(PIR6)2                          *  
factor(BMI7)2                          *  
factor(BMI7)3                          ***
factor(YIYU8)2                         ***
factor(YUNDONG9)2                         
factor(DRINK10)2                          
factor(XIYAN11)2                          
factor(XIYAN11)3                          
factor(TANGNIAOBING13)2                   
factor(FEIBING14)2                        
factor(XINGZHANGBING15)2               ** 
factor(GAOXUEYA12)2                       
factor(GANBING16)2                        
factor(GAOXUEYA12)2:factor(GANBING16)2    
---
Signif. codes:  0 '***' 0.001 '**' 0.01 '*' 0.05 '.' 0.1 ' ' 1

(Dispersion parameter for binomial family taken to be 1)

    Null deviance: 7492.0  on 10903  degrees of freedom
Residual deviance: 6902.9  on 10871  degrees of freedom
AIC: 6968.9

Number of Fisher Scoring iterations: 5

[1] "BIANMI24 ~ CDAI23.1+CDAI23.2 + DANBAIZHI17+TANSHUI18+XIANWEI19+ZHIFANG20+SHUIFEN21+NENGLIANG22+AGE2+factor(XINBIE1)+factor(ZHONGZU3)+factor(JIAOYU4)+factor(HUNYING5)+factor(PIR6)+factor(BMI7)+factor(YIYU8)+factor(YUNDONG9)+factor(DRINK10)+factor(XIYAN11)+factor(GAOXUEYA12)+factor(FEIBING14)+factor(XINGZHANGBING15)+factor(TANGNIAOBING13)*factor(GANBING16)"
BIANMI24 ~ CDAI23.1 + CDAI23.2 + DANBAIZHI17 + TANSHUI18 + XIANWEI19 + 
    ZHIFANG20 + SHUIFEN21 + NENGLIANG22 + AGE2 + factor(XINBIE1) + 
    factor(ZHONGZU3) + factor(JIAOYU4) + factor(HUNYING5) + factor(PIR6) + 
    factor(BMI7) + factor(YIYU8) + factor(YUNDONG9) + factor(DRINK10) + 
    factor(XIYAN11) + factor(GAOXUEYA12) + factor(FEIBING14) + 
    factor(XINGZHANGBING15) + factor(TANGNIAOBING13) * factor(GANBING16)
<environment: 0x000000002477a558>

Call:
glm(formula = formula(fml), family = "binomial", data = wdtmp, 
    weights = wdtmp$weights)

Deviance Residuals: 
    Min       1Q   Median       3Q      Max  
-1.2599  -0.5281  -0.3924  -0.2774   2.9724  

Coefficients:
                                             Estimate Std. Error z value
(Intercept)                                -0.9386082  0.4823453  -1.946
CDAI23.1                                   -0.0479685  0.0652958  -0.735
CDAI23.2                                   -0.0430916  0.0155056  -2.779
DANBAIZHI17                                 0.0046096  0.0026025   1.771
TANSHUI18                                   0.0064085  0.0015093   4.246
XIANWEI19                                  -0.0208376  0.0064834  -3.214
ZHIFANG20                                   0.0060071  0.0036740   1.635
SHUIFEN21                                  -0.0001211  0.0000365  -3.318
NENGLIANG22                                -0.0010019  0.0003674  -2.727
AGE2                                       -0.0061299  0.0025718  -2.384
factor(XINBIE1)2                            0.8924370  0.0804312  11.096
factor(ZHONGZU3)2                           0.3113126  0.1314195   2.369
factor(ZHONGZU3)3                           0.2268148  0.1048791   2.163
factor(ZHONGZU3)4                           0.5633850  0.1125936   5.004
factor(ZHONGZU3)5                           0.1081569  0.1938863   0.558
factor(JIAOYU4)2                           -0.0527318  0.0880999  -0.599
factor(JIAOYU4)3                           -0.3998394  0.0857720  -4.662
factor(HUNYING5)2                           0.0525629  0.0823144   0.639
factor(HUNYING5)3                           0.0259285  0.0933681   0.278
factor(PIR6)2                              -0.1384363  0.0693776  -1.995
factor(BMI7)2                              -0.1796527  0.0799038  -2.248
factor(BMI7)3                              -0.4209320  0.0827663  -5.086
factor(YIYU8)2                             -0.6249836  0.0969351  -6.447
factor(YUNDONG9)2                          -0.1205930  0.1002963  -1.202
factor(DRINK10)2                            0.1109521  0.0727368   1.525
factor(XIYAN11)2                           -0.1428755  0.1055594  -1.354
factor(XIYAN11)3                            0.0946686  0.0864275   1.095
factor(GAOXUEYA12)2                         0.1837679  0.0765365   2.401
factor(FEIBING14)2                         -0.1034396  0.0860089  -1.203
factor(XINGZHANGBING15)2                   -0.3279401  0.1192208  -2.751
factor(TANGNIAOBING13)2                    -0.4428188  0.4181005  -1.059
factor(GANBING16)2                         -0.1005919  0.3689404  -0.273
factor(TANGNIAOBING13)2:factor(GANBING16)2  0.4534933  0.4279281   1.060
                                           Pr(>|z|)    
(Intercept)                                0.051664 .  
CDAI23.1                                   0.462562    
CDAI23.2                                   0.005451 ** 
DANBAIZHI17                                0.076519 .  
TANSHUI18                                  2.18e-05 ***
XIANWEI19                                  0.001309 ** 
ZHIFANG20                                  0.102036    
SHUIFEN21                                  0.000908 ***
NENGLIANG22                                0.006387 ** 
AGE2                                       0.017146 *  
factor(XINBIE1)2                            < 2e-16 ***
factor(ZHONGZU3)2                          0.017844 *  
factor(ZHONGZU3)3                          0.030569 *  
factor(ZHONGZU3)4                          5.62e-07 ***
factor(ZHONGZU3)5                          0.576956    
factor(JIAOYU4)2                           0.549476    
factor(JIAOYU4)3                           3.14e-06 ***
factor(HUNYING5)2                          0.523108    
factor(HUNYING5)3                          0.781241    
factor(PIR6)2                              0.045999 *  
factor(BMI7)2                              0.024553 *  
factor(BMI7)3                              3.66e-07 ***
factor(YIYU8)2                             1.14e-10 ***
factor(YUNDONG9)2                          0.229221    
factor(DRINK10)2                           0.127161    
factor(XIYAN11)2                           0.175893    
factor(XIYAN11)3                           0.273362    
factor(GAOXUEYA12)2                        0.016348 *  
factor(FEIBING14)2                         0.229107    
factor(XINGZHANGBING15)2                   0.005947 ** 
factor(TANGNIAOBING13)2                    0.289545    
factor(GANBING16)2                         0.785122    
factor(TANGNIAOBING13)2:factor(GANBING16)2 0.289262    
---
Signif. codes:  0 '***' 0.001 '**' 0.01 '*' 0.05 '.' 0.1 ' ' 1

(Dispersion parameter for binomial family taken to be 1)

    Null deviance: 7492  on 10903  degrees of freedom
Residual deviance: 6902  on 10871  degrees of freedom
AIC: 6968

Number of Fisher Scoring iterations: 5

[1] "BIANMI24 ~ CDAI23.1+CDAI23.2 + DANBAIZHI17+TANSHUI18+XIANWEI19+ZHIFANG20+SHUIFEN21+NENGLIANG22+AGE2+factor(XINBIE1)+factor(ZHONGZU3)+factor(JIAOYU4)+factor(HUNYING5)+factor(PIR6)+factor(BMI7)+factor(YIYU8)+factor(YUNDONG9)+factor(DRINK10)+factor(XIYAN11)+factor(GAOXUEYA12)+factor(TANGNIAOBING13)+factor(XINGZHANGBING15)+factor(FEIBING14)*factor(GANBING16)"
BIANMI24 ~ CDAI23.1 + CDAI23.2 + DANBAIZHI17 + TANSHUI18 + XIANWEI19 + 
    ZHIFANG20 + SHUIFEN21 + NENGLIANG22 + AGE2 + factor(XINBIE1) + 
    factor(ZHONGZU3) + factor(JIAOYU4) + factor(HUNYING5) + factor(PIR6) + 
    factor(BMI7) + factor(YIYU8) + factor(YUNDONG9) + factor(DRINK10) + 
    factor(XIYAN11) + factor(GAOXUEYA12) + factor(TANGNIAOBING13) + 
    factor(XINGZHANGBING15) + factor(FEIBING14) * factor(GANBING16)
<environment: 0x0000000024693250>

Call:
glm(formula = formula(fml), family = "binomial", data = wdtmp, 
    weights = wdtmp$weights)

Deviance Residuals: 
    Min       1Q   Median       3Q      Max  
-1.2617  -0.5278  -0.3926  -0.2777   2.9713  

Coefficients:
                                        Estimate Std. Error z value Pr(>|z|)
(Intercept)                           -1.360e+00  5.283e-01  -2.575 0.010029
CDAI23.1                              -5.283e-02  6.527e-02  -0.809 0.418296
CDAI23.2                              -4.277e-02  1.551e-02  -2.758 0.005818
DANBAIZHI17                            4.568e-03  2.602e-03   1.755 0.079231
TANSHUI18                              6.384e-03  1.509e-03   4.231 2.32e-05
XIANWEI19                             -2.090e-02  6.486e-03  -3.222 0.001272
ZHIFANG20                              5.961e-03  3.672e-03   1.623 0.104527
SHUIFEN21                             -1.219e-04  3.649e-05  -3.341 0.000834
NENGLIANG22                           -9.959e-04  3.672e-04  -2.712 0.006680
AGE2                                  -6.220e-03  2.571e-03  -2.419 0.015565
factor(XINBIE1)2                       8.916e-01  8.041e-02  11.088  < 2e-16
factor(ZHONGZU3)2                      3.104e-01  1.314e-01   2.362 0.018174
factor(ZHONGZU3)3                      2.269e-01  1.049e-01   2.164 0.030475
factor(ZHONGZU3)4                      5.614e-01  1.126e-01   4.986 6.16e-07
factor(ZHONGZU3)5                      1.060e-01  1.939e-01   0.547 0.584365
factor(JIAOYU4)2                      -5.200e-02  8.809e-02  -0.590 0.555016
factor(JIAOYU4)3                      -3.986e-01  8.576e-02  -4.649 3.34e-06
factor(HUNYING5)2                      5.233e-02  8.233e-02   0.636 0.524971
factor(HUNYING5)3                      2.369e-02  9.333e-02   0.254 0.799655
factor(PIR6)2                         -1.393e-01  6.937e-02  -2.008 0.044635
factor(BMI7)2                         -1.791e-01  7.990e-02  -2.241 0.024994
factor(BMI7)3                         -4.199e-01  8.275e-02  -5.075 3.88e-07
factor(YIYU8)2                        -6.274e-01  9.688e-02  -6.476 9.41e-11
factor(YUNDONG9)2                     -1.194e-01  1.003e-01  -1.191 0.233557
factor(DRINK10)2                       1.098e-01  7.273e-02   1.509 0.131303
factor(XIYAN11)2                      -1.457e-01  1.055e-01  -1.381 0.167316
factor(XIYAN11)3                       9.444e-02  8.643e-02   1.093 0.274531
factor(GAOXUEYA12)2                    1.849e-01  7.654e-02   2.416 0.015680
factor(TANGNIAOBING13)2               -1.175e-02  1.012e-01  -0.116 0.907562
factor(XINGZHANGBING15)2              -3.295e-01  1.192e-01  -2.765 0.005701
factor(FEIBING14)2                     4.533e-02  4.618e-01   0.098 0.921801
factor(GANBING16)2                     3.582e-01  4.214e-01   0.850 0.395319
factor(FEIBING14)2:factor(GANBING16)2 -1.551e-01  4.687e-01  -0.331 0.740675
                                         
(Intercept)                           *  
CDAI23.1                                 
CDAI23.2                              ** 
DANBAIZHI17                           .  
TANSHUI18                             ***
XIANWEI19                             ** 
ZHIFANG20                                
SHUIFEN21                             ***
NENGLIANG22                           ** 
AGE2                                  *  
factor(XINBIE1)2                      ***
factor(ZHONGZU3)2                     *  
factor(ZHONGZU3)3                     *  
factor(ZHONGZU3)4                     ***
factor(ZHONGZU3)5                        
factor(JIAOYU4)2                         
factor(JIAOYU4)3                      ***
factor(HUNYING5)2                        
factor(HUNYING5)3                        
factor(PIR6)2                         *  
factor(BMI7)2                         *  
factor(BMI7)3                         ***
factor(YIYU8)2                        ***
factor(YUNDONG9)2                        
factor(DRINK10)2                         
factor(XIYAN11)2                         
factor(XIYAN11)3                         
factor(GAOXUEYA12)2                   *  
factor(TANGNIAOBING13)2                  
factor(XINGZHANGBING15)2              ** 
factor(FEIBING14)2                       
factor(GANBING16)2                       
factor(FEIBING14)2:factor(GANBING16)2    
---
Signif. codes:  0 '***' 0.001 '**' 0.01 '*' 0.05 '.' 0.1 ' ' 1

(Dispersion parameter for binomial family taken to be 1)

    Null deviance: 7492.0  on 10903  degrees of freedom
Residual deviance: 6902.9  on 10871  degrees of freedom
AIC: 6968.9

Number of Fisher Scoring iterations: 5

[1] "BIANMI24 ~ CDAI23.1+CDAI23.2 + DANBAIZHI17+TANSHUI18+XIANWEI19+ZHIFANG20+SHUIFEN21+NENGLIANG22+AGE2+factor(XINBIE1)+factor(ZHONGZU3)+factor(JIAOYU4)+factor(HUNYING5)+factor(PIR6)+factor(BMI7)+factor(YIYU8)+factor(YUNDONG9)+factor(DRINK10)+factor(XIYAN11)+factor(GAOXUEYA12)+factor(TANGNIAOBING13)+factor(FEIBING14)+factor(XINGZHANGBING15)*factor(GANBING16)"
BIANMI24 ~ CDAI23.1 + CDAI23.2 + DANBAIZHI17 + TANSHUI18 + XIANWEI19 + 
    ZHIFANG20 + SHUIFEN21 + NENGLIANG22 + AGE2 + factor(XINBIE1) + 
    factor(ZHONGZU3) + factor(JIAOYU4) + factor(HUNYING5) + factor(PIR6) + 
    factor(BMI7) + factor(YIYU8) + factor(YUNDONG9) + factor(DRINK10) + 
    factor(XIYAN11) + factor(GAOXUEYA12) + factor(TANGNIAOBING13) + 
    factor(FEIBING14) + factor(XINGZHANGBING15) * factor(GANBING16)
<environment: 0x00000000246a5ae8>

Call:
glm(formula = formula(fml), family = "binomial", data = wdtmp, 
    weights = wdtmp$weights)

Deviance Residuals: 
    Min       1Q   Median       3Q      Max  
-1.2602  -0.5275  -0.3924  -0.2774   2.9710  

Coefficients:
                                              Estimate Std. Error z value
(Intercept)                                 -1.443e+00  5.588e-01  -2.583
CDAI23.1                                    -5.601e-02  6.569e-02  -0.853
CDAI23.2                                    -4.285e-02  1.551e-02  -2.764
DANBAIZHI17                                  4.577e-03  2.602e-03   1.759
TANSHUI18                                    6.380e-03  1.508e-03   4.230
XIANWEI19                                   -2.086e-02  6.484e-03  -3.217
ZHIFANG20                                    5.956e-03  3.672e-03   1.622
SHUIFEN21                                   -1.218e-04  3.649e-05  -3.339
NENGLIANG22                                 -9.955e-04  3.671e-04  -2.711
AGE2                                        -6.240e-03  2.572e-03  -2.427
factor(XINBIE1)2                             8.912e-01  8.041e-02  11.082
factor(ZHONGZU3)2                            3.110e-01  1.314e-01   2.367
factor(ZHONGZU3)3                            2.276e-01  1.049e-01   2.170
factor(ZHONGZU3)4                            5.621e-01  1.126e-01   4.993
factor(ZHONGZU3)5                            1.065e-01  1.939e-01   0.549
factor(JIAOYU4)2                            -5.245e-02  8.810e-02  -0.595
factor(JIAOYU4)3                            -3.997e-01  8.577e-02  -4.660
factor(HUNYING5)2                            5.107e-02  8.234e-02   0.620
factor(HUNYING5)3                            2.370e-02  9.333e-02   0.254
factor(PIR6)2                               -1.393e-01  6.937e-02  -2.008
factor(BMI7)2                               -1.797e-01  7.991e-02  -2.248
factor(BMI7)3                               -4.205e-01  8.274e-02  -5.082
factor(YIYU8)2                              -6.290e-01  9.695e-02  -6.488
factor(YUNDONG9)2                           -1.190e-01  1.003e-01  -1.187
factor(DRINK10)2                             1.099e-01  7.273e-02   1.511
factor(XIYAN11)2                            -1.457e-01  1.055e-01  -1.381
factor(XIYAN11)3                             9.536e-02  8.643e-02   1.103
factor(GAOXUEYA12)2                          1.850e-01  7.654e-02   2.417
factor(TANGNIAOBING13)2                     -1.104e-02  1.012e-01  -0.109
factor(FEIBING14)2                          -1.050e-01  8.599e-02  -1.221
factor(XINGZHANGBING15)2                    -8.446e-02  4.948e-01  -0.171
factor(GANBING16)2                           4.498e-01  4.686e-01   0.960
factor(XINGZHANGBING15)2:factor(GANBING16)2 -2.585e-01  5.063e-01  -0.511
                                            Pr(>|z|)    
(Intercept)                                 0.009804 ** 
CDAI23.1                                    0.393817    
CDAI23.2                                    0.005715 ** 
DANBAIZHI17                                 0.078582 .  
TANSHUI18                                   2.34e-05 ***
XIANWEI19                                   0.001294 ** 
ZHIFANG20                                   0.104793    
SHUIFEN21                                   0.000841 ***
NENGLIANG22                                 0.006699 ** 
AGE2                                        0.015244 *  
factor(XINBIE1)2                             < 2e-16 ***
factor(ZHONGZU3)2                           0.017938 *  
factor(ZHONGZU3)3                           0.029973 *  
factor(ZHONGZU3)4                           5.94e-07 ***
factor(ZHONGZU3)5                           0.582877    
factor(JIAOYU4)2                            0.551632    
factor(JIAOYU4)3                            3.16e-06 ***
factor(HUNYING5)2                           0.535062    
factor(HUNYING5)3                           0.799568    
factor(PIR6)2                               0.044613 *  
factor(BMI7)2                               0.024545 *  
factor(BMI7)3                               3.74e-07 ***
factor(YIYU8)2                              8.69e-11 ***
factor(YUNDONG9)2                           0.235357    
factor(DRINK10)2                            0.130695    
factor(XIYAN11)2                            0.167403    
factor(XIYAN11)3                            0.269889    
factor(GAOXUEYA12)2                         0.015667 *  
factor(TANGNIAOBING13)2                     0.913155    
factor(FEIBING14)2                          0.222249    
factor(XINGZHANGBING15)2                    0.864469    
factor(GANBING16)2                          0.337062    
factor(XINGZHANGBING15)2:factor(GANBING16)2 0.609599    
---
Signif. codes:  0 '***' 0.001 '**' 0.01 '*' 0.05 '.' 0.1 ' ' 1

(Dispersion parameter for binomial family taken to be 1)

    Null deviance: 7492.0  on 10903  degrees of freedom
Residual deviance: 6902.8  on 10871  degrees of freedom
AIC: 6968.8

Number of Fisher Scoring iterations: 5

         CDAI23.1 CDAI23.2
Model 1   -0.0527  -0.0429
Model 2   -0.0369  -0.0433
Model 3   -0.0401  -0.0432
Model 4   -0.0602  -0.0427
Model 5   -0.1195  -0.0418
Model 6   -0.0441  -0.0431
Model 7   -0.0933  -0.0421
Model 8   -0.0520  -0.0428
Model 9   -0.0761  -0.0424
Model 10  -0.0588  -0.0427
Model 11  -0.0494  -0.0431
Model 12  -0.0488  -0.0428
Model 13  -0.0473  -0.0429
Model 14  -0.0686  -0.0424
Model 15  -0.0448  -0.0431
Model 16  -0.0527  -0.0429
Model 17  -0.0512  -0.0430
Model 18  -0.0499  -0.0433
Model 19  -0.0526  -0.0429
Model 20  -0.0480  -0.0431
Model 21  -0.0528  -0.0428
Model 22  -0.0560  -0.0429
      tmprname_ 
 [1,] "Model 1" 
 [2,] "Model 2" 
 [3,] "Model 3" 
 [4,] "Model 4" 
 [5,] "Model 5" 
 [6,] "Model 6" 
 [7,] "Model 7" 
 [8,] "Model 8" 
 [9,] "Model 9" 
[10,] "Model 10"
[11,] "Model 11"
[12,] "Model 12"
[13,] "Model 13"
[14,] "Model 14"
[15,] "Model 15"
[16,] "Model 16"
[17,] "Model 17"
[18,] "Model 18"
[19,] "Model 19"
[20,] "Model 20"
[21,] "Model 21"
[22,] "Model 22"
      fml                                                                                                                                                                                                                                                                                                                                                                   
 [1,] "BIANMI24 ~ CDAI23.1+CDAI23.2 + DANBAIZHI17+TANSHUI18+XIANWEI19+ZHIFANG20+SHUIFEN21+NENGLIANG22+AGE2+factor(XINBIE1)+factor(ZHONGZU3)+factor(JIAOYU4)+factor(HUNYING5)+factor(PIR6)+factor(BMI7)+factor(YIYU8)+factor(YUNDONG9)+factor(DRINK10)+factor(XIYAN11)+factor(GAOXUEYA12)+factor(TANGNIAOBING13)+factor(FEIBING14)+factor(XINGZHANGBING15)+factor(GANBING16)"
 [2,] "BIANMI24 ~ CDAI23.1+CDAI23.2 + TANSHUI18+XIANWEI19+ZHIFANG20+SHUIFEN21+NENGLIANG22+AGE2+factor(XINBIE1)+factor(ZHONGZU3)+factor(JIAOYU4)+factor(HUNYING5)+factor(PIR6)+factor(BMI7)+factor(YIYU8)+factor(YUNDONG9)+factor(DRINK10)+factor(XIYAN11)+factor(GAOXUEYA12)+factor(TANGNIAOBING13)+factor(FEIBING14)+factor(XINGZHANGBING15)+DANBAIZHI17*factor(GANBING16)"
 [3,] "BIANMI24 ~ CDAI23.1+CDAI23.2 + DANBAIZHI17+XIANWEI19+ZHIFANG20+SHUIFEN21+NENGLIANG22+AGE2+factor(XINBIE1)+factor(ZHONGZU3)+factor(JIAOYU4)+factor(HUNYING5)+factor(PIR6)+factor(BMI7)+factor(YIYU8)+factor(YUNDONG9)+factor(DRINK10)+factor(XIYAN11)+factor(GAOXUEYA12)+factor(TANGNIAOBING13)+factor(FEIBING14)+factor(XINGZHANGBING15)+TANSHUI18*factor(GANBING16)"
 [4,] "BIANMI24 ~ CDAI23.1+CDAI23.2 + DANBAIZHI17+TANSHUI18+ZHIFANG20+SHUIFEN21+NENGLIANG22+AGE2+factor(XINBIE1)+factor(ZHONGZU3)+factor(JIAOYU4)+factor(HUNYING5)+factor(PIR6)+factor(BMI7)+factor(YIYU8)+factor(YUNDONG9)+factor(DRINK10)+factor(XIYAN11)+factor(GAOXUEYA12)+factor(TANGNIAOBING13)+factor(FEIBING14)+factor(XINGZHANGBING15)+XIANWEI19*factor(GANBING16)"
 [5,] "BIANMI24 ~ CDAI23.1+CDAI23.2 + DANBAIZHI17+TANSHUI18+XIANWEI19+SHUIFEN21+NENGLIANG22+AGE2+factor(XINBIE1)+factor(ZHONGZU3)+factor(JIAOYU4)+factor(HUNYING5)+factor(PIR6)+factor(BMI7)+factor(YIYU8)+factor(YUNDONG9)+factor(DRINK10)+factor(XIYAN11)+factor(GAOXUEYA12)+factor(TANGNIAOBING13)+factor(FEIBING14)+factor(XINGZHANGBING15)+ZHIFANG20*factor(GANBING16)"
 [6,] "BIANMI24 ~ CDAI23.1+CDAI23.2 + DANBAIZHI17+TANSHUI18+XIANWEI19+ZHIFANG20+NENGLIANG22+AGE2+factor(XINBIE1)+factor(ZHONGZU3)+factor(JIAOYU4)+factor(HUNYING5)+factor(PIR6)+factor(BMI7)+factor(YIYU8)+factor(YUNDONG9)+factor(DRINK10)+factor(XIYAN11)+factor(GAOXUEYA12)+factor(TANGNIAOBING13)+factor(FEIBING14)+factor(XINGZHANGBING15)+SHUIFEN21*factor(GANBING16)"
 [7,] "BIANMI24 ~ CDAI23.1+CDAI23.2 + DANBAIZHI17+TANSHUI18+XIANWEI19+ZHIFANG20+SHUIFEN21+AGE2+factor(XINBIE1)+factor(ZHONGZU3)+factor(JIAOYU4)+factor(HUNYING5)+factor(PIR6)+factor(BMI7)+factor(YIYU8)+factor(YUNDONG9)+factor(DRINK10)+factor(XIYAN11)+factor(GAOXUEYA12)+factor(TANGNIAOBING13)+factor(FEIBING14)+factor(XINGZHANGBING15)+NENGLIANG22*factor(GANBING16)"
 [8,] "BIANMI24 ~ CDAI23.1+CDAI23.2 + DANBAIZHI17+TANSHUI18+XIANWEI19+ZHIFANG20+SHUIFEN21+NENGLIANG22+factor(XINBIE1)+factor(ZHONGZU3)+factor(JIAOYU4)+factor(HUNYING5)+factor(PIR6)+factor(BMI7)+factor(YIYU8)+factor(YUNDONG9)+factor(DRINK10)+factor(XIYAN11)+factor(GAOXUEYA12)+factor(TANGNIAOBING13)+factor(FEIBING14)+factor(XINGZHANGBING15)+AGE2*factor(GANBING16)"
 [9,] "BIANMI24 ~ CDAI23.1+CDAI23.2 + DANBAIZHI17+TANSHUI18+XIANWEI19+ZHIFANG20+SHUIFEN21+NENGLIANG22+AGE2+factor(ZHONGZU3)+factor(JIAOYU4)+factor(HUNYING5)+factor(PIR6)+factor(BMI7)+factor(YIYU8)+factor(YUNDONG9)+factor(DRINK10)+factor(XIYAN11)+factor(GAOXUEYA12)+factor(TANGNIAOBING13)+factor(FEIBING14)+factor(XINGZHANGBING15)+factor(XINBIE1)*factor(GANBING16)"
[10,] "BIANMI24 ~ CDAI23.1+CDAI23.2 + DANBAIZHI17+TANSHUI18+XIANWEI19+ZHIFANG20+SHUIFEN21+NENGLIANG22+AGE2+factor(XINBIE1)+factor(JIAOYU4)+factor(HUNYING5)+factor(PIR6)+factor(BMI7)+factor(YIYU8)+factor(YUNDONG9)+factor(DRINK10)+factor(XIYAN11)+factor(GAOXUEYA12)+factor(TANGNIAOBING13)+factor(FEIBING14)+factor(XINGZHANGBING15)+factor(ZHONGZU3)*factor(GANBING16)"
[11,] "BIANMI24 ~ CDAI23.1+CDAI23.2 + DANBAIZHI17+TANSHUI18+XIANWEI19+ZHIFANG20+SHUIFEN21+NENGLIANG22+AGE2+factor(XINBIE1)+factor(ZHONGZU3)+factor(HUNYING5)+factor(PIR6)+factor(BMI7)+factor(YIYU8)+factor(YUNDONG9)+factor(DRINK10)+factor(XIYAN11)+factor(GAOXUEYA12)+factor(TANGNIAOBING13)+factor(FEIBING14)+factor(XINGZHANGBING15)+factor(JIAOYU4)*factor(GANBING16)"
[12,] "BIANMI24 ~ CDAI23.1+CDAI23.2 + DANBAIZHI17+TANSHUI18+XIANWEI19+ZHIFANG20+SHUIFEN21+NENGLIANG22+AGE2+factor(XINBIE1)+factor(ZHONGZU3)+factor(JIAOYU4)+factor(PIR6)+factor(BMI7)+factor(YIYU8)+factor(YUNDONG9)+factor(DRINK10)+factor(XIYAN11)+factor(GAOXUEYA12)+factor(TANGNIAOBING13)+factor(FEIBING14)+factor(XINGZHANGBING15)+factor(HUNYING5)*factor(GANBING16)"
[13,] "BIANMI24 ~ CDAI23.1+CDAI23.2 + DANBAIZHI17+TANSHUI18+XIANWEI19+ZHIFANG20+SHUIFEN21+NENGLIANG22+AGE2+factor(XINBIE1)+factor(ZHONGZU3)+factor(JIAOYU4)+factor(HUNYING5)+factor(BMI7)+factor(YIYU8)+factor(YUNDONG9)+factor(DRINK10)+factor(XIYAN11)+factor(GAOXUEYA12)+factor(TANGNIAOBING13)+factor(FEIBING14)+factor(XINGZHANGBING15)+factor(PIR6)*factor(GANBING16)"
[14,] "BIANMI24 ~ CDAI23.1+CDAI23.2 + DANBAIZHI17+TANSHUI18+XIANWEI19+ZHIFANG20+SHUIFEN21+NENGLIANG22+AGE2+factor(XINBIE1)+factor(ZHONGZU3)+factor(JIAOYU4)+factor(HUNYING5)+factor(PIR6)+factor(YIYU8)+factor(YUNDONG9)+factor(DRINK10)+factor(XIYAN11)+factor(GAOXUEYA12)+factor(TANGNIAOBING13)+factor(FEIBING14)+factor(XINGZHANGBING15)+factor(BMI7)*factor(GANBING16)"
[15,] "BIANMI24 ~ CDAI23.1+CDAI23.2 + DANBAIZHI17+TANSHUI18+XIANWEI19+ZHIFANG20+SHUIFEN21+NENGLIANG22+AGE2+factor(XINBIE1)+factor(ZHONGZU3)+factor(JIAOYU4)+factor(HUNYING5)+factor(PIR6)+factor(BMI7)+factor(YUNDONG9)+factor(DRINK10)+factor(XIYAN11)+factor(GAOXUEYA12)+factor(TANGNIAOBING13)+factor(FEIBING14)+factor(XINGZHANGBING15)+factor(YIYU8)*factor(GANBING16)"
[16,] "BIANMI24 ~ CDAI23.1+CDAI23.2 + DANBAIZHI17+TANSHUI18+XIANWEI19+ZHIFANG20+SHUIFEN21+NENGLIANG22+AGE2+factor(XINBIE1)+factor(ZHONGZU3)+factor(JIAOYU4)+factor(HUNYING5)+factor(PIR6)+factor(BMI7)+factor(YIYU8)+factor(DRINK10)+factor(XIYAN11)+factor(GAOXUEYA12)+factor(TANGNIAOBING13)+factor(FEIBING14)+factor(XINGZHANGBING15)+factor(YUNDONG9)*factor(GANBING16)"
[17,] "BIANMI24 ~ CDAI23.1+CDAI23.2 + DANBAIZHI17+TANSHUI18+XIANWEI19+ZHIFANG20+SHUIFEN21+NENGLIANG22+AGE2+factor(XINBIE1)+factor(ZHONGZU3)+factor(JIAOYU4)+factor(HUNYING5)+factor(PIR6)+factor(BMI7)+factor(YIYU8)+factor(YUNDONG9)+factor(XIYAN11)+factor(GAOXUEYA12)+factor(TANGNIAOBING13)+factor(FEIBING14)+factor(XINGZHANGBING15)+factor(DRINK10)*factor(GANBING16)"
[18,] "BIANMI24 ~ CDAI23.1+CDAI23.2 + DANBAIZHI17+TANSHUI18+XIANWEI19+ZHIFANG20+SHUIFEN21+NENGLIANG22+AGE2+factor(XINBIE1)+factor(ZHONGZU3)+factor(JIAOYU4)+factor(HUNYING5)+factor(PIR6)+factor(BMI7)+factor(YIYU8)+factor(YUNDONG9)+factor(DRINK10)+factor(GAOXUEYA12)+factor(TANGNIAOBING13)+factor(FEIBING14)+factor(XINGZHANGBING15)+factor(XIYAN11)*factor(GANBING16)"
[19,] "BIANMI24 ~ CDAI23.1+CDAI23.2 + DANBAIZHI17+TANSHUI18+XIANWEI19+ZHIFANG20+SHUIFEN21+NENGLIANG22+AGE2+factor(XINBIE1)+factor(ZHONGZU3)+factor(JIAOYU4)+factor(HUNYING5)+factor(PIR6)+factor(BMI7)+factor(YIYU8)+factor(YUNDONG9)+factor(DRINK10)+factor(XIYAN11)+factor(TANGNIAOBING13)+factor(FEIBING14)+factor(XINGZHANGBING15)+factor(GAOXUEYA12)*factor(GANBING16)"
[20,] "BIANMI24 ~ CDAI23.1+CDAI23.2 + DANBAIZHI17+TANSHUI18+XIANWEI19+ZHIFANG20+SHUIFEN21+NENGLIANG22+AGE2+factor(XINBIE1)+factor(ZHONGZU3)+factor(JIAOYU4)+factor(HUNYING5)+factor(PIR6)+factor(BMI7)+factor(YIYU8)+factor(YUNDONG9)+factor(DRINK10)+factor(XIYAN11)+factor(GAOXUEYA12)+factor(FEIBING14)+factor(XINGZHANGBING15)+factor(TANGNIAOBING13)*factor(GANBING16)"
[21,] "BIANMI24 ~ CDAI23.1+CDAI23.2 + DANBAIZHI17+TANSHUI18+XIANWEI19+ZHIFANG20+SHUIFEN21+NENGLIANG22+AGE2+factor(XINBIE1)+factor(ZHONGZU3)+factor(JIAOYU4)+factor(HUNYING5)+factor(PIR6)+factor(BMI7)+factor(YIYU8)+factor(YUNDONG9)+factor(DRINK10)+factor(XIYAN11)+factor(GAOXUEYA12)+factor(TANGNIAOBING13)+factor(XINGZHANGBING15)+factor(FEIBING14)*factor(GANBING16)"
[22,] "BIANMI24 ~ CDAI23.1+CDAI23.2 + DANBAIZHI17+TANSHUI18+XIANWEI19+ZHIFANG20+SHUIFEN21+NENGLIANG22+AGE2+factor(XINBIE1)+factor(ZHONGZU3)+factor(JIAOYU4)+factor(HUNYING5)+factor(PIR6)+factor(BMI7)+factor(YIYU8)+factor(YUNDONG9)+factor(DRINK10)+factor(XIYAN11)+factor(GAOXUEYA12)+factor(TANGNIAOBING13)+factor(FEIBING14)+factor(XINGZHANGBING15)*factor(GANBING16)"
BIANMI24 ~ CDAI23.1 + CDAI23.2 + factor(GANBING16)
<environment: 0x000000001c362090>

Call:
glm(formula = formula(fml), family = "binomial", data = wdtmp, 
    weights = wdtmp$weights)

Deviance Residuals: 
    Min       1Q   Median       3Q      Max  
-0.6729  -0.5226  -0.4655  -0.3894   3.0242  

Coefficients:
                   Estimate Std. Error z value Pr(>|z|)    
(Intercept)        -2.42139    0.19762 -12.253   <2e-16 ***
CDAI23.1           -0.13890    0.06530  -2.127   0.0334 *  
CDAI23.2           -0.10581    0.01006 -10.520   <2e-16 ***
factor(GANBING16)2  0.27285    0.20033   1.362   0.1732    
---
Signif. codes:  0 '***' 0.001 '**' 0.01 '*' 0.05 '.' 0.1 ' ' 1

(Dispersion parameter for binomial family taken to be 1)

    Null deviance: 7492.0  on 10903  degrees of freedom
Residual deviance: 7358.5  on 10900  degrees of freedom
AIC: 7366.5

Number of Fisher Scoring iterations: 5

BIANMI24 ~ CDAI23 + factor(GANBING16)
<environment: 0x000000001bf1c760>

Call:
glm(formula = formula(fml), family = "binomial", data = wdtmp, 
    weights = wdtmp$weights)

Deviance Residuals: 
    Min       1Q   Median       3Q      Max  
-0.6745  -0.5223  -0.4651  -0.3898   3.0305  

Coefficients:
                    Estimate Std. Error z value Pr(>|z|)    
(Intercept)        -2.392362   0.185903  -12.87   <2e-16 ***
CDAI23             -0.106618   0.009942  -10.72   <2e-16 ***
factor(GANBING16)2  0.243047   0.188385    1.29    0.197    
---
Signif. codes:  0 '***' 0.001 '**' 0.01 '*' 0.05 '.' 0.1 ' ' 1

(Dispersion parameter for binomial family taken to be 1)

    Null deviance: 7492.0  on 10903  degrees of freedom
Residual deviance: 7358.8  on 10901  degrees of freedom
AIC: 7364.8

Number of Fisher Scoring iterations: 5

Likelihood ratio test

Model 1: BIANMI24 ~ CDAI23.1 + CDAI23.2 + factor(GANBING16)
Model 2: BIANMI24 ~ CDAI23 + factor(GANBING16)
  #Df  LogLik Df Chisq Pr(>Chisq)
1   4 -3679.3                    
2   3 -3679.4 -1 0.259     0.6108
BIANMI24 ~ CDAI23.1 + CDAI23.2 + factor(GANBING16) + DANBAIZHI17 + 
    TANSHUI18 + XIANWEI19 + ZHIFANG20 + SHUIFEN21 + NENGLIANG22 + 
    AGE2 + factor(XINBIE1) + factor(ZHONGZU3) + factor(JIAOYU4) + 
    factor(HUNYING5) + factor(PIR6) + factor(BMI7) + factor(YIYU8) + 
    factor(YUNDONG9) + factor(DRINK10) + factor(XIYAN11) + factor(GAOXUEYA12) + 
    factor(TANGNIAOBING13) + factor(FEIBING14) + factor(XINGZHANGBING15)
<environment: 0x0000000025137558>

Call:
glm(formula = formula(fml), family = "binomial", data = wdtmp, 
    weights = wdtmp$weights)

Deviance Residuals: 
    Min       1Q   Median       3Q      Max  
-1.2598  -0.5276  -0.3926  -0.2776   2.9710  

Coefficients:
                           Estimate Std. Error z value Pr(>|z|)    
(Intercept)              -1.247e+00  3.970e-01  -3.140 0.001688 ** 
CDAI23.1                 -5.268e-02  6.529e-02  -0.807 0.419730    
CDAI23.2                 -4.290e-02  1.551e-02  -2.767 0.005661 ** 
factor(GANBING16)2        2.377e-01  2.045e-01   1.162 0.245225    
DANBAIZHI17               4.580e-03  2.602e-03   1.760 0.078348 .  
TANSHUI18                 6.385e-03  1.509e-03   4.233 2.31e-05 ***
XIANWEI19                -2.087e-02  6.484e-03  -3.218 0.001289 ** 
ZHIFANG20                 5.960e-03  3.672e-03   1.623 0.104598    
SHUIFEN21                -1.217e-04  3.649e-05  -3.336 0.000849 ***
NENGLIANG22              -9.962e-04  3.672e-04  -2.713 0.006664 ** 
AGE2                     -6.219e-03  2.571e-03  -2.419 0.015582 *  
factor(XINBIE1)2          8.918e-01  8.041e-02  11.090  < 2e-16 ***
factor(ZHONGZU3)2         3.097e-01  1.314e-01   2.357 0.018442 *  
factor(ZHONGZU3)3         2.270e-01  1.049e-01   2.165 0.030388 *  
factor(ZHONGZU3)4         5.616e-01  1.126e-01   4.989 6.08e-07 ***
factor(ZHONGZU3)5         1.053e-01  1.938e-01   0.543 0.586865    
factor(JIAOYU4)2         -5.222e-02  8.809e-02  -0.593 0.553308    
factor(JIAOYU4)3         -3.988e-01  8.576e-02  -4.650 3.31e-06 ***
factor(HUNYING5)2         5.181e-02  8.231e-02   0.629 0.529061    
factor(HUNYING5)3         2.363e-02  9.333e-02   0.253 0.800089    
factor(PIR6)2            -1.395e-01  6.936e-02  -2.011 0.044364 *  
factor(BMI7)2            -1.792e-01  7.990e-02  -2.243 0.024896 *  
factor(BMI7)3            -4.203e-01  8.274e-02  -5.079 3.79e-07 ***
factor(YIYU8)2           -6.271e-01  9.689e-02  -6.473 9.62e-11 ***
factor(YUNDONG9)2        -1.194e-01  1.003e-01  -1.191 0.233818    
factor(DRINK10)2          1.099e-01  7.273e-02   1.512 0.130644    
factor(XIYAN11)2         -1.454e-01  1.055e-01  -1.378 0.168321    
factor(XIYAN11)3          9.489e-02  8.642e-02   1.098 0.272188    
factor(GAOXUEYA12)2       1.848e-01  7.653e-02   2.415 0.015728 *  
factor(TANGNIAOBING13)2  -1.142e-02  1.012e-01  -0.113 0.910208    
factor(FEIBING14)2       -1.047e-01  8.599e-02  -1.217 0.223476    
factor(XINGZHANGBING15)2 -3.290e-01  1.192e-01  -2.760 0.005776 ** 
---
Signif. codes:  0 '***' 0.001 '**' 0.01 '*' 0.05 '.' 0.1 ' ' 1

(Dispersion parameter for binomial family taken to be 1)

    Null deviance: 7492.0  on 10903  degrees of freedom
Residual deviance: 6903.1  on 10872  degrees of freedom
AIC: 6967.1

Number of Fisher Scoring iterations: 5

BIANMI24 ~ CDAI23 + factor(GANBING16) + DANBAIZHI17 + TANSHUI18 + 
    XIANWEI19 + ZHIFANG20 + SHUIFEN21 + NENGLIANG22 + AGE2 + 
    factor(XINBIE1) + factor(ZHONGZU3) + factor(JIAOYU4) + factor(HUNYING5) + 
    factor(PIR6) + factor(BMI7) + factor(YIYU8) + factor(YUNDONG9) + 
    factor(DRINK10) + factor(XIYAN11) + factor(GAOXUEYA12) + 
    factor(TANGNIAOBING13) + factor(FEIBING14) + factor(XINGZHANGBING15)
<environment: 0x00000000247bb1a0>

Call:
glm(formula = formula(fml), family = "binomial", data = wdtmp, 
    weights = wdtmp$weights)

Deviance Residuals: 
    Min       1Q   Median       3Q      Max  
-1.2605  -0.5274  -0.3927  -0.2776   2.9718  

Coefficients:
                           Estimate Std. Error z value Pr(>|z|)    
(Intercept)              -1.237e+00  3.911e-01  -3.163 0.001563 ** 
CDAI23                   -4.310e-02  1.545e-02  -2.789 0.005281 ** 
factor(GANBING16)2        2.285e-01  1.945e-01   1.175 0.239978    
DANBAIZHI17               4.574e-03  2.602e-03   1.758 0.078731 .  
TANSHUI18                 6.382e-03  1.508e-03   4.231 2.33e-05 ***
XIANWEI19                -2.087e-02  6.484e-03  -3.219 0.001288 ** 
ZHIFANG20                 5.952e-03  3.672e-03   1.621 0.105011    
SHUIFEN21                -1.218e-04  3.649e-05  -3.337 0.000846 ***
NENGLIANG22              -9.954e-04  3.671e-04  -2.711 0.006703 ** 
AGE2                     -6.220e-03  2.571e-03  -2.419 0.015554 *  
factor(XINBIE1)2          8.920e-01  8.040e-02  11.095  < 2e-16 ***
factor(ZHONGZU3)2         3.095e-01  1.314e-01   2.355 0.018504 *  
factor(ZHONGZU3)3         2.269e-01  1.049e-01   2.164 0.030489 *  
factor(ZHONGZU3)4         5.614e-01  1.126e-01   4.987 6.12e-07 ***
factor(ZHONGZU3)5         1.052e-01  1.938e-01   0.543 0.587389    
factor(JIAOYU4)2         -5.221e-02  8.809e-02  -0.593 0.553387    
factor(JIAOYU4)3         -3.987e-01  8.575e-02  -4.649 3.33e-06 ***
factor(HUNYING5)2         5.165e-02  8.231e-02   0.628 0.530276    
factor(HUNYING5)3         2.380e-02  9.332e-02   0.255 0.798698    
factor(PIR6)2            -1.394e-01  6.936e-02  -2.009 0.044489 *  
factor(BMI7)2            -1.791e-01  7.990e-02  -2.242 0.024952 *  
factor(BMI7)3            -4.202e-01  8.274e-02  -5.078 3.81e-07 ***
factor(YIYU8)2           -6.275e-01  9.686e-02  -6.478 9.31e-11 ***
factor(YUNDONG9)2        -1.195e-01  1.003e-01  -1.192 0.233303    
factor(DRINK10)2          1.100e-01  7.273e-02   1.512 0.130566    
factor(XIYAN11)2         -1.454e-01  1.055e-01  -1.378 0.168281    
factor(XIYAN11)3          9.492e-02  8.641e-02   1.098 0.272009    
factor(GAOXUEYA12)2       1.849e-01  7.653e-02   2.416 0.015681 *  
factor(TANGNIAOBING13)2  -1.156e-02  1.012e-01  -0.114 0.909088    
factor(FEIBING14)2       -1.046e-01  8.599e-02  -1.216 0.223814    
factor(XINGZHANGBING15)2 -3.294e-01  1.191e-01  -2.765 0.005693 ** 
---
Signif. codes:  0 '***' 0.001 '**' 0.01 '*' 0.05 '.' 0.1 ' ' 1

(Dispersion parameter for binomial family taken to be 1)

    Null deviance: 7492.0  on 10903  degrees of freedom
Residual deviance: 6903.1  on 10873  degrees of freedom
AIC: 6965.1

Number of Fisher Scoring iterations: 5

Likelihood ratio test

Model 1: BIANMI24 ~ CDAI23.1 + CDAI23.2 + factor(GANBING16) + DANBAIZHI17 + 
    TANSHUI18 + XIANWEI19 + ZHIFANG20 + SHUIFEN21 + NENGLIANG22 + 
    AGE2 + factor(XINBIE1) + factor(ZHONGZU3) + factor(JIAOYU4) + 
    factor(HUNYING5) + factor(PIR6) + factor(BMI7) + factor(YIYU8) + 
    factor(YUNDONG9) + factor(DRINK10) + factor(XIYAN11) + factor(GAOXUEYA12) + 
    factor(TANGNIAOBING13) + factor(FEIBING14) + factor(XINGZHANGBING15)
Model 2: BIANMI24 ~ CDAI23 + factor(GANBING16) + DANBAIZHI17 + TANSHUI18 + 
    XIANWEI19 + ZHIFANG20 + SHUIFEN21 + NENGLIANG22 + AGE2 + 
    factor(XINBIE1) + factor(ZHONGZU3) + factor(JIAOYU4) + factor(HUNYING5) + 
    factor(PIR6) + factor(BMI7) + factor(YIYU8) + factor(YUNDONG9) + 
    factor(DRINK10) + factor(XIYAN11) + factor(GAOXUEYA12) + 
    factor(TANGNIAOBING13) + factor(FEIBING14) + factor(XINGZHANGBING15)
  #Df  LogLik Df Chisq Pr(>Chisq)
1  32 -3451.5                    
2  31 -3451.5 -1 0.023     0.8793
BIANMI24 ~ CDAI23.1 + CDAI23.2 + factor(GANBING16) + AGE2 + factor(JIAOYU4) + 
    factor(HUNYING5) + factor(YUNDONG9) + factor(DRINK10) + factor(XIYAN11) + 
    factor(GAOXUEYA12) + factor(TANGNIAOBING13) + factor(FEIBING14) + 
    factor(XINGZHANGBING15) + DANBAIZHI17 * factor(GANBING16) + 
    TANSHUI18 * factor(GANBING16) + XIANWEI19 * factor(GANBING16) + 
    ZHIFANG20 * factor(GANBING16) + SHUIFEN21 * factor(GANBING16) + 
    NENGLIANG22 * factor(GANBING16) + factor(XINBIE1) * factor(GANBING16) + 
    factor(ZHONGZU3) * factor(GANBING16) + factor(PIR6) * factor(GANBING16) + 
    factor(BMI7) * factor(GANBING16) + factor(YIYU8) * factor(GANBING16)
<environment: 0x00000000250b06d0>

Call:
glm(formula = formula(fml), family = "binomial", data = wdtmp, 
    weights = wdtmp$weights)

Deviance Residuals: 
    Min       1Q   Median       3Q      Max  
-1.3593  -0.5293  -0.3902  -0.2738   2.9813  

Coefficients:
                                       Estimate Std. Error z value Pr(>|z|)    
(Intercept)                           3.362e-01  1.485e+00   0.226  0.82083    
CDAI23.1                             -2.579e-02  1.111e-01  -0.232  0.81641    
CDAI23.2                             -4.313e-02  1.563e-02  -2.759  0.00580 ** 
factor(GANBING16)2                   -1.382e+00  1.482e+00  -0.932  0.35109    
AGE2                                 -6.355e-03  2.578e-03  -2.465  0.01370 *  
factor(JIAOYU4)2                     -5.772e-02  8.829e-02  -0.654  0.51326    
factor(JIAOYU4)3                     -4.069e-01  8.599e-02  -4.731 2.23e-06 ***
factor(HUNYING5)2                     5.423e-02  8.256e-02   0.657  0.51130    
factor(HUNYING5)3                     2.220e-02  9.354e-02   0.237  0.81239    
factor(YUNDONG9)2                    -1.191e-01  1.006e-01  -1.184  0.23633    
factor(DRINK10)2                      1.121e-01  7.290e-02   1.537  0.12426    
factor(XIYAN11)2                     -1.624e-01  1.060e-01  -1.532  0.12553    
factor(XIYAN11)3                      9.012e-02  8.657e-02   1.041  0.29790    
factor(GAOXUEYA12)2                   1.865e-01  7.674e-02   2.430  0.01510 *  
factor(TANGNIAOBING13)2              -1.891e-02  1.016e-01  -0.186  0.85232    
factor(FEIBING14)2                   -1.072e-01  8.619e-02  -1.244  0.21363    
factor(XINGZHANGBING15)2             -3.165e-01  1.200e-01  -2.638  0.00834 ** 
DANBAIZHI17                          -1.904e-02  1.568e-02  -1.214  0.22474    
TANSHUI18                            -4.968e-03  7.345e-03  -0.676  0.49879    
XIANWEI19                            -2.636e-03  3.500e-02  -0.075  0.93997    
ZHIFANG20                             3.562e-03  1.771e-02   0.201  0.84062    
SHUIFEN21                            -1.438e-04  2.124e-04  -0.677  0.49839    
NENGLIANG22                           1.027e-03  1.714e-03   0.600  0.54881    
factor(XINBIE1)2                      6.253e-01  4.938e-01   1.266  0.20538    
factor(ZHONGZU3)2                     8.716e-01  7.663e-01   1.137  0.25539    
factor(ZHONGZU3)3                     3.325e-01  6.568e-01   0.506  0.61266    
factor(ZHONGZU3)4                     1.597e+00  6.971e-01   2.291  0.02197 *  
factor(ZHONGZU3)5                     3.509e-01  1.256e+00   0.279  0.78002    
factor(PIR6)2                        -7.689e-01  4.195e-01  -1.833  0.06682 .  
factor(BMI7)2                        -8.573e-01  4.947e-01  -1.733  0.08307 .  
factor(BMI7)3                        -1.720e+00  5.418e-01  -3.174  0.00150 ** 
factor(YIYU8)2                       -1.063e+00  4.646e-01  -2.289  0.02209 *  
factor(GANBING16)2:DANBAIZHI17        2.435e-02  1.589e-02   1.532  0.12551    
factor(GANBING16)2:TANSHUI18          1.177e-02  7.500e-03   1.570  0.11652    
factor(GANBING16)2:XIANWEI19         -1.964e-02  3.555e-02  -0.552  0.58064    
factor(GANBING16)2:ZHIFANG20          2.387e-03  1.810e-02   0.132  0.89507    
factor(GANBING16)2:SHUIFEN21          2.259e-05  2.154e-04   0.105  0.91648    
factor(GANBING16)2:NENGLIANG22       -2.091e-03  1.753e-03  -1.193  0.23285    
factor(GANBING16)2:factor(XINBIE1)2   2.800e-01  4.988e-01   0.561  0.57453    
factor(GANBING16)2:factor(ZHONGZU3)2 -5.756e-01  7.772e-01  -0.741  0.45894    
factor(GANBING16)2:factor(ZHONGZU3)3 -1.090e-01  6.624e-01  -0.165  0.86930    
factor(GANBING16)2:factor(ZHONGZU3)4 -1.068e+00  7.046e-01  -1.516  0.12962    
factor(GANBING16)2:factor(ZHONGZU3)5 -2.593e-01  1.271e+00  -0.204  0.83832    
factor(GANBING16)2:factor(PIR6)2      6.489e-01  4.243e-01   1.529  0.12622    
factor(GANBING16)2:factor(BMI7)2      6.973e-01  5.009e-01   1.392  0.16387    
factor(GANBING16)2:factor(BMI7)3      1.338e+00  5.465e-01   2.449  0.01433 *  
factor(GANBING16)2:factor(YIYU8)2     4.543e-01  4.744e-01   0.958  0.33826    
---
Signif. codes:  0 '***' 0.001 '**' 0.01 '*' 0.05 '.' 0.1 ' ' 1

(Dispersion parameter for binomial family taken to be 1)

    Null deviance: 7492.0  on 10903  degrees of freedom
Residual deviance: 6881.2  on 10857  degrees of freedom
AIC: 6975.2

Number of Fisher Scoring iterations: 6

BIANMI24 ~ CDAI23 + factor(GANBING16) + AGE2 + factor(JIAOYU4) + 
    factor(HUNYING5) + factor(YUNDONG9) + factor(DRINK10) + factor(XIYAN11) + 
    factor(GAOXUEYA12) + factor(TANGNIAOBING13) + factor(FEIBING14) + 
    factor(XINGZHANGBING15) + DANBAIZHI17 * factor(GANBING16) + 
    TANSHUI18 * factor(GANBING16) + XIANWEI19 * factor(GANBING16) + 
    ZHIFANG20 * factor(GANBING16) + SHUIFEN21 * factor(GANBING16) + 
    NENGLIANG22 * factor(GANBING16) + factor(XINBIE1) * factor(GANBING16) + 
    factor(ZHONGZU3) * factor(GANBING16) + factor(PIR6) * factor(GANBING16) + 
    factor(BMI7) * factor(GANBING16) + factor(YIYU8) * factor(GANBING16)
<environment: 0x0000000024c11548>

Call:
glm(formula = formula(fml), family = "binomial", data = wdtmp, 
    weights = wdtmp$weights)

Deviance Residuals: 
    Min       1Q   Median       3Q      Max  
-1.3630  -0.5292  -0.3902  -0.2739   2.9807  

Coefficients:
                                       Estimate Std. Error z value Pr(>|z|)    
(Intercept)                           1.834e-01  1.106e+00   0.166  0.86832    
CDAI23                               -4.281e-02  1.548e-02  -2.765  0.00570 ** 
factor(GANBING16)2                   -1.227e+00  1.086e+00  -1.129  0.25880    
AGE2                                 -6.353e-03  2.578e-03  -2.464  0.01373 *  
factor(JIAOYU4)2                     -5.780e-02  8.829e-02  -0.655  0.51265    
factor(JIAOYU4)3                     -4.069e-01  8.599e-02  -4.732 2.22e-06 ***
factor(HUNYING5)2                     5.450e-02  8.254e-02   0.660  0.50906    
factor(HUNYING5)3                     2.214e-02  9.354e-02   0.237  0.81285    
factor(YUNDONG9)2                    -1.191e-01  1.006e-01  -1.184  0.23653    
factor(DRINK10)2                      1.122e-01  7.289e-02   1.539  0.12375    
factor(XIYAN11)2                     -1.622e-01  1.060e-01  -1.530  0.12594    
factor(XIYAN11)3                      9.017e-02  8.657e-02   1.042  0.29761    
factor(GAOXUEYA12)2                   1.864e-01  7.674e-02   2.430  0.01512 *  
factor(TANGNIAOBING13)2              -1.886e-02  1.016e-01  -0.186  0.85267    
factor(FEIBING14)2                   -1.075e-01  8.617e-02  -1.247  0.21231    
factor(XINGZHANGBING15)2             -3.163e-01  1.200e-01  -2.637  0.00837 ** 
DANBAIZHI17                          -1.796e-02  1.402e-02  -1.281  0.20014    
TANSHUI18                            -4.796e-03  7.256e-03  -0.661  0.50861    
XIANWEI19                            -5.133e-04  3.198e-02  -0.016  0.98719    
ZHIFANG20                             3.883e-03  1.756e-02   0.221  0.82497    
SHUIFEN21                            -1.414e-04  2.113e-04  -0.669  0.50326    
NENGLIANG22                           9.981e-04  1.700e-03   0.587  0.55714    
factor(XINBIE1)2                      6.313e-01  4.924e-01   1.282  0.19976    
factor(ZHONGZU3)2                     8.757e-01  7.664e-01   1.143  0.25321    
factor(ZHONGZU3)3                     3.443e-01  6.525e-01   0.528  0.59776    
factor(ZHONGZU3)4                     1.609e+00  6.930e-01   2.322  0.02022 *  
factor(ZHONGZU3)5                     3.609e-01  1.255e+00   0.288  0.77365    
factor(PIR6)2                        -7.610e-01  4.162e-01  -1.828  0.06749 .  
factor(BMI7)2                        -8.560e-01  4.946e-01  -1.731  0.08351 .  
factor(BMI7)3                        -1.721e+00  5.418e-01  -3.177  0.00149 ** 
factor(YIYU8)2                       -1.063e+00  4.647e-01  -2.287  0.02219 *  
factor(GANBING16)2:DANBAIZHI17        2.325e-02  1.419e-02   1.638  0.10136    
factor(GANBING16)2:TANSHUI18          1.160e-02  7.410e-03   1.565  0.11758    
factor(GANBING16)2:XIANWEI19         -2.182e-02  3.243e-02  -0.673  0.50113    
factor(GANBING16)2:ZHIFANG20          2.064e-03  1.795e-02   0.115  0.90845    
factor(GANBING16)2:SHUIFEN21          2.012e-05  2.142e-04   0.094  0.92519    
factor(GANBING16)2:NENGLIANG22       -2.061e-03  1.739e-03  -1.185  0.23591    
factor(GANBING16)2:factor(XINBIE1)2   2.739e-01  4.973e-01   0.551  0.58184    
factor(GANBING16)2:factor(ZHONGZU3)2 -5.799e-01  7.772e-01  -0.746  0.45561    
factor(GANBING16)2:factor(ZHONGZU3)3 -1.211e-01  6.579e-01  -0.184  0.85401    
factor(GANBING16)2:factor(ZHONGZU3)4 -1.080e+00  7.002e-01  -1.543  0.12280    
factor(GANBING16)2:factor(ZHONGZU3)5 -2.695e-01  1.269e+00  -0.212  0.83184    
factor(GANBING16)2:factor(PIR6)2      6.411e-01  4.211e-01   1.522  0.12794    
factor(GANBING16)2:factor(BMI7)2      6.959e-01  5.008e-01   1.390  0.16463    
factor(GANBING16)2:factor(BMI7)3      1.340e+00  5.464e-01   2.452  0.01419 *  
factor(GANBING16)2:factor(YIYU8)2     4.539e-01  4.746e-01   0.956  0.33884    
---
Signif. codes:  0 '***' 0.001 '**' 0.01 '*' 0.05 '.' 0.1 ' ' 1

(Dispersion parameter for binomial family taken to be 1)

    Null deviance: 7492.0  on 10903  degrees of freedom
Residual deviance: 6881.2  on 10858  degrees of freedom
AIC: 6973.2

Number of Fisher Scoring iterations: 6

Likelihood ratio test

Model 1: BIANMI24 ~ CDAI23.1 + CDAI23.2 + factor(GANBING16) + AGE2 + factor(JIAOYU4) + 
    factor(HUNYING5) + factor(YUNDONG9) + factor(DRINK10) + factor(XIYAN11) + 
    factor(GAOXUEYA12) + factor(TANGNIAOBING13) + factor(FEIBING14) + 
    factor(XINGZHANGBING15) + DANBAIZHI17 * factor(GANBING16) + 
    TANSHUI18 * factor(GANBING16) + XIANWEI19 * factor(GANBING16) + 
    ZHIFANG20 * factor(GANBING16) + SHUIFEN21 * factor(GANBING16) + 
    NENGLIANG22 * factor(GANBING16) + factor(XINBIE1) * factor(GANBING16) + 
    factor(ZHONGZU3) * factor(GANBING16) + factor(PIR6) * factor(GANBING16) + 
    factor(BMI7) * factor(GANBING16) + factor(YIYU8) * factor(GANBING16)
Model 2: BIANMI24 ~ CDAI23 + factor(GANBING16) + AGE2 + factor(JIAOYU4) + 
    factor(HUNYING5) + factor(YUNDONG9) + factor(DRINK10) + factor(XIYAN11) + 
    factor(GAOXUEYA12) + factor(TANGNIAOBING13) + factor(FEIBING14) + 
    factor(XINGZHANGBING15) + DANBAIZHI17 * factor(GANBING16) + 
    TANSHUI18 * factor(GANBING16) + XIANWEI19 * factor(GANBING16) + 
    ZHIFANG20 * factor(GANBING16) + SHUIFEN21 * factor(GANBING16) + 
    NENGLIANG22 * factor(GANBING16) + factor(XINBIE1) * factor(GANBING16) + 
    factor(ZHONGZU3) * factor(GANBING16) + factor(PIR6) * factor(GANBING16) + 
    factor(BMI7) * factor(GANBING16) + factor(YIYU8) * factor(GANBING16)
  #Df  LogLik Df  Chisq Pr(>Chisq)
1  47 -3440.6                     
2  46 -3440.6 -1 0.0235     0.8781
