# Supplementary material for: Association between the composite dietary antioxidant index and constipation: Evidence from NHANES 2005–2010
Source: PLoS One. 2024 Sep 27;19(9):e0311168. doi: 10.1371/journal.pone.0311168 (PMC11432863; doi:10.1371/journal.pone.0311168)
Supplement: S1 File — (ZIP) [file pone.0311168.s001.zip › CDAI/all/PROJ2_1_tbl1/PROJ2_1_tbl1.lst]

BIANMI24 ~ HULUOBUSU30
<environment: 0x000000001a45f548>

Call:
glm(formula = formula(fml), family = "binomial", data = wdtmp, 
    weights = wdtmp$weights)

Deviance Residuals: 
    Min       1Q   Median       3Q      Max  
-0.5340  -0.5100  -0.4834  -0.4331   2.6688  

Coefficients:
              Estimate Std. Error z value Pr(>|z|)    
(Intercept) -1.875e+00  4.523e-02 -41.455  < 2e-16 ***
HULUOBUSU30 -2.729e-05  4.266e-06  -6.398 1.58e-10 ***
---
Signif. codes:  0 '***' 0.001 '**' 0.01 '*' 0.05 '.' 0.1 ' ' 1

(Dispersion parameter for binomial family taken to be 1)

    Null deviance: 7492.0  on 10903  degrees of freedom
Residual deviance: 7444.6  on 10902  degrees of freedom
AIC: 7448.6

Number of Fisher Scoring iterations: 5

BIANMI24 ~ HULUOBUSU30 + factor(XINBIE1) + AGE2 + factor(ZHONGZU3) + 
    factor(JIAOYU4) + factor(HUNYING5) + factor(PIR6) + factor(BMI7) + 
    factor(YIYU8) + factor(YUNDONG9) + factor(DRINK10) + factor(XIYAN11) + 
    factor(GAOXUEYA12) + factor(TANGNIAOBING13) + factor(FEIBING14) + 
    factor(XINGZHANGBING15) + factor(GANBING16) + DANBAIZHI17 + 
    TANSHUI18 + XIANWEI19 + ZHIFANG20 + SHUIFEN21 + NENGLIANG22
<environment: 0x00000000235bbf58>

Call:
glm(formula = formula(fml), family = "binomial", data = wdtmp, 
    weights = wdtmp$weights)

Deviance Residuals: 
    Min       1Q   Median       3Q      Max  
-1.2839  -0.5273  -0.3933  -0.2792   2.9699  

Coefficients:
                           Estimate Std. Error z value Pr(>|z|)    
(Intercept)              -8.155e-01  3.574e-01  -2.281 0.022522 *  
HULUOBUSU30              -7.847e-06  4.576e-06  -1.715 0.086336 .  
factor(XINBIE1)2          8.804e-01  8.014e-02  10.985  < 2e-16 ***
AGE2                     -6.780e-03  2.564e-03  -2.644 0.008195 ** 
factor(ZHONGZU3)2         2.996e-01  1.313e-01   2.281 0.022536 *  
factor(ZHONGZU3)3         2.100e-01  1.046e-01   2.008 0.044634 *  
factor(ZHONGZU3)4         5.412e-01  1.121e-01   4.826 1.39e-06 ***
factor(ZHONGZU3)5         9.226e-02  1.937e-01   0.476 0.633840    
factor(JIAOYU4)2         -5.470e-02  8.806e-02  -0.621 0.534483    
factor(JIAOYU4)3         -4.087e-01  8.563e-02  -4.772 1.82e-06 ***
factor(HUNYING5)2         4.899e-02  8.228e-02   0.595 0.551575    
factor(HUNYING5)3         1.670e-02  9.327e-02   0.179 0.857916    
factor(PIR6)2            -1.423e-01  6.934e-02  -2.052 0.040123 *  
factor(BMI7)2            -1.751e-01  7.985e-02  -2.193 0.028335 *  
factor(BMI7)3            -4.142e-01  8.265e-02  -5.011 5.41e-07 ***
factor(YIYU8)2           -6.304e-01  9.684e-02  -6.510 7.54e-11 ***
factor(YUNDONG9)2        -1.200e-01  1.002e-01  -1.198 0.231091    
factor(DRINK10)2          1.136e-01  7.271e-02   1.563 0.118109    
factor(XIYAN11)2         -1.346e-01  1.054e-01  -1.278 0.201364    
factor(XIYAN11)3          9.038e-02  8.641e-02   1.046 0.295569    
factor(GAOXUEYA12)2       1.818e-01  7.658e-02   2.373 0.017628 *  
factor(TANGNIAOBING13)2  -1.228e-02  1.012e-01  -0.121 0.903497    
factor(FEIBING14)2       -1.059e-01  8.593e-02  -1.232 0.217878    
factor(XINGZHANGBING15)2 -3.257e-01  1.191e-01  -2.734 0.006252 ** 
factor(GANBING16)2        2.321e-01  1.945e-01   1.193 0.232799    
DANBAIZHI17               2.209e-03  2.438e-03   0.906 0.365052    
TANSHUI18                 6.026e-03  1.506e-03   4.002 6.29e-05 ***
XIANWEI19                -2.385e-02  6.414e-03  -3.719 0.000200 ***
ZHIFANG20                 5.535e-03  3.671e-03   1.508 0.131650    
SHUIFEN21                -1.271e-04  3.645e-05  -3.488 0.000487 ***
NENGLIANG22              -9.604e-04  3.670e-04  -2.617 0.008878 ** 
---
Signif. codes:  0 '***' 0.001 '**' 0.01 '*' 0.05 '.' 0.1 ' ' 1

(Dispersion parameter for binomial family taken to be 1)

    Null deviance: 7492.0  on 10903  degrees of freedom
Residual deviance: 6908.2  on 10873  degrees of freedom
AIC: 6970.2

Number of Fisher Scoring iterations: 5
