# Supplementary material for: Association between the composite dietary antioxidant index and constipation: Evidence from NHANES 2005–2010
Source: PLoS One. 2024 Sep 27;19(9):e0311168. doi: 10.1371/journal.pone.0311168 (PMC11432863; doi:10.1371/journal.pone.0311168)
Supplement: S1 File — (ZIP) [file pone.0311168.s001.zip › CDAI/all/PROJ2_1_tbl/PROJ2_1_tbl_BIANMI24_CDAI23_gam.xls]

BIANMI24	CDAI23	XINBIE1	AGE2	ZHONGZU3	JIAOYU4	HUNYING5	PIR6	BMI7	YIYU8	YUNDONG9	DRINK10	XIYAN11	GAOXUEYA12	TANGNIAOBING13	FEIBING14	XINGZHANGBING15	GANBING16	DANBAIZHI17	TANSHUI18	XIANWEI19	ZHIFANG20	SHUIFEN21	NENGLIANG22	CDAI23.fit	CDAI23.low	CDAI23.upp
0	-3.761902799	2	44	4	3	1	2	3	2	2	2	3	1	2	2	1	2	42.88	236.405	8.15	75.505	2054.175	1751	0.125553661330969	0.113400597504536	0.138805252430983
0	8.393622966	1	70	3	3	1	2	1	2	2	1	3	1	1	2	2	2	65.17	226.76	19.45	51.455	2677.135	1807	0.0783592085885041	0.0619452465100213	0.0986650049394208
0	1.666733776	1	73	3	2	1	2	3	2	2	1	3	1	2	2	2	2	130.105	216.555	13.15	73.45	1682.45	2044.5	0.102034618873201	0.0976292339350175	0.10661530402886
0	-2.967916724	1	21	2	2	3	1	2	2	2	1	3	2	2	2	2	2	49.695	242.04	9.55	73.535	2813.495	1941.5	0.121844915350374	0.112385297513538	0.13198236778147
0	-5.775918104	2	59	4	2	1	2	2	2	2	2	1	1	1	1	2	2	40.615	189.45	5.75	44.03	2429.68	1311.5	0.135396477036904	0.116004468430765	0.157452778605017
0	17.33236614	2	44	5	2	3	1	3	2	2	1	1	1	2	2	2	2	117.14	438.35	55.7	121.75	5706.15	3133.5	0.0546790130043435	0.033102966063046	0.0890232314866364
0	-1.220939275	1	62	4	2	1	1	2	2	2	1	2	1	2	2	2	2	50.07	143.19	11	57.845	1099.375	1370.5	0.114016380023135	0.110170714963758	0.117978485407454
0	3.65061919	1	38	5	3	1	2	2	2	2	2	3	2	2	2	2	2	133.045	343.04	18.6	84.8	3543.05	2682	0.0944592278805939	0.0855360930244582	0.10420714933684
0	2.502836795	1	71	3	3	1	2	1	2	2	1	2	1	2	2	2	2	106.89	423.025	21.3	156.595	3377.705	3663.5	0.0987785980753751	0.0923579967008083	0.105593623048404
0	-0.951390292	2	39	3	1	1	1	3	2	2	1	3	1	2	2	2	2	71.99	264.87	26.55	76.205	3880.895	2007.5	0.112848260591857	0.109829854553213	0.115938816014909
0	-2.514051611	2	71	3	2	1	2	2	2	2	2	3	1	1	2	1	1	55.84	180.205	14.45	82.14	2450.035	1651	0.119767588166003	0.111807650515764	0.128212415459382
0	0.137388981	1	54	3	3	1	2	2	2	2	2	3	1	2	1	2	2	87.495	320.41	21.35	162.27	3646.875	3017	0.108235388931483	0.107845056237982	0.108626962373716
0	15.49083765	1	37	3	3	1	2	3	2	2	1	2	1	2	2	2	2	165.82	282.725	26.3	109.935	5607.715	2766	0.0589280792421884	0.037723040587408	0.0909266637716559
1	1.386067938	1	71	3	2	2	1	2	2	2	1	1	1	2	2	2	2	91.88	393.92	20.6	105.425	2296.32	2840.5	0.103148650652903	0.0994571046760611	0.106960941344663
0	0.795886068	2	33	3	3	1	2	2	2	2	1	3	2	2	2	2	2	91.965	263.16	17.2	72.615	2251.07	2042	0.105526153212875	0.103395569461387	0.107695366666279
0	2.478244764	2	46	1	1	2	1	3	2	2	2	2	2	1	2	2	2	98.72	320.285	17.35	119.235	2683.875	2811.5	0.098873037032925	0.0925093532557693	0.105623525548384
1	0.543220823	2	22	3	3	1	2	2	2	2	2	3	2	2	2	1	2	91.81	294.965	14.6	93.485	2285.815	2354	0.106558589861238	0.105117206356668	0.108017352158352
0	2.718486795	1	72	3	3	1	2	2	2	2	1	3	1	2	2	1	2	100.93	224.605	6	34.72	2134.36	1612.5	0.0979538787992569	0.0910401848821076	0.105331764629166
0	-4.555795112	2	60	3	3	2	2	3	2	2	1	1	1	1	1	2	2	42.84	73.64	4.6	25.205	2076.5	690	0.129358255690542	0.114422091302166	0.14592285625762
0	1.522836999	2	47	1	1	2	1	3	2	2	1	3	1	1	2	2	2	82.08	376.525	36.25	59.675	3770.11	2326.5	0.102604450314924	0.0985626968040967	0.106792308697265
0	0.422028252	1	73	3	3	1	2	1	2	2	1	1	1	2	1	2	2	125.54	226.81	14.05	117.795	2439.625	2560.5	0.107056933486014	0.105947298493225	0.108176784017215
0	16.37445539	2	25	3	3	1	1	1	2	2	1	3	2	2	1	2	2	107.11	472.88	54.85	63.765	6711.395	2788	0.0568519216540516	0.0354338440303589	0.0900081400167382
0	1.170194356	2	43	1	3	1	2	3	2	2	2	3	1	2	2	2	2	88.055	258.26	22.25	100.74	2921.185	2260	0.104012769853142	0.100883008433727	0.107228048283892
1	-5.26198574	2	20	4	3	3	1	1	2	2	2	3	2	2	2	2	2	29.715	161.815	5.45	30.18	780.975	1029	0.132824628811878	0.115336104720289	0.152507808684249
0	-4.250424856	2	47	3	3	1	2	1	2	2	1	3	1	2	1	2	2	51.82	120.21	9.55	48.75	1949.57	1116.5	0.127883334485107	0.114028418303485	0.143149681540006
0	-1.840579862	2	53	4	1	3	1	2	2	2	2	3	1	2	2	1	2	43.82	215.49	12.65	54.085	2744.845	1495	0.116741623189484	0.110953841007058	0.122789620115269
1	-3.371060071	2	46	3	3	1	1	3	1	2	1	1	1	2	1	2	2	50.685	207.205	8.7	64.62	1802.29	1596	0.123716071332857	0.112900036434777	0.135410133876959
0	-1.243642204	1	50	3	2	1	2	2	2	2	1	3	1	2	2	2	2	78.63	289.065	19.05	65.545	3525.75	2033.5	0.114115244447703	0.110199399508634	0.118151759232678
0	-0.646241323	2	54	3	2	1	2	3	2	2	2	3	1	2	2	2	2	94.975	132.94	15.8	35.965	3390.035	1217	0.111538456316776	0.109441970574454	0.113669976576653
0	1.911645843	1	64	3	3	1	2	1	2	2	2	3	1	2	2	2	2	69.85	284.035	29.2	88.86	2486.87	2156	0.101071179143226	0.0960582904888857	0.106314902223538
0	-4.538523203	1	34	1	1	1	1	1	2	2	1	1	2	2	2	2	2	54.625	239.8	14.85	39.48	2302.585	1544	0.129274448375748	0.114399799710508	0.145764815036898
0	-3.498927029	2	56	4	2	2	1	2	2	2	2	3	2	2	2	2	2	42.185	512.715	19.3	120.575	2611.07	3222	0.124314693979308	0.113063631155115	0.136513036078642
0	-0.026993809	1	83	3	1	1	2	3	1	2	1	1	2	1	2	1	1	80.895	253.82	18.7	88.425	4105.695	2012	0.108921110520441	0.108545275391666	0.10929808741825
0	-1.915794592	1	40	2	1	1	2	3	2	2	2	1	2	2	2	2	2	84.84	182.055	15	52.03	5724.55	1521	0.117076246325105	0.111049020497302	0.123385196834659
0	0.571925588	1	58	3	3	1	2	2	2	2	1	3	2	2	2	2	2	89.82	350.315	20	76.03	2285.92	2383.5	0.106440853557227	0.10492082148827	0.107980250366851
0	3.463786299	1	23	3	3	1	2	1	2	2	1	1	2	2	2	2	2	81.545	274.275	25.9	73.19	2851.95	2053.5	0.095150617366518	0.0866146519223468	0.104431629633604
0	1.335880323	1	35	4	3	1	2	3	2	2	1	3	2	2	2	2	2	78.57	368.14	21.05	114.5	2794.315	2825.5	0.103348981530315	0.0997870617452407	0.10702292917012
0	8.482564451	1	20	2	1	3	1	1	2	2	2	3	2	2	2	2	2	143.495	356.055	37.5	118.245	2317.185	3014.5	0.078082785255917	0.0615668453682324	0.0985639516380693
0	-1.935669347	2	49	4	3	1	2	2	2	2	1	3	2	2	2	2	2	59.56	226.13	15.7	61.635	3174.025	1736	0.11716480616392	0.111074177293525	0.12354299231077
0	-3.674889625	1	52	1	1	1	2	2	2	2	1	1	2	2	2	2	2	51.99	207.625	12.9	51.365	1666.025	1484	0.125142546050988	0.113289025797606	0.138043228342595
0	1.158596905	1	62	3	2	2	2	2	2	2	1	1	1	2	2	2	2	83.03	250.445	12.45	138.595	2634.03	2853.5	0.104059372664805	0.100960101149063	0.107242436577176
0	0.285558939	2	40	3	2	1	1	3	2	2	1	2	2	2	2	2	2	30.39	219.025	9.45	30.525	4451.64	1246	0.107620533111792	0.10687821860028	0.108367377744021
0	-0.594537627	1	62	3	1	1	2	2	2	2	1	3	1	2	2	2	2	97.48	215.69	13	101.57	2430.295	2280.5	0.111317843864807	0.109375741944477	0.113290043691519
0	7.10156074	1	36	4	3	1	2	3	2	2	1	3	1	2	2	2	2	105.83	280.14	18.6	41.93	2743.84	1971	0.0824772053158932	0.0676919956724119	0.100144897601252
0	10.92957192	2	61	3	3	1	2	2	2	2	1	3	1	2	2	2	2	141.18	141.455	14.75	68.505	3208.44	2267	0.0708205621204634	0.0519658524172373	0.095824830392984
0	5.964757115	2	76	3	1	1	1	1	2	2	2	3	2	2	2	2	2	73.7	281.605	16.2	161.02	2480.205	2788	0.0862626710510286	0.0731523424102419	0.101465404405298
0	-3.49323312	2	60	3	2	2	2	3	2	2	1	1	2	2	2	2	2	39.975	226.08	15.25	19.815	3148.175	1361	0.124287984516928	0.113056342845133	0.136463762228932
0	-3.968053335	1	80	3	3	1	2	1	2	2	1	1	1	2	1	2	2	52.91	139.6	11.55	60.045	1067.445	1532.5	0.126532290259943	0.113665236045251	0.14062481468175
0	2.904172611	2	57	3	3	2	2	3	2	2	1	3	1	2	2	2	2	99.05	123.235	15.5	118.33	3129.67	1931	0.0972486651285062	0.0899189968649553	0.105106801882382
0	9.258674501	1	27	1	3	1	1	1	2	2	1	3	1	2	2	2	2	223.1	399.02	33.7	161.565	2778.775	3949	0.0757084068201474	0.0583552109185988	0.0976866173564257
0	-3.207629693	2	85	3	2	2	2	2	2	2	1	1	1	2	2	2	2	52.155	175.395	14.55	45.425	1408.81	1294	0.122954563465317	0.112691175775218	0.134011517375109
0	7.774095443	2	33	1	3	1	2	2	2	2	1	3	2	2	2	2	2	119.785	258.95	27.95	58.285	6108.14	2003	0.0803096682594513	0.0646416930253643	0.0993718188879861
0	2.424660969	1	66	1	1	2	2	3	2	2	2	3	1	2	2	2	2	75.155	217.475	15.05	74.285	1932.24	1808	0.0990790884616005	0.0928399122591032	0.105688709771701
0	-5.745735554	2	33	2	1	1	1	3	2	2	2	3	2	2	2	2	2	55.11	125.395	7.5	37.96	1216.215	1064	0.135244282395671	0.115965141045256	0.157158777390266
0	-0.319234439	1	53	1	1	2	2	3	2	2	1	2	1	2	2	2	2	73.005	309.435	22.05	44.45	2186.26	1882	0.110149557240745	0.109015806116598	0.111293626430176
0	0.776169382	1	59	4	3	2	2	2	2	2	1	2	1	2	2	2	2	103.86	321.57	12.4	96.05	4431.5	3025	0.105606402977214	0.103529257210707	0.107720215660554
0	-4.239212325	1	60	1	1	1	1	3	2	2	1	1	1	2	2	2	2	49.36	131.945	4.9	50.055	1147.345	1182	0.12782945270196	0.114013981492883	0.143048702442737
0	-1.130509918	1	71	3	2	1	1	1	2	2	2	1	1	1	2	2	2	78.075	194.175	7.6	69.305	1682.53	1709.5	0.113623326847199	0.110056436049894	0.117290583548181
0	16.21408734	1	28	1	3	1	2	2	2	2	1	3	2	2	2	2	2	225.165	305.02	23.55	159.475	4614.92	3507.5	0.0572235447572584	0.0358391636731075	0.0901741297415505
0	2.300797622	1	24	4	3	3	1	3	2	2	1	3	2	2	1	2	2	119.205	549.975	12	154.83	3057.46	4030.5	0.0995568516160183	0.0936080602122051	0.105839544206064
1	-1.199671389	1	83	3	1	2	2	2	2	2	1	1	1	2	1	2	2	47.93	150.1	10	38.68	2666.2	1121.5	0.113923832413028	0.110143841780837	0.117816371904638
0	-1.111047019	2	47	4	3	1	2	2	2	2	2	3	1	2	2	2	2	106.055	257.545	20.35	85.845	2042.91	2196	0.113538885352041	0.110031833188529	0.117143004800784
0	1.066858728	1	27	3	1	1	1	3	2	2	1	3	2	2	2	2	2	105.87	284.7	11.85	80.265	1714.81	2293	0.104428656635584	0.101571656541954	0.107356415536305
0	0.484184648	1	68	4	1	1	2	1	2	2	1	1	2	2	2	2	2	90.515	253.18	10.45	108.555	1658.175	2343.5	0.106801092491101	0.105521478637196	0.108094348464401
0	0.330495837	2	29	1	3	3	2	3	2	2	2	3	2	2	2	2	2	98.74	66.78	4.4	65.985	3453.25	1252	0.107434664164955	0.106572993523741	0.108302457110416
0	-5.350657396	2	55	4	3	3	1	3	2	2	2	3	1	2	2	2	2	18.3	204.79	8.9	36.24	1567.015	1178.5	0.133265392324053	0.115451228207696	0.153351748154072
1	-3.111952096	2	23	3	2	1	1	3	1	2	1	1	2	2	1	2	2	63.72	296.945	11.2	84.58	3200.55	2217.5	0.122510625869267	0.112569022768631	0.133198445082104
0	6.402723128	1	54	3	3	1	2	3	2	2	1	1	1	2	2	2	1	129.37	339.56	20.35	126.69	3004.715	2994	0.0847859451761014	0.071002306460888	0.100954612553905
0	-2.055315728	2	85	5	1	2	2	1	2	2	2	3	2	2	2	2	2	30.595	182.435	11.3	47.76	2093.08	1251	0.117699167388287	0.111225682920386	0.124496641268137
0	1.357072942	2	61	3	3	2	2	3	2	2	1	3	1	1	2	1	2	74.515	213.705	18.65	47.09	2272.57	1571	0.103264346546688	0.0996476168645637	0.10699674618669
0	-1.78353126	2	55	3	3	1	2	3	2	2	1	3	1	2	2	2	2	68.325	161.85	13.65	62.755	1792.65	1435.5	0.116488373552211	0.110881674473108	0.122339564957229
0	-4.086153287	2	67	3	1	1	2	2	2	2	1	2	1	2	2	2	2	33.2	140.655	15.65	32.37	1677.495	950.5	0.127095863948699	0.113817036235736	0.141676231399704
0	-4.061344661	1	62	4	1	1	2	3	2	2	2	2	1	2	2	2	2	65.86	157.205	8.55	26.24	1253.895	1111.5	0.126977299335616	0.113785136662104	0.141454819106525
0	1.099984647	2	62	4	3	1	1	3	2	2	2	3	1	1	2	2	2	86.605	180.11	7.35	74.65	2183.765	1742	0.104295178713643	0.10135047431269	0.107315223401129
0	-0.010950871	2	48	4	3	1	2	2	2	2	1	2	2	2	2	2	2	92.035	242.125	17.15	89.415	1657.97	2114	0.108854020914337	0.108504879260084	0.109204148401723
0	1.200531804	2	79	4	1	2	1	3	2	2	1	3	1	2	2	1	2	70.34	200.04	13.5	64.395	2539.2	1630.5	0.103890949511743	0.100681578071346	0.107190430710182
0	-3.219782338	1	69	4	1	1	2	1	2	2	1	2	1	2	1	2	2	57.06	162.335	10.7	55.895	1715.915	1458.5	0.123011049907181	0.112706697610017	0.134115093217189
0	-0.030318356	1	61	4	3	1	2	2	2	2	1	3	1	2	2	2	2	87.97	223.7	21.25	91.325	2264.17	2266	0.10893501788394	0.10855315313124	0.109318061217871
1	-3.23909017	2	40	4	2	1	1	1	2	2	1	2	2	2	2	2	2	35.525	129.85	6.4	25.71	1507.51	886	0.123100840139424	0.112731361293376	0.134279792270976
0	-1.1721347	2	55	1	3	2	2	3	2	2	1	3	2	2	1	2	2	75.84	206.15	12.3	47.425	4062.275	1794	0.113804103124557	0.11010904447828	0.11760677360269
0	-1.201115537	1	59	3	3	2	2	2	2	2	1	2	2	2	1	2	2	74.635	258.375	9.2	71.86	1499.045	1969.5	0.113930114580751	0.110145666605466	0.117827373493952
0	-4.302874478	2	78	3	3	2	2	1	2	2	2	2	1	2	1	1	1	47.03	178.5	14.8	36.78	1235.335	1203	0.128135638427115	0.114095967295575	0.143622832175292
0	2.754053288	2	64	4	3	1	2	3	2	2	1	2	1	1	1	2	2	105.695	214.78	19.65	117.755	5658.105	2297	0.097818449978401	0.0908244659906268	0.105288638606519
0	3.747773023	1	42	3	3	1	2	1	2	2	1	3	2	2	1	2	2	92.91	340.38	21.75	93.815	3351.495	2570	0.0941014846406233	0.084980050824037	0.104090602660251
0	-1.465584585	1	34	2	2	1	1	2	2	2	1	1	2	2	2	2	2	87.735	212.93	12.3	116.98	2583.44	2235.5	0.115085672487752	0.110479784976859	0.119857705407218
0	-5.024433428	2	23	1	1	1	1	1	1	2	2	3	2	2	2	2	2	38.795	289.37	17.1	43.665	1595.275	1650	0.131649898801336	0.115028080792247	0.150265772829209
0	-3.049970098	2	63	3	3	1	2	2	2	2	1	3	1	2	2	2	2	53.075	171.955	11	54.185	3839.465	1349.5	0.122223770942364	0.112489936754747	0.13267396885817
1	-0.505287774	1	40	4	1	1	2	2	2	2	1	3	1	2	2	2	2	124.42	218.445	18.8	111.05	2829.715	2377	0.110937922084578	0.109260751678231	0.112637581791759
0	-3.257702217	2	45	3	3	1	2	2	2	2	1	3	1	2	2	2	2	63.01	83.67	5.3	45.065	2029.795	1092.5	0.123187448028317	0.112755139632907	0.134438719172473
0	-3.416287313	1	57	3	1	1	1	2	1	2	1	2	1	2	1	2	2	62.915	203.87	9	93.305	2368.73	1888	0.123927523743465	0.11295788229814	0.135799368414195
0	-3.759746833	1	67	1	3	1	1	2	2	2	1	1	1	1	2	2	2	55.64	372.535	13.5	65.61	3299.185	2265	0.125543460969557	0.113397832121559	0.138786328550393
0	2.346630678	1	85	3	2	2	1	2	2	2	2	3	1	2	2	2	2	56.35	305.795	29.7	55.375	2400.485	1852	0.0993798277797066	0.0933231656532806	0.105783705546566
0	-3.090346181	2	54	4	3	1	2	2	1	2	1	2	1	2	2	2	1	40.96	218.47	12.8	67.15	1865.225	1561	0.122410567138941	0.112541450460483	0.133015420633772
1	-4.154243134	1	75	2	1	1	1	2	2	2	1	1	1	1	2	2	2	76.085	171.24	7.15	55.02	1240.085	1495.5	0.127421763047056	0.113904619976072	0.142285417412192
0	1.095612757	2	61	1	2	2	2	1	2	2	2	3	2	2	2	2	2	88.69	225.855	16.4	84.61	3250.86	2002	0.104312786273258	0.101379642606081	0.107320657476579
0	-3.169156287	1	37	4	3	2	1	3	2	2	1	3	2	2	1	2	2	73.53	225.745	7.85	85.375	1042.835	1953	0.122775883260704	0.112642045517662	0.133684061529815
0	-1.341615175	1	64	3	3	1	2	2	2	2	1	2	1	1	2	2	2	68.265	184.775	10.1	78.19	1735.615	1770	0.11454274335705	0.110323172169521	0.118902133181579
0	-4.41327602	2	26	1	2	1	1	3	2	2	2	3	2	2	1	2	2	64.065	171.29	8.55	48.84	967.825	1379	0.128668102286356	0.114238242801655	0.144623051018756
1	-3.47960002	2	49	4	1	1	2	1	2	2	1	2	1	1	1	2	2	62.905	245.835	10.8	51.885	3630.47	2076.5	0.124224053259418	0.113038893530153	0.136345845646871
0	2.890459697	1	76	3	3	1	1	3	2	2	2	1	2	2	2	1	2	84.045	297.02	13.35	120.34	3363.09	2572	0.0973005902035564	0.090001371203058	0.10512339937604
0	-1.36514191	1	50	3	3	1	2	3	2	2	1	3	1	2	2	2	2	60.755	280.505	21.45	62.105	3166.955	1907.5	0.114645608023237	0.110352892964199	0.119082957426136
0	0.407407538	1	50	3	1	1	2	1	2	2	2	2	2	2	1	2	2	109.135	198.27	10.6	115.13	2579.595	2262	0.107117191376066	0.106047418752253	0.108196449410884
0	-4.007435999	2	37	4	3	2	1	1	2	2	2	3	2	2	2	2	2	57.62	110.04	13.15	46.97	3155.28	1083.5	0.12671998663008	0.113715840999163	0.140974697431061
0	2.65143367	1	38	3	3	1	1	3	2	2	1	1	2	2	2	2	2	129.25	307.565	13.75	114.97	3052.62	2778	0.0982096548745111	0.0914481254400909	0.105413116801979
0	1.99886189	2	46	4	3	3	2	3	2	2	2	3	2	2	2	2	2	117.185	334.855	12.55	105.01	3200.765	2730.5	0.100730031088326	0.0955042629651718	0.106208164928497
0	-0.248525399	2	51	1	3	2	2	2	2	2	1	3	2	2	2	2	2	65.22	244.75	12.45	111.51	2703.125	2207.5	0.109851225381453	0.108918772641445	0.110790668327517
0	-3.987530442	2	50	3	2	2	1	1	2	2	1	2	1	2	2	2	2	47.905	335.02	8.35	69.59	4240.835	2126.5	0.12662508771719	0.11369026129126	0.140797761374732
0	-2.661944033	2	38	3	2	1	1	2	2	2	1	3	2	2	2	2	2	50.205	195.755	9.9	75.565	1715.825	1641.5	0.120441100735858	0.111995666859465	0.129430567865044
0	0.454114936	1	47	3	3	1	1	3	2	2	1	3	1	2	2	2	2	78.43	251.105	19.45	82.815	3531.405	2149.5	0.106924795137149	0.105727491710539	0.108134017834985
0	-2.093812159	1	46	3	3	1	2	3	2	2	1	1	1	2	1	2	2	97.87	228.22	14.65	57.1	3739.105	2211	0.117871548005061	0.111274453354904	0.124804837136494
0	-2.734135494	1	73	3	1	1	1	2	2	2	1	1	1	2	2	1	2	44.015	172.68	15.4	34.425	1735.685	1136	0.120771052968454	0.112087517410497	0.130028795313706
0	-3.092978159	1	73	3	1	1	1	1	2	2	1	2	1	2	2	2	2	61.11	330.015	7.9	92.26	2685.085	2376	0.122422752274388	0.112544809008048	0.13303770472272
0	11.88199374	1	35	3	3	2	1	1	2	2	1	2	1	2	1	2	2	185.765	284.99	20.2	137.8	4904.77	3092.5	0.0681667270438847	0.0486248278720745	0.0947799269102366
0	6.656829873	1	51	1	1	1	1	3	2	2	1	1	1	2	2	2	2	133.785	440.845	29.2	92.885	2144.54	3086.5	0.0839397310626127	0.0697817133758541	0.100659433024581
1	-2.230752392	2	51	3	2	2	1	3	1	2	1	3	1	2	1	2	2	47.65	274.415	13.55	61.155	2761.52	1807	0.118486519222544	0.111448037087595	0.125906528505028
0	-0.362367412	2	40	5	3	1	2	2	2	2	1	3	1	2	1	2	2	57.715	207.895	15.85	52.275	2565.275	1506	0.110331888439699	0.109073575658832	0.111602899170532
0	-3.446139209	2	57	3	2	2	2	3	2	2	1	1	2	1	2	2	2	62.675	108.64	8.3	58.15	3157.035	1207.5	0.12406726135402	0.112996074090559	0.1360567999408
0	-1.661378557	1	53	4	1	2	1	2	2	2	2	3	1	2	2	2	2	65.89	194.755	11.95	76.665	3870.875	1693.5	0.115947718755406	0.110727216055155	0.121380758885686
0	4.484595189	1	28	3	2	1	2	2	2	2	1	2	1	2	2	2	2	143.69	467.645	12.6	126.125	5240.455	3586	0.0914277000984576	0.0808685155446141	0.103210800589211
0	-1.722458041	2	52	3	2	1	2	3	2	2	2	3	2	2	2	2	2	42.13	330.16	10.7	56.23	1959.56	1959	0.116217786868073	0.11080443881371	0.121859359885572
0	1.272671526	1	20	1	2	3	1	2	2	2	1	3	2	2	2	2	2	68.965	315.97	22.35	50	2223.93	1952.5	0.103601774800065	0.100203961319982	0.10710109065249
0	-3.077928155	2	42	3	2	3	2	3	2	2	1	2	2	2	1	2	2	63.225	116.195	9.8	46.22	6685.99	1135	0.122353090124115	0.112525605284146	0.132910324281628
0	-2.599092842	2	80	3	3	1	2	2	2	2	2	3	1	2	2	2	2	49.06	192.285	10.4	51.27	1793.56	1413.5	0.120154472942752	0.111915739374517	0.128911667515241
0	-1.410441224	2	20	1	3	3	1	1	2	2	2	3	2	2	2	2	2	49.23	200.98	11.8	42.205	2167.125	1341.5	0.114843894102958	0.110410119227641	0.119431813619776
0	-0.598805712	1	23	4	1	2	1	1	2	2	1	2	2	2	2	2	2	81.9	294.925	16.55	98.45	2338.24	2639.5	0.111336040773982	0.109381218132762	0.11332135411179
0	1.147850194	2	33	1	1	1	1	1	2	2	2	3	1	2	2	2	2	91.455	268.455	24.45	55.835	2013.175	1903	0.10410257325291	0.101031582809797	0.107255773368781
0	0.807511332	1	27	1	1	1	1	3	2	2	1	3	1	2	2	2	2	105.42	284.525	28.6	115.265	3735.92	2552	0.105478861741593	0.103316804016816	0.107680730452555
0	3.618658298	1	69	1	1	2	1	3	2	2	2	2	1	2	2	2	2	126.07	251.975	32.95	101.535	2213.365	2396.5	0.09457718160115	0.0857197334881964	0.104245517437266
0	-2.111223885	1	23	3	3	1	1	3	2	2	2	2	1	2	2	2	2	72.605	375.265	7.2	56.63	2693.07	2259	0.117949586702655	0.111296515798428	0.124944449858201
0	4.44964034	2	53	3	3	2	1	3	2	2	1	1	1	2	2	2	2	85.265	103.435	15.05	54.03	2701.985	1215	0.0915529828914216	0.0810594055627641	0.103252374640003
0	6.036486427	1	48	1	2	1	2	3	2	2	1	1	2	2	2	2	2	160.665	340.27	17.85	126.485	4015.1	3440	0.0860192260676649	0.0727961592947392	0.101381571129224
0	2.329386271	1	43	3	2	2	2	3	2	2	1	1	1	2	1	2	2	109.725	423.33	22.85	109.1	3977.985	3575	0.0994463991524585	0.0934302647674528	0.105804710965105
0	-3.665398865	2	61	3	2	1	2	3	1	2	2	1	1	2	1	2	2	48	156.76	14.8	48.31	3709.115	1246.5	0.12509777448418	0.113276860966224	0.137960326684888
0	0.668488472	1	55	3	3	1	2	2	2	2	1	3	1	2	1	2	2	121.335	278.7	15.15	92.69	3079.83	2426.5	0.106045623467223	0.104261495781691	0.107856605079119
0	1.781638833	2	62	3	2	1	2	2	2	2	2	1	1	1	2	2	2	69.265	195.425	11.7	70.515	2663.23	1662	0.101581599067586	0.0968894057411699	0.106474237145378
0	0.488776677	1	52	3	3	1	2	2	2	2	1	3	2	2	2	2	2	86.35	264.635	16.6	85.815	1980.555	2152.5	0.106782212537447	0.105490020679485	0.10808832034667
0	-0.953801915	2	52	3	3	2	2	1	2	2	1	2	2	2	2	2	2	75.645	146.56	11.55	66.555	1888.32	1471.5	0.11285866523968	0.109832908272007	0.115956919692006
0	0.771232822	1	37	4	3	1	2	2	2	2	2	3	1	2	2	2	2	79.98	402.79	18.8	114.615	2072.84	2916.5	0.105626503855061	0.103562748722903	0.107726442494517
0	3.072939429	1	49	1	1	1	1	2	2	2	1	3	2	2	2	2	2	129.535	433.365	37.4	82.165	5977.735	2936.5	0.0966116348830128	0.0889107334445649	0.104902742214382
0	4.040279074	1	51	4	3	1	2	2	2	2	1	2	1	2	2	2	2	90.295	151.55	14.4	90.18	2288.125	1813.5	0.0930317368681373	0.0833256545777222	0.10374046913665
0	13.96064412	2	62	1	1	1	1	2	2	2	1	3	1	2	2	2	2	73.62	205.85	31.45	32.875	3668.515	1354	0.0626925158152889	0.0420259733991971	0.0925402272892713
0	-6.159381171	2	58	1	2	1	2	2	2	2	2	2	1	2	2	2	2	23.575	121.89	4.6	28.055	3379.9	831	0.137342676327054	0.116504949879224	0.161227248198662
0	1.514667854	1	42	3	3	1	2	3	2	2	2	3	1	2	2	2	1	109.385	366.74	21.85	121.105	3577.395	2951	0.102636884030756	0.0986159228274613	0.106802369709933
1	1.647004416	2	82	3	3	1	2	1	2	2	2	3	2	2	2	2	2	100.4	211.265	19.75	83.7	1824.855	1991	0.102112581890396	0.0977567603678811	0.106639549314826
0	-4.745074464	1	79	3	1	3	1	2	2	2	1	1	2	2	2	2	2	34.41	137.175	5.15	34.22	2015.585	1057.5	0.130279716908644	0.11466657831663	0.147664181069435
0	6.859326067	1	40	4	3	1	1	3	2	2	1	3	2	2	1	2	2	100.095	249.06	20.05	79.365	2390.65	2086	0.0832709029732372	0.0688229312130706	0.100424825265752
1	0.732816054	1	44	1	1	1	1	2	2	2	1	1	2	1	2	2	2	90.095	221.445	33.2	65.425	2812.485	1808	0.105783045276459	0.103823643901464	0.107774978177967
0	4.224627567	1	85	3	3	1	1	2	2	2	1	1	1	2	2	1	2	105.325	185.475	15.45	137.97	1961.13	2493.5	0.0923631669968361	0.0822980578690636	0.103520387668299
0	1.229646025	2	31	3	3	2	2	3	2	2	1	3	2	1	2	2	2	94.93	234.325	19.55	90.965	4613.735	2172	0.103774158882583	0.100488589077604	0.107154356521815
0	0.270690374	2	53	2	3	2	1	1	2	2	2	3	1	2	2	2	2	88.92	182.585	15.45	53.93	3754	1568	0.107682094625986	0.106978657078575	0.108389596213525
0	-3.929327564	2	71	4	2	1	2	3	2	2	1	3	1	2	2	2	2	24.035	151.02	10	13.53	1371.29	805.5	0.126347956555441	0.113615490466527	0.14028148112408
1	-0.446339803	1	67	1	1	2	2	3	2	2	1	1	2	1	2	2	2	53.05	331.54	23.15	59.225	1712.485	2028.5	0.110687610727391	0.109184140621529	0.112209175901333
1	0.738447409	2	22	3	3	3	2	1	2	2	1	2	2	2	2	2	2	90.64	384.34	20.45	76.39	2347.915	2774.5	0.105760085818222	0.103785371801448	0.107767854489667
0	-4.0702577	1	73	4	1	1	1	1	2	2	2	1	2	2	2	2	2	48.375	146.335	6.85	27.485	3404.645	1027.5	0.127019885369375	0.113796596560729	0.141534332789066
1	2.340484168	2	46	4	3	1	2	3	2	2	2	3	2	1	2	2	2	112.535	240.9	15.65	80.775	1644.26	2122.5	0.099403551614154	0.093361326977936	0.105791192124589
0	-2.115010038	1	48	4	3	1	2	1	2	2	1	3	1	2	2	1	2	84.48	162.75	12.45	52.345	2041.625	1459.5	0.117966562026473	0.111301313562732	0.124974826363489
0	-3.605350738	2	44	1	2	2	1	2	2	2	2	3	1	2	2	2	2	54.04	211.635	14.95	53.825	1466.015	1524	0.124814822633685	0.113199914860142	0.137436782940012
0	-1.390863911	1	76	3	2	1	2	3	2	2	2	1	2	2	2	2	2	70.09	391.73	17.3	65.67	1903.1	2388	0.11475816288391	0.110385387165703	0.119280934643454
0	16.0007933	1	39	4	2	3	1	2	2	2	1	3	2	2	2	2	2	122.52	408.045	16.45	164.735	3540.33	3570.5	0.0577213529948503	0.0363851488803777	0.0903953907308794
1	1.978131284	2	85	3	3	2	1	1	2	2	2	3	2	2	2	2	2	47.89	232.7	20.35	39	1974.91	1444	0.100811027145257	0.0956356946706516	0.106233524715774
0	-3.853744676	2	25	1	2	1	1	1	2	2	1	2	2	2	2	2	2	70.06	102.045	11.25	19.085	2887.56	1006	0.125988845742356	0.113518443351057	0.139613415358987
0	-1.86995397	2	28	3	3	1	2	3	2	2	1	1	2	1	2	2	2	76.04	199.695	11.75	86.795	1743.9	1870.5	0.11687220682995	0.11099100751291	0.123021915421616
0	5.94314173	2	24	1	1	1	1	2	2	2	1	3	2	2	2	2	2	151.01	441.135	33.15	103.315	2580.355	3267.5	0.0863361549684686	0.0732599907986109	0.101490680863536
0	-0.634402251	1	22	4	2	3	2	3	2	2	1	2	2	2	2	2	2	99.745	83.31	1.05	72.67	913.445	1406	0.111487907039008	0.109426825569667	0.113582858299093
0	-1.458863165	1	31	4	3	1	2	2	2	2	1	3	2	2	2	2	2	88.82	396.34	14.15	82.85	1604.805	2637.5	0.115056178467878	0.110471293114976	0.119805721507833
0	0.544023745	1	22	5	3	3	1	1	2	2	1	3	2	2	2	2	2	101.685	248.475	11.6	85.88	2165.325	2185.5	0.106555295024725	0.105111711185832	0.108016311704693
0	-2.62318789	2	45	3	3	1	2	1	2	2	1	3	2	2	1	2	2	46.365	197.41	19.05	36.615	2442.41	1442.5	0.120264286702134	0.111946376605248	0.129110384772619
0	-0.344889465	2	75	3	2	1	2	3	2	2	1	3	1	2	2	2	2	60.405	210.555	13.85	82.99	2446.94	1971	0.110257974168721	0.109050266583663	0.111477383330064
0	1.348103675	1	39	3	2	1	2	2	2	2	1	1	2	2	2	2	2	164.15	364.805	6.35	127.935	5518.92	3620	0.103300158831566	0.0997066131244462	0.107007826143807
0	7.198015788	1	42	3	3	1	2	3	2	2	1	1	1	2	2	2	2	94.435	514.645	28.95	121.45	5120.69	3435	0.0821630898258716	0.0672464765572091	0.100033651848988
1	-0.118236287	2	23	4	2	1	1	3	2	2	2	3	2	2	2	2	2	83.645	290.245	11.1	98.02	1422.735	2343	0.10930336223455	0.108723230415953	0.109886207907886
0	-3.480768025	1	62	4	3	2	2	3	2	2	2	3	1	2	2	2	2	41.88	203.92	11.9	66.075	2076.495	1549	0.124229529412793	0.113040388414091	0.136355944669676
0	-0.240637613	2	37	5	3	1	2	1	2	2	1	3	2	2	2	2	2	79.825	187.165	16.45	74.85	2768.585	1787	0.109817989392848	0.108907699758122	0.110734942052661
0	-0.281252992	2	48	1	2	1	1	3	2	2	1	3	1	1	2	2	2	117.575	308.775	29.25	120.39	3451.3	2712.5	0.109989220181515	0.108964126502872	0.111022755956151
0	5.00327919	1	80	3	2	2	2	2	2	2	2	1	1	2	2	1	2	93.795	336.655	34.65	81.34	3740.92	2394.5	0.089586754709007	0.0780837013171546	0.10259581928499
0	-5.941662334	1	53	4	2	1	2	3	2	2	1	1	1	2	2	2	2	43.765	213.18	6.9	24.625	1182.72	1243	0.136234813401628	0.116220600527192	0.159075277553093
0	0.1635897	1	79	3	3	1	2	1	2	2	1	1	1	2	1	1	2	54.475	192.485	15.4	61.41	2162.065	1515	0.108126441895428	0.107683186159981	0.108571300200187
0	3.297197308	1	64	1	3	2	2	3	2	2	1	1	1	1	2	2	2	79.655	268.43	20.1	62.18	2021.38	1921	0.0957709086565671	0.0875866847653146	0.104632179842564
0	3.568689244	1	79	4	1	2	2	1	2	2	1	2	1	1	1	1	2	116.43	265.905	9.2	128.98	2499.125	2688.5	0.0947618600668003	0.0860075593849804	0.104305531096544
0	-5.373740928	1	27	3	3	1	1	2	2	2	1	2	2	2	2	2	2	35.98	144.415	4.85	26.865	2369.775	960	0.133380337326605	0.115481210966156	0.153572077962302
0	-1.846503946	1	75	4	3	1	1	2	2	2	1	1	1	1	2	2	2	73.045	232.365	9.75	65.445	1483.395	1800	0.116767948711737	0.110961336177992	0.122836437895877
0	-1.609544355	2	65	3	1	1	2	3	2	2	1	3	1	1	2	2	2	77.065	156.96	16.45	52.085	2781.125	1385.5	0.115718957411602	0.110661696739186	0.12097589711695
1	0.120325102	2	77	3	1	2	1	2	1	2	2	3	1	1	2	1	2	80.285	191.43	16.25	73.17	1781.515	1724	0.108306394980424	0.107946097473557	0.108667748575908
0	-0.665851898	1	37	3	3	1	2	3	2	2	1	3	1	2	1	2	2	98.415	310.055	14.4	79.5	3801.81	2377	0.111622231524334	0.109467033952512	0.113814437852525
0	-0.857856114	1	50	3	3	1	1	1	1	2	1	3	1	2	2	2	2	91.22	355.63	17.1	100.37	5438.45	2696	0.112445363045389	0.109711318311989	0.115238721974288
0	-1.941086794	2	25	3	2	3	1	1	2	2	1	2	2	2	1	2	2	83.93	222.935	8	98.525	1491.25	2107	0.117188955825966	0.111081035004476	0.123586034577982
0	0.400731206	1	51	1	1	1	2	2	2	2	1	2	1	2	2	2	2	105.7	245.05	16.25	93.83	4139.52	2609.5	0.107144717107317	0.106093124246198	0.10820547160946
1	-1.328009403	1	47	2	1	1	1	2	2	2	1	1	2	2	2	2	2	75.025	233.665	11	42.13	2152.2	1707	0.114483292231906	0.110305984250633	0.118797672365961
0	-1.747044536	1	27	3	2	1	2	3	2	2	1	2	2	2	2	2	2	59.515	582.335	12.8	79.22	3554.2	3233.5	0.116326652320812	0.11083552926643	0.122052479122639
0	-4.096142483	2	51	1	2	2	2	2	2	2	2	2	2	2	2	2	2	55.54	143.005	9.15	56.285	1706.025	1289.5	0.127143630712961	0.113829882363587	0.141765465305079
0	-3.830816149	1	70	3	3	1	2	3	2	2	1	1	1	2	2	2	2	35.26	256.49	10.25	68.695	1658.91	1807.5	0.125880080182748	0.113489014916929	0.13941128471585
0	-3.637878802	2	45	3	2	1	2	3	2	2	1	2	1	2	2	2	2	71.06	126.9	10.05	42.425	2767.17	1167	0.124968029406699	0.11324159208056	0.137720177410089
0	-0.013287284	1	32	1	1	1	1	2	2	2	1	1	2	2	2	2	2	104.045	314.45	18.5	101.03	2726.89	2545.5	0.108863789263093	0.108511027609973	0.109217557222873
0	-1.172859266	1	55	1	1	1	1	1	2	2	2	2	2	2	2	2	2	78.715	322.595	35.95	77.905	1699.165	2283.5	0.113807252127731	0.110109960142174	0.117612284386646
0	1.700766561	2	83	3	3	2	2	1	2	2	1	1	2	2	2	2	2	91.35	238.7	17.25	54.83	2183.21	1770	0.101900257380947	0.09740959554134	0.106573498103071
0	3.367033902	1	27	3	3	3	2	1	2	2	1	3	2	2	2	2	2	169.435	335.96	10.85	154.44	4025.665	3695.5	0.0955104344008915	0.0871780025588551	0.104548061045991
0	-6.568993401	2	27	1	1	3	1	2	2	2	1	3	2	2	2	2	2	30.895	102.24	2.8	26.715	1178.39	756.5	0.139447515291757	0.117041309610045	0.165339909544777
0	-0.420411864	2	60	1	1	1	1	1	2	2	2	3	1	2	2	2	2	55.605	222.93	23.25	52.305	1447.02	1542.5	0.110577668696389	0.109150213534705	0.112021444514716
0	-2.938747304	1	60	4	1	1	2	3	2	2	1	1	1	1	2	1	2	66.055	188.225	14.1	73.86	2392.845	1697.5	0.121710478888014	0.112348114506846	0.13173725205107
0	2.620429227	2	47	3	3	1	2	1	2	2	1	3	1	2	2	2	2	124.465	165.465	10.55	85.805	3545.925	2063	0.0983281228129016	0.0916373039520439	0.105450753834105
0	-4.051835921	2	60	3	2	2	2	1	2	2	1	3	2	2	2	2	2	56.6	175.675	15.35	31.285	2980.07	1197	0.126931880528509	0.11377291173089	0.141370032555223
0	-3.464336815	2	60	3	2	1	2	2	2	2	1	1	1	2	2	2	2	36.12	131.49	6.35	46.875	2270.63	1149	0.124152511272864	0.113019359994526	0.136213932395404
0	-1.602990208	2	57	2	3	2	2	3	2	2	1	3	1	2	2	2	2	84.375	182.435	6.25	75.97	3261.74	1755.5	0.115690059766082	0.110653413057799	0.120924789288089
0	-3.063235074	1	79	3	3	1	2	1	2	2	2	3	1	2	2	2	2	46.225	97.46	3.7	45.5	930.62	975.5	0.12228511301457	0.112506859100989	0.132786065234437
0	2.426018259	2	47	1	3	2	1	2	2	2	1	2	2	2	2	2	2	49.05	220.04	15.2	56.495	3168.625	1547	0.0990738644317263	0.0928315261332595	0.105687058140942
0	1.638927595	1	58	3	3	1	1	2	2	2	1	1	1	2	1	2	2	129.7	289.73	19.8	138.635	4127.045	2926	0.102144513591553	0.0978090092713415	0.10664947695429
0	1.445932632	1	58	1	1	3	2	2	2	2	2	3	2	2	2	1	2	123.805	321.585	45.35	38.425	1557.995	2109	0.102910138995144	0.099064755840476	0.106887078960189
0	-2.890324918	2	46	4	1	3	1	2	2	2	1	2	1	1	2	2	2	62.795	165.185	7.35	79.675	2025.8	1619.5	0.121487591502299	0.112286407158633	0.131331210282665
0	1.75767239	2	62	1	2	1	1	2	2	2	2	3	2	2	2	2	2	91.935	406.405	16.95	84.04	2211.965	2723.5	0.10167594149291	0.0970433086637984	0.106503641151333
0	1.535984623	1	46	3	2	1	2	3	2	2	1	3	2	2	2	2	2	107.55	283	13.2	139.105	2859.88	2790.5	0.102552269634767	0.0984770859794221	0.106776119133176
1	-5.154449574	1	41	1	1	1	1	2	2	2	2	3	2	2	2	2	2	34.945	188.52	15.25	35.55	955.855	1185	0.13229175150611	0.115196596351363	0.151489472466608
0	-3.839647153	2	54	4	3	1	2	2	2	2	1	2	1	2	1	2	2	61.415	153.42	9.3	57.77	2435.855	1513	0.12592196210272	0.113500348755757	0.13948910680295
0	9.428052492	2	20	1	2	1	1	2	2	2	2	3	2	2	2	2	2	140.595	397.025	22.25	112.615	2675.53	3152.5	0.0751991276547566	0.0576754436119737	0.0974962119547709
0	1.487497509	2	74	3	3	2	2	1	2	2	1	1	2	2	2	2	2	126.375	130.395	11.15	95.285	2017.115	1882	0.102744822576938	0.0987931307552143	0.106835842362482
0	0.441239809	1	37	4	2	1	1	3	2	2	1	3	2	1	2	2	2	133.105	202.61	12.75	105.265	2819.625	2297	0.106977799929665	0.105815700045831	0.108151118723015
0	-0.399911898	2	46	3	3	1	2	2	2	2	1	3	2	2	1	2	2	104.52	296.135	17.4	113.89	3190.93	2613	0.110490810278007	0.109123266127354	0.111873340475607
1	1.963526878	2	22	5	3	1	2	1	2	2	1	3	2	2	2	2	2	59.895	159.575	11.55	56.05	2865.965	1458.5	0.100868122217643	0.0957283823682514	0.106251394356859
0	-3.460266148	2	29	4	3	2	2	1	2	2	1	3	2	2	2	2	2	54.055	194.275	7.95	66.53	1439.155	1703	0.124133437142768	0.113014150828825	0.136178769686507
0	0.856453715	1	22	4	3	3	2	3	2	2	1	1	2	2	2	2	2	85.945	445.45	12.35	102.985	3224.495	3005.5	0.105279968110387	0.10298569060043	0.107619224647402
0	-5.333450384	2	21	3	3	1	2	1	2	2	2	3	2	2	2	2	2	30.575	204.475	12.15	46.795	2072.675	1348.5	0.133179764126437	0.11542888187989	0.153187678622569
0	1.500827565	2	23	1	1	1	2	3	2	2	2	3	2	2	2	2	2	90.485	377.305	21.25	48.735	3843.34	2288.5	0.102691854318113	0.0987061561670631	0.106819418391972
0	-4.081915427	1	32	4	2	1	2	3	2	2	2	3	2	2	2	2	2	51.69	147.355	5.95	58.205	1274.405	1319.5	0.127075603802111	0.113811586644003	0.141638388683316
0	3.401079249	2	29	1	1	1	2	1	2	2	1	3	2	2	2	2	2	121.985	326.315	27.7	148.925	2744.665	3101.5	0.0953836830025257	0.0869793941798274	0.104507076764632
0	7.106358447	1	55	1	3	1	2	2	2	2	1	2	1	2	1	2	2	87.375	184.64	13.55	118.645	2145.51	2130	0.0824615552431278	0.0676697709828919	0.100139361263484
0	2.17482424	2	81	3	3	1	2	1	2	2	1	3	1	2	2	2	2	55.2	229.965	28.1	40.515	2577.045	1513.5	0.100044846269907	0.0943950904085937	0.105993175003873
0	3.172000307	1	79	3	3	1	2	3	2	2	1	3	1	2	2	2	2	66.59	162.355	16.2	71.035	1391.095	1543.5	0.0962394538557136	0.0883236590381792	0.104783144177793
0	2.69783998	1	73	3	3	2	2	1	1	2	1	2	2	2	2	2	2	58.175	192.885	29.1	92.39	3651.86	1759	0.0980325734846619	0.0911656229071644	0.105356807793322
0	-1.750409262	2	73	3	3	1	2	1	2	2	2	3	2	1	2	2	2	52.6	178.165	22.55	79.3	2875.75	1561.5	0.11634155773161	0.110839784346348	0.12207892884036
0	2.4151186	2	48	3	3	1	2	1	2	2	1	2	2	2	2	2	2	71.2	130.855	8.7	106.44	2634.94	1737.5	0.0991158226771031	0.09289888962984	0.105700322225358
0	-0.33010628	1	51	3	2	1	2	1	2	2	1	1	2	2	2	2	1	135.12	293.945	8.7	115.295	2866.075	2917.5	0.110195489768858	0.109030448102296	0.111371424323544
0	5.573474579	1	31	3	3	1	2	3	2	2	2	3	1	2	2	2	2	176.58	261.77	23.9	191.8	3626.345	3456	0.0876017062648443	0.0751236721051135	0.101923934323156
0	0.829305148	2	51	3	2	1	2	3	2	2	1	3	1	2	2	2	2	83.3	277.26	14.55	122.22	4676.86	2514	0.105390254713156	0.103169262336827	0.107653320524888
0	-3.032023447	1	41	4	3	2	2	3	2	2	1	2	1	2	2	2	2	63.54	158.67	6.55	79.74	1599.325	1589	0.122140821307104	0.112467044615988	0.132522438397759
0	0.782037925	2	65	3	3	2	2	3	2	2	1	3	2	2	2	2	2	59.255	183.835	17	58.325	2070.71	1472.5	0.105582511573187	0.103489452875311	0.107712816042541
1	-1.203506527	2	66	3	3	3	2	2	2	2	1	2	2	2	1	2	2	55.295	302.485	11.75	66.61	2742.16	1954.5	0.113940516255269	0.110148687838452	0.11784559021027
0	4.586657677	1	67	3	1	1	1	2	2	2	1	2	2	1	2	2	2	88.42	133.79	15.4	107.205	3998.135	1833.5	0.0910627785773881	0.0803134882566612	0.103089504639085
0	-5.76986941	2	65	3	2	1	2	1	2	2	2	3	1	1	2	2	2	46.64	136.755	9.45	29.725	2528.17	985	0.135365965103777	0.115996586317328	0.157393823658003
0	-1.713973209	2	61	4	1	2	1	3	2	2	1	3	1	2	2	2	2	50.905	203.34	13.35	46.485	1347.31	1420.5	0.116180237805842	0.110793710248324	0.121792776366185
0	-2.813977481	2	37	4	1	3	1	1	2	2	1	3	2	2	2	2	2	63.13	141.425	4.75	79.835	724.735	1535	0.121136880947236	0.112189158537858	0.130693182473318
0	-0.341691866	2	33	3	3	1	2	1	2	2	1	3	2	2	1	2	2	60.425	203.06	14.1	48.25	2762.715	1514.5	0.110244456190963	0.109045988274614	0.111454448119802
0	-2.484778933	1	56	1	1	1	1	2	2	2	1	1	2	1	2	2	2	91.39	264.91	26.45	78.26	2845.615	2104.5	0.119634665165586	0.111770459610074	0.127972477518827
0	-0.359015046	1	29	4	2	1	1	1	1	2	1	3	1	2	2	2	2	90.175	462.905	22.25	105.99	2315.33	3115	0.110317707928847	0.109069114402136	0.111578804911139
0	0.079335783	1	77	3	3	1	1	3	2	2	2	1	1	1	1	1	2	74.4	206.385	23.15	58.305	2752.985	1662	0.108477125595372	0.108167699981008	0.108787328384046
0	-2.949768324	2	63	4	1	2	1	3	2	2	2	1	2	2	2	2	2	68.525	165.4	9.5	92.6	2151.55	1749.5	0.121761257689555	0.112362162328243	0.131829817797767
0	-3.337896609	2	73	3	1	1	2	1	2	2	1	2	1	2	2	2	2	58.15	172.96	11.9	108.45	1686.455	1863.5	0.123561218231819	0.112857633017901	0.135125325423063
0	2.356033827	2	51	3	3	2	1	3	2	2	2	1	2	2	1	2	2	128.985	221.185	20	72.5	3869.135	2029.5	0.0993435439288751	0.093264811991013	0.105772253358606
0	-2.359385474	2	46	3	3	1	2	3	2	2	1	1	1	2	2	2	2	79.005	196.575	10.85	52.27	4348.8	1569	0.119066715198016	0.111611233916207	0.12694904711095
0	10.52734689	1	51	3	3	3	2	1	2	2	1	3	2	2	2	2	2	143.495	400.765	36.3	162.56	2703.22	3997	0.0719697969854287	0.0534408699378977	0.0962696576256291
0	-3.826686547	2	33	1	3	2	1	1	1	2	1	3	2	2	2	2	2	45.295	136.005	8.45	28.54	1354.725	973	0.125860499225686	0.113483715195467	0.139374905701691
0	0.401163567	2	61	4	3	2	2	1	2	2	1	2	1	2	2	2	2	65.71	190.235	7.8	57.405	1542.525	1536	0.107142934346541	0.106090164635307	0.108204886483259
0	3.225402368	2	28	1	1	1	1	2	2	2	2	3	2	2	2	2	2	83.63	329.62	21.65	42.61	5337.01	2006	0.0960393487499052	0.0880086265324274	0.104718725522201
0	-0.353687271	2	39	1	1	1	1	1	2	2	1	3	2	2	2	2	2	84.05	298.255	13.7	63.49	2297.32	2094	0.110295174706913	0.109062015181381	0.11154053189214
0	-2.722088907	2	41	5	3	1	2	2	2	2	1	2	2	1	2	2	2	63.44	182.84	9.95	62.09	2423.965	1534.5	0.120715939632194	0.112072186941775	0.129928804392515
0	0.22212468	2	77	3	2	2	2	3	2	2	1	3	1	2	2	2	2	101.055	274.02	14.8	116.505	1708.285	2529	0.107883389516077	0.107303545757318	0.108465985904604
0	-2.927813388	2	74	4	3	1	2	3	2	2	1	1	1	1	2	2	2	56.605	135.845	10.25	56.025	3476.61	1262	0.121660119461549	0.11233417885643	0.131645472849889
0	-4.045729083	2	30	4	3	3	2	3	2	2	2	1	2	2	2	2	2	46.935	261.145	9.85	74.38	2806.05	1891.5	0.126902718341123	0.113765060944956	0.141315602271475
0	0.896521505	2	58	3	3	1	2	1	2	2	2	3	2	2	2	2	2	55.225	224.87	27.8	29.29	3162.8	1323	0.105117384040518	0.102715218364637	0.107568993493407
0	1.663985156	2	60	4	3	2	2	1	2	2	2	2	2	2	2	2	2	65.655	342.45	14.75	84.4	2685.725	2351.5	0.102045477240867	0.0976469917020048	0.106618681359821
0	-3.411982555	2	59	1	1	1	2	2	2	2	1	3	2	2	2	2	2	48.395	160.985	13.85	34.485	909.675	1121.5	0.123907384203203	0.112952375622036	0.135762279943169
0	-3.659128676	1	70	1	1	1	2	3	2	2	1	1	2	1	2	2	2	53.005	130.275	10.8	63.4	1436.5	1289.5	0.125068203124919	0.113268824613524	0.137905579776391
1	3.185772235	1	80	3	1	1	1	1	2	2	2	1	2	2	2	2	2	124.245	318.55	21	149.905	2470.11	3079	0.0961878128899068	0.0882423178812859	0.104766527506145
0	-0.735319471	1	60	4	3	1	2	2	2	2	2	1	1	1	2	2	2	87.12	242.62	14.85	82.92	1991.785	2068.5	0.111919434196718	0.109555617689565	0.114327704933429
0	7.114026045	2	44	3	2	1	2	3	2	2	2	3	2	2	2	2	2	123.995	410.625	21.35	99.52	3276.525	2989	0.0824365492397664	0.0676342659567156	0.100130513839029
1	-2.457638388	1	34	1	1	1	1	2	2	2	1	3	2	2	2	2	2	39.63	162.445	12.2	46.67	1902.065	1204	0.11951153791909	0.111735984457614	0.127750361735822
0	-0.808857812	1	77	3	2	1	1	2	1	2	1	3	2	2	2	2	2	76.375	271.04	14.85	76.38	3117.31	2208	0.112234803919222	0.10964912684679	0.114873587932311
0	2.402713098	1	25	3	3	3	2	1	2	2	1	3	2	2	2	2	2	92.26	402.45	15.5	76.315	2815.515	2667	0.0991635968436329	0.0929756127667708	0.105715420854235
1	2.689518973	2	66	4	1	2	2	1	2	2	2	3	1	2	2	1	2	41.55	147.49	22.35	37.955	2157.69	1051.5	0.0980643046320335	0.0912162202307223	0.105366902253855
1	-2.922898435	2	53	4	3	2	2	2	2	2	1	1	1	2	2	2	2	51.155	122.87	5.05	43.91	1271.485	1132	0.121637488028125	0.112327914951685	0.13160423460347
0	-1.228735571	2	33	4	3	3	2	3	2	2	1	3	2	2	2	2	2	24.55	92	2.75	25.975	2216.835	699	0.114050322139143	0.110180565577036	0.118037962671646
0	-3.767414621	2	29	3	3	2	2	1	2	2	1	3	2	2	2	2	2	42.345	226.895	13.5	74.965	4716.925	2126	0.125579742232278	0.113407667540365	0.138853642073317
0	1.351381021	2	30	1	2	1	1	2	2	2	1	3	2	2	2	2	2	89.165	271.045	14.05	93.85	2091.285	2242.5	0.103287071853497	0.0996850525719406	0.107003777327122
0	-1.124458417	2	79	3	2	2	2	2	2	2	1	1	2	2	2	2	2	35.79	138.925	12	42.695	2342.115	1069.5	0.113597066024328	0.110048786724829	0.117244679506187
0	-0.990457773	1	73	1	1	1	1	3	2	2	1	1	1	1	2	2	2	54.58	148.285	14.35	91.4	2381.16	1589.5	0.113016915275677	0.10987931100307	0.116232414583679
0	-0.165090446	2	85	3	2	2	1	2	1	2	1	1	1	2	2	2	2	48.57	233.975	22.3	48.935	1511.06	1634	0.109500107875862	0.108797555006828	0.11020663642307
0	5.649702511	1	50	2	3	1	2	2	2	2	1	1	1	1	2	2	2	154.135	339.71	22.6	113.045	3846.975	2967	0.0873393718826468	0.0747358429135834	0.101834443712169
0	-4.54910957	2	35	1	1	1	1	2	2	2	2	3	2	2	2	2	2	49.695	126.6	11.1	25.68	1518.955	928	0.129325810402138	0.114413462402685	0.145861665332584
0	-3.522206724	1	60	4	2	1	2	1	2	2	2	1	1	2	2	2	2	63.685	208.125	12.25	70.17	2869.025	1690	0.124423947581132	0.113093432950869	0.136714650476949
1	-4.875721429	1	79	3	1	1	1	2	2	2	1	1	1	2	2	2	2	47.86	103.795	6.1	37.685	830.4	987	0.130918990592582	0.114835542894581	0.148876163513215
0	-4.354003722	2	27	1	3	3	2	2	2	2	1	3	2	2	2	2	2	39.665	88.54	6.4	54.315	1500.28	999	0.128381999425666	0.114161842660052	0.144085331968308
0	5.899935755	1	30	1	1	1	2	2	2	2	1	2	2	2	2	2	2	163.985	447.395	29.35	141.58	4038.815	3737	0.0864832088978701	0.0734756006974469	0.10154122364672
0	-1.54821431	1	53	1	3	3	1	2	2	2	1	1	2	2	1	2	2	111.97	219.41	15.05	108.55	4678.035	2893	0.115448794580492	0.110584189551631	0.120498401845474
0	0.995323448	2	45	3	2	1	2	3	2	2	1	1	2	2	1	2	2	84.87	248.095	19.65	109.365	3906.215	2275.5	0.104717412987302	0.102050652645648	0.107445521882314
0	-6.505824875	2	21	5	2	3	2	1	2	2	2	3	2	2	2	2	2	22.34	130.905	15	40.715	402.84	972	0.139121162902403	0.116958474454361	0.164700205692943
0	-4.967853626	1	65	4	1	3	2	3	2	2	1	2	1	2	1	2	2	49.33	251.99	8.55	68.475	4169.14	2049	0.131371406283971	0.114954800396634	0.149735811862239
0	5.419864248	1	33	3	1	1	2	2	2	2	1	3	2	2	2	2	2	159.52	408.69	17.55	200.065	4154.94	4051	0.0881325191036902	0.0759108174121016	0.10210450883076
0	9.710813293	1	50	3	3	1	2	1	2	2	1	1	1	2	2	2	2	132.47	348.205	32.85	86.53	4073.635	2697	0.0743559559038252	0.0565571306791393	0.097179194951709
0	0.442866111	1	32	2	1	1	2	2	2	2	1	1	1	2	2	2	1	138.25	268.815	10.75	109.78	3591.495	2616	0.106971103442747	0.105804558560332	0.108148954463774
0	-0.475358181	1	41	3	3	3	2	3	2	2	1	3	2	2	2	2	2	102.67	362.665	14.7	116.665	3918.92	3138.5	0.11081077014538	0.109221935249432	0.112419800684975
0	1.796735394	2	62	1	1	1	1	3	2	2	1	3	2	2	2	2	2	42.765	214.38	20.15	44.8	1810.535	1386	0.101522212031456	0.0967925718521417	0.106455720498999
0	-0.057421585	1	62	3	3	1	2	3	2	2	1	3	1	2	1	2	2	124.315	232.575	7.95	72.235	2406.635	2331.5	0.109048454919418	0.10861229705816	0.109486149143706
0	-4.201857416	2	49	3	3	1	2	1	2	2	2	2	1	2	2	2	2	64.865	118.625	9.35	71.17	1936.005	1375.5	0.127650083594261	0.113965893993872	0.142712718230596
0	0.279084718	1	70	3	3	1	2	3	2	2	1	1	1	2	1	2	2	85.36	297.115	25.3	71.3	3144.795	2138.5	0.107647335067921	0.106921994826288	0.108376998768191
1	-2.570696677	2	20	3	3	3	2	1	2	2	2	3	2	2	1	2	2	59.2	179.61	19.6	45.57	1271.57	1296.5	0.120025168027154	0.111879640035848	0.128677815759484
0	4.364124885	2	30	1	3	1	2	2	2	2	1	3	2	2	2	2	2	98.685	300.335	33.1	71.04	2739.32	2174.5	0.0918601339562094	0.0815281397736723	0.103354152533897
1	-4.420441299	2	38	3	3	3	2	3	2	2	1	3	2	2	1	2	2	59.37	97.62	8	55.48	2945.995	1148	0.128702725334449	0.114247481037235	0.144688168103542
0	3.779515531	2	42	3	3	1	2	3	2	2	2	3	2	2	2	2	2	115.355	262.95	18.4	123.195	3139.055	2593.5	0.093984864876126	0.0847990886842953	0.104052551307555
0	0.46593902	2	47	3	3	1	2	2	2	2	1	3	2	2	2	2	2	56.17	255.06	14.9	59.96	2319.775	1900.5	0.106876137547615	0.105646480899349	0.108118376376658
0	-2.283014919	2	69	4	3	1	2	3	2	2	2	3	2	2	2	2	2	56.315	281.61	14.45	62.93	2602.91	1893.5	0.118721951846989	0.111514325478054	0.1263291985545
0	3.343957422	1	58	4	2	2	2	2	2	2	2	3	2	1	2	2	2	128.66	200.635	17.8	90.04	2348.51	2124	0.095596434153091	0.087312854993614	0.10457584965564
0	-1.634958092	2	21	3	3	3	1	1	2	2	1	2	2	2	2	2	2	88.045	222.47	10.4	78.955	5225.495	2551	0.115831067509888	0.110693818564051	0.12117424775683
0	5.99893226	2	43	3	2	1	2	2	2	2	1	1	1	2	2	2	2	92.055	373.395	23.65	91.59	5530.86	2657.5	0.0861466047164558	0.0729824409601375	0.101425453734777
0	-2.492896708	2	63	4	2	1	2	3	2	2	1	1	2	2	2	2	2	66.685	137.075	17.1	69.7	2147.275	1414	0.119671514013815	0.111780772460915	0.128038977291524
0	-2.767069915	2	38	5	2	2	2	1	2	2	1	3	2	2	2	2	2	52.57	153.79	10.55	60.655	2122.79	1532	0.120921839426509	0.112129436625806	0.130302499780449
0	-5.29855981	2	47	1	1	2	1	3	2	2	1	3	1	2	2	2	2	36.93	179.385	9.1	31.12	2007.225	1222.5	0.133006279162977	0.1153835795905	0.15285543986998
0	0.933483264	1	22	3	2	1	2	1	2	2	1	3	2	2	2	2	2	129.615	274.84	19.8	124.995	2391.235	2711	0.104967598551883	0.102466203509532	0.107522742085942
0	-5.733302857	1	75	3	2	1	2	3	2	2	2	1	1	1	2	2	2	38.945	132.995	5.6	37.48	1199.425	1014	0.135181632852615	0.115948944196353	0.157037804083337
0	1.512983499	1	51	2	3	1	2	2	2	2	1	3	2	2	2	2	2	81.77	203.465	13.35	79.17	2030.99	2130	0.102643572497842	0.0986269003400649	0.106804444311279
0	-1.674658762	2	53	1	1	2	1	3	2	2	2	2	1	2	2	2	2	38.675	139.835	13.3	29.895	4195.895	946	0.116006391865465	0.110744004550228	0.121484678104005
0	-3.811935103	2	23	4	2	1	1	3	2	2	2	3	1	2	1	2	2	79.965	212.285	6.25	67.485	2434.02	1775	0.125790574948196	0.113464785344749	0.139245020816956
0	2.30630418	1	76	3	3	2	2	2	2	2	1	1	1	2	2	1	2	84.29	181.335	15.55	82.245	3779.82	2268	0.0995355685378823	0.093573791019532	0.105832833942026
0	2.311695141	2	21	3	3	3	2	1	2	2	1	2	2	2	2	2	2	103.84	291.39	21	146.925	2805.335	3092	0.0995147361528326	0.093540252044716	0.105826264966685
0	-2.352128598	2	27	3	3	3	2	1	2	2	1	3	2	2	2	2	2	105.58	219.125	8.05	93.52	1415.515	2134	0.119033917889688	0.111602023317437	0.126890035146667
0	-0.497459632	2	53	3	3	2	2	3	2	2	1	1	1	1	2	2	1	62.28	154.83	15.8	34.96	3079.425	1152.5	0.110904652974323	0.109250613807627	0.112580569051247
0	-2.929821981	2	35	5	2	1	2	1	2	2	1	3	2	2	2	2	2	65.265	209.245	7.6	40.12	2073.8	1453.5	0.121669369290845	0.112336738791557	0.131662328859604
0	-0.488616426	2	36	1	2	1	2	1	2	2	1	3	2	2	2	2	2	81.43	351.53	16.45	114.335	2736.99	2844	0.110867080370086	0.109239149213488	0.112516207276269
0	-2.849315423	1	55	3	3	1	2	2	2	2	1	1	2	2	2	2	2	43.555	204.865	11.6	55.605	3309.71	1464.5	0.121299101003764	0.112234163885514	0.130988167170882
0	4.417767059	1	46	3	2	2	2	3	2	2	1	2	1	2	2	2	2	102.855	282.115	13.5	107.21	3083.76	2474.5	0.091667355762902	0.0812338244711842	0.103290297823395
0	-2.727298859	2	45	3	2	1	1	2	2	2	1	2	2	2	2	2	2	49.65	209.44	17.2	63.12	6033.06	1593.5	0.120739772582913	0.112078816952833	0.129972040728611
1	-1.121888315	2	53	3	3	1	2	2	2	2	1	3	1	2	2	2	2	55.085	298.14	11.95	77.585	2086.03	2075.5	0.11358591452337	0.110045537934104	0.117225188783343
0	2.276952094	1	36	3	2	1	2	3	2	2	1	1	2	2	2	2	2	141.31	324.66	12.95	135.415	3208.665	3403.5	0.0996490621288309	0.0937565880222619	0.105868607294891
0	-4.444885184	2	23	3	2	1	2	1	2	2	1	2	2	2	2	2	2	39.44	382.775	7	77.59	1566.72	2615	0.128820899370334	0.114279000597921	0.144910495321199
0	2.195241196	1	23	4	1	3	1	1	2	2	1	3	2	2	1	2	2	120.875	449.46	12.55	129.265	2184.98	3426.5	0.0999656117003396	0.0942671356345907	0.105968259742225
0	-0.633051101	1	40	4	3	2	2	1	2	2	1	1	1	2	2	2	2	72.465	348.785	13.25	49.93	1828.115	2131	0.111482139304373	0.10942509641815	0.113572920353365
0	8.076337989	1	59	3	3	1	2	2	2	2	1	3	2	2	2	2	2	113.76	377.74	22.75	132.245	3434.02	3092	0.0793526302719876	0.0633128520498985	0.0990263544823804
0	-4.449666523	2	60	3	2	1	2	1	2	2	1	2	1	2	2	2	2	45.645	104.745	6.15	37.65	1079.585	935.5	0.128844025576684	0.114285166681049	0.144954016950524
0	-0.844824053	2	35	4	3	3	2	3	2	2	2	3	2	2	2	2	2	36.45	202.045	15.25	40.025	2290.35	1289	0.112389327144729	0.109694784745322	0.115141498212234
0	-1.391404695	1	25	4	3	3	2	3	2	2	1	2	2	2	2	2	2	64.19	359.105	8.7	73.095	2258.325	2527.5	0.114760530289005	0.110386070334293	0.119285100094932
0	5.862507048	1	61	3	3	1	2	3	2	2	1	3	2	2	2	2	2	115.46	197.27	17.7	96.94	4597.335	2119.5	0.0866107833625021	0.0736628517247084	0.101585028452378
0	-1.617342833	1	21	3	2	3	2	3	2	2	1	3	1	2	2	2	2	109.54	265.595	12.95	97.465	5665.99	2845	0.115753349564327	0.110671553355973	0.121036732739014
0	-5.059625265	1	35	3	2	1	1	1	2	2	1	2	2	2	2	2	2	44.66	255.415	4.8	53.965	2852.85	1657.5	0.131823369699026	0.115073676490682	0.150596184401967
0	-4.316468698	1	65	3	3	1	2	2	2	2	2	3	2	2	2	2	2	50.665	269.035	11.75	32.85	2088.015	1552.5	0.128201101391215	0.114113479618827	0.14374567990078
1	2.15406099	2	69	3	1	2	1	2	2	2	2	1	1	2	2	1	2	125.015	273.4	18.3	69.13	4920.52	2196	0.100125481749038	0.0945253735857035	0.106018519181341
0	-1.601861714	1	32	3	2	1	2	1	2	2	1	3	2	2	2	2	2	93.565	288.545	21.65	99.115	1601.62	2401.5	0.115685084798246	0.110651986791044	0.120915991452928
0	-1.519673297	1	65	3	2	2	1	3	2	2	1	2	1	2	1	2	2	75.92	246.355	17.65	76	4340.03	1942	0.115323256645413	0.11054812499071	0.120276758414214
0	2.000362115	2	57	3	3	1	2	3	2	2	2	3	1	2	1	2	2	60.855	308.315	29.5	33.52	2613.125	1703.5	0.100724171827006	0.0954947577653565	0.106206329960868
0	2.831533854	1	83	3	3	1	2	2	2	2	1	1	1	2	2	2	2	85.525	396.55	30.05	92.62	3163.095	2761.5	0.0975239988785617	0.0903561135510767	0.105194749589138
0	-6.32426598	2	83	3	1	2	2	2	2	2	1	1	1	2	2	2	2	19.965	148.505	9.4	36.545	1381.075	982	0.138186725301799	0.116720634892209	0.162872682578311
0	-4.760554647	1	28	1	1	1	1	2	2	2	1	3	2	2	2	2	2	53.155	115.505	8.85	25.69	1252.42	996	0.130355324779761	0.11468658968891	0.147807357300558
0	-0.922626396	2	73	3	3	2	2	2	2	2	1	1	1	2	2	2	2	93.39	191.41	23.75	50.85	2486.12	1711	0.112724226726909	0.109793423375866	0.115723094222992
0	0.030675939	1	62	1	1	1	1	2	2	2	1	3	2	2	2	2	2	90.185	276.185	37.3	61.05	1952.18	1968.5	0.108680110900525	0.108376074204508	0.108984896280248
1	0.676780135	2	21	1	2	3	2	2	2	2	1	2	2	2	2	2	2	81.615	262.735	19.75	82.28	2321.865	2290	0.106011745800556	0.104204991249567	0.10784605527684
0	-3.356894967	1	35	4	2	1	2	3	2	2	1	2	1	1	2	2	2	57.975	139.33	6.65	69.69	2542.895	1554.5	0.123649908555824	0.112881923345716	0.135288421322808
0	-0.923589539	2	43	3	2	1	2	3	2	2	1	2	2	2	2	2	2	59.56	175.14	12.05	60.125	2171.645	1442.5	0.112728378009443	0.109794643531229	0.115730311436689
0	-4.701034647	2	77	3	2	2	2	2	2	2	1	3	1	1	2	2	2	36.84	166.13	13.9	52.485	1063.96	1245.5	0.130064822751187	0.114609660905203	0.147257487915095
0	3.883250317	1	50	3	3	1	2	2	2	2	1	3	2	2	2	2	2	65.97	321.345	14.75	75.645	2719.165	2169	0.0936046542868953	0.0842101340453143	0.103928292813214
0	-1.199195466	1	43	3	3	3	2	3	2	2	2	3	1	2	2	2	2	102.61	303.715	12.2	89.415	1815.965	2410.5	0.113921762173193	0.110143240402708	0.117812746503398
0	-1.740273446	2	62	5	2	2	2	1	2	2	2	3	2	2	2	2	2	53.57	206.98	12.75	48.51	2322.685	1458.5	0.116296662075143	0.110826966649691	0.121999267589452
0	-5.378738386	1	53	4	3	3	2	1	2	2	1	2	1	2	2	2	2	28.71	238.32	9.05	52.55	1256.99	1570.5	0.133405233330301	0.115487702784005	0.153619812485157
0	-6.22896086	1	30	4	1	1	1	1	2	2	1	2	2	2	2	2	2	30.69	395.76	2.4	26.95	3172.94	2089.5	0.137698326453873	0.116595930813611	0.161919952872679
0	-1.59696272	1	34	3	2	1	1	1	2	2	1	2	1	2	2	2	2	78.44	215.72	6.95	79.865	2046.19	1883	0.115663489730223	0.110645795175364	0.120877805012791
0	3.735526704	1	83	3	1	1	2	1	2	2	1	1	1	2	2	2	2	62.77	225.35	23.2	56.055	1911.995	1623.5	0.0941465114484623	0.0850499597568863	0.104105286533141
0	1.984975658	2	85	3	1	2	1	1	2	2	1	1	1	2	2	2	2	71.16	434.03	22.35	84.51	2580.03	2717	0.100784279293179	0.095592283773114	0.106225151237756
0	0.507887057	1	66	5	3	2	2	2	2	2	1	1	2	2	2	2	2	81.095	210.47	19.2	41.685	3319.195	1508.5	0.106703672279591	0.105359121262306	0.108063309336728
0	3.777259933	1	34	1	3	1	2	2	2	2	1	3	2	2	2	2	2	86.93	313.705	15.45	70.395	2779.825	2253.5	0.0939931475052554	0.0848119361892267	0.104055254763957
0	-4.231095862	1	36	2	1	3	2	2	2	2	1	1	2	2	2	2	2	61.84	264.89	8.65	39.13	2101.335	1649	0.127790461154557	0.114003531852476	0.142975643541978
0	0.583730228	2	81	3	3	1	1	1	2	2	1	1	1	2	2	1	2	60.795	248.68	18.6	61.975	1951.595	2073	0.106392468335387	0.104840104902786	0.107965045243304
0	-0.751301333	2	45	3	2	1	1	3	2	2	1	1	2	2	2	2	2	65.16	226.145	12.75	78.54	2393.115	1849.5	0.11198790678325	0.109575960023911	0.114446120680684
0	3.5845785	2	35	1	1	1	1	1	2	2	2	3	1	2	1	1	2	101.645	407.68	34.7	69.395	2357.885	2636	0.09470310065382	0.0859159413688684	0.104286444226775
0	-1.462048872	2	61	4	2	1	2	3	2	2	2	3	1	2	2	2	2	70.26	249.55	16.3	84.915	2117.255	2022.5	0.115070156733912	0.110475317934147	0.119830357481923
0	-0.503745884	2	24	3	3	3	1	2	2	2	1	3	2	2	1	2	2	71.8	143.9	11.55	48.415	2442.7	1328	0.110931368461178	0.109258755623651	0.112626349278838
0	-1.117363064	2	32	4	3	1	1	3	2	2	2	3	2	2	2	2	2	85.42	281.775	7.45	92.12	2314.51	2283	0.113566282077684	0.110039817570167	0.117190878090129
0	4.435967853	1	76	4	1	2	2	2	2	2	1	1	1	2	2	1	2	131.685	250.165	28	175.015	1708.55	3425.5	0.0916020289667481	0.0811341831826342	0.103268640653356
0	0.52657712	1	53	1	1	1	1	1	2	2	1	2	2	2	2	2	2	141.645	289.39	35.1	145.39	1972.435	3036.5	0.106626908325475	0.105231137556219	0.108038957007966
0	0.125050033	2	55	3	2	1	2	1	2	2	1	2	2	2	2	2	2	77.75	175.3	5.6	56.215	1911.97	1512.5	0.108286729571274	0.107918535582388	0.108656026750621
0	-3.919674185	1	24	1	2	1	1	2	2	2	2	3	2	2	2	2	1	67.545	138.895	7.65	64.595	1762.21	1403.5	0.126302042502957	0.113603092481823	0.140196006572865
0	0.953919036	2	28	4	1	2	2	1	2	2	1	3	2	2	2	2	2	116.785	210.52	10.9	109.045	1375.94	2425.5	0.104884864055876	0.102328730651604	0.107497202452308
0	-4.122261475	2	42	4	3	1	2	2	2	2	2	3	2	1	2	2	2	42.05	216.395	12.25	85.025	1241.955	1755.5	0.127268600120719	0.113863476223287	0.141999010559104
0	-1.023651586	1	31	3	3	1	1	1	2	2	1	3	2	2	2	2	2	100.405	251.02	13.1	70.655	3783.78	2152	0.113160385720786	0.10992131266708	0.116482414343562
1	-6.557030055	2	72	3	2	2	2	1	1	2	1	1	1	2	2	2	2	21.405	142.465	5	22.345	855.745	857.5	0.13938565894079	0.117025618244729	0.165218604040296
1	-4.908160316	2	20	4	1	3	1	3	2	2	2	3	2	2	2	2	2	46.485	268.445	8.55	58.935	1523.17	1749	0.131078130829006	0.114877522562745	0.149178369200889
0	2.653706272	2	38	3	3	1	2	1	2	2	1	3	1	2	2	2	2	72.3	200.17	24.4	89.27	4350.38	1940.5	0.0982009762572661	0.0914342725524337	0.105410358557254
0	0.948985704	2	83	3	2	2	2	2	2	2	2	3	1	2	2	2	2	71.525	254.225	16.05	43.74	3225.335	1663.5	0.10490483148008	0.102361904074836	0.107503365882612
0	2.338843388	1	34	3	3	1	2	1	2	2	1	2	2	2	2	2	2	80.995	398.72	23.5	87.765	3881.915	2958.5	0.099409885421552	0.0933715163019656	0.105793190720398
0	-4.120208322	1	55	5	2	2	2	2	2	2	1	2	2	2	1	2	2	50.205	155.735	6.75	53.6	2095.87	1298	0.127258772768292	0.113860835237976	0.141980640413967
0	-3.64066623	1	28	3	3	3	1	1	2	2	1	2	1	2	2	2	2	66.225	204.595	14.85	28.165	2321.56	1432	0.124981165657712	0.113245164019535	0.137744485328708
0	10.78992394	2	42	3	2	2	1	3	2	2	1	1	1	2	2	2	2	171.18	195.895	17.05	56.475	2176.97	2214	0.0712176259001673	0.0524735611040169	0.0959790301257045
0	0.712328969	1	20	5	3	3	2	3	2	2	1	3	2	2	2	2	2	83.87	164.66	3.35	30.39	2030.71	1331.5	0.105866609486687	0.103962960085034	0.107800922666526
0	-3.047797341	1	20	2	1	3	1	1	2	2	1	3	2	2	2	2	2	60.455	214.02	12.2	43.375	3236.02	1669	0.122213725851514	0.112487165094752	0.132655615566412
1	-1.629396892	2	40	1	2	1	1	2	2	2	2	3	1	2	2	2	2	22.43	273.71	5.65	52.89	2579.73	1620	0.115806526780325	0.110686789204671	0.121130818939888
0	-0.770013164	2	78	3	2	2	1	1	2	2	1	1	1	2	1	2	2	63.885	305.385	12	120.735	4688.685	2518.5	0.112068122016435	0.109599762030062	0.114584919363102
0	6.10620775	1	50	3	3	1	2	1	2	2	1	1	2	2	2	2	2	142.27	356.785	37.65	194.51	4413.68	3990.5	0.0857831944080058	0.0724514767892368	0.101300151057237
0	-3.062751983	2	24	1	1	1	1	2	2	2	1	3	2	2	2	2	2	56.815	221.49	18.45	66.895	1477.25	1692.5	0.122282878560793	0.112506242784169	0.132781981429887
1	0.397938241	2	78	3	2	1	1	1	2	2	1	3	1	1	2	2	2	64.06	228.49	19.3	78.615	2154.73	1846.5	0.107156234007808	0.106112241703388	0.108209254300509
0	-3.737028989	2	29	1	3	1	1	3	2	2	1	3	1	2	2	2	1	30.655	120.775	5.6	31.88	2703.045	881.5	0.125436020880678	0.113368695569342	0.138587056286108
0	-1.545107337	2	63	3	2	1	2	1	2	2	1	1	1	2	2	2	2	75.375	228.995	16.85	61.94	2345.65	1786.5	0.115435122767693	0.110580263430523	0.12047425627696
0	-3.037426436	1	21	3	3	3	2	2	2	2	1	3	2	2	2	2	2	69.92	175.655	9.1	106.385	2516.52	1926.5	0.122165788881236	0.112473936159289	0.132568042344485
0	-1.998622757	2	51	3	2	1	2	1	2	2	2	2	2	2	2	2	2	55.255	213.13	17.5	92.65	4023.27	2041.5	0.117445703858584	0.111153880481482	0.12404397110335
0	4.360723946	1	25	4	3	3	2	3	2	2	1	3	2	2	2	2	2	127.625	433.305	17.75	61.865	4314.835	2760.5	0.0918723684853406	0.0815468321687474	0.103358202248714
0	-3.306761336	1	72	3	1	1	1	3	2	2	1	3	2	2	2	1	2	59.335	218.97	10.9	57.92	1817.93	1610.5	0.123415987226021	0.112817832724664	0.134858398823216
0	-1.749133494	2	38	3	3	1	2	3	2	2	1	1	2	2	1	2	2	92.44	260.485	11.5	83.175	3592.375	3097.5	0.116335906007474	0.11083817098439	0.122068899586461
0	-1.350764459	1	85	3	1	2	1	2	2	2	1	1	1	1	2	2	2	76.94	191.315	15.65	76.065	1971.56	1740	0.114582736729568	0.110334730255931	0.118972424587748
0	0.474882131	1	65	3	3	1	2	2	2	2	1	1	2	2	2	2	2	95.175	252.665	25.55	71.935	2389.81	2138	0.10683934838554	0.105585209477355	0.10810658339526
0	3.847829181	1	74	3	3	1	2	2	2	2	1	1	1	2	2	2	2	48.62	215.725	22.9	43.435	2285.925	1609	0.0937343249767687	0.0844108197218736	0.103970705821632
0	-2.890457276	2	62	3	3	2	1	1	2	2	1	2	1	2	2	2	2	73.14	253.325	14	97.28	2790.905	2174	0.121488200263608	0.112286575799428	0.131332318697463
1	-2.223003972	2	48	3	2	1	2	1	2	2	1	3	1	2	2	2	2	41.575	98.12	11.3	37.02	1969.395	1177	0.118451648539406	0.111438211161454	0.12584396791957
0	-3.453536973	2	41	4	3	3	2	2	2	2	2	3	2	2	2	2	2	63.975	153.9	11.15	46.695	4268.125	1281	0.12410191142676	0.113005539974178	0.136120659490176
0	-2.990042337	1	40	1	1	1	1	2	2	2	1	1	1	2	2	2	2	81.67	256.57	20.75	66.25	1977.925	1921.5	0.121946973581198	0.112413507024708	0.132168553208636
0	-1.61629562	2	50	3	3	1	2	3	2	2	2	3	1	2	2	2	2	56.14	239.93	19.1	93.06	2980.55	2001	0.115748730722524	0.110670229751598	0.12102856190681
0	-3.107892504	1	62	3	1	1	2	3	2	2	1	3	1	2	2	2	2	48.785	135.98	12.35	55.62	2173.465	1204.5	0.122491820199424	0.112563841790954	0.133164039751632
0	-1.581957821	2	29	3	1	1	1	1	2	2	1	2	2	2	1	2	2	58.24	164.53	6.35	40.595	3718.425	1377	0.115597369010008	0.110626831790283	0.120760911633285
0	4.242540392	1	37	3	2	3	1	2	2	2	1	3	2	2	2	2	2	75.42	243.325	20.65	68.905	2873.425	1862.5	0.0922984341599357	0.0821988242854191	0.103499026904531
1	-0.178600362	2	74	3	2	2	1	1	2	2	1	1	1	2	2	2	2	86.745	328.035	20.1	82.07	4312.23	2349	0.109556894832141	0.108817937945041	0.110300248720421
1	1.296221337	2	29	2	1	2	1	1	2	2	1	3	2	2	2	2	2	143.045	356.075	27.8	114.225	4852.205	2999.5	0.103507527736545	0.100048462607784	0.107071957573489
0	-1.822921885	1	58	4	3	1	2	2	2	2	1	1	1	2	2	2	2	102.39	204.955	6	107.585	2341.25	2546.5	0.116663185013441	0.110931501434248	0.122650162344923
1	4.937757303	1	25	3	3	1	2	2	2	2	1	1	1	2	2	2	2	107.97	437.5	21.2	106.63	3194.485	3104.5	0.0898174467686146	0.0784305907169992	0.102673306652935
0	-0.470502516	1	61	3	3	2	1	1	2	2	1	2	2	2	1	2	2	76.21	396.915	22.55	108.725	2579.675	2854.5	0.110790153475576	0.109215622766989	0.112384519890038
1	11.87403765	1	38	4	2	1	1	2	2	2	1	3	1	2	2	2	2	130.03	400.57	24.45	134.345	2556.465	3332.5	0.068188508703819	0.0486518767902779	0.0947886067750713
0	-1.019495789	1	53	3	2	1	1	1	2	2	1	2	1	2	2	2	2	97.39	248.04	15.05	86.46	1959.51	2221.5	0.113142414835942	0.109916055007708	0.116451087660227
0	-1.119957185	1	35	3	2	1	2	2	2	2	1	3	2	2	2	2	2	90.86	472.525	9.05	98.805	4462.92	3405	0.113577536106324	0.110043096815097	0.117210545734163
0	-1.457495642	2	60	4	1	1	1	3	1	2	1	3	1	2	2	2	2	54.2	139.655	8.3	37.245	1444.295	1099.5	0.115050178494536	0.110469565394469	0.119795147442391
0	3.66982566	1	64	3	1	1	2	1	2	2	1	1	1	2	2	1	2	92.505	275.655	21.85	98.86	2672.11	2471	0.0943884086070321	0.0854259079715793	0.104184099091897
0	8.207285578	1	56	3	2	1	2	1	2	2	1	3	1	2	2	2	2	116.77	374.41	19.65	140.825	3265.16	3166.5	0.0789412420691471	0.0627450525994124	0.0988770585149444
1	-1.045730947	2	26	4	2	1	1	3	2	2	2	3	2	2	2	2	2	86.745	336.945	12.8	105.465	1831.56	2632.5	0.113255905040076	0.109949242344095	0.116648980509132
0	-3.910783533	2	41	3	3	3	2	2	2	2	1	1	1	2	1	2	1	66.52	94.53	6.15	35.865	3572.495	1094	0.126259768814509	0.113591674912172	0.140117324308427
1	-2.350112423	2	23	3	3	3	1	1	2	2	1	3	2	2	2	2	2	68.365	165.845	19.1	72.805	2623.375	1608	0.119024807215151	0.111599464421947	0.126873644082293
0	-1.828649784	1	43	4	2	2	2	3	2	2	1	2	2	2	2	2	2	98.02	420.115	11.65	123.73	3473.205	3142	0.11668862379205	0.110938747728943	0.122695384520049
0	5.869094682	2	48	1	2	2	2	1	2	2	1	3	2	2	2	2	2	138.995	301.63	18.25	57.52	3500.695	2259.5	0.086588317257184	0.0736298628678334	0.101577317225463
0	7.827992168	1	43	4	2	1	2	3	2	2	1	3	1	2	2	2	2	95.155	253.435	14.15	40.14	2383.36	1905	0.0801382364947782	0.0644028475290565	0.0993101255861323
0	0.798896425	1	38	3	3	1	2	2	2	2	1	3	2	2	2	2	2	93.23	251.205	15.35	59.885	3060.1	1923	0.105513905325587	0.103375168963604	0.107691575575552
0	1.318034399	1	46	4	3	2	2	2	2	2	1	3	1	2	2	2	2	128.595	325.27	10.15	105.625	1990.36	2759.5	0.10342029841402	0.0999046155858711	0.107044986155831
0	2.299454689	2	24	3	3	3	2	1	1	2	1	1	2	2	1	2	2	68.05	138.235	13.75	58.645	3554.795	1331	0.0995620427201147	0.0936164194373912	0.105841180763746
0	-1.638213779	1	45	3	3	3	2	3	2	2	1	2	2	2	2	2	1	59.88	100.395	9.6	30.06	3687.51	902	0.115845436458778	0.110697933820993	0.121199678593222
1	-1.05368606	2	83	3	2	2	1	3	2	2	2	3	1	2	2	2	2	57.425	204.88	12.65	24.845	2500.65	1239.5	0.113290337501627	0.109959303834796	0.116709047421629
0	-2.129297573	2	67	3	3	1	2	2	2	2	1	3	1	2	1	2	2	62.03	192.505	18.55	66.725	1961.055	1614	0.118030639674924	0.111319419578309	0.125089513730554
0	6.515102546	1	65	3	3	1	2	1	2	2	1	3	2	2	2	2	2	116.77	356.355	30.55	102.685	3749.3	3111.5	0.0844107515048067	0.0704600867889252	0.100823961838653
1	0.479480777	2	52	4	1	1	2	3	1	2	1	3	2	2	2	2	2	78.045	239.44	14.75	67.945	1764.08	1869.5	0.106820435305711	0.105553704006814	0.108100531168978
0	-4.621660661	1	51	3	2	1	2	2	2	2	1	3	1	2	2	2	2	46.915	267.59	10.5	71.445	4201.925	2142	0.129678275240242	0.11450712689753	0.146526851209799
0	-3.79871685	2	29	4	1	1	2	3	2	2	2	3	2	2	2	2	2	60.21	253.495	12.9	74.765	3067.63	1905	0.125727946515177	0.113447824829702	0.139128722311662
0	-6.129000735	2	45	3	2	1	2	1	2	2	1	1	1	2	2	2	2	31.55	95.235	3.2	36.115	1208.79	828	0.137187631914852	0.116465241421913	0.160925549453017
1	-1.055700418	1	39	4	1	1	1	3	2	2	1	3	2	2	1	2	2	63.795	428.83	13	83.355	3836.965	2670.5	0.113299057781052	0.109961851443452	0.116724261806927
0	1.119674821	1	45	1	1	2	1	3	2	2	1	3	2	2	2	2	2	75.495	324.505	19.2	66.61	2136.195	2177	0.104215909883733	0.101219192248779	0.107290757990933
0	-2.176656674	2	64	1	1	2	1	2	2	2	2	2	1	1	2	1	2	60.575	171.495	15.6	76.425	3591.87	1597.5	0.118243254639217	0.111379447675243	0.125470322581226
0	-1.479702907	2	24	3	1	3	1	1	2	2	1	3	2	2	2	2	2	58.39	244.56	10.75	68.945	2279.99	1815	0.115147645996904	0.110497622447203	0.119966962495269
0	-2.334578257	1	52	1	1	1	2	2	2	2	1	3	1	2	2	2	2	67.865	174.985	13	69.87	3821.63	1605.5	0.118954631804092	0.111579749905411	0.126747416014377
0	-1.617633249	1	51	1	1	1	1	1	2	2	1	3	2	2	1	2	2	93.3	286.025	25.15	90.595	1211.45	2329	0.11575463050266	0.11067192042246	0.121038998782723
0	-3.416552551	2	74	3	3	1	1	2	2	2	1	1	1	1	2	2	1	43.225	147.165	8.45	35.225	1882.26	1063	0.12392876473479	0.112958221598407	0.135801653904623
0	0.37941699	2	33	3	3	1	2	1	2	2	1	3	2	2	2	2	2	86.955	231.005	17.05	141.585	2805.095	2499	0.107232634499172	0.106238964280526	0.108234473177643
0	-3.581192766	2	71	3	2	1	2	1	2	2	2	3	1	2	2	2	2	25.84	115.64	13.55	26.93	1198.71	782	0.124701143186387	0.113168968824335	0.137226630933417
0	-1.267354096	2	55	3	2	3	2	2	2	2	1	2	1	2	1	2	2	92.385	249.35	20.05	156.975	2864.565	2700	0.114218582245645	0.110229357176619	0.11833297798298
0	0.118814768	2	41	5	3	1	2	1	2	2	2	3	2	2	2	2	2	81.1	227.775	13.65	44.395	5107.315	1614.5	0.108312681727092	0.107954834274425	0.108671570863414
0	4.041719346	1	39	3	2	1	2	3	2	2	2	3	2	2	2	2	2	194.305	181.05	13.95	117.705	4318.785	2531	0.0930264966670416	0.0833175812564488	0.103738747934231
0	-0.428277205	1	50	1	3	1	2	2	2	2	1	1	2	1	2	2	2	58.945	198.585	17.15	62.695	4728.665	1809	0.11061100997205	0.109160522711682	0.112078345957493
0	-1.517617503	1	31	4	3	2	2	2	2	2	1	3	2	2	2	2	2	89.975	299.935	12.45	93.56	2556.025	2379	0.115314218798923	0.11054552738287	0.120260807466988
0	-0.813534232	2	39	1	1	1	1	2	2	2	1	3	2	2	2	2	2	65.415	237.015	11.6	64.105	2192.19	1759	0.11225488493862	0.109655065891625	0.11490838806569
0	3.425124814	1	20	1	1	1	1	2	2	2	1	2	2	2	2	1	2	119.885	433.285	27.75	109.275	4628.475	3183.5	0.0952942516440119	0.0868393670369782	0.104478139696736
0	-1.440333273	2	23	2	3	1	2	1	2	2	1	2	2	2	1	2	2	64.075	296.865	11.6	68.485	2699.58	2225.5	0.114974902158809	0.110447882882156	0.119662513599134
0	4.249220009	2	20	2	3	1	1	1	2	2	2	3	2	2	2	2	2	102.39	368.425	21.3	118.8	2246.8	2956	0.0922743060105906	0.0821618483474142	0.103491062662124
0	-1.109402006	2	40	3	1	1	1	3	2	2	2	2	1	2	1	2	2	55.64	340.925	12.9	103.11	3278.84	2457	0.113531750823353	0.110029753603125	0.117130539136438
0	-2.992303935	1	85	3	2	1	1	2	2	2	2	3	2	2	2	1	2	73.47	262.225	9.75	81.44	2702.525	2052.5	0.121957409744855	0.112416390760269	0.132187597035278
0	4.415973564	2	29	3	3	1	2	1	2	2	1	2	1	2	2	1	2	152.77	266.455	12.55	169.985	3951.7	3171.5	0.0916737952964338	0.0812436490882751	0.10329243214723
0	1.145714674	2	26	5	3	3	1	1	2	2	1	3	2	2	2	2	2	79.12	237.005	15.5	106.245	3028.685	2200	0.104111159681661	0.101045792255876	0.107258424034273
0	4.976729367	2	53	1	3	2	2	3	2	2	2	3	1	1	2	2	2	78.4	240.345	16.15	129.53	1888.675	2392.5	0.0896801677603468	0.0782240934768094	0.10262721063629
0	4.137257483	2	67	3	3	2	1	2	2	2	1	3	1	2	1	2	2	112.305	303.44	33.7	74.625	3042.715	2355.5	0.092679488295524	0.0827836333507987	0.10362463651113
1	-2.161442549	2	67	4	2	2	1	3	2	2	2	2	1	2	2	1	2	48.495	206.575	13.8	60.785	2512.595	1536.5	0.118174915850493	0.111360161637568	0.125347878202744
0	3.166686388	2	31	3	1	3	1	1	2	2	1	2	2	2	1	2	2	104.605	215.665	5.65	83.93	4319.94	2269.5	0.0962593862170838	0.0883550626869418	0.104789556425732
0	9.662481105	2	56	3	3	2	2	2	2	2	1	3	1	2	1	2	2	88.5	247.22	26.5	62.36	3314.61	1866	0.0744994590423254	0.0567468324941954	0.0972333075624318
0	0.94402692	1	43	4	2	2	2	1	2	2	1	2	2	2	2	2	2	122.96	268.58	9.85	121.475	2329.43	2855	0.104924905278297	0.10239525727935	0.107509562387284
0	-2.715216159	2	21	1	3	3	1	1	2	2	1	1	2	2	2	2	2	56.74	233.025	9.85	57.27	3856.82	1671.5	0.120684506428988	0.112063441299002	0.129871787737516
0	-1.32174896	1	69	4	3	1	2	3	2	2	2	2	1	1	2	2	2	67.61	220.345	12.85	64.8	3026.865	1710.5	0.114455945921881	0.110298075514112	0.118749634206246
0	-0.862383071	1	67	3	2	1	2	3	2	2	1	1	1	2	2	1	2	68.695	136.63	12.05	55.54	2588.945	1316	0.112464833973908	0.109717060420063	0.115272513098395
0	9.93444637	1	71	3	3	1	2	2	2	2	1	1	1	2	1	1	2	78.525	315.03	28.45	55.84	2555.005	2017	0.0736952773109072	0.0556870955808273	0.0969292175520348
0	-1.844734574	2	47	3	3	1	1	3	2	2	1	3	2	2	1	2	1	52.03	173.78	11.25	50.265	3540.575	1339.5	0.116760085413377	0.110959097538426	0.122822452992673
0	0.460735243	2	60	1	1	2	1	3	2	2	1	3	2	2	2	2	2	72.42	242.29	28.4	55.565	2849.875	1715	0.106897549356915	0.105682133798671	0.108125253024338
0	-0.325326835	2	45	5	3	2	2	2	2	2	2	3	2	2	2	2	2	60.465	331.855	15.25	39.75	2175.24	1903.5	0.11017529499591	0.109024018589283	0.111337209512017
0	0.222165684	2	26	3	3	1	2	1	2	2	1	1	2	2	2	2	2	67.69	243.26	19.2	78.63	2663.93	1981.5	0.107883219424291	0.107303274199361	0.108465918249754
0	-3.297264232	2	66	1	1	2	1	3	2	2	1	3	2	2	1	2	2	36.94	239.54	19.6	34.16	2567.51	1392	0.123371717050067	0.11280569444846	0.134777068282677
0	-1.119177922	2	42	1	1	1	1	2	2	2	2	3	2	2	2	2	2	108.705	265.895	17.65	105.31	2471.795	2424.5	0.113574155341603	0.110042111749417	0.117204637340965
0	0.200062245	1	23	3	3	3	2	2	2	2	1	1	1	2	2	2	2	94.585	296.18	11.85	96.35	3322.18	2965	0.107974942350575	0.107448724706494	0.108503423799269
0	-2.603178896	1	65	4	1	2	1	3	2	2	1	3	1	2	2	2	2	81.295	138.83	6.95	69.85	2267.54	1817.5	0.120173089126302	0.111920934480911	0.128945347584391
0	-0.314196582	1	31	4	3	3	2	2	2	2	2	3	2	2	1	2	2	109.115	358.36	20.9	56.035	1954.9	2392.5	0.110128278421243	0.109009000407258	0.111257613850937
0	-1.406474616	2	61	3	3	2	2	2	2	2	1	1	2	2	1	2	2	77.27	204.92	18.7	51.015	2606.955	1681.5	0.114826519388922	0.110405108169798	0.11940122995689
0	2.719760812	2	40	3	3	1	2	1	2	2	1	1	2	2	1	2	2	67.715	186.67	20.25	89.7	4593.04	1969.5	0.097949024764346	0.0910324497613459	0.10533021952561
0	1.319274304	1	22	1	2	3	1	1	2	2	1	2	2	2	2	2	2	131.185	428.88	19.8	106.87	3108.69	3167	0.10341534203821	0.0998964443070668	0.107043453409983
0	0.479985414	1	20	3	1	3	2	3	1	2	1	2	2	2	1	2	2	98.55	393.94	25.65	82.355	5247.65	3872.5	0.106818360038347	0.105550246777311	0.108099867497383
0	-3.61723565	1	55	3	2	1	2	1	2	2	1	2	2	2	2	2	2	49.62	110.82	9.45	44.17	2920.455	1247.5	0.124870781730038	0.113215141410774	0.137540270650424
0	-3.352016054	2	43	5	2	2	2	1	2	2	2	2	2	2	2	2	2	72.785	202.56	3.75	53.345	1870.525	1569.5	0.123627127031184	0.112875685078408	0.13524652117802
0	-3.71652406	2	58	3	3	1	2	3	2	2	2	2	2	2	2	2	2	48.055	161.835	9.85	66.325	2870.215	1428	0.125339114053853	0.113342401621811	0.138407402504418
0	3.371446291	1	31	4	2	3	2	1	2	2	1	2	2	2	2	2	2	133.32	334.59	11.55	114.76	1693.245	3289	0.0954939985105473	0.0871522392062002	0.10454274847459
0	1.112417478	2	38	2	3	1	2	1	2	2	1	3	2	2	2	2	2	87.785	290.02	17.9	95	1881.79	2305.5	0.104245120387439	0.101267563301713	0.107299773746641
0	1.592170437	1	85	3	3	2	2	2	2	2	2	1	1	2	1	2	2	56.61	186.585	6.95	40.03	1225.495	1320	0.102329540879482	0.0981119609278401	0.10670697283902
1	1.482358553	2	28	3	2	3	1	2	2	2	2	3	2	2	2	2	2	108.98	193.71	13.3	47.135	1988.12	1608.5	0.102765249132768	0.0988266786479528	0.106842175079863
0	0.793683856	1	69	4	1	2	2	3	2	2	1	1	1	2	1	2	2	96.55	140.04	9.85	71.975	2200.76	1595.5	0.105535113883838	0.103410495207405	0.107698140492174
0	2.627535302	1	39	5	3	1	2	2	2	2	1	1	2	2	2	2	2	93.53	306.8	11.4	104.49	2850.605	2611.5	0.0983009592966203	0.0915939142179403	0.105442126429495
0	0.199937207	1	31	3	3	3	2	2	2	2	1	1	1	2	2	2	2	70.395	222.56	14.25	81.935	3037.415	1949.5	0.107975461416103	0.107449541576644	0.108503642480463
0	2.172352883	1	80	3	1	1	1	2	2	2	1	1	1	2	2	2	2	106.545	201.625	14.1	56.66	1821.555	1738	0.10005444093688	0.0944105890703848	0.105996191273179
0	-6.34057381	2	76	5	3	2	1	3	2	2	2	3	1	1	2	2	2	26.05	70.095	5.35	22.775	2393.845	583	0.138270441685335	0.116741983138024	0.163036159724106
0	0.024949934	2	41	1	1	2	1	3	2	2	2	2	2	1	2	2	2	100.35	312.45	14.5	81.215	3469.31	2363.5	0.108704018815818	0.108396254460969	0.109012550153132
0	0.934989606	2	66	3	3	1	2	1	2	2	1	1	1	2	2	2	2	72.45	227.29	17.65	67.835	3488.295	1784.5	0.104961498153659	0.102456065238045	0.107520858775073
0	0.300686849	2	60	3	3	1	2	3	2	2	2	3	1	1	1	2	2	44.665	166.38	20.4	33.725	3068.12	1114.5	0.10755792937722	0.106775707740848	0.108345186360917
0	5.792455375	1	37	4	3	2	2	3	1	2	1	1	1	2	2	2	2	117.305	359.35	16.35	94.045	4713.245	3441.5	0.0868500112235528	0.0740144900703133	0.10166706437332
0	-0.957870555	1	21	3	3	3	2	1	1	2	1	2	1	2	2	2	2	90.125	373.385	8.15	92.83	3007.97	2812.5	0.112876220775299	0.109838059942247	0.115987468331855
1	-3.765638707	2	75	3	2	1	2	1	2	2	2	1	1	2	1	2	2	44.8	113.54	4.55	61.52	1718.18	1176	0.125571338435644	0.113405389535108	0.138838049331542
0	-0.513323354	1	33	1	3	1	1	3	2	2	1	3	1	1	2	2	2	59.785	262.635	13.6	65.585	3457.09	1858.5	0.110972081842987	0.109271148152511	0.112696142655702
0	0.704958025	2	39	4	3	3	2	2	2	2	1	3	2	2	2	2	2	93.375	228.005	17.85	69.08	2742.935	1892	0.105896688762704	0.104013114492221	0.107810268424259
0	-2.640205813	1	33	4	3	1	2	3	2	2	1	3	1	2	2	2	2	80.555	253.7	7.65	70.205	2373.26	2054	0.120341898557605	0.111968018377746	0.129250894056035
0	0.658042642	2	53	3	3	1	2	1	2	2	1	1	2	2	2	2	2	78.045	228.86	22.75	60.005	3861.6	1791	0.106088316011267	0.10433270690753	0.10786990893459
1	-4.42734507	2	42	4	2	3	1	2	2	2	1	2	1	2	2	2	2	38.09	161.46	6.35	28.505	1609.055	1446	0.128736092270998	0.114256382601666	0.144750931829067
0	-2.711403268	2	65	3	3	3	1	1	2	2	1	2	2	2	2	2	2	44.995	232.205	15.45	35.775	1722.345	1403.5	0.120667070838487	0.112058589545593	0.129840165072277
0	-0.471338419	2	41	5	2	3	1	3	2	2	1	2	1	2	1	2	1	60.945	169.285	8.45	59.49	2150.5	1594.5	0.11079370239809	0.109216709780496	0.112390592442816
0	-2.772998864	2	62	4	1	1	2	3	2	2	2	1	1	1	1	2	2	73.385	171.28	10.95	70.28	2623.83	1594	0.120949001697881	0.112136984121762	0.130351825311694
0	0.170949848	2	48	3	3	1	2	2	2	2	1	1	2	2	2	2	2	88.155	245.25	22.85	111.365	2586.75	2442.5	0.10809585438962	0.107636584328345	0.108556845699123
0	8.898738444	1	59	4	1	1	2	3	2	2	1	3	1	1	2	2	2	135.41	135.215	12.9	115.9	2984.63	2265.5	0.0768011982312394	0.0598247024077967	0.0980925024292119
0	11.47573918	1	34	3	3	3	2	2	2	2	1	2	1	2	2	2	2	117.99	409.41	25.1	138.135	6320.505	3972.5	0.0692872358843378	0.0500243338722394	0.0952241885122105
1	-3.520042916	2	54	3	2	2	2	1	2	2	2	2	2	2	2	2	2	66.07	200.98	7.45	63.545	2959.255	1609.5	0.124413789171254	0.113090662697607	0.136695900125246
0	-0.625823645	1	30	3	3	3	1	3	2	2	2	3	2	2	2	2	2	59.815	450.1	20.5	49.76	3243.815	2451.5	0.111451291447759	0.109415844444999	0.113519777033958
0	1.783854326	1	24	4	3	1	2	3	2	2	2	3	2	2	2	2	2	111.56	409.77	12.35	82.34	1760.95	2823.5	0.101572881815957	0.0968751895699805	0.106471519494781
0	-4.639639352	2	29	4	3	1	2	3	2	2	1	3	2	2	2	2	2	25.34	170.65	11	22.675	2102.77	956.5	0.129765744884459	0.11453034588729	0.146692079663422
0	5.727676512	2	62	4	2	2	1	3	2	2	2	2	1	2	2	2	2	101.56	362.2	23.9	69.705	2047.345	2447.5	0.0870717657966774	0.0743410319460138	0.10174298427857
1	3.039126445	1	39	3	2	1	2	3	2	2	1	3	1	1	2	2	2	96.14	237.615	16.05	122.1	5778.255	2407	0.0967389671162347	0.0891119247016888	0.104943595463734
0	-2.870768321	2	49	4	3	2	2	3	2	2	2	3	1	2	1	2	2	51.225	220.65	11.7	65.065	1642.755	1635.5	0.121397672704803	0.112261491412841	0.131167524121648
0	0.859561751	2	64	4	1	2	2	3	1	2	1	2	1	1	1	1	2	105.06	113.465	13.8	86.92	5017.995	1651	0.105267348676698	0.102964690661755	0.107615324525644
0	1.664583821	1	31	3	1	1	2	1	2	2	1	1	2	2	2	2	2	118.775	205.545	23.05	127.48	4702.81	2459.5	0.102043112140166	0.0976431237189444	0.106617945746182
0	-0.814719696	1	23	1	1	3	1	1	2	2	1	2	2	2	2	2	2	113.895	298.675	11.2	73.21	2613.07	2401.5	0.112259975937966	0.109656571305074	0.11491721146667
0	1.443877277	2	31	3	3	1	1	2	2	2	1	2	2	2	2	2	2	105.555	196.36	12.05	165.305	4018.48	2687.5	0.102918319848714	0.0990782042829365	0.106889613555796
0	3.226598652	2	23	3	3	1	1	1	2	2	1	1	2	2	2	2	2	98.255	291.605	15.95	102.875	3262.77	2549	0.0960348703624307	0.0880015809475129	0.104717282888232
0	-1.851641971	1	43	1	1	1	1	2	2	2	1	2	2	2	2	2	2	88.89	246.76	18.95	81.57	3039.835	2421	0.116790785308765	0.110967837011864	0.122877056108811
0	-1.175021565	1	70	3	3	1	2	2	2	2	1	1	1	1	2	2	2	76.585	200.805	14.9	87.6	3499.26	2176.5	0.113816650047487	0.110112692711009	0.117628731431737
1	-5.777186521	2	29	3	1	1	2	1	2	2	1	3	2	2	2	2	2	25.77	106.435	7.1	24.14	1594.72	737	0.135402876154463	0.116006121366007	0.157465143805376
0	-3.168793995	1	38	1	1	1	1	3	2	2	1	2	2	1	2	2	2	45.105	170.89	12.45	43.335	3667.54	1241.5	0.122774201748122	0.112641582941868	0.133680981225124
0	0.21059902	1	74	3	1	1	2	1	2	2	1	3	1	2	2	2	2	76.69	283.195	22.35	55.5	2787.195	1901	0.107931209265323	0.107379634842738	0.108485272604911
0	-2.082350144	2	56	1	3	2	1	3	2	2	1	1	2	2	1	2	1	67.605	144.455	12.95	43.84	2495.65	1220	0.117820200130844	0.111259931117913	0.124713005008951
0	-1.439634492	2	63	4	1	1	2	1	2	2	1	2	1	2	2	2	2	49.54	209.785	11.65	70.305	2023.985	1656	0.114971838124142	0.110447000071504	0.119657116055535
0	0.508404292	1	44	4	1	1	1	1	2	2	1	2	2	2	2	2	2	101.095	363.205	18.05	113.775	3435.84	2847	0.106701547238305	0.105355578854241	0.108062634014587
1	-2.757281358	2	76	3	3	2	2	1	2	2	1	1	1	2	1	2	2	52.51	197.625	14.65	71.97	1996.82	1620	0.120877006674418	0.112116976606163	0.130221099515671
0	3.415469484	2	73	3	2	2	1	3	2	2	1	1	1	1	2	2	2	91.52	241.91	27.4	37.27	4422.595	1633	0.0953301531693325	0.0868955695052969	0.104489758247853
0	0.868517558	2	45	3	3	1	2	1	2	2	1	1	2	2	2	2	2	89.92	138.105	21.1	86.875	3553.75	1639.5	0.105230993185059	0.102904197635997	0.107604089919408
0	1.303259548	2	51	4	3	3	2	3	2	2	1	2	1	2	2	2	2	97.485	323.315	10.8	93.305	2704.1	2708	0.103479375227184	0.100002029525606	0.107063253602131
0	-3.802143416	2	42	4	1	1	1	3	2	2	2	3	1	2	2	2	2	77.15	152.495	4.9	44.95	1318.23	1329.5	0.125744179110876	0.113452221332864	0.139158862482853
0	0.33552198	2	40	3	3	1	2	3	2	2	1	3	1	2	2	2	2	69.375	192.895	11.85	52.85	4013.015	1509	0.107413892381097	0.106538739303789	0.10829536297217
0	3.170520124	1	32	1	1	1	1	2	2	2	1	1	1	2	2	2	2	116.67	327.055	28.8	140.32	3967.44	3184.5	0.096245005610396	0.0883324054608562	0.104784930260359
0	4.568314984	2	30	4	3	1	2	2	2	2	1	3	2	2	2	2	2	114.48	420.3	22.55	122.335	3709.77	3207.5	0.0911282653878239	0.080412981347096	0.103111293699636
0	14.28443573	1	40	1	3	1	1	2	2	2	1	1	2	2	2	2	2	178.365	559.09	50.35	117.355	7504.845	3941	0.0618776632498971	0.0410780992515897	0.092196340409165
0	5.21182267	1	78	4	2	1	2	2	2	2	2	3	2	2	2	2	2	99.155	409.39	23.2	139.13	2621.905	3259	0.0888560685556772	0.0769889351956663	0.102349576126355
0	-3.161691954	2	67	1	2	1	1	1	2	2	1	3	1	1	2	1	2	53.28	140.84	9.35	39.96	5617.06	1127	0.122741242916927	0.112632515286633	0.133620609967717
0	-1.210514045	1	50	3	2	1	2	2	2	2	1	1	1	2	2	2	2	64.425	170.085	9.25	99.215	2225.35	1813.5	0.113971006263781	0.110157542329619	0.117898994438114
0	2.614039673	1	47	1	3	3	2	3	2	2	1	2	2	2	2	2	1	102.405	312.575	22.75	96.16	5388.3	3090	0.0983525530676121	0.0916763342993941	0.105458511913935
0	4.249898328	1	64	4	1	2	1	1	2	2	1	2	1	1	2	2	2	84.095	204.915	18.3	44.675	2704.865	1538	0.0922718561004888	0.0821580942651192	0.10349025392198
0	4.44123337	2	45	4	3	1	2	3	2	2	2	3	2	2	2	2	2	86.805	257.79	19.85	60.33	4532.845	1900.5	0.0915831376515429	0.0811053775641611	0.103262376027491
0	3.391626023	1	39	3	3	1	2	3	2	2	1	2	2	2	2	2	2	143.56	189.55	9.9	114.41	3676.955	2731.5	0.095418862425245	0.0870344999435913	0.104518455141651
0	2.998886696	2	66	1	1	1	1	2	2	2	2	3	1	1	2	2	2	78.3	236.59	27.5	67.245	2558.485	1814.5	0.0968906961543487	0.0893518891840587	0.104992233678512
0	-4.584199619	2	64	3	3	1	1	3	2	2	2	1	2	2	2	2	2	48.96	145.455	6.6	68.37	1596.415	1380	0.129496181536431	0.11445875749868	0.146183073780396
1	4.758862932	1	41	4	3	1	1	1	2	2	1	3	2	2	2	2	2	135.405	413.47	22	162.35	2662.9	3880	0.090450041067506	0.0793848826594675	0.102885163833134
0	7.868005707	2	67	3	2	2	2	1	2	2	1	3	2	2	2	2	2	83.235	321.02	23	132.14	2832.935	2710	0.0800111802471875	0.0642260565130475	0.0992643488085622
0	1.364737438	2	58	3	3	1	2	3	2	2	1	3	1	2	2	2	2	93.34	261.155	18.55	89.21	2569.885	2192.5	0.103233752570674	0.0995972266420483	0.106987279610025
0	0.203319394	1	40	1	3	1	1	2	2	2	1	3	1	1	2	2	2	102.3	303.095	12.3	152.005	4159.58	2965.5	0.107961421838877	0.107427420092542	0.108497755346978
0	1.145842752	2	27	3	3	3	1	1	2	2	1	2	2	2	2	2	2	56.165	124.98	12.9	72.28	4101.87	1700	0.104110644692317	0.101044939995904	0.107258265056038
0	1.656463766	1	29	1	3	1	2	2	2	2	1	1	2	2	2	2	2	103.585	251.545	16.2	115.855	3160.52	2449	0.102075195545659	0.0976955989387355	0.106627923881071
0	3.428556512	1	36	3	3	1	2	1	2	2	1	3	2	2	2	2	2	122.995	294.675	26.85	124.365	1863.395	3140.5	0.0952814944355758	0.0868193994553816	0.104474010530481
1	-2.385898011	1	27	1	2	1	1	3	2	2	1	3	2	2	2	2	2	66.385	227.85	14.35	41.415	1796.82	1529	0.119186604606811	0.111644888172417	0.127164845091083
0	0.828686083	1	35	3	3	3	2	2	2	2	1	3	2	2	2	2	2	115.39	264.825	26.2	151.685	2785.54	2853.5	0.105392770743109	0.103173451170179	0.107654098623917
0	-0.014479082	1	26	1	1	1	2	2	2	2	1	1	2	2	2	2	2	91.865	421.915	17.6	135.35	2070.715	3234.5	0.108868772366304	0.108514127059337	0.109224434716963
0	8.018583073	1	28	3	1	1	2	3	2	2	2	2	2	2	2	2	2	147.79	590.26	27.6	136.86	4033.44	4145.5	0.0795346978079207	0.0635647980414255	0.099092274558646
1	0.491374899	2	30	3	3	1	1	2	2	2	1	3	2	2	2	2	2	90.86	226.13	12.55	97.36	3426.05	2131.5	0.106771531338957	0.105472222018948	0.108084912805773
0	0.910283457	1	39	3	3	1	2	3	2	2	2	3	2	1	2	2	2	70.265	169.25	15.25	50.67	2917.23	1375.5	0.105061592613396	0.10262244734841	0.107551763590253
0	18.52574744	2	38	1	1	1	1	1	2	2	2	3	2	2	2	2	2	122.235	379.82	23.5	98.73	2586.395	2867.5	0.0520814474015589	0.030405006971452	0.0878119606500022
1	-5.802239787	2	38	4	2	3	2	2	2	2	1	3	2	2	2	1	2	34.575	183.565	4.75	54.405	1142.055	1346	0.135529321243244	0.116038772924951	0.157709539104957
0	1.424958993	1	80	3	1	1	1	1	2	2	1	3	1	2	2	2	2	82.505	295.745	24.15	66.57	2832.97	2063.5	0.102993646465964	0.0992020631314196	0.106912947390454
0	-1.992431275	2	69	3	1	1	1	3	2	2	2	3	1	1	2	2	2	70.04	151.115	15.55	64.26	2154.52	1435.5	0.117418051620682	0.111146040358368	0.123994621453683
0	3.119129102	2	33	3	3	1	2	1	2	2	1	3	2	2	2	2	2	81.275	259.965	16.5	67.73	2346.245	1953	0.0964379364079036	0.0886365595334986	0.104846960159351
0	-3.950204541	1	54	1	1	1	1	2	2	2	1	1	1	1	2	2	2	42.895	131.835	15.95	37.78	1721.445	1028.5	0.126447301883134	0.113642306313609	0.140466483664034
0	2.256030669	1	72	3	3	1	2	2	2	2	1	1	2	1	2	1	2	79.205	256.865	22.85	48.775	3489.18	1746	0.0997300274586173	0.0938870749666655	0.10589411324359
0	-2.006962728	1	44	3	3	1	2	2	2	2	1	3	1	2	2	2	2	89.515	319.265	12.8	87.27	2968.68	2766	0.117482960554531	0.1111644416385	0.124110472445378
0	4.694248682	1	42	3	1	1	1	2	2	2	2	3	2	2	2	2	2	106.165	388.205	22.45	128.765	2603.44	3071.5	0.0906795128020441	0.0797321568877772	0.102961789307344
0	-2.638104778	1	56	3	3	1	2	2	2	2	1	1	2	2	2	2	2	63.405	347.685	15.4	77.435	2578.23	2300	0.120332314246039	0.111965346337306	0.129233539651592
0	-1.049560425	2	32	3	3	1	2	3	2	2	1	3	1	2	2	2	2	58.005	186.595	22.3	67.57	1960.8	1536	0.113272479198627	0.109954085895207	0.116677892314651
0	-0.642868006	1	74	3	2	1	2	3	2	2	2	3	1	1	2	2	2	62.765	206.76	15.2	51.845	2479.875	1519.5	0.111524051232864	0.109437656411035	0.113645146625224
0	2.804563988	1	31	4	3	1	1	3	2	2	2	3	2	2	2	2	2	110.65	355.365	15.35	155.405	1783.12	3222.5	0.0976264034268836	0.0905188940658154	0.105227421722172
0	-2.413763272	2	51	3	3	2	2	2	2	2	1	3	2	2	2	2	2	71.085	197.41	9.15	94.915	2585.915	1893	0.119312723647884	0.111680266200768	0.127391994762491
0	0.960805907	2	57	4	3	1	2	3	2	2	2	3	1	2	2	2	2	68.755	201.705	15.5	57.235	1546.05	1570	0.10485699534884	0.102282435313245	0.107488600466373
0	-2.072451121	2	81	3	1	1	2	1	1	2	2	3	1	2	2	2	2	51.84	164.32	8.75	33.245	1978.43	1143.5	0.117775869807632	0.111247390006091	0.124633742584429
0	4.627940783	1	64	3	3	1	1	2	1	2	1	1	1	1	2	2	2	115.525	307.575	28.3	158.465	4945.11	3068.5	0.0909155454865999	0.080089973726469	0.103040481418572
1	1.68055696	1	49	4	2	3	1	1	2	2	1	2	1	2	2	2	1	99.685	326.54	16.35	98.27	3088.645	2544	0.101980026100371	0.0975399705736709	0.10659832107015
1	1.637013178	2	52	3	3	1	2	3	2	2	2	2	2	1	1	2	2	99.335	261.75	19.3	137.69	5381.425	2662	0.102152083526303	0.0978213972026415	0.106651830242321
0	-0.867006659	1	27	3	1	1	1	1	2	2	1	2	2	2	2	2	2	93.01	297.165	9.6	77.17	4054.405	2619.5	0.112484723554428	0.109722924495122	0.115307035309825
0	3.933793316	1	42	1	3	1	1	2	2	2	1	1	2	2	2	2	2	115.115	363.905	24.75	73.055	2832.155	2601.5	0.0934199039098739	0.0839245210769088	0.103867801951411
0	-0.898344275	2	34	1	1	1	2	3	2	2	1	3	2	2	2	2	2	107.215	354.615	34.1	81.58	3363.375	2554.5	0.112619611337707	0.109762654737484	0.115541278954989
0	0.400050443	1	42	5	1	1	1	3	2	2	1	1	1	2	1	2	2	97.845	146.71	6.9	64.515	3199.515	1754.5	0.10714752416045	0.106097784140558	0.108206393147094
0	3.668583849	1	58	3	3	1	2	3	2	2	2	3	2	2	2	2	2	93.125	271.745	13.6	110	2488.085	2428	0.0943929860492335	0.0854330281979283	0.104185589276803
0	5.200744864	1	82	3	3	1	2	2	2	2	1	3	1	1	2	1	2	56.54	198.02	13.35	41.305	2721.89	1749	0.0888947465096819	0.0770467340551342	0.102362641822077
0	6.284562907	1	46	1	2	1	1	3	2	2	1	2	1	2	2	2	2	184.625	240.97	14.95	60.45	4064.725	2483.5	0.0851820746798845	0.0715765645743278	0.101092166717745
0	0.579062835	1	33	4	2	1	1	3	2	2	2	2	1	2	1	2	2	62.005	343.025	21.95	64.795	3627.225	2152.5	0.106411596888883	0.104872015750364	0.107971053695553
0	-1.369182771	1	51	1	2	1	2	3	2	2	2	3	1	2	2	2	2	96.89	321.465	24.05	90.93	2018.765	2475	0.114663283744965	0.110357997699312	0.119114039756143
0	-0.953594501	2	21	4	3	3	2	1	2	2	2	3	2	2	2	2	2	70.21	223.735	6.85	75.24	1467.55	1851	0.112857770344908	0.109832645638243	0.115955362563536
0	5.462913857	1	27	3	3	1	2	3	2	2	1	1	2	2	2	2	2	139.12	440.885	28.05	126.05	2385.85	3435.5	0.0879834645425767	0.0756894592214604	0.102053870380038
0	7.56067384	1	52	3	2	2	1	2	2	2	1	2	2	2	1	2	2	109.095	222.85	12.1	121.1	2999.7	2602.5	0.0809918069696673	0.0655955796549652	0.0996164936895561
1	3.060232818	2	20	4	3	3	2	3	2	2	2	3	2	2	2	2	2	99.58	357.925	12.8	130.29	1445.26	2984	0.0966594676302697	0.0889862913358571	0.10491809268771
0	-2.448453892	2	42	1	2	1	1	2	2	2	1	1	2	2	2	2	2	60.815	294.71	13.15	56.69	1758.605	1977	0.119469895883263	0.111724319386592	0.1276752719487
0	2.021570202	2	40	5	3	1	1	2	2	2	1	3	1	1	2	2	2	127.16	122.51	8.95	64.1	1702.445	1563.5	0.100641373990367	0.0953604760457477	0.106180393489585
0	-3.067501348	1	73	3	2	2	1	3	1	2	1	1	1	1	1	1	2	59.095	295.285	17.2	60.195	2047.255	1896.5	0.122304847453422	0.11251230201673	0.132822134791709
0	1.065782172	1	26	1	2	2	2	3	2	2	2	3	2	2	2	2	2	98.365	362.165	24.6	79.3	2172.815	2541	0.104432997034999	0.101578851411211	0.107357754946064
0	0.019074658	1	77	1	1	1	1	2	2	2	2	3	1	2	1	2	2	104.14	271.035	19.2	71.32	1807.345	2114	0.108728554758522	0.108416071974844	0.109041828046071
0	-0.360440433	1	38	1	1	1	2	1	2	2	1	3	2	2	2	2	2	76.91	453	47.45	82.395	2147.415	2805.5	0.110323737122732	0.109071011810323	0.111589048391094
0	-0.610465079	1	41	4	3	1	1	3	2	2	2	3	1	1	2	2	2	78.605	310	17.55	74.11	3930.915	2204	0.111385763507268	0.109396168916686	0.113406935294238
0	-2.861002572	1	32	3	2	1	1	1	2	2	1	2	1	2	2	2	2	90.215	81.475	5.95	73.48	4424.16	1363.5	0.121352792507954	0.112249050885619	0.131085851509935
0	-1.339037995	2	85	3	3	2	2	2	2	2	1	1	2	2	2	2	1	57.24	202.11	13.9	62.365	2258.83	1568	0.11453148017402	0.110319916471932	0.118882340114811
0	-1.752554928	1	43	3	3	1	2	3	2	2	1	1	1	2	2	2	2	93.07	251.605	9.2	96.075	3172.765	2310	0.116351063690831	0.110842497820323	0.122095798291088
0	4.839781948	2	32	3	3	3	1	1	2	2	2	3	2	2	2	2	2	82.82	323.085	22.95	87.445	2286.09	2387	0.0901634038848611	0.0789519239009494	0.102789281617579
0	-2.365147892	2	62	3	1	2	1	1	2	2	1	2	1	2	2	2	2	53.86	198.505	8.4	68.4	3976.485	1809.5	0.119092763905963	0.111618548041135	0.126995923220393
0	-3.245041136	2	50	4	3	3	2	1	2	2	1	1	2	2	2	2	2	32.815	127.305	9.55	95.69	1875.025	1559.5	0.12312852621454	0.112738963747704	0.134330589725471
0	-0.35686951	1	62	4	3	1	2	2	2	2	1	1	1	2	1	2	2	70.355	212.68	8.7	33.665	3207.595	1722	0.110308633144103	0.109066256857128	0.11156338925229
0	2.564165488	1	24	3	3	1	1	1	2	2	1	1	2	2	2	2	2	122.945	325.065	22.6	129.9	2593.32	2994	0.0985434308181791	0.0919815000067871	0.105519087646645
0	-2.33352767	1	40	1	1	1	1	3	2	2	1	3	1	1	2	2	2	64.785	246.325	9.4	28.895	2119.18	1482.5	0.118949887083554	0.111578416673942	0.126738883036398
0	0.275375568	2	23	1	3	3	2	3	2	2	1	2	2	2	2	2	2	77.395	266.94	12.2	81.555	2186.71	2210	0.107662692821239	0.106947045942232	0.10838254734274
0	-0.288402456	2	21	1	3	3	1	3	2	2	2	3	2	2	2	2	2	77.475	324.53	38.95	80.585	2259.255	2292	0.110019385774874	0.108973924269085	0.111073626809604
0	-1.825680785	1	41	4	2	1	2	3	2	2	1	2	2	2	2	2	2	89.145	332.215	18.5	129.385	4406.355	3040	0.116675437255028	0.110934991658358	0.12267194224072
0	0.284951059	2	31	4	3	3	2	3	2	2	2	3	1	2	2	2	2	57.62	262.91	7.95	55.625	4100.34	1769.5	0.107623049363087	0.106882331450676	0.108368277748438
0	8.928187346	1	66	3	3	1	2	2	2	2	1	2	1	2	1	2	2	101.64	242.695	18.55	35.785	3518.185	1659	0.0767112476860785	0.0597031863657255	0.0980592294559184
0	-1.315974053	2	68	3	3	1	2	3	2	2	1	1	1	1	2	2	2	57.16	205.05	17	68.75	2756.995	1642.5	0.114430725526487	0.110290780121687	0.118705337096526
0	19.7817505	1	46	3	3	1	2	2	2	2	1	3	2	2	2	2	2	76.51	251.46	17	66.14	3396.21	1888.5	0.0494738275994489	0.027794971839523	0.0865558611703694
0	-1.314900963	2	73	3	3	1	2	3	2	2	1	3	1	2	2	2	2	68.105	243.52	14.6	47.84	2576.955	1548.5	0.114426039619435	0.110289424492636	0.118697107460053
0	-0.68739831	2	55	3	3	1	2	2	2	2	1	3	1	2	2	2	2	55.665	193.09	17.35	44.835	2655.92	1378	0.111714339732731	0.109494540708826	0.113973381346413
0	7.220504783	1	30	1	2	3	2	2	2	2	2	2	2	2	2	2	2	150.32	495.34	38.55	119.25	4392.42	3591.5	0.0820900093083822	0.0671429925165769	0.10000773218123
0	-0.862525364	1	38	3	3	1	2	2	2	2	1	3	2	2	2	2	2	115.165	316.735	14.95	95.495	4430.835	2799.5	0.112465446038999	0.109717240898623	0.115273575387441
1	-3.386884179	1	24	4	1	3	2	2	2	2	1	1	2	2	2	2	2	42.96	228.065	5.5	59.48	2896.835	1696	0.123790019014217	0.112920273250603	0.135546211322335
0	-0.490456201	1	51	3	2	1	2	2	2	2	1	1	1	2	2	2	1	66.96	371.48	18.15	105.54	1610.19	2726	0.110874896206523	0.109241535445018	0.112529593499526
0	-5.510539962	2	29	1	1	1	1	2	2	2	2	3	2	2	2	2	2	30.235	103.955	12.1	16.315	1028.22	672	0.134063253642985	0.115659008289191	0.154883165606577
0	-2.662950395	1	61	1	1	1	1	1	2	2	1	2	2	2	2	2	2	60.12	196.43	13.4	68.84	2383.175	1632	0.120445694971103	0.111996946940368	0.129438890986427
0	-0.824254046	1	85	3	3	2	2	2	2	2	1	1	2	2	2	2	2	74.72	243.74	15.7	88.925	3023.53	2435	0.112300928713901	0.109668677139859	0.114988199513118
0	19.72779494	1	32	3	3	1	2	2	2	2	1	3	2	2	2	2	2	218.64	347.385	41.25	78.52	5515.775	2895.5	0.0495832563025176	0.0279024992476832	0.0866094294641535
0	-1.677057387	2	53	4	2	1	2	1	2	2	2	3	1	1	2	2	2	49.28	224.42	21.55	45.09	1302.965	1464	0.116016991951426	0.110747036926021	0.121503455963687
0	-0.223979785	2	35	3	3	1	2	2	2	2	2	3	2	2	1	2	2	77.17	332.09	30.1	73.315	3817.52	2247	0.109747828766069	0.108884100311361	0.110617558278157
0	0.473693578	1	81	3	1	1	2	1	2	2	2	3	1	2	1	2	1	59.365	225.62	12.65	61.325	2450.6	1676	0.106844237082725	0.105593352420751	0.108108148923815
0	-5.425517116	2	44	4	3	2	1	2	1	2	1	1	1	2	1	2	2	22.69	126.585	2.6	22.215	967.52	783.5	0.133638463145203	0.115548481832375	0.154067224539293
0	-0.199968	2	60	4	3	2	2	3	2	2	2	1	1	1	2	1	2	72.575	245.205	19.6	75.315	1742.145	1894	0.109646763037211	0.108849480969044	0.110449161116745
0	0.711119166	2	48	1	1	1	1	1	2	2	2	1	2	2	2	2	2	105.165	221.94	26.15	74.72	2116.02	1972.5	0.105871545925751	0.103971190898276	0.107802456175487
1	14.23078753	1	56	3	3	1	2	3	2	2	1	3	2	2	2	2	2	119.84	408.745	31.1	110.305	5052.645	3031	0.0620119861735501	0.0412337281965151	0.0922532263256309
0	4.760201014	2	28	4	3	1	2	1	2	2	1	3	2	2	2	2	2	73.595	263.88	20.05	60.07	1597.43	1872	0.0904452945340912	0.0793777056422609	0.102883577604785
0	-2.145229041	1	74	3	2	1	1	1	2	2	1	1	1	2	1	1	2	58.07	204.2	7.75	54.99	3722.965	1675.5	0.118102125724023	0.111339610824133	0.125217504743607
0	0.157774142	2	28	3	3	1	2	2	2	2	2	3	2	2	2	2	2	83.345	257.755	15.6	64.275	1570.68	1913	0.108150615698119	0.107719694045523	0.108583051429729
0	2.524260963	1	63	3	3	1	2	2	2	2	1	3	1	2	2	2	2	97.1	233.165	19.55	62.62	2127.795	2169	0.0986963897009798	0.0922263176434387	0.105567579378787
0	-4.390371273	1	52	4	2	3	1	1	2	2	2	2	2	1	2	2	2	48.33	230.015	4.1	54.575	2362.935	1579	0.128557478450865	0.114208715072516	0.144415060166652
0	0.404812441	1	54	3	3	3	1	1	2	2	1	2	1	2	2	2	2	108.3	353.535	15.4	130.62	3848.825	3165.5	0.107127889921058	0.106065185626066	0.108199953059578
0	-3.834795654	2	35	3	2	1	1	3	2	2	1	2	2	2	2	2	2	47.95	149.3	8.6	45.08	4112.84	1195.5	0.12589895190663	0.113494122174151	0.139446349056431
0	-2.454162511	2	56	4	1	2	1	3	1	2	2	2	1	2	2	2	2	62.94	297.405	23.6	117.28	1658.205	2469.5	0.119495776993275	0.111731569717188	0.127721939491871
1	-6.429612147	2	68	4	1	2	1	3	2	2	1	3	1	1	1	2	2	28.335	56.235	2.25	23.15	1350.75	550	0.138728271822164	0.116858592734627	0.163931062442945
0	2.184718823	2	85	3	3	1	1	2	2	2	2	3	1	2	2	2	2	43.57	214.7	20.45	62.26	2586.835	1542	0.100006440216003	0.0943330609769173	0.105981099657675
0	0.244452591	1	27	4	2	3	2	3	2	2	2	3	1	2	2	2	2	69.355	354.165	9.75	92.15	2016.695	2517	0.107790804088537	0.107154904694209	0.108430018872559
0	-1.353200541	2	46	3	3	2	1	3	1	2	1	1	1	2	2	2	2	107.63	137.89	15.15	37.645	2964.885	1311.5	0.114593387384882	0.11033780770225	0.118991146576706
0	-4.638584614	2	72	1	2	2	2	3	2	2	2	1	1	1	2	2	2	51.305	166.485	8.1	51.23	1755.39	1302	0.12976061200406	0.114528983631517	0.146682382083471
0	3.886497059	1	45	1	1	1	1	1	2	2	1	3	2	2	2	2	2	141.35	357.01	29.5	62.995	1981.245	2528.5	0.0935927765830335	0.0841917606152817	0.103924406024774
0	-2.504974501	1	23	1	1	3	1	1	2	2	2	1	2	2	2	2	2	57.06	284.65	23.35	79.595	3113.695	2033	0.119726356661961	0.111796117231021	0.12813797212907
0	-1.368860514	1	70	1	2	1	2	2	2	2	1	3	1	2	2	2	1	43.605	142.705	12.55	79.105	1846.415	1653	0.11466187402645	0.110357590598595	0.119111560687917
0	-5.566936592	2	45	1	3	1	2	1	2	2	1	3	1	2	2	2	2	23.315	91.96	4.1	36.605	792.675	778.5	0.134345651086921	0.11573236265038	0.155426345621402
0	-2.895395692	1	28	4	2	3	2	2	2	2	1	2	2	2	2	2	2	68.965	262.885	9.8	72	2119.085	2220.5	0.121510915668381	0.112292868083516	0.131373680542751
0	3.011946704	2	57	3	3	1	2	2	2	2	1	3	1	2	2	2	2	77.275	193.105	24.45	60.07	1909.165	1555.5	0.096841428508077	0.0892739439618244	0.104976445514558
1	-2.633581356	1	48	1	1	1	2	3	2	2	1	2	1	2	2	2	2	59.795	291.675	20.35	45.56	2373.36	1782.5	0.120311681947505	0.111959593707605	0.12919618329586
0	3.295455168	2	21	2	1	1	1	1	2	2	2	3	2	2	2	2	2	138.325	272.76	14.95	120.985	2179.62	2732.5	0.0957774145436426	0.0875969017741134	0.104634279099668
1	-0.595898411	1	42	1	3	1	1	2	2	2	1	3	2	1	2	2	2	91.41	267.88	17.9	79.33	1678.31	2131	0.111323645263153	0.109377488097985	0.113300025279772
0	-1.467850331	2	31	3	3	1	2	1	2	2	2	3	2	2	2	2	2	47.505	242.38	7.85	40.695	2035.79	1500	0.115095616207479	0.110482647549925	0.119875233337381
1	-2.114953691	2	23	3	3	1	2	2	2	2	1	2	2	2	2	2	2	78.935	207.49	6.25	67.87	4401.775	2346.5	0.117966309377579	0.111301242159699	0.124974374241565
0	0.507885916	1	67	2	1	1	1	1	2	2	1	2	2	2	2	2	2	60.125	193.575	11.4	65.06	1695.115	1597	0.10670367696739	0.105359129076749	0.108063310826553
0	0.666043796	2	64	3	3	1	2	2	2	2	2	1	2	2	2	2	2	51.69	162.965	17.05	36.94	3867.75	1155	0.106055613612188	0.104278158928649	0.107859717287189
0	4.20084389	1	50	3	2	1	2	3	2	2	1	1	1	2	2	2	2	107.66	238.025	11.35	135.65	2350.605	2878	0.0924491788749072	0.0824299830808212	0.103548755949902
0	3.029994948	1	46	4	2	3	2	2	2	2	2	1	1	2	2	2	2	152.485	243.01	12	70.4	2564.2	2216.5	0.0967733799775494	0.0891663283293138	0.104954630887435
0	11.35752793	1	62	3	3	1	2	2	1	2	2	3	2	2	2	2	2	132.135	328.28	40.2	93.125	6203.65	2577	0.0696164736622273	0.0504386546579311	0.095353861321671
0	-1.472187373	2	53	3	3	3	2	2	2	2	1	1	2	2	2	2	1	83.35	107.13	7.55	41.63	3810.29	1121	0.115114652344743	0.110488127058669	0.119908791255283
0	2.132645551	1	21	1	1	3	1	2	2	2	1	3	2	2	2	2	2	80.01	248.48	12.15	54.7	3501.12	1849	0.100208710294882	0.0946599162373802	0.106044666155016
0	-1.671223004	2	34	3	2	1	2	2	2	2	1	2	2	2	2	2	2	91.635	237.415	13.6	80.87	4755.04	2024	0.11599120991187	0.110739661067413	0.121457785390729
0	-0.798200562	1	21	1	1	3	1	1	2	2	1	2	2	2	2	2	2	103.545	362.015	24.4	98.155	3228.925	3075	0.11218905230513	0.109635589178213	0.11479431914492
0	1.412875293	1	70	3	1	1	1	3	2	2	1	1	1	2	2	2	2	114.71	259.735	9.45	94.13	2365.79	2328	0.103041785308924	0.099281245664859	0.10692785567736
0	-1.814666761	2	74	3	3	1	1	2	2	2	2	3	1	1	2	2	2	63.755	185.26	19.8	34.015	3464.985	1247	0.116626530780725	0.110921058348773	0.1225850131698
0	0.132325733	1	44	4	2	2	2	2	2	2	1	3	1	2	1	2	2	111.57	225.83	8.9	66.71	2366.5	1947	0.10825645382686	0.107875456032843	0.108638633377325
0	1.864173187	1	43	3	3	1	1	2	2	2	2	2	1	2	2	2	2	58.615	478.325	13.7	67.015	2977.12	2653.5	0.101257298322986	0.0963610449255706	0.106373051716754
0	-1.655383382	1	62	3	1	1	2	2	2	2	1	1	1	2	2	2	2	70.255	179.905	7.35	47.875	2094.595	1420	0.115921239996487	0.110719637397435	0.121333871498702
0	-3.40459159	2	42	4	3	2	2	2	2	2	1	3	1	2	2	2	2	55.45	243.255	9.15	60.36	1961.645	1708	0.123872812596102	0.112942921475683	0.135698621726737
0	4.373735883	2	26	3	3	1	2	1	2	2	1	2	1	2	2	2	2	128.105	379.125	27.8	119.015	5876.35	3232.5	0.091825567309569	0.0814753364434894	0.103342708941524
0	-0.562210167	2	27	2	3	1	2	1	1	2	1	2	2	2	2	2	2	74.535	224.22	8.1	92.335	2319.92	2010	0.111180100440828	0.10933420300257	0.113053206567006
0	0.51339637	1	37	3	3	1	2	2	2	2	1	3	1	2	2	2	2	59.94	255.73	16.8	69.88	2824.205	2136.5	0.106681039369008	0.105321390897695	0.10805612033003
0	11.42372779	1	64	3	2	1	2	3	2	2	1	1	1	2	2	2	2	149.68	385.75	23.35	126.425	4065.395	3445.5	0.0694319179342542	0.0502062320027209	0.0952812204799351
0	0.591094171	1	59	3	3	1	2	2	2	2	1	1	2	2	2	2	2	101.725	330.685	14.5	106.385	2184.96	2690	0.106362294526719	0.104789767106596	0.10795557432058
0	-0.191778334	1	84	4	1	1	1	2	2	2	1	1	1	1	2	2	2	53.965	213.65	15.35	52.76	2465.885	1526	0.109612311266694	0.108837482590739	0.110391972748981
0	1.899177848	1	62	1	1	1	2	2	2	2	1	1	2	2	2	2	2	141.27	299.1	27.95	33.955	1938.945	2042	0.101120031338024	0.0961377231202945	0.106330170790002
0	4.879518539	1	60	3	2	1	2	3	2	2	1	3	2	1	2	1	2	134.31	226.87	36.9	37.29	6160.9	1729.5	0.0900229466357086	0.0787401026547258	0.102742229261547
0	4.101007404	1	22	3	2	1	2	2	2	2	1	2	2	2	1	2	2	141.665	546.21	11.4	143.51	3717.22	4005.5	0.0928110165898254	0.0829858626091126	0.10366791952744
0	-0.512202265	2	46	3	3	1	2	2	2	2	1	3	2	2	2	2	2	108.015	68.95	15.55	41.67	2653.06	1085.5	0.11096731547241	0.109269698275858	0.112687970245321
0	-1.690229085	1	49	3	3	1	2	3	2	2	1	3	2	2	2	2	2	70.075	228.14	16.4	101.85	3446.01	2069	0.116075215773892	0.110763689304729	0.121606617249375
0	2.368793421	1	29	4	3	3	2	3	2	2	2	2	1	2	2	2	2	155.23	231.2	7.9	106.745	2840.525	2528	0.0992943273730669	0.0931856810256396	0.105756715340364
0	-1.353625203	2	70	3	3	1	2	1	2	2	2	3	1	2	2	2	2	54.11	221.28	11.1	98.355	2232.755	1962.5	0.114595244113569	0.110338344167963	0.118994410494916
0	-0.397585277	2	60	4	1	1	2	3	2	2	2	3	1	1	2	2	2	47.055	185.025	11.55	49.955	1688.46	1364	0.110480956138324	0.109120200163172	0.111856550499098
0	-3.113653808	2	44	1	1	1	2	2	1	2	2	3	2	2	2	2	2	55.155	98.95	13.8	50.74	2640.315	1056	0.122518509626191	0.112571194593891	0.133212869468153
0	1.413610298	1	39	3	2	1	1	1	2	2	1	2	1	2	2	2	2	116.135	391.98	25.85	139.955	3261.18	3331	0.1030388566431	0.0992764277373627	0.106926948768228
1	0.010316303	2	32	3	3	1	2	1	2	2	2	2	2	2	2	2	1	72.57	243.83	16.9	88.92	2578.355	2370	0.108765139803177	0.108444028549201	0.109087085552413
0	1.841466809	1	45	4	2	2	2	3	2	2	1	3	1	2	1	2	2	135.775	245.71	10.2	76.83	7382.615	3003.5	0.101346426853153	0.0965061509114632	0.106400877919013
0	1.592502159	1	32	1	3	3	2	2	2	2	1	2	1	2	2	2	2	144.365	76.16	6.2	99.355	5429.345	2160	0.102328227151053	0.0981098087328708	0.106706564782767
0	7.069681039	1	71	1	1	2	1	2	1	2	1	1	2	2	2	2	2	141.825	308.115	22.55	104.08	2384.935	2816	0.0825812654332666	0.0678398454838343	0.100181693148865
0	5.141643875	1	20	3	2	3	1	3	2	2	1	2	2	2	2	2	2	169.385	456.675	18.7	120.86	4129.515	3659	0.0891013540858029	0.0773557671832923	0.102432376270539
0	-3.288996709	1	39	5	3	3	2	1	2	2	2	2	2	2	2	2	1	52.44	250.55	12.7	146.345	2399.205	2511	0.1233331896114	0.112795128423501	0.13470630150996
0	-0.530618647	1	74	3	3	1	2	2	2	2	1	3	1	2	2	2	2	61.13	211.545	14.85	52.19	2222.54	1531	0.111045636337723	0.109293492422654	0.112822311835487
0	10.48313553	1	63	3	2	2	1	2	2	2	1	3	1	2	2	2	2	196.485	406.025	19.4	193.355	7954.815	4117	0.0720971636082624	0.0536053820925948	0.0963186805976918
1	0.07038492	2	56	3	2	1	2	1	2	2	1	3	2	2	2	2	2	110.51	137.615	12.95	79.87	3009.695	1681	0.10851443939497	0.108210961926159	0.108818664111932
1	-2.068010276	1	82	3	3	1	2	2	2	2	1	3	1	2	2	2	2	67.88	150.51	7.5	53.955	1513.575	1580.5	0.117755987284125	0.111241764131491	0.124598198531295
0	-4.648308239	2	38	4	3	1	2	2	2	2	1	3	2	2	2	2	2	42.56	213.76	10.85	57.6	1851.23	1512	0.129807938550594	0.114541542688236	0.146771804276849
0	-2.881722111	2	38	3	3	1	2	1	2	2	1	3	2	2	2	2	2	57.335	232.925	20.65	56.805	4162.59	1682.5	0.121448029790611	0.112275446453517	0.131259184375929
0	-1.496976054	2	29	1	1	1	2	1	2	2	1	1	2	2	2	2	2	75.77	261.65	13.65	59.52	1699.825	1869	0.115223507335743	0.110519446495238	0.120100753657594
0	-2.147494577	1	76	3	3	1	2	2	2	2	1	1	1	1	2	1	1	61.655	169.28	20.1	93.565	1436.815	1703.5	0.118112294452729	0.111342482289247	0.125235714938777
0	1.152862357	1	39	4	2	1	2	1	1	2	1	1	1	2	2	2	2	96.78	343.215	12.3	122.855	1646.735	2843.5	0.104082422953992	0.1009982391684	0.107249552737772
0	0.350132959	2	54	3	2	1	2	3	2	2	2	3	2	2	2	2	2	98.065	215.39	18.35	102.705	3218.365	2160.5	0.107353528815152	0.106439067082919	0.108274895070945
0	-2.461594345	1	57	3	2	1	1	1	2	2	1	2	2	2	2	2	2	79.44	484.055	8.1	142.04	2994.135	3493	0.119529477895747	0.111741009083052	0.127782716228386
0	-2.077264729	2	79	3	2	1	2	2	2	2	2	3	1	2	2	2	2	48.175	228.525	16	79.445	2349.67	1776.5	0.117797424551812	0.111253488289176	0.124672280138573
1	-5.836739464	2	44	4	2	2	2	2	2	2	2	2	2	2	2	2	2	32.505	179.655	4.9	33.945	1741.575	1141	0.135703605765865	0.116083746595711	0.158046591835565
0	-1.356973863	1	24	3	1	1	1	3	2	2	1	2	2	2	2	2	2	66.73	296.02	9.1	65.915	1879.895	2021.5	0.114609886211219	0.110342574453064	0.119020150825182
0	1.109388719	2	68	3	2	1	2	2	2	2	2	3	2	2	2	2	2	110.195	307.48	19.65	83.745	2844.65	2387.5	0.104257313141364	0.101287756033379	0.107303536915638
0	-3.414767628	2	55	3	3	2	1	2	2	2	1	1	2	2	2	2	2	73.63	94.95	10.45	50.695	3837.125	1129	0.123920413671359	0.112955938285701	0.135786274293083
0	-2.120903105	2	45	3	3	1	2	3	2	2	1	1	1	2	1	2	2	70.265	131.595	9	55.985	1913.095	1328.5	0.117992987973461	0.111308781409697	0.125022119499821
0	-3.128409179	2	65	1	3	2	2	2	2	2	2	3	2	2	1	2	2	51.07	157.915	13.05	50.1	2992.005	1265.5	0.122586887198743	0.112590027444473	0.133337997735566
0	-0.127984662	1	75	4	3	1	2	2	2	2	1	3	1	2	2	2	2	63.875	264.02	19.55	62.285	1807.55	1890	0.10934427127215	0.108739260898887	0.109952232562737
0	-3.770925945	2	59	3	1	1	2	2	1	2	2	2	1	2	1	1	2	62.405	193.735	8.8	65.705	2045.81	1610.5	0.125596359574925	0.113412171688837	0.138884476279918
0	0.066518236	2	31	4	2	1	1	3	2	2	2	3	1	2	2	2	2	75.56	196	11.95	72.105	2858.68	1739.5	0.108530562052465	0.10822898923789	0.108832872626649
0	0.175368065	1	39	3	3	2	2	1	2	2	1	3	2	2	2	2	2	62.025	512.935	13.95	79.615	3799.375	2963	0.108077496672284	0.107608414816695	0.108548374604121
0	4.71490764	1	35	3	3	1	2	3	2	2	1	3	1	2	1	2	2	120.285	263.76	16.75	121.53	3240.305	2603	0.0906060872774248	0.0796209733262253	0.102937283945142
0	-1.576682366	2	65	3	2	1	2	3	2	2	1	3	1	2	2	2	2	67.005	195.91	22.45	52.24	1692.545	1483.5	0.115574129951713	0.110620164820006	0.12071983767432
0	7.039381356	1	48	4	2	1	2	3	2	2	1	2	1	2	2	2	2	145.06	307.035	20.8	111.685	4972.74	3060.5	0.082680279140132	0.0679806445141635	0.10021667762324
0	2.684001775	1	63	3	3	1	2	2	2	2	1	1	1	2	2	2	2	119.87	270.555	19.35	89.14	2150.665	2345.5	0.0980853488297046	0.0912497823659094	0.105373595854305
0	11.42811493	2	81	3	2	1	1	2	2	2	2	3	1	2	2	2	2	42.25	238.02	14.5	64.035	1223.075	1665.5	0.0694197032538659	0.0501908648773149	0.0952764084997115
0	-3.41996319	1	46	3	3	2	2	2	2	2	1	3	2	2	1	2	2	70.705	215.005	9.85	56.23	2162.335	1823.5	0.123944723329552	0.112962584650298	0.135831045450328
0	-1.452969046	2	34	3	2	1	2	3	2	2	1	2	2	2	2	2	2	88.405	202.63	9.35	87.795	3404.7	2031.5	0.11503032010757	0.110463846547901	0.11976015245276
0	-4.091002787	1	50	3	3	2	1	2	2	2	1	2	1	1	2	2	2	84.21	134.105	10.65	59.38	4346.51	1402	0.127119051579431	0.113823272577029	0.141719546288581
0	-0.93812535	1	44	3	2	1	2	3	1	2	1	2	1	2	2	2	2	105.75	275.66	14.85	129.98	2576.525	2664.5	0.112791045581614	0.109813055804069	0.115839285499693
0	-2.990346575	2	28	3	3	1	2	2	2	2	1	2	2	2	2	2	2	52.36	298.21	12.35	50.45	2987.92	2099.5	0.121948377445279	0.112413894951955	0.132171114913642
0	-2.977167172	2	77	3	3	1	2	1	2	2	1	2	1	2	2	2	2	46.56	146.4	7.1	42.785	1386.405	1194.5	0.121887575686263	0.112397090994887	0.132060182330918
0	-0.822747739	2	41	3	3	2	1	3	2	2	1	3	2	1	2	2	2	82.645	191.76	13.95	37.365	3949.145	1427	0.112294457826444	0.109666764778176	0.114976981467492
1	-0.970106698	2	25	1	3	1	2	2	2	2	2	3	2	2	2	2	2	59.54	234.115	14.9	62.11	2587.985	1708.5	0.112929032122193	0.109853551404502	0.116079386495878
0	-0.784839355	1	32	4	2	1	2	3	2	2	1	3	2	2	2	2	2	67.145	234.57	8.35	66.8	2306.935	1798.5	0.112131715550399	0.109618610623288	0.114695013926581
0	0.189350356	2	41	3	3	1	1	2	2	2	1	1	2	2	2	2	2	77.415	222.07	22.45	101.53	3735.735	2546	0.108019418117434	0.107518420977379	0.108522465861336
0	7.928356185	2	59	3	3	2	2	1	2	2	1	3	2	2	2	2	2	47.575	245.77	30.1	44.61	3299.91	1559.5	0.0798198961521051	0.063960264090808	0.0991953462549672
0	1.066425	2	45	3	3	2	1	1	2	2	1	2	2	2	2	2	2	101.84	190.36	14.8	110.655	4962.75	2467	0.1044304052973	0.101574555194536	0.107356955158571
0	-2.23084497	1	79	1	1	2	2	3	2	2	1	1	1	2	2	2	2	57.345	215.29	23.7	63.565	1673.03	1648.5	0.118486935910689	0.111448154490651	0.125907276140656
1	0.091719653	2	48	4	3	2	2	2	2	2	1	1	1	2	2	2	2	79.04	222.115	10.65	85.455	1445.545	1960	0.108425518964854	0.108104526952139	0.108747347879412
0	4.532093359	1	46	3	3	1	2	1	2	2	1	3	1	2	2	2	2	108	288.42	20.15	70.68	8702.1	2188	0.0912577080435176	0.0806097819463253	0.103154334150023
0	-4.374676124	1	85	3	3	1	1	3	2	2	1	1	2	2	1	2	2	39.325	171.41	9.2	55.66	1017.43	1333.5	0.128481721877425	0.114188484693125	0.144272681957405
0	6.473338104	2	56	3	3	3	1	3	2	2	1	3	1	1	1	1	1	54.8	233.32	13.4	36.555	3254.87	1463.5	0.0845500108724975	0.0706611486501516	0.1008724968098
0	2.509757343	1	29	3	3	1	2	3	2	2	1	3	1	2	2	2	2	127.94	365.415	14.75	132.81	5145.875	3707	0.0987520360475462	0.0923154426907901	0.105585209583904
1	0.348859758	2	38	3	3	3	2	1	2	2	1	3	2	2	2	2	2	103.105	215.98	10.05	108.2	2380.47	2334.5	0.107358787717933	0.106447757666612	0.108276669984982
0	-2.844974616	1	74	3	2	1	2	3	2	2	1	3	1	2	2	1	2	56.63	151.755	17.25	46.345	1278.6	1221.5	0.121279164282556	0.112228634928101	0.130951901423782
0	3.397302306	1	76	3	2	1	2	2	2	2	1	1	1	1	2	1	2	102.93	336.565	29.7	113.44	5896.565	2805.5	0.095397737201236	0.0870014073658386	0.104511622739471
0	-3.838474764	2	27	2	2	3	1	2	2	2	2	3	2	2	2	2	2	34.485	170.705	12.55	57.165	3937.125	1319	0.125916401243807	0.113498844049426	0.139478773166275
1	-3.590242068	2	58	4	2	1	1	3	2	2	2	3	1	1	2	2	2	53.18	206.02	10.1	56.665	1637.82	1518.5	0.124743715806586	0.113180560175579	0.137305319588827
0	-2.209779948	1	54	3	2	2	2	3	2	2	1	3	1	2	2	2	2	105.09	210.05	12.3	86.545	2456.355	2034	0.118392156205402	0.111421442673025	0.125737259583183
0	-4.305917706	1	75	3	1	1	1	3	2	2	1	3	1	2	2	2	2	63.775	158.125	8.45	52.13	1884.85	1326.5	0.128150290613358	0.114099887474751	0.1436503254585
0	5.093689206	1	37	4	3	3	2	3	2	2	2	3	2	2	2	2	2	128.505	280.29	26.15	93.37	3254.71	2406	0.0892693150642587	0.077607350179142	0.102488993483245
0	2.372128303	1	29	2	3	1	1	3	2	2	1	3	2	2	2	2	2	102.795	278.465	16.8	68.44	3896.555	2139	0.0992814675648645	0.0931650090054225	0.105752654664225
0	2.541259943	1	53	3	3	2	2	2	2	2	1	2	2	2	2	2	2	106.455	406.54	21.3	91.04	3973.21	2821	0.0986312047921663	0.0921219563829357	0.105546919614779
0	3.053802751	1	66	1	1	1	1	3	2	2	1	3	2	1	2	2	2	109.57	261.075	16.65	115.825	2422.745	2559	0.0966836810136819	0.0890245487267086	0.104925861485735
0	-2.795913392	2	57	4	3	2	2	3	1	2	2	3	1	2	2	2	2	42.385	129.55	12.5	73.32	3050.165	1311	0.121054029467873	0.112166157199927	0.130542611927216
0	-0.863220802	1	34	1	2	2	2	2	2	2	2	3	2	2	2	2	2	67.4	220.825	10.7	68.08	2438.45	1758.5	0.112468437466988	0.109718122955161	0.115278767317863
1	-3.464997493	2	69	4	2	2	1	1	2	2	1	3	1	2	2	2	2	26.93	145.23	11.75	35.52	2174.87	986.5	0.12415560728258	0.113020205468803	0.136219640105268
1	4.189721812	1	26	4	1	3	1	3	2	2	2	3	1	1	2	2	2	138.9	275.97	30.7	159.515	2726.975	3032	0.0924894257575836	0.0824917418354162	0.103562024539872
1	-3.823722706	1	25	1	1	1	1	1	2	2	1	2	2	2	2	2	2	68.77	264.4	17.1	46.47	2190.33	1712	0.125846447459027	0.1134799116584	0.139348801195103
1	2.496153698	2	54	3	3	1	1	2	2	2	1	3	2	2	1	2	2	42.115	118.355	13.6	31.34	2428.96	896	0.0988042547524256	0.0923991072617279	0.105601748473772
0	-4.280620071	2	48	3	2	1	1	2	1	2	2	2	1	2	1	2	2	72.19	192.825	8.5	67.185	3232.715	1653.5	0.128028533885302	0.114067302807832	0.143421914254619
0	-0.139351345	1	46	3	3	1	2	2	2	2	1	2	2	2	2	2	2	107.005	155.245	11	65.225	3405.085	1704	0.109391988409135	0.108757537028341	0.110029684013675
1	-5.030973232	2	39	4	1	2	1	2	1	2	1	3	1	1	2	2	2	42.53	249.19	7.1	43.235	3388.02	1552.5	0.13168212076071	0.115036553029316	0.150327128724143
0	0.170282317	1	29	3	2	1	2	1	2	2	1	3	2	2	2	2	2	64.44	265.925	9.95	80.28	4943.505	2512	0.108098628221643	0.107640828066517	0.108558138553452
0	9.173956317	1	51	3	3	2	2	1	1	2	1	2	1	2	2	2	2	98.655	198.945	13.2	113.86	3783.895	2441.5	0.0759643229104932	0.0586980169404562	0.0977819957106703
1	1.700681815	1	48	1	3	1	2	1	2	2	1	3	2	2	2	2	2	132.34	328.105	16.6	130.925	2625.4	2988.5	0.101900591764518	0.0974101419308658	0.106573602179165
0	-3.315637085	2	43	3	3	1	2	3	2	2	2	3	2	2	2	2	2	30.345	145.135	6.6	26.235	2011.48	920	0.123457373341941	0.112829177645368	0.134934445992281
0	2.026673421	1	54	3	3	1	2	2	2	2	1	3	2	2	1	2	2	81.76	371.95	27.7	76.61	3769.505	2462.5	0.100621459652606	0.09532818931531	0.106174153537369
0	-0.562772924	1	44	3	3	3	2	2	2	2	1	3	1	2	2	2	2	73.23	100.31	2.6	89.91	4878.415	1836	0.111182497009511	0.109334927093586	0.113057324612529
0	-2.232538575	1	41	4	3	3	2	2	2	2	1	3	2	2	2	2	2	87.435	258.93	14.7	111.745	1740.485	2377.5	0.118494558951488	0.111450302253386	0.125920953928349
0	1.747318968	2	47	1	3	2	2	3	2	2	2	3	1	2	2	2	1	96.465	217.485	15.5	98.575	3536.1	2120	0.101716720996676	0.0971098606183538	0.106516346657527
0	0.344878431	2	65	3	2	1	2	3	2	2	1	1	2	2	1	2	2	85.355	314.25	17.05	114.62	2988.51	2583.5	0.107375233873403	0.106474927271177	0.10828223054715
0	0.316372353	1	47	3	2	2	2	3	2	2	1	3	1	2	2	2	1	85.065	299.515	15.6	59.965	5240.655	2095.5	0.107493051763563	0.106669142073307	0.108322553649175
0	0.039742409	1	66	1	1	1	1	2	2	2	1	2	1	1	2	2	2	109.02	272.67	18.65	63.695	3652.51	2250	0.108642264857533	0.108342298268102	0.108942960489846
1	-1.737465589	1	50	4	3	1	2	2	2	2	2	3	2	1	2	2	2	94.93	186.24	16	98.32	2470.165	1988	0.116284227595657	0.110823415954233	0.121977207624538
0	8.980351118	1	33	1	2	1	2	2	2	2	2	3	2	2	2	2	2	49.86	196.88	29.25	51.765	6417.34	1373	0.0765521529945239	0.0594885068375165	0.0980003202783116
0	2.879409788	1	40	3	1	1	1	1	2	2	1	3	1	2	2	2	2	113.345	450.91	37.95	103.805	2673.83	3179	0.0973424495571136	0.0900677979639448	0.105136775542416
0	0.890794614	2	54	3	3	1	2	3	2	2	1	3	2	2	2	2	2	83.72	233	18.3	106.715	3515.5	2188.5	0.105140608703605	0.102753843310049	0.107576166860713
0	-4.904932707	2	73	1	1	2	1	1	1	2	2	3	1	2	2	1	2	55.18	145.455	10.05	34	1165.255	1098.5	0.131062289316493	0.114873345187284	0.149148277498533
0	3.976358925	1	76	3	3	1	2	3	2	2	1	1	1	2	1	2	2	157.155	240.275	22.55	204.595	3973.74	3428.5	0.0932645674707539	0.0836846690620538	0.103816885001196
0	-4.538914124	2	81	3	3	2	2	2	2	2	2	3	1	2	2	2	2	41.655	149.395	11.7	42.81	3444.95	1130	0.129276344703811	0.114400304210255	0.145768390456806
0	0.277060613	2	45	1	3	2	1	1	2	2	1	2	2	2	2	2	2	60.895	332.605	16.9	76.465	3183.98	2230	0.107655715647046	0.106935668066484	0.10838002325143
0	-2.812333743	2	38	3	2	1	2	1	2	2	1	2	2	2	1	2	2	33.33	114.45	15.45	58.25	3439.97	1080.5	0.121129339870331	0.112187065408886	0.130679475182948
1	-2.724707597	1	28	4	1	1	2	1	2	2	2	2	2	2	2	2	2	65.645	274.42	6.15	108.44	2856.74	2331.5	0.12072791833435	0.112075519367648	0.129950534826676
0	-4.749270832	2	55	3	3	1	2	3	2	2	2	3	1	2	2	2	2	45.065	70.945	6.9	18.98	2162.38	622.5	0.130300209006472	0.114672002759964	0.147702981875673
0	-3.941184109	1	74	1	1	2	2	2	2	2	1	1	2	1	2	2	2	57.805	229.19	8.5	58.335	1266.35	1748.5	0.126404368996258	0.113630719300293	0.140386523384985
0	-2.104457617	1	25	1	1	3	2	1	2	2	2	3	2	2	2	2	2	67.295	274.89	20.95	61.225	1507.045	1892.5	0.117919255224391	0.111287941955916	0.124890179689178
0	-2.72412393	2	61	1	1	1	1	3	2	2	1	3	1	2	2	2	2	52.69	195.965	18.45	42.805	1288.35	1359	0.120725248371129	0.112074776614015	0.129945691166357
0	-3.908407385	2	43	3	2	3	2	1	2	2	1	2	2	2	2	2	2	47.565	124.705	8.15	63.33	2186.565	1669.5	0.12624847264541	0.113588623546193	0.140096301703027
1	-2.737387087	2	57	3	2	1	2	1	2	2	1	2	2	2	2	2	2	51.55	213.17	10.7	46.02	2590.53	1453.5	0.12078593278479	0.112091655615007	0.130055796000218
0	3.083756459	2	35	3	3	3	2	1	2	2	1	3	2	2	2	2	2	59.165	221.435	22.8	63.925	3699.655	1709	0.0965709319123259	0.0888464571176023	0.104889676198733
0	-3.869585143	2	21	4	1	3	1	3	2	2	2	3	2	2	2	2	2	33.295	100.34	3.45	41.23	1956.5	889	0.12606403481123	0.113538777459067	0.139753204240616
0	3.018889351	2	45	1	1	1	1	3	2	2	2	3	2	1	2	2	2	102.53	207.205	19.45	115.425	2564.62	2209.5	0.0968152471225117	0.0892325334773614	0.104968053527272
0	2.911820671	2	42	1	3	1	2	2	2	2	2	3	2	2	2	2	2	117.255	201.07	21.55	100.985	1595.24	2145	0.0972197158451402	0.0898730838854719	0.10509754612133
0	-0.651166487	1	81	3	2	1	2	3	2	2	2	1	1	2	2	2	2	56.71	268.235	14.65	79.405	2028.87	1977	0.111559491169058	0.109448267853474	0.113706239555401
0	1.028230724	2	61	3	3	1	2	2	2	2	1	1	2	2	2	2	2	70.89	96.1	9.25	73.26	2253.33	1406.5	0.104584493973805	0.1018300786614	0.107404504466432
0	-1.187281653	2	46	4	3	2	2	3	2	2	1	3	1	2	2	2	2	89.285	249.545	12.5	83.505	2106.94	2483.5	0.113869948386274	0.110128185713332	0.11772202441553
0	0.391234872	1	29	3	3	3	2	2	2	2	1	2	1	2	2	2	2	119.565	224.31	15.35	102.585	4093.35	2575	0.107183880028218	0.106158117493812	0.108218354088635
0	-2.171122517	2	32	1	3	1	1	3	2	2	1	3	2	2	2	2	2	48.245	170.9	6.7	25.965	3685.765	1171	0.118218392356173	0.111372432135188	0.125425771294761
0	-3.420031887	1	49	3	2	1	2	2	2	2	1	2	1	2	2	2	2	66.09	227.77	4.75	58.86	2929.575	2110	0.123945044785282	0.112962672531955	0.135831637509553
0	-6.020958836	2	29	3	3	1	1	1	2	2	1	2	2	2	2	2	2	37.645	158.695	2.8	58.06	1290.23	1287.5	0.13663743985787	0.116324106392486	0.159856334192121
0	2.373971594	2	40	3	3	1	2	1	2	2	1	3	2	2	2	2	2	89.375	186.01	22.5	54.315	1817.91	1728	0.0992743601903367	0.0931535847029032	0.105750410272594
0	-2.9924064	2	63	3	3	2	1	3	2	2	1	1	1	1	2	2	2	63.745	139.18	13.5	82.455	2954.665	1532	0.12195788258872	0.11241652141328	0.132188459899197
0	3.806409165	2	64	4	3	1	2	3	1	2	2	3	1	2	2	2	2	111.36	346.48	13.3	95.275	3146.52	2668.5	0.0938861610117852	0.0846460428020188	0.104020323054066
0	-4.27478492	2	30	3	3	2	1	3	1	2	1	3	2	2	2	2	2	39.1	225	10.2	28.955	2187.55	1290.5	0.12800046349807	0.114059787752014	0.14336927215527
0	0.996511044	1	42	4	3	1	2	1	2	2	1	3	2	2	2	2	2	97.36	309.425	13.4	91.63	2677.695	2546.5	0.104712613475957	0.10204268557301	0.107444040748294
0	-4.853083729	2	26	1	3	1	1	1	2	2	2	3	2	2	2	2	2	38.43	112.55	12.9	25.685	1777.3	820	0.130808030713454	0.114806253395854	0.148665568546048
0	6.209573327	1	42	4	3	1	2	2	2	2	2	3	2	2	2	2	2	56.515	219.465	23	55.54	2153.11	1510.5	0.0854343478744799	0.0719432299993356	0.101179561808102
0	-5.269733811	1	85	3	3	1	2	3	2	2	1	1	1	2	2	1	2	56.895	138.135	6.55	40.03	1745.47	1192	0.132863093171099	0.115346160947647	0.152581398447622
0	3.313137753	2	69	3	2	1	1	3	2	2	1	3	1	2	2	2	2	98.455	260.835	30.8	105.925	3575.825	2329.5	0.0957113986367353	0.0874932497989816	0.104612973689735
0	3.102426577	1	51	1	1	1	2	1	2	2	1	3	1	2	2	2	2	121.565	371.15	26.05	127.48	4317.11	3081	0.0965007148619017	0.0887356149325982	0.104867128049371
0	10.16014953	2	31	1	3	3	1	2	2	2	1	3	2	2	2	2	2	105.63	263.175	27.2	66.5	2309.565	2063	0.0730339758904736	0.0548217530331961	0.0966775945938761
0	-4.546287844	2	83	3	2	1	2	1	2	2	2	1	1	1	2	2	2	33.575	98.02	5.9	41.605	1105.41	883.5	0.129312118496188	0.114409820591562	0.145835845279125
0	0.685491894	2	24	2	1	3	1	1	2	2	2	3	2	2	2	2	2	116.55	231.965	16.35	54.335	1838.915	1884.5	0.105976161932358	0.104145644555033	0.107834980590198
0	0.632476353	1	67	1	2	1	2	3	2	2	1	3	2	2	1	2	2	75.815	236.205	14.6	90.24	3379.575	2045	0.106192869974403	0.104507118733752	0.107902536708557
0	-0.538136834	1	54	3	3	1	2	2	2	2	1	1	2	2	2	2	2	96.52	283.17	12.6	98.235	2424.115	2385.5	0.111077623401122	0.109303192354406	0.112877210031271
0	1.734481416	1	74	3	2	1	1	3	2	2	1	1	1	1	2	2	2	108.805	205.84	20.05	91.9	2855.195	2082.5	0.101767304887057	0.0971924362578826	0.106532103236892
0	1.12228242	2	35	3	3	1	1	1	2	2	2	3	2	2	2	2	2	87.045	240.46	17.7	91.98	3373.115	2111.5	0.104205416160596	0.101201816995599	0.10728751904337
0	3.811512075	1	28	3	3	3	2	1	2	2	1	1	2	2	1	2	2	101.53	358.37	25.8	104.29	4755.13	2783.5	0.0938674430312562	0.0846170314905268	0.104014209019186
0	4.709612001	1	57	3	3	1	2	3	2	2	1	3	2	2	2	2	2	162.765	210.935	25.85	112.765	3866.93	2470	0.0906249037817558	0.0796494602121292	0.102943565011756
0	2.895276599	1	25	3	3	1	1	2	2	2	2	3	1	2	2	2	2	97.14	284.57	21.8	125.5	2291.255	2627.5	0.0972823477953629	0.0899724280564581	0.105117568924468
0	-2.94344631	2	67	4	3	1	1	2	2	2	2	3	1	2	2	2	2	43.92	218.78	13.3	56.095	1679.88	1507	0.121732127090782	0.112354103901192	0.131776712285448
0	-2.072866996	2	81	1	2	1	1	2	2	2	1	1	1	1	2	2	2	50.425	164.07	14.85	64.625	1497.74	1539	0.117777731909682	0.111247916864315	0.124637071654803
0	11.96359137	1	65	3	1	2	2	3	2	2	1	2	1	2	2	1	2	113.365	403.855	33.25	85.675	4242.47	2774.5	0.0679437069854699	0.0483482342575876	0.0946909536322952
0	-1.434471827	1	64	3	3	1	2	2	2	2	1	1	1	2	2	2	2	75.805	318.005	11.25	67.67	2057.975	2148.5	0.114949202925336	0.110440477803624	0.119617245148083
0	-2.451143167	2	59	4	1	2	2	3	2	2	2	3	1	2	1	2	2	78.465	170.595	15.3	107.44	1331.165	1919	0.119482087618588	0.111727734910722	0.127697254743237
0	6.719738488	2	21	3	3	1	2	1	2	2	1	3	2	2	2	2	2	93.105	272.92	22.95	106.89	1316.34	2387.5	0.0837314269282632	0.0694825396766532	0.100586489697628
0	1.246257304	1	50	4	3	2	1	1	2	2	1	2	2	2	2	2	1	111.665	286.385	20.1	87.84	3542.1	2366.5	0.10370757502473	0.100378618692818	0.107133785404425
0	2.90116551	1	24	3	3	3	2	1	2	2	1	3	2	2	1	2	2	141.65	337.585	22.95	155.535	2343.65	3276	0.0972600496499985	0.0899370549159558	0.10511044132397
0	1.265733995	1	65	4	3	1	2	1	2	2	1	2	2	1	2	2	2	90.89	411.645	17.25	133.805	2809.68	3176.5	0.103629553384711	0.100249808920883	0.107109675838955
0	-0.971105481	2	48	3	3	1	2	1	2	2	1	3	2	2	2	2	2	58.17	275.705	17.65	47.34	3931.115	1926	0.112933343831946	0.109854815787879	0.116086892375063
0	3.259898908	2	20	4	3	3	1	3	2	2	2	3	2	2	2	2	2	122.025	352.425	14.65	103.08	3279.155	2814.5	0.0959102829661392	0.0878056609339635	0.10467713282773
0	-2.406060623	1	82	3	3	2	2	2	2	2	1	1	1	2	1	1	2	52.38	211.225	9.65	71.745	3348.84	1674	0.119277849670355	0.111670486151107	0.127329169970855
0	15.45955171	1	20	3	3	3	2	2	2	2	1	2	2	2	1	2	2	204.415	203.735	15.8	169.32	4929.935	3177.5	0.0590028778627579	0.0378066371785786	0.0909593619192859
1	-2.965532547	2	46	3	3	1	1	3	1	2	2	3	1	1	2	1	2	58.19	167.14	10.8	46	3203.67	1291.5	0.121833922316527	0.112382258036987	0.131962318497486
0	2.038542784	2	23	1	1	1	1	3	2	2	1	3	1	2	2	2	2	96.485	283.8	24.9	53.425	2170.39	1958	0.100575155201784	0.0952531323900222	0.106159641847122
0	7.08890776	1	21	4	2	3	1	1	2	2	1	3	2	2	1	2	2	197.135	418.735	14.15	174	2473.145	4023.5	0.0825184922103096	0.0677506411943067	0.100159500044759
0	3.340404116	1	46	3	2	1	2	3	2	2	1	3	2	2	2	2	2	131.25	411.335	20.25	84.855	6072.715	3118	0.095609682505901	0.0873336362156511	0.10458012916579
0	0.921720825	1	81	3	3	1	2	2	2	2	1	1	1	2	2	1	2	69.38	254.98	13.95	97.735	4393.375	2147.5	0.105015244879475	0.102545396613783	0.107537452396907
0	-0.831743459	2	76	3	2	1	2	3	2	2	1	1	2	2	2	2	2	83.84	329.165	24.85	69.15	3461.98	2203	0.11233310702405	0.109678184344474	0.115043991783761
0	-5.052254054	2	85	4	1	2	2	2	2	2	2	3	1	2	1	2	2	42.185	158.735	8.8	37.815	1433.825	1134	0.131787018795035	0.115064125070838	0.150526927286846
0	-1.260733568	2	30	3	3	1	2	2	2	2	1	3	1	2	2	2	2	86.265	196.98	15.15	79.255	2915.67	1831.5	0.114189721410305	0.110220992931947	0.118282355320766
0	-1.513367323	1	24	1	2	1	1	3	2	2	1	2	2	2	2	2	2	87.23	345.655	18.05	81.865	1886.235	2521.5	0.115295535769437	0.110540157090329	0.120227836161701
0	-2.210293785	2	50	1	1	1	1	3	2	2	2	3	1	2	2	2	2	61.375	267.895	20.9	59.285	2638.95	1828	0.118394467375344	0.111422094207634	0.125741404413583
0	6.145044112	1	20	3	3	3	1	1	2	2	2	3	2	2	2	2	2	172.68	396.33	15.45	153.445	3221.335	3666.5	0.0856519747603453	0.0722601326954124	0.101254826589904
0	0.395935836	2	22	1	2	1	1	2	2	2	2	3	2	2	2	2	2	86.515	231.475	9.15	81.075	1745.515	1978.5	0.10716449166929	0.10612594674377	0.108211969412325
0	-1.755950707	2	54	4	3	2	1	2	2	2	2	3	1	2	2	2	2	68.68	351.87	16.45	106.8	2075.575	2588.5	0.116366109413401	0.110846792280098	0.122122500432973
0	3.411285983	2	20	1	3	3	1	2	2	2	1	3	2	2	2	2	2	49.99	245.785	13.4	35.325	1149.355	1468.5	0.0953457124864462	0.0869199313321141	0.104494792768007
0	-3.964106126	1	48	3	2	1	2	2	2	2	1	1	2	2	2	2	2	56.825	234.72	11.65	83.365	2522.31	1856	0.126513491120093	0.113660164924171	0.140589787300675
0	-0.996608451	1	36	3	3	3	1	3	2	2	1	3	1	2	2	2	2	98.445	231.315	12.5	122.735	3767.21	2402.5	0.113043487800619	0.109887094973885	0.11627870095349
0	0.653157016	2	70	1	3	2	1	3	2	2	1	1	2	2	2	2	1	83.07	531.265	33.5	94.66	3294.785	3349	0.106108288931898	0.104366023179715	0.107876136527591
0	-4.26143987	2	67	3	3	1	2	3	2	2	2	3	1	2	2	2	2	61.37	148.68	11.05	49.76	2419.255	1276.5	0.127936285973301	0.1140426020409	0.143248940000602
0	1.118868376	2	81	3	3	1	2	1	1	2	1	1	1	2	2	2	2	86.44	220.865	20.75	54.415	2390.56	1851	0.104219155436506	0.101224566349344	0.107291759740166
0	4.466889583	1	20	4	2	1	1	3	1	2	1	2	2	2	1	2	2	109.785	406.455	19.4	149.76	1799.235	3396.5	0.0914911400040657	0.0809651554481965	0.103231856963546
0	-2.872397542	2	62	3	3	1	2	2	2	2	1	1	1	2	2	2	2	53.14	158.155	11.85	54.805	1444.175	1300	0.121405161466848	0.112263566955329	0.131181153813881
0	-1.672316237	1	35	3	2	1	2	2	2	2	1	1	2	2	2	2	2	84.06	432.955	11.65	135.41	3555.63	3246	0.115996040510871	0.110741043125267	0.121466341887799
0	5.095294924	2	39	1	3	1	2	1	2	2	1	3	1	2	2	2	2	150.02	399.71	22.95	94.55	4827.36	2990.5	0.08926368641438	0.0775989140591054	0.10248709720748
0	0.233718976	1	41	2	3	2	2	3	2	2	1	3	1	2	2	2	2	125.28	399.085	18.3	95.075	2125.185	2956	0.107835303674144	0.107226542387741	0.108447101278793
0	1.12985396	1	37	3	3	1	1	1	2	2	1	2	1	2	2	2	2	140.715	370.02	11.3	157.725	3045.39	3439	0.104174951376761	0.101151379545346	0.10727811564808
0	-3.198265806	1	70	1	1	1	2	1	2	2	1	3	1	2	2	2	2	57.045	183.715	14.85	50.745	1795.58	1421.5	0.122911054616277	0.112679216833382	0.133931756347686
0	0.026972956	1	44	3	3	1	1	1	2	2	2	3	1	2	2	2	2	87.44	190.885	6.15	84.025	2649.31	1870.5	0.108695571522796	0.10838922413438	0.109002678907175
0	5.563333165	1	81	3	2	1	1	2	2	2	1	1	1	2	1	1	2	121.105	444.535	24.25	184.58	3163.735	3870.5	0.0876366611945124	0.0751754080809036	0.101935846116484
0	-3.222294392	1	65	3	1	2	1	3	2	2	1	2	1	2	2	2	2	74.265	188.69	7.55	98.57	4111.81	2499.5	0.12302272891487	0.112709906283534	0.134136511718527
0	-1.109462155	1	69	5	3	1	2	1	2	2	1	1	1	2	2	1	2	53.88	173.21	18.3	56.975	1820.155	1495.5	0.113532011686615	0.110029829642429	0.117130994915323
0	1.38350156	1	55	3	3	1	2	2	2	2	1	1	1	2	2	2	2	111.165	248.365	8	94.055	3322.855	2547	0.103158886420333	0.0994739544559993	0.106964109655885
1	-4.652161225	2	22	3	1	1	1	1	2	2	2	1	2	2	2	2	2	60.785	280.18	5.5	57.94	1963.955	1872	0.129826695754454	0.114546519478736	0.146807250383085
0	3.359068965	1	82	3	1	1	2	2	2	2	2	1	1	2	2	1	2	89.135	449.18	29.85	132.64	3450.075	3276.5	0.0955401097291333	0.0872245261592627	0.104557651588372
0	2.244994151	2	62	3	3	1	2	1	2	2	1	3	2	2	2	2	2	67.8	211.72	20.8	71.325	2366.915	1791	0.0997727619472179	0.0939559747924537	0.105907570761189
0	1.54049678	1	25	3	2	3	1	3	2	2	1	3	2	2	2	2	2	63.625	244.985	11.5	32.905	1808.71	1494.5	0.102534367037358	0.0984477199590395	0.106770563819355
0	11.09524336	1	47	3	3	1	2	1	2	2	2	3	2	2	2	2	2	136.265	503.635	35.65	157.775	5051.455	3849	0.0703521626962275	0.0513695370066409	0.0956422249684597
0	-3.986209092	1	44	3	2	1	2	2	2	2	1	2	2	2	2	2	2	54.495	165.51	7.9	82.67	5968.88	1860	0.126618790387874	0.113688563427586	0.140786022807617
1	-2.218926991	1	69	4	2	2	2	1	2	2	2	2	1	2	2	2	2	77.62	457.78	16.5	94.04	1862.325	2947	0.118433304226259	0.111433041262388	0.125811061265286
0	0.213358479	1	39	4	3	1	2	3	2	2	1	3	2	2	1	2	2	83.265	307.215	10.9	111.255	4701.335	2542.5	0.107919758635488	0.107361463534365	0.108480604129676
0	7.034316552	1	35	5	3	1	1	3	2	2	1	3	1	1	1	2	1	180.36	340.84	31	183.02	3193.73	3734.5	0.0826968405340263	0.0680042064165584	0.100222526719333
0	2.740989775	1	73	3	2	3	2	3	2	2	2	1	1	1	2	1	2	92.36	215.485	19.45	87.6	2221.355	1984.5	0.0978681733908278	0.0909036459202581	0.105304476712243
0	1.087522243	1	43	3	3	1	2	2	2	2	1	3	2	2	1	2	2	126.56	316.59	22.55	123.06	2911.515	3080	0.104345377277776	0.101433639115744	0.107330715525175
0	-1.741240296	1	85	3	3	1	2	2	2	2	1	1	2	2	2	2	2	51.705	152.41	13.7	25.695	2112.045	1005.5	0.116300943998035	0.110828189297193	0.122006864467948
0	1.906558302	1	51	3	2	1	2	3	2	2	1	3	2	2	1	2	2	113.6	347.905	14.45	99.025	4379.895	2721	0.101091110668339	0.0960906958207188	0.106321132229293
0	-0.652991068	2	27	1	3	1	1	3	2	2	2	3	2	2	2	2	2	85.84	315.025	21.5	50.595	3521.06	2017	0.111567284638314	0.109450600288632	0.113719676687272
0	-3.567581796	1	61	4	2	1	2	2	2	2	2	1	2	2	2	2	2	77.585	203.36	12.75	68.775	1036.7	1743	0.124637133586696	0.113151535920388	0.137108348003546
0	-1.643055361	1	77	3	1	1	2	2	2	2	1	1	1	2	2	2	2	80.8	176.055	10.3	51.235	2795.83	1466.5	0.115866807607631	0.110704053775232	0.121237505857045
0	2.99376602	1	29	3	3	2	2	3	2	2	1	3	2	2	1	2	2	85.29	188.215	20.2	50.045	4605.58	1517.5	0.0969100195185711	0.0893824672753753	0.104998424660345
0	-0.273776804	2	78	3	3	2	1	1	2	2	1	1	1	2	1	2	1	78.08	336.66	22.95	120.75	3987.23	2686	0.109957683765439	0.108953841844733	0.110969622704427
0	4.694751849	1	26	3	3	1	2	1	2	2	1	2	2	2	2	2	2	109.695	285.145	20.45	119.425	3485.695	2637	0.0906777238212781	0.0797294472332338	0.102961192389862
0	-2.618053999	1	54	3	2	2	2	2	2	2	1	3	1	2	2	2	2	82.93	250.23	15.35	64.19	3979.16	2357.5	0.120240881600383	0.111939848335371	0.129068022353827
0	-0.640653071	2	69	3	2	1	2	3	2	2	1	3	1	1	2	2	2	58.86	132.84	10.8	46.69	2121.74	1169.5	0.111514593672353	0.109434823233298	0.113628846312657
0	4.312009688	1	64	2	2	1	2	3	2	2	1	2	1	2	2	2	2	79.495	160.49	8.95	58.045	1648.145	1496.5	0.0920477741508764	0.0818150058886208	0.103416226378454
0	-3.818224763	2	50	3	1	2	2	1	2	2	2	2	2	2	1	2	2	37.9	283.19	12	68.73	1868.965	1833	0.125820384904367	0.113472856308503	0.13930038810258
0	-5.277777444	2	52	3	2	1	2	3	2	2	1	2	1	2	1	2	2	36.68	147.305	8.1	31.005	1999.355	1179.5	0.132903034788444	0.115356601430375	0.152657826405702
0	-3.371341211	2	81	3	1	2	1	2	2	2	2	1	1	1	2	2	2	31.205	165.545	8.3	69.565	1279.09	1385.5	0.123717384797597	0.112900395951886	0.135412550492066
0	10.10270483	2	26	1	3	3	2	1	2	2	1	3	2	2	2	2	2	170.055	302.965	11.6	72.58	3415.02	2521	0.073201765175078	0.0550407892792156	0.0967415726692764
0	0.279495792	1	78	3	2	1	1	1	2	2	1	1	2	2	1	2	2	54.35	337.2	7.55	63.735	3108.53	2107	0.1076456331319	0.106919217160824	0.108376385513
0	-5.165940064	2	45	1	1	1	1	1	2	2	1	1	2	2	2	2	2	42.505	180.565	14.6	111.885	1185.81	1870.5	0.132348604129669	0.115211497550646	0.151598015211229
0	-3.973300514	2	46	4	1	2	2	3	2	2	2	1	1	1	2	2	2	52.445	63.725	4.25	38.18	1423	815	0.126557284389682	0.113671977528438	0.140671389322581
0	7.044933087	1	47	1	2	1	2	1	2	2	1	1	2	2	2	2	2	128.035	358.09	25.6	134.475	3819.3	3214	0.0826621290202407	0.0679548260633446	0.100210266592531
0	-1.645274474	2	32	4	3	1	1	3	2	2	1	3	2	2	1	2	2	66.115	180.8	8.5	90.07	1720.46	1763.5	0.115876604103562	0.110706858860576	0.121254847247704
0	-3.4301473	1	46	4	3	1	2	2	1	2	1	2	2	2	2	2	2	86.405	210.765	8.95	58.33	3185.015	2134	0.123992385929335	0.112975613333395	0.135918840252801
0	-0.856587281	2	58	3	2	1	2	3	2	2	1	3	1	2	2	2	2	89.765	195.065	11.4	34.08	2808.925	1446.5	0.112439906185218	0.109709708785435	0.115229252570993
1	-0.611744607	2	50	4	1	2	2	1	2	2	2	2	2	2	2	2	2	57.49	214.405	4.25	50.06	1482.77	1523	0.111391221382424	0.109397808888299	0.113416331511484
0	-1.254201222	1	78	3	3	1	2	2	2	2	1	1	1	2	2	2	2	58.535	259.125	21.05	58.18	2127.12	1778	0.114161251206467	0.110212739986888	0.118232425986565
0	-2.942353616	1	33	1	3	3	2	2	2	2	1	3	2	2	2	2	2	53.155	213.695	11.3	64.015	3085.39	1827.5	0.121727092780656	0.112352711125019	0.131767535408272
0	-0.62274643	2	26	5	3	3	1	3	2	2	1	3	2	2	2	2	2	70.095	237.805	11.6	79.835	4871.2	1884.5	0.111438159695016	0.10941190393078	0.113497158492533
0	-1.92739898	1	60	1	1	1	1	1	2	2	1	2	2	2	2	2	2	84.245	248.09	17.85	63.56	2702.035	1886.5	0.117127947208497	0.111063708600117	0.123477308440112
0	10.24801616	2	53	3	3	1	1	1	2	2	1	3	2	2	2	2	2	96.515	221.145	27.8	100.615	3129.33	2119.5	0.0727780143245478	0.0544883017578578	0.0965798184732826
0	-1.042878519	1	44	4	3	1	2	1	2	2	2	3	2	2	2	2	2	71.355	308.09	23.6	97.39	1397.18	2354.5	0.11324356097155	0.109945634458595	0.116627449522983
0	2.227524213	1	81	3	1	2	2	1	1	2	2	3	1	2	2	1	1	81.6	293.475	17.9	89.915	2185.165	2283.5	0.0998404404278495	0.0940651296909382	0.105928876579213
0	-0.46384062	1	65	1	1	1	1	2	2	2	1	3	1	2	2	2	2	52	176.36	16.45	40.29	1261.235	1261	0.110761873171049	0.109206954741014	0.112336139004339
0	4.132558167	1	51	3	2	1	2	2	2	2	1	3	2	2	1	2	2	168.905	447.065	27	199.94	7816.16	4153	0.0926965296387159	0.082809824275782	0.10363024656018
0	-4.528647416	2	81	3	2	2	2	1	2	2	1	1	1	1	1	2	2	54.425	132.75	8.65	84.87	1439.375	1488	0.129226549540202	0.114387055112047	0.145674513946406
0	-0.288678079	1	48	3	3	1	2	1	2	2	1	2	2	2	2	2	2	126.185	218.36	10	97.425	3412.585	2547.5	0.110020548850058	0.108974301285561	0.111075589097644
0	-3.790715824	1	48	1	1	1	2	3	2	2	1	3	2	1	2	2	2	67.765	139.035	11.55	46.425	2335.96	1537.5	0.125690050419277	0.113437559462287	0.13905836651768
0	1.010508208	1	29	4	2	1	1	3	2	2	1	3	1	2	2	2	2	82.205	234.06	15.35	94.655	5457.18	2103	0.10465606033258	0.101948822584502	0.107426588767645
0	-0.305541924	1	35	2	3	2	2	3	2	2	1	3	2	2	2	2	2	104.21	312.42	22.4	91.265	5317.64	2483	0.110091731386627	0.108997275921411	0.111195804936534
0	-0.808177347	1	38	3	3	1	2	3	2	2	2	3	2	2	2	2	2	79.55	138.365	6.9	104.275	3368.95	1795	0.11223188219469	0.109648262591985	0.114868525027107
0	-2.662702086	2	44	3	2	1	2	1	2	2	1	2	1	2	2	2	2	45.36	120.98	6.25	48.9	3621.515	1158	0.120444561378895	0.111996631093302	0.129436837303003
0	2.728855382	1	57	3	3	2	2	3	2	2	1	3	2	2	1	2	2	107.415	315.145	17.2	95.765	3190.395	2506	0.0979143804515305	0.0909772496977931	0.105319190449712
0	-1.625613495	1	83	3	1	1	1	3	2	2	2	1	2	2	1	2	2	67.155	334.665	15.55	90.455	2624.58	2387	0.11578983380799	0.110682007070845	0.12110128126087
0	-0.820914114	1	61	3	2	1	2	2	2	2	1	1	1	2	2	1	2	76.655	258.67	18.7	48.205	2487.47	1782.5	0.112286581264316	0.109664436759385	0.114963327191599
0	0.09507001	1	26	3	1	1	1	1	2	2	1	2	2	2	2	2	2	99.685	612.675	18.05	89.56	3905.455	3681	0.10841156088898	0.108086820707965	0.108737157784491
0	-1.616349171	2	49	3	3	1	1	1	1	2	2	3	2	2	1	2	2	72.735	281.905	16.4	81.155	1325.47	2123	0.11574896691089	0.110670297436217	0.121028979724297
1	-2.193418128	2	75	3	1	2	2	3	2	2	1	3	1	2	2	2	2	61.22	137.475	11.85	32.415	1884.695	1109.5	0.118318583375327	0.111400697374475	0.12560533996246
0	5.388616705	1	28	4	3	1	2	3	2	2	2	3	2	2	2	2	2	155.555	500.27	30.45	178.605	3937.375	4188.5	0.0882408535474742	0.0760718615969051	0.10214128037469
0	1.565410803	1	51	3	3	2	2	2	2	2	1	3	2	2	2	2	1	54.945	377.345	18.6	52.225	4932.715	2191	0.102435566788605	0.0982857117413879	0.106739897351877
0	-0.230383231	1	81	3	2	1	1	2	2	2	2	2	2	2	2	1	2	71.865	260.56	17.65	78.475	2085.135	2004.5	0.109774794627607	0.108893208739588	0.110662631386758
1	-3.899290319	2	21	3	3	3	2	1	2	2	1	2	2	2	2	2	2	47.515	271.88	8.05	52.96	2470.425	1811.5	0.126205138286707	0.113576916258771	0.140015664523161
0	-0.311413663	2	67	1	2	1	2	3	2	2	2	3	2	1	2	2	2	72.905	193.65	17.2	72.41	2284	1697.5	0.110116525510139	0.109005234994069	0.111237731010017
0	-0.930411403	2	40	3	1	1	1	3	1	2	2	2	2	1	1	2	2	90.79	177.855	7.15	74.75	2660.94	1739.5	0.112757785019829	0.109803285224452	0.11578144251122
0	1.767410846	2	42	3	3	1	1	3	2	2	1	3	2	2	1	2	2	93.68	416.69	19.1	101.705	3186.925	2898.5	0.10163759734429	0.0969807462944425	0.10649169201677
0	-0.9291235	1	34	1	1	1	1	3	2	2	1	3	1	2	2	2	2	102.515	279.885	10.75	89.41	1915.305	2324	0.112752232744552	0.109801653830564	0.115771787823259
0	-2.620426795	1	44	3	2	1	2	2	2	2	1	3	2	2	2	2	2	56.02	283.31	15.5	65.255	4021.135	1927	0.120251698545927	0.11194286555915	0.129087600048519
0	4.326536158	1	26	3	2	3	2	1	2	2	1	3	2	2	2	2	2	176.025	410.965	14.5	76.13	4370.12	3042	0.0919954370917263	0.0817349533402375	0.103398920410962
0	5.34642775	1	41	2	3	1	2	2	2	2	1	3	2	2	2	2	2	117.915	376.765	19.7	106.99	2086.28	2927	0.0883873129547139	0.0762897924761197	0.102190948446759
0	5.485978232	2	50	3	3	1	2	3	2	2	2	3	1	2	2	2	2	136.01	215.37	21.65	129.955	3408.085	2546	0.0879037006708302	0.0755711073188665	0.102026750462466
0	-1.688064636	2	64	4	2	2	2	3	2	2	2	3	1	2	1	2	2	84.475	224.495	15.05	88.2	1561.535	2015.5	0.116065646358286	0.110760952828068	0.121589659918426
0	2.105378535	1	34	4	3	3	2	2	2	2	1	3	1	2	2	2	2	59.78	409.59	24.75	122.665	1946.73	2894.5	0.100314768875895	0.0948314673313725	0.106077967485389
0	7.147495195	2	85	3	1	2	1	3	2	2	1	1	2	2	2	2	2	42.73	192.605	14.75	39.475	2390.335	1353.5	0.0823274787576305	0.0674794879447579	0.100091903926794
0	1.36888955	1	25	1	1	1	1	3	2	2	1	3	2	2	2	2	2	76.39	338.055	18.7	62.775	3027.55	2222	0.103217182125941	0.0995699377370741	0.1069821518481
0	18.08669512	1	31	3	3	1	1	1	2	2	1	1	1	2	2	2	2	210.08	495.225	31.3	147.995	4435.915	4119.5	0.0530232543429342	0.0313719962382425	0.0882555683198899
0	2.098128269	2	25	5	3	3	1	1	2	2	1	3	2	2	2	2	2	65.505	270.9	13.25	81.97	1825.68	2067.5	0.10034298642863	0.0948771289362478	0.106086824149705
0	-4.357843994	2	55	4	3	2	2	3	2	2	1	2	1	2	2	2	2	64.05	156.165	9.1	51.71	2038.38	1335	0.128400519679144	0.114166791570922	0.144120120203632
0	-4.255501444	2	34	2	1	1	1	2	2	2	1	3	2	2	2	2	2	55.09	234.12	12.75	42.61	1548.32	1529.5	0.127907736386965	0.114034955136465	0.143195420508941
0	-0.404953068	2	75	1	2	2	1	3	2	2	2	3	1	1	2	1	2	58.785	122.565	9.25	54.44	2113.06	1213	0.110512164212127	0.109129903765897	0.111909733310944
0	2.493087618	1	34	1	1	3	2	1	2	2	1	2	2	2	2	2	2	86.81	420.4	38.4	96.575	2629.79	2836	0.0988160275356504	0.0924179734850395	0.105605476476105
0	6.598330433	1	38	3	3	2	2	2	2	2	1	3	2	2	2	2	2	141.465	333.19	17.15	156.21	8106.945	3521	0.0841338588684097	0.0700609852064865	0.100727311404979
0	0.585254833	1	35	5	1	1	1	3	2	2	1	2	2	2	1	2	2	38.455	198.8	14.25	39.11	2166.76	1264.5	0.106386220640875	0.104829682198239	0.107963083535115
0	-1.200846357	1	41	4	3	1	2	2	2	2	1	2	1	1	2	2	2	69.24	275.985	18.4	78.305	2394.405	2043	0.11392894360179	0.110145326470483	0.117825322797367
0	-3.166205264	2	69	4	1	2	2	3	2	2	1	1	1	2	2	2	2	75.22	240.815	18.6	50.855	1634.305	1675.5	0.122762187199845	0.112638277677463	0.133658972893975
0	-4.037218522	1	45	3	2	1	2	3	2	2	1	3	1	2	1	2	2	73.595	319.525	7.25	60.065	2310.23	2077	0.126862087127637	0.113754120627633	0.141239776986348
0	0.575445941	1	30	4	3	1	2	2	2	2	1	2	1	2	2	2	2	89.855	294.06	17.7	87.335	1908.63	2494	0.106426422211818	0.104896747426292	0.107975712894067
0	-1.73978111	1	57	3	3	1	2	2	2	2	1	3	2	2	2	2	2	89.895	186.095	11.3	97.045	2054.415	1977	0.116294481701863	0.110826344059442	0.121995399292601
0	-2.574492098	2	31	5	3	1	1	3	1	2	1	3	1	1	2	2	2	76.73	216.215	12.7	48.445	2081.135	1610.5	0.120042443905878	0.111884464633471	0.128709051150828
0	-1.954883211	1	56	3	3	3	1	2	2	2	1	1	1	1	2	1	2	71.235	204.23	17.15	66.97	5269.545	1676.5	0.117250476411266	0.111098500245262	0.123695707763852
0	-0.748660415	2	29	4	3	3	1	1	2	2	2	3	2	2	2	2	2	71.1	282.1	8.55	60.275	2392.095	1937	0.111976589534258	0.109572599409128	0.114426544639722
0	-2.273942456	2	49	1	3	3	2	3	2	2	1	1	2	2	2	2	2	65.945	178.27	16.25	38.365	4243.495	1387.5	0.11868105309986	0.111502816545628	0.126255737624037
0	-4.022588344	1	63	3	2	1	2	1	2	2	1	1	1	2	2	1	2	60.895	161.8	11.85	50.055	1139.61	1439	0.12679226556375	0.11373531526316	0.141109508633912
0	-0.375960873	1	60	3	1	1	2	3	1	2	2	2	1	2	2	2	2	85.04	221.95	13.5	88.975	2594.74	2010	0.110389405084526	0.109091622360392	0.111700690886216
0	-6.056505441	2	74	1	1	3	1	2	2	2	2	1	1	2	2	2	2	21.46	100.48	7	15.325	1470.245	614	0.13681825192437	0.116370527126904	0.160207474328259
0	-0.1893559	2	26	4	1	3	1	1	1	2	1	2	1	2	2	2	2	63.045	227.595	7	66.62	4195.91	2025.5	0.109602122534381	0.108833912666448	0.110375083256157
0	1.347181365	2	70	3	3	2	1	3	2	2	1	1	1	2	1	2	2	80.38	252.7	23.3	107.515	2713.37	2228.5	0.103303842028911	0.0997126814125405	0.107008965608916
0	-4.937012555	2	37	3	3	2	2	2	2	2	1	1	2	2	2	2	2	52.465	86.84	11.8	44.145	1908.065	938	0.131219813488556	0.114914869630518	0.149447588839624
0	3.55027697	1	25	3	2	1	1	1	2	2	1	1	2	2	2	2	2	118.39	473.36	11.55	134.4	2577.55	3550	0.09482999059209	0.0861138356405925	0.10432765293802
0	-2.567630845	1	20	3	2	1	1	1	2	2	1	3	2	2	2	2	2	80.63	136.415	5.85	39.435	3704.575	1325.5	0.120011214638525	0.111875742960532	0.128652589471176
0	-2.604566043	1	29	2	3	1	1	1	2	2	2	3	2	2	2	2	2	71.205	327.965	14.45	89.415	2205.77	2386	0.12017940957619	0.111922698167463	0.128956783125329
0	-5.031777893	1	49	3	2	2	1	1	1	2	1	2	2	2	2	2	2	51.04	126.71	4.8	57.24	3888.05	1910	0.131686085830038	0.115037595487801	0.15033467942029
0	7.582956455	1	35	5	2	1	1	3	2	2	1	2	1	2	2	2	2	81.985	607.085	13.05	95.115	4536.26	3688.5	0.0809203403564313	0.0654953802683714	0.0995909196510173
0	-1.563752435	2	44	3	3	1	2	1	2	2	1	1	2	2	2	2	2	95.285	266.915	7.75	83	4641.575	2430	0.11551718911634	0.110603824802477	0.120619219102845
0	-5.972689849	2	65	2	1	1	2	2	2	2	2	3	1	2	2	2	2	30.995	59	6.3	21.505	1862.22	549.5	0.13639223588373	0.11626109285964	0.159380521951923
0	-3.256004392	2	85	3	3	2	2	1	2	2	1	3	1	1	2	1	2	33.275	186.23	11.95	39.61	1906.995	1198	0.123179545325844	0.112752970388875	0.134424214934398
0	0.173456725	2	47	4	3	1	2	3	2	2	1	3	2	2	2	2	2	88.32	318.805	14.35	62.71	3813.4	2416	0.108085437966847	0.107620618125999	0.108552021182879
0	-0.03415208	2	42	3	3	1	2	2	2	2	1	3	2	2	1	2	2	88.705	212.285	15.3	92.22	2142.44	2026	0.108951057179207	0.108562049091717	0.109341288216248
0	7.136272653	1	60	3	3	1	2	2	2	2	1	3	2	2	2	2	2	86.605	223.445	18.75	66.475	2227.975	1822	0.0823640365015923	0.0675313499884508	0.100104848551011
0	0.194659883	1	45	3	2	1	2	3	2	2	2	1	2	2	2	2	2	75.545	226.125	15.9	60.01	2248.195	1741.5	0.107997370959564	0.107483948652095	0.108512947574082
0	3.335610086	1	34	3	3	1	2	1	2	2	1	3	2	2	2	2	2	96.765	318.195	22.15	68.59	5033.58	2256.5	0.0956275594476391	0.0873616807793	0.104585903239499
0	-2.07743258	2	70	1	3	2	1	2	2	2	1	3	2	2	1	2	2	46.565	191.095	11.35	45.545	2565.79	1343	0.11779817622966	0.111253700940208	0.12467362413369
0	-3.717252746	2	25	4	3	3	1	3	1	2	2	3	2	2	2	2	2	53.91	278.145	9.1	61.845	1389.715	1871.5	0.125342556742874	0.113343335960478	0.138413783506581
0	9.270287744	1	62	3	3	1	2	3	2	2	1	3	2	1	2	2	2	116.625	402.005	54.85	152.215	4218.495	3763.5	0.075673387492842	0.0583083649801586	0.0976735502337842
0	0.627575735	2	33	2	1	1	2	3	2	2	1	3	2	2	1	2	2	91.475	244.27	9.35	102.89	4255.89	2375	0.106212921467612	0.104540569560968	0.107908802351249
0	-0.673437616	2	31	3	3	1	2	1	2	2	1	3	2	2	2	2	2	52.51	225.84	15.85	36.43	3376.51	1415	0.111654651965462	0.109476721607174	0.113870369800261
0	1.427880989	1	45	3	1	1	1	1	2	2	1	2	2	2	2	2	2	124.205	449.82	16.9	163.29	3671.145	3731.5	0.102982008837282	0.0991829239571075	0.106909342871281
0	-0.498211698	1	48	3	1	2	2	2	2	2	1	2	2	2	2	2	2	94.845	269.51	22.3	70.555	4961.94	2044	0.110907848829686	0.109251588205142	0.112586044814035
0	5.474792235	2	44	1	3	1	2	1	2	2	2	3	2	2	2	2	2	89.9	249.455	25.3	95.84	1906.665	2187	0.0879423771839733	0.0756284856343941	0.10203990246263
0	-2.651794352	2	56	3	3	1	2	1	2	2	1	1	1	2	2	2	2	59.005	176.29	14.05	44.575	4345.205	1315.5	0.120394773963204	0.111982757105264	0.129346650589811
0	-3.91290454	2	58	5	2	1	2	3	2	2	2	3	1	2	1	2	2	53.24	308.98	8.6	74.28	1890.74	2083.5	0.126269852778036	0.113594398683198	0.140136091838433
0	-0.675406095	2	39	1	3	1	2	2	2	2	2	3	2	2	2	2	2	53.7	247.61	14.9	81.57	2839.3	1909.5	0.111663066347571	0.109479234898939	0.113884888721913
0	-4.767712416	1	63	3	3	2	1	2	2	2	1	2	1	2	2	1	2	49.45	162.585	7.5	42.905	3425.035	1217.5	0.130390297159941	0.114695843420881	0.147873598554213
0	5.359609294	1	48	3	3	1	2	2	2	2	1	1	2	2	2	2	2	99.895	367.34	42.35	118.285	4216.165	3328.5	0.088341529454276	0.0762216406596306	0.102175427546972
0	-4.34571243	2	34	3	3	1	2	3	2	2	2	3	2	2	2	2	2	58.32	238.71	22	71.415	1972.535	1778.5	0.128342021268317	0.114151158285212	0.144010246827921
0	-0.634700591	1	43	4	3	3	2	3	2	2	2	1	2	2	2	2	2	51.955	224.595	6.55	67.06	1406.485	1693	0.111489180615824	0.109427207354202	0.11358505276807
0	2.941822621	1	41	3	3	2	2	2	2	2	1	3	2	2	1	2	2	112.755	314.085	34.75	76.525	4188.055	2366.5	0.0971062271852966	0.0896931787316264	0.10506124509607
0	-2.956675062	1	81	3	1	1	1	3	1	2	1	1	1	1	1	1	2	68.835	154.395	14.75	46.86	3395.465	1313.5	0.121793089452409	0.112370966516574	0.13188785597119
0	5.968536032	1	52	3	3	1	2	2	2	2	2	3	1	2	2	2	2	72.81	347.67	28.25	84.11	3684.385	2373.5	0.0862498300347965	0.0731335376868547	0.101460986086121
0	-0.808164819	1	77	4	3	1	2	2	2	2	1	1	2	2	2	2	2	71.575	168.565	10	71.76	2108.03	1790	0.112231828403618	0.109648246680085	0.114868431816304
0	2.257976271	1	76	3	2	1	2	1	1	2	1	3	2	2	1	2	2	87.9	332.39	26.25	76.965	3940.575	2346.5	0.0997224955765101	0.0938749334368806	0.105891741032866
0	-6.68551854	2	46	1	3	1	2	1	1	2	2	2	2	2	2	2	2	21.76	58.665	3.3	25.915	2247.695	553.5	0.140051210992852	0.117194229828133	0.166525200568847
0	-1.553009098	1	67	3	2	1	2	3	2	2	1	1	1	2	1	2	2	75.12	201.06	23.55	98.87	3501.155	2457.5	0.115469896156645	0.110590248545086	0.120535672500418
1	-2.669053933	2	73	4	3	2	1	3	2	2	1	3	1	2	2	1	2	20.685	138.88	12.7	23.9	1167.835	820	0.120473562035376	0.112004710771351	0.129489380178243
0	-1.120828548	1	43	3	2	1	2	3	2	2	1	2	1	2	2	2	2	108.49	274.285	10.85	87.115	1760.97	2300.5	0.113581316542634	0.110044198298594	0.11721715275334
0	-0.725503367	1	62	1	1	1	2	2	2	2	1	2	1	2	2	1	2	62.765	215.76	25.8	85.865	3244.02	1849.5	0.111877396231073	0.109543117056482	0.114255034706795
0	-0.245794803	2	71	3	2	2	2	1	2	2	1	1	1	2	2	2	2	54.79	203.7	20.7	60.385	3322.76	1994	0.109839718744485	0.108914946346745	0.110771367085744
0	3.827304249	1	39	3	3	2	1	2	2	2	1	3	1	2	2	2	2	138.32	487.89	17.55	174.175	4672.075	4034	0.0938095369841435	0.0845273061101072	0.103995289876577
0	-2.165153073	2	26	4	3	1	1	2	2	2	1	3	2	2	2	2	2	60.815	242.925	12.4	53.95	1804.98	1691.5	0.118191579620152	0.11136486507232	0.125377731214797
0	4.124748812	1	39	3	3	2	2	1	2	2	1	2	1	1	1	2	2	109.335	260.485	25.3	152.02	7732.835	2802	0.0927248552901281	0.0828533651751264	0.103639570029097
0	8.19834278	1	69	3	3	1	2	1	2	2	1	3	1	2	2	2	2	132.56	313.94	30.75	141.5	4034.73	3303	0.078969274700008	0.062783678031398	0.0988872471168461
0	5.270097594	1	82	3	1	3	1	2	2	2	1	1	1	2	2	1	2	102.575	263.735	19.9	65.88	2718.87	2071.5	0.0886528534325684	0.076685536612337	0.102280871088021
0	0.631394946	1	66	3	3	3	2	3	2	2	1	1	1	2	2	2	2	80.87	282.34	18.5	73.405	4168.19	2056.5	0.106197294401905	0.104514499728383	0.107903919001998
0	-3.323847605	2	57	3	3	2	1	3	2	2	2	2	1	2	1	2	2	55.885	192.22	11.4	87.365	2280.58	1760.5	0.123495668232665	0.112839672963724	0.135004825971898
0	-1.012092832	1	69	3	3	1	2	3	2	2	1	3	1	1	2	2	2	71.83	133.25	13.45	42.82	3660.75	1275.5	0.113110408435539	0.109906688650912	0.116395302952367
0	-0.51235542	1	38	4	2	1	1	3	1	2	1	2	1	1	2	2	2	77.245	175.14	13	91.43	4231.145	1825.5	0.110967966608658	0.10926989635864	0.112689086657431
1	-2.560962241	1	55	4	2	1	2	3	2	2	2	3	2	2	1	2	2	51.59	243.44	12.25	40.22	2860.715	1532	0.119980868953019	0.111867266584589	0.128597733540036
1	-4.026070706	1	61	4	1	1	2	3	1	2	2	1	2	1	2	1	1	56.765	101.745	6.65	60.155	842.48	1177.5	0.126808881927685	0.113739791231346	0.141140506712961
0	-0.873698451	2	68	3	2	2	1	3	2	2	2	3	1	2	2	2	2	85.035	337.125	32.3	69.395	2151.705	2189.5	0.112513515485341	0.109731410610943	0.115357017356454
0	4.368413245	1	65	3	2	2	2	1	2	2	1	2	1	2	2	2	2	146.77	295.195	21.3	141.17	2847.225	2965.5	0.0918447091127955	0.0815045754518532	0.103349046330629
0	-1.980347588	2	62	3	2	2	1	2	2	2	2	3	2	2	2	2	2	44.995	154.36	9	49.265	1760.15	1223.5	0.117364100039773	0.111130739902661	0.12389835676417
0	-7.158746229	2	31	4	3	2	2	2	2	2	2	3	2	2	2	2	2	11.805	141.78	10.35	16.79	1664.52	735.5	0.142525431196644	0.117816843372035	0.171409065302687
0	-4.417366542	1	39	3	3	1	2	2	2	2	2	3	2	2	2	2	2	46.405	250.985	7.25	45.23	2130.43	1593	0.128687866955938	0.114243516671493	0.144660222125883
0	4.252366697	1	41	3	3	1	2	2	2	2	1	3	2	2	2	2	2	85.605	343.3	20.55	65.445	3323.38	2306.5	0.0922629414939611	0.0821444346629352	0.103487311008793
0	-4.275914271	2	28	3	1	2	1	3	2	2	1	2	2	2	1	2	2	34.735	102.16	8.6	34.14	1212.66	838.5	0.128005895907333	0.114061242209404	0.143379459386499
0	4.495552406	1	53	3	3	1	2	3	2	2	1	3	1	1	2	2	2	134.335	277.72	19.7	146.915	4908.65	2950.5	0.0913884598082997	0.0808087620076069	0.103197771829943
0	-0.185320339	2	31	2	1	3	2	1	2	2	1	3	2	2	2	2	2	104.875	289.98	18.4	112.865	1763.67	2556.5	0.109585150841635	0.10882794317396	0.110346974679159
1	-1.203804797	2	45	1	3	1	2	3	2	2	1	1	1	2	2	2	2	61.075	301.015	21.9	124.6	4569.525	2531.5	0.113941813896037	0.110149064727894	0.117847862878236
0	0.094030533	1	29	3	3	1	2	2	2	2	1	3	1	2	2	2	2	110.715	310.57	19.35	129.7	3691.03	2824.5	0.108415891333848	0.108092340889861	0.108740292178844
0	-1.07873273	1	35	1	1	1	1	2	2	2	1	1	2	2	2	2	2	91.355	295.515	29.7	97.685	3109.63	2389.5	0.113398807626038	0.109990977812849	0.116898353626045
0	-3.348994123	1	69	4	2	2	1	3	2	2	2	1	1	1	2	2	2	71.26	105.36	6.35	51.605	2447.22	1170.5	0.123613018280599	0.11287182129972	0.135220574342609
0	-2.300615689	2	67	4	2	2	1	1	2	2	1	3	1	2	2	2	2	46.845	278.815	14.8	86.595	1947.365	2011	0.118801331101002	0.111536655057915	0.126471819732624
1	-3.534759277	2	32	4	3	1	2	1	2	2	1	3	2	2	2	1	2	37.865	218.52	3.1	37.96	1240.29	1361	0.124482891985602	0.113109504496501	0.136823466910135
1	-3.858363481	2	74	4	3	1	2	3	2	2	2	1	1	2	2	2	2	25.72	118.395	11.1	18.14	1627.275	715.5	0.126010765602378	0.113524372162278	0.139654163183802
0	-1.146758879	1	56	3	2	2	1	2	1	2	1	2	2	2	2	2	2	79.5	211.295	13.05	101.835	3315.405	2381	0.113693866259422	0.110076974027003	0.117413921932401
0	-1.888242004	2	36	3	3	1	2	2	2	2	1	1	2	2	1	2	2	62.535	225.47	20.3	84.07	2833.075	1980	0.116953570977421	0.111014149951872	0.123166733879936
0	-0.398748803	1	70	4	2	2	2	1	2	2	1	3	1	2	2	2	2	79.81	384.44	15.35	103.06	2608.65	2842.5	0.110485884025084	0.109121733632063	0.111864946551062
0	21.5287858	1	48	3	1	1	1	3	2	2	1	3	1	2	2	2	1	166.375	318.275	15.8	187.8	4060.23	3596	0.0460519980087673	0.0245223128981063	0.0848399694311888
0	-0.944607839	1	24	3	2	3	1	1	2	2	1	2	2	2	2	2	2	86.03	163.855	10.85	89.89	3001.5	1805	0.112819003019591	0.109821265672152	0.115887915388571
0	3.001754071	1	54	3	3	1	2	2	2	2	1	3	1	2	2	2	1	97.91	297.695	35.85	130.26	3654.49	2685.5	0.0968798773388936	0.0893347707737376	0.104988767129288
0	-2.483867001	2	38	1	1	1	1	3	2	2	1	3	2	1	2	2	2	63.6	164.47	16.25	63.765	1926.995	1471	0.119630526264896	0.111769301125368	0.127965008948632
1	-4.124372876	2	70	3	1	1	2	1	2	2	1	2	2	2	1	2	2	44.135	143.53	18.45	43.255	3421.845	1111	0.127278706951543	0.113866192177981	0.142017903947959
0	14.87390558	1	64	3	2	1	1	3	2	2	1	2	1	2	2	2	2	156.48	208.93	9.1	135.645	4331.915	3066	0.060419582303076	0.0394046114292035	0.0915736824979302
0	1.856649837	1	45	4	1	1	1	3	2	2	2	2	2	2	2	2	1	105.43	319.065	12.1	140.085	2559.565	2961.5	0.101286821791552	0.0964091018703113	0.106382270485438
1	-0.577296875	2	44	1	1	1	1	3	1	2	1	2	2	2	2	2	2	65.24	479.235	18.5	46.49	2852.93	2524	0.11124436459079	0.109353602474067	0.113163664877894
0	-2.728612625	2	20	4	3	3	2	1	2	2	2	3	2	2	2	2	2	57.095	197.605	11.55	63.275	1558.795	1563.5	0.120745783053454	0.112080488847567	0.129982945356172
1	-1.721084501	2	80	3	1	1	1	3	2	2	2	3	1	2	2	2	2	48.665	123.965	9.15	46.135	1486.5	1092	0.116211707642572	0.110802702026934	0.121848579060307
1	13.13827964	2	78	4	2	2	1	2	2	2	2	3	1	1	2	1	2	51.16	274.74	20.5	42.47	2758.685	1639	0.0648073422690394	0.0445279135966339	0.093419644031933
0	-0.424862089	2	39	3	3	1	2	3	2	2	1	3	2	2	2	2	2	65.78	165.64	15.5	66.705	3099.72	1635	0.11059653217733	0.109156048416859	0.112053634285276
0	-2.011814429	1	44	1	2	1	2	1	2	2	1	3	2	2	2	2	2	68.82	336.015	11.1	62.165	6741.6	3250	0.117504639010383	0.111170585734971	0.124149173251011
0	0.261649956	2	34	4	3	3	1	3	2	2	2	3	2	2	1	2	2	77.765	312.51	13.6	85.755	2882.695	2310	0.107719540435674	0.107039543373983	0.108403332937689
0	-6.081831421	2	46	4	1	1	2	2	2	2	2	1	1	2	2	2	2	28.82	129.345	3.9	32.435	866.33	911.5	0.136947198341578	0.116403608847571	0.160458034676647
0	1.334140834	1	52	3	3	1	2	2	2	2	1	3	1	2	1	2	2	115.095	315.895	38.05	104.69	2053.685	2671.5	0.103355931072123	0.0997985148077444	0.107025078766372
0	3.986219716	1	61	3	3	1	1	3	2	2	1	3	1	2	2	2	2	88.87	347.215	22.9	73.15	1770.92	2380	0.0932286151950558	0.0836291934739621	0.103805092975956
0	-4.800797971	2	69	4	3	2	2	3	2	2	1	3	1	1	2	2	2	41.965	161.715	12.35	40.97	2306.805	1162	0.130552054600592	0.114738623935901	0.148180108294411
0	1.664789253	2	50	3	3	1	2	1	2	2	1	2	2	2	2	2	2	63.655	277.65	15.6	68.7	2653.055	2013	0.102042300566577	0.0976417964507891	0.106617693321751
0	-2.375168341	1	72	3	3	1	2	2	2	2	2	3	1	2	2	2	2	65.495	199.65	14.85	53.315	5080.98	1519.5	0.119138072569854	0.111631267493891	0.127077473149501
0	-0.183966595	1	62	3	3	1	2	2	2	2	1	1	2	2	2	2	2	62.955	217.37	16.55	67.47	2918.87	1698	0.109579458137622	0.108825934262327	0.110337553517969
0	-3.407973285	2	55	4	3	2	2	3	2	2	2	3	1	1	2	1	2	39.25	210.145	8.8	33.945	2675.03	1288.5	0.123888629614289	0.112947247100892	0.13572774504338
0	-3.391654587	2	39	3	3	1	2	3	2	2	1	1	2	2	2	2	2	51.87	164.205	12.65	54.45	3327.625	1322.5	0.123812319071103	0.112926374418155	0.135587256637843
0	0.233326109	2	67	4	2	2	1	2	2	2	1	2	1	2	2	2	2	65.48	261.7	10.55	76.335	2586.045	1964.5	0.107836932732621	0.107229158385861	0.10844773348299
0	3.841816036	2	49	3	3	1	2	3	2	2	1	3	2	2	2	2	2	91.91	272.97	29.9	42.15	4910.54	1793	0.0937563540690967	0.0844449314164631	0.10397790757763
1	-3.89702093	2	27	4	2	1	2	1	2	2	2	3	2	2	2	2	2	62.965	316.805	7.1	71.55	2033.8	2146	0.126194353624733	0.113574002251166	0.139995598672814
1	-3.563299128	2	55	1	1	1	2	2	2	2	2	3	2	2	2	2	2	97.855	321.895	14.5	30.255	3324.76	1981.5	0.124616998909998	0.113146051069591	0.137071148354579
0	-2.975852309	2	26	1	3	1	2	3	2	2	1	1	2	2	2	2	2	58.875	118.505	14.1	40.01	4932.15	1045.5	0.121881511141181	0.112395414614022	0.13204911934324
0	-1.291857455	1	40	4	2	1	2	1	2	2	2	3	2	2	2	2	2	73.44	237.92	12.2	59.835	1418.67	1784.5	0.114325454847822	0.110260313425128	0.118520507578033
0	-2.578920385	2	32	1	1	1	1	2	2	2	2	3	2	2	2	2	2	81.275	222.72	19.8	70.525	1990.47	1833.5	0.12006260316196	0.111890093873016	0.128745503122233
0	-4.147770672	2	61	4	2	1	2	3	2	2	1	1	1	2	2	2	2	77.665	135.645	6.05	60.265	2162.965	1641	0.127390753166652	0.113896292448614	0.142227415149812
0	6.327625702	2	30	3	2	1	2	2	2	2	2	1	2	2	2	2	2	137.47	275.16	18.15	85.095	4000.225	2392	0.0850375130765562	0.0713667857337741	0.101042014204074
0	-2.590023387	1	42	4	3	3	2	3	1	2	1	2	1	2	2	2	2	75.64	261.135	20.6	59.18	3294.02	1993.5	0.120113161144187	0.111904208800057	0.128836937863078
0	-1.242697509	1	66	1	1	1	1	2	2	2	1	3	2	2	2	2	2	86.705	289.345	23.05	61.135	1943.485	2043	0.1141111290981	0.110198205945731	0.118144544545573
0	0.248725389	1	62	3	3	1	2	2	2	2	1	2	2	2	2	2	2	96.65	230.145	13.85	120.955	8261.105	2387	0.107773094322278	0.107126304836371	0.108423314685811
0	1.27225222	2	70	3	3	1	2	2	2	2	2	3	1	1	2	2	2	78.5	324.335	18.5	71.81	3027.415	2221.5	0.103603453558463	0.100206731852311	0.107101609505496
0	-3.715337539	2	60	1	2	1	2	3	2	2	1	1	1	2	2	2	2	34.22	164.195	8.6	45.415	2488.38	1183.5	0.125333508489252	0.113340880247532	0.138397012836769
0	-5.467031172	2	62	1	1	1	1	1	2	2	2	2	2	2	2	2	2	39.43	191.195	5.75	42.645	2123.9	1291	0.133845732986057	0.115602439276137	0.154465180759319
0	-2.702007374	1	50	3	1	2	1	3	2	2	1	2	1	2	1	2	2	60.21	165.135	4.6	46.93	2463.83	1321.5	0.120624114575749	0.112046634218581	0.129762267326257
0	-2.546183678	2	74	1	1	1	1	2	2	2	2	1	1	2	1	2	2	64.73	157.845	12.95	64.475	1738.19	1453	0.119913642297615	0.111848483188317	0.128476236834848
0	-1.981063846	2	48	4	3	3	2	3	2	2	2	2	1	2	1	1	2	89.46	327.645	15.6	103.975	2814.065	2585	0.117367297408508	0.111131646803713	0.123904061019571
0	-2.357285875	2	85	3	1	2	1	3	2	2	2	3	1	1	2	2	2	64.33	143.225	12.8	46.195	1065.22	1231.5	0.119057225297295	0.11160856900821	0.126931971010736
0	5.995075981	1	39	3	3	3	2	1	2	2	1	3	2	2	1	2	2	116.63	246.29	26.1	80.635	5131.245	2461.5	0.08615969438784	0.0730015942391812	0.101429960929414
0	-0.468310061	1	85	3	1	2	1	2	2	2	1	3	2	2	2	2	2	75.755	257.57	19.9	57.105	1413.095	1805.5	0.110780845626142	0.109212771045095	0.11236859450518
0	7.386581422	1	40	3	2	1	2	3	2	2	1	2	2	2	2	2	2	77.915	362.695	18.95	93.07	2220.32	2549.5	0.0815521592618095	0.0663833391802638	0.0998165296899801
0	-0.116473089	1	44	3	3	1	2	2	2	2	1	1	1	2	2	2	2	129.68	134.76	9.1	114.425	3028.915	2710.5	0.10929596440405	0.108720292260537	0.109874308952139
0	-1.197097132	1	31	4	3	1	1	2	2	2	2	3	1	2	2	2	2	83.345	300.045	13.85	110.12	2295.055	2506	0.113912634921898	0.110140588927353	0.11779676339055
0	-1.57073451	2	59	3	3	1	2	3	2	2	2	1	1	2	2	2	2	78.57	264.345	15.45	123.82	2060.72	2462.5	0.11554793375132	0.110612648220551	0.12067354326214
0	-1.468919867	2	62	3	3	1	1	3	2	2	1	2	2	2	2	2	2	82.32	249.3	11.95	67.075	4823.82	2128	0.115100310358716	0.110483998819778	0.119883508112992
0	-1.640769853	2	81	3	1	1	1	2	2	2	2	3	1	2	2	1	1	93.495	326.465	16.65	53.44	1451.075	2120	0.115856718756776	0.110701164787396	0.121219647897644
0	4.264733404	2	54	2	2	1	1	1	2	2	2	1	1	1	2	1	2	47.575	123.29	9.2	12.67	1162.785	773.5	0.0922182903406223	0.0820760301455577	0.103472568025807
0	2.288781915	2	31	4	2	3	1	3	2	2	2	2	2	2	2	2	2	131.16	242.845	19.3	114.735	2503.23	2508.5	0.099603306828656	0.0936828768448543	0.10585418800379
0	1.114617916	1	29	3	3	3	2	2	2	2	1	2	1	2	2	2	2	109.455	215.245	9.9	63.85	3954.165	2138	0.104236262957079	0.101252895087139	0.107297039956106
0	-2.515491089	1	29	1	1	1	1	3	2	2	1	3	2	2	2	2	2	73.455	317.385	12.1	87.88	2226.95	2331	0.119774127921947	0.111809479570412	0.128224224349637
0	0.253915843	1	23	1	1	2	1	3	2	2	1	2	2	2	2	2	2	152.73	309.395	15.1	126.45	5953.005	3966	0.107751584502659	0.107091505168583	0.108415238371368
0	-1.907533753	2	71	4	1	2	1	3	2	2	1	2	1	2	2	2	2	33.46	136.045	9.2	47.695	1371.875	1323	0.117039453984751	0.11103856502675	0.123319661660775
0	1.344901664	1	71	3	2	1	2	2	2	2	1	1	1	2	2	2	2	42.42	292.155	38.9	13.99	2446.345	1395	0.103312946392419	0.0997276819410189	0.107011782149343
0	-2.881353811	2	76	4	1	2	2	1	2	2	1	2	1	1	1	2	2	87.015	128.93	9.3	41.39	1627.175	1247	0.121446336338259	0.112274977223783	0.131256101586254
0	0.425101939	1	50	4	2	1	2	2	2	2	2	3	2	2	2	2	2	59.83	281.215	18.05	81.985	2671.46	2025	0.10704426934659	0.105926246396075	0.108172665010996
0	-1.050348333	1	85	3	2	2	1	2	2	2	1	1	1	2	2	2	2	60.175	226	10.55	82.12	1640.965	1865	0.113275889562979	0.109955082425351	0.116683841682581
0	-3.897238513	2	37	4	3	2	1	3	2	2	1	3	2	2	1	2	2	46.15	195.355	9.55	53.27	1216.09	1431.5	0.12619538759534	0.113574281636235	0.139997522428279
0	-1.445785953	2	29	4	3	1	1	3	2	2	2	3	1	2	2	2	2	87.72	156.085	13.15	55.905	3782.505	1472	0.114998813663441	0.110454771600692	0.119704638759829
0	0.918325584	1	38	4	3	2	2	3	2	2	1	3	1	2	2	2	2	183.855	240.775	7.15	178.585	1532.575	3352	0.105029001569837	0.102568264768425	0.107541699973291
1	1.317213028	1	73	4	1	1	1	1	2	2	1	3	1	1	2	2	2	72.43	236.1	21.45	68.6	1825.65	1800.5	0.103423581863872	0.0999100289379002	0.10704600154012
0	1.32552854	2	57	2	3	1	2	3	2	2	2	3	1	2	2	2	2	103.965	281.71	16.65	54.315	2652.625	2023.5	0.103390344640497	0.0998552360808286	0.107035722650212
0	4.277650546	1	54	3	2	1	1	3	2	2	1	3	1	2	2	2	2	132.585	461.555	25.75	88.885	6006.095	3144.5	0.0921716725590358	0.0820046362800185	0.103457171021429
0	-2.534715343	2	28	4	3	3	2	2	2	2	1	3	1	2	2	2	2	47.79	183.16	12.15	40.3	2757.285	1259	0.119861496089564	0.111833908424674	0.128382022102758
0	-3.451733696	2	40	3	3	1	2	1	2	2	1	3	2	2	2	2	2	42.475	177.975	12.1	31.495	3106.83	1138.5	0.124093464368119	0.113003232522928	0.136105090758923
0	-1.74979479	2	43	1	1	1	2	2	1	2	2	3	2	2	1	2	2	59.595	188.025	20.8	61.28	2283.53	1505	0.116338835556247	0.110839007271471	0.122074098173164
0	-4.997916394	2	52	3	3	1	2	3	2	2	1	1	1	2	1	2	2	45.03	103.78	5.15	55.9	2678.44	1301.5	0.131519316505832	0.114993732726798	0.150017204845612
0	-2.231758517	2	45	4	2	2	1	3	2	2	1	3	2	1	2	2	2	64.79	151.005	10.5	58.47	2026.875	1417.5	0.118491047800205	0.111449313011755	0.125914653912519
0	6.048822837	2	84	3	3	2	2	1	2	2	1	1	1	2	2	2	2	96.875	335.69	28.4	126.545	3671.28	2851.5	0.0859774199838712	0.0727350619295051	0.101367159992369
0	0.417514642	1	53	3	3	1	2	1	2	2	1	2	2	2	2	2	2	91.645	363.54	10.05	136.715	2713.45	3023	0.107075532739595	0.105978210543729	0.108182841984705
0	-2.813098645	2	44	3	3	1	1	1	2	2	1	3	2	2	2	2	2	53.315	190.61	14.25	53.785	2235.86	1414	0.121132849007397	0.112188039428671	0.130685853621481
0	5.782786025	1	47	3	3	1	2	2	2	2	1	1	2	2	2	2	2	146.75	374.575	25.6	112.15	7167.43	3572	0.0868830793046459	0.0740631482284831	0.101678393123036
0	-2.092157597	2	70	3	3	2	1	1	2	2	1	2	1	2	2	2	2	43.01	117.33	12.5	51.29	2136.175	1265	0.11786413465088	0.111272356980353	0.124791577383214
0	0.278898723	2	81	3	3	1	2	3	2	2	2	3	1	2	1	2	2	82.525	277.57	22.95	50.27	2926.76	1871	0.107648105135515	0.106923251526414	0.108377276350849
0	-1.098743794	2	28	1	3	3	2	3	2	2	2	3	2	2	2	2	2	71.17	461	13.1	116.245	1992.87	3147.5	0.113485534918533	0.110016279186194	0.117049802108176
0	14.80753018	2	40	3	3	1	2	1	2	2	1	3	2	2	2	2	2	65.26	362.91	28	57.3	10770.945	2412.5	0.0605821431939633	0.0395897438475854	0.0916435771471492
0	-0.293646101	1	35	3	3	1	2	2	2	2	1	3	2	2	2	2	2	114.86	292.435	14.9	85.985	2832.72	2376	0.110041514770872	0.108981088249899	0.111110972928145
0	0.116530485	1	85	3	3	1	2	1	2	2	1	3	1	2	2	2	2	83.5	352.36	23.15	92.245	2454.59	2519	0.108322190632456	0.107967977798815	0.108677423962714
0	-3.631321311	1	21	4	1	3	1	3	2	2	1	3	2	2	2	2	2	60.01	316	4.65	69.785	2714.875	3155.5	0.124937130731836	0.113233189315223	0.137663006766031
1	7.22805498	2	66	3	2	1	1	3	2	2	2	3	1	1	2	2	2	134.225	151.145	19.05	118.855	2527.725	2163.5	0.0820654874017847	0.0671082830553575	0.0999990317232786
0	5.048347128	1	42	3	3	1	2	1	2	2	1	2	2	2	2	2	2	117.695	216.4	16	116.83	2149.14	2362	0.0894283887917865	0.0778459148315575	0.102542554608157
0	-0.008178722	1	48	3	3	3	2	2	2	2	1	1	1	2	2	2	2	113.68	262.66	16.45	81.66	3719.985	2641	0.108842431782115	0.108497456829587	0.109188369264435
0	0.667636333	2	34	3	3	1	2	1	2	2	1	3	2	2	2	2	2	59.665	168.895	13.4	49.595	2407.265	1398	0.106049105631531	0.10426730385771	0.107857689807487
0	-2.783223057	2	76	3	2	2	1	3	2	2	2	1	1	2	1	1	2	73.825	118.135	8.5	32.585	2476.82	1061.5	0.120995854129669	0.112150000197152	0.130436922489192
0	-4.967484557	2	59	1	1	1	2	1	2	2	2	3	2	1	2	2	2	47.145	130.32	19.35	24.435	2100.8	918.5	0.131369591324694	0.114954322496211	0.149732360030653
0	0.452243063	1	25	1	1	1	1	2	2	2	1	3	2	2	2	2	2	101.005	381.885	32.4	122.775	1620.285	2969	0.106932499905249	0.105740316402173	0.108136499464942
0	0.12701897	1	64	1	1	1	1	3	2	2	1	1	1	1	2	2	2	94.565	429.13	31.4	99.36	2229.055	2938	0.108278535673405	0.107906951392058	0.108651243684382
0	5.28981166	1	63	3	3	1	2	2	2	2	1	1	1	2	2	2	2	93.86	237.95	15.4	76.005	2614.675	2522	0.0885842022372151	0.0765831466819491	0.102257638925661
0	-2.128055668	2	23	4	3	1	1	3	2	2	1	3	1	2	1	2	2	46.965	157.535	11.5	54.885	1665.835	1377.5	0.118025068702778	0.111317845697175	0.125079541222142
0	-2.124449295	2	30	1	2	1	1	1	1	2	1	3	2	2	2	2	2	50.745	295.055	16.95	71.055	1954.075	2377.5	0.118008892426323	0.111313275367715	0.125050585923383
0	2.594173085	1	22	1	2	1	1	2	2	2	1	3	2	2	2	2	2	100.39	281.06	15.45	103.07	3217.625	2442	0.0984285467863854	0.0917977835747029	0.105482637166576
0	3.739904523	1	25	1	3	3	1	1	2	2	1	1	1	2	2	2	2	148.435	560.56	40.45	132.685	3138.135	4027.5	0.0941304130286745	0.0850249627076602	0.104100037106854
0	-4.796864704	2	71	4	1	1	1	3	2	2	2	3	1	2	2	2	2	30.455	140.015	14.1	26.29	1781.095	889	0.13053281567446	0.11473353753588	0.148143642247414
0	-4.232875694	2	65	2	1	1	1	2	2	2	2	3	2	1	2	2	2	64.315	236.385	26.3	74.685	1567.12	1832.5	0.127799010611377	0.114005823261936	0.142991661704715
0	-1.197725584	2	60	1	1	1	1	1	2	2	1	3	1	1	2	2	2	58.4	246.01	31	54.39	1781.78	1655.5	0.113915368471099	0.110141383047585	0.11780155013479
0	-2.148945784	1	78	3	1	1	1	1	2	2	2	1	2	2	2	1	2	50.215	201.935	18.8	48.875	4127.8	1408.5	0.118118808511146	0.111344321650844	0.125247380829842
0	0.083960317	2	31	3	3	1	2	1	2	2	1	3	2	2	1	2	2	119.955	337.705	12.95	114.18	1722.285	2817.5	0.108457851516535	0.108144543056602	0.108771956967129
0	-0.699639216	1	25	1	1	1	1	2	1	2	1	3	2	2	2	2	2	91.935	401.24	21.35	80.45	2216.205	2649.5	0.111766697569423	0.109510154618867	0.114063782406171
0	3.46555057	2	24	3	3	1	1	1	2	2	1	1	2	2	2	2	2	97.7	309.46	20.7	126.475	2886.405	2729	0.0951440674112743	0.0866044098499212	0.104429507678203
0	0.678327469	1	69	3	2	1	2	1	2	2	1	1	2	2	1	2	2	83.895	316.395	15.3	58.725	3336.1	2257	0.1060054248288	0.104194448867135	0.107844087542959
0	-3.089711317	2	38	3	3	3	2	1	2	2	1	3	1	2	2	2	1	44	168.985	9	45.305	2203.24	1340.5	0.122407628097584	0.112540640349392	0.133010045926807
0	-2.813052664	2	55	2	1	1	1	3	2	2	1	3	2	2	2	2	2	53.555	162.835	10.45	38.275	2325.425	1194	0.121132638058116	0.112187980876696	0.130685470183146
0	-0.386276808	1	56	1	1	1	2	2	1	2	1	1	1	1	2	1	1	73.76	159.12	15.7	80.815	1681.995	1658	0.110433071313853	0.109105274382118	0.111774999977428
0	-3.533979216	2	66	4	1	2	1	3	2	2	2	3	1	2	2	2	2	94.94	147.81	14.2	69.37	1481.165	1576	0.124479228268939	0.113108505706896	0.136816702524922
0	-2.148906341	1	34	4	3	3	2	2	2	2	1	3	2	2	2	2	2	83.735	257.735	16.9	95.01	2242.75	2214	0.11811863145854	0.111344271657791	0.125247063744948
0	-0.830552959	2	29	3	3	1	2	1	2	2	2	3	2	2	2	2	2	53.605	228.395	15.1	39.795	1565.26	1464.5	0.112327991496422	0.109676673224914	0.115035121420957
0	1.473057942	1	48	4	1	1	1	3	2	2	1	3	1	2	2	2	2	116.02	320.105	13.55	109.64	2462.9	2737.5	0.102802226710209	0.0988874195858026	0.10685363762692
0	2.392033192	2	45	3	3	2	1	3	2	2	2	1	2	2	2	2	2	111.355	310.415	17.9	118.085	2837.85	2726.5	0.0992047420176164	0.0930417090171572	0.105728421021291
0	-1.122563279	1	49	4	1	1	1	1	2	2	2	3	1	2	2	2	2	92.32	261.825	14.3	133.755	1203.5	2569	0.113588843054816	0.110046391141333	0.117230307180217
0	-3.683995164	2	37	3	3	1	2	3	2	2	1	3	2	2	2	2	2	55.245	193.925	25.7	55.145	3145.675	1461	0.125185513294763	0.113300697718275	0.138122804700107
0	4.070635078	2	76	3	3	2	1	2	2	2	1	1	2	2	2	2	2	50.59	183.74	15.45	100.15	2418.18	1779.5	0.0929213474787719	0.0831556467192086	0.103704197933608
0	-1.385020033	2	36	1	1	1	1	3	2	2	1	2	2	2	2	2	2	98.51	306.91	15.95	75.435	2105.4	2279.5	0.114732582687229	0.110378004650925	0.119235929750823
0	2.397445977	2	25	1	3	1	1	1	2	2	2	1	2	2	2	2	2	68.33	251.005	17	68.805	1450.89	1892.5	0.0991838869478394	0.0930082049133033	0.105721832080572
0	0.112379229	2	80	3	3	2	2	2	2	2	2	3	2	2	2	2	2	47.03	195.105	13.8	44.9	2694.07	1350	0.108339473151228	0.107991638828535	0.108688291315256
0	-2.48231914	2	46	4	3	2	2	2	2	2	2	3	1	2	2	2	2	70.885	220.35	12.2	67.455	1680.14	1749.5	0.119623501416175	0.111767334797069	0.127952333086426
0	-2.995033834	2	35	4	3	3	1	2	2	2	1	2	2	2	2	2	2	64.38	196.545	6.45	60.06	2344.535	1583.5	0.121970007913101	0.112419871685921	0.132210587323475
0	-4.297915147	2	32	3	3	1	2	1	2	2	1	3	2	2	2	2	2	36.225	76.435	10.7	35.845	2029.3	713	0.128111763869312	0.114089579061297	0.143578037783136
0	1.542462294	1	71	3	3	1	2	2	2	2	1	1	1	2	2	2	2	97.925	377.445	20.05	127.455	4471.66	3051.5	0.102526569453203	0.0984349303838537	0.106768144031004
0	8.567339039	1	46	3	3	1	1	2	2	2	1	1	1	2	2	2	2	168.88	466.565	22.5	143.66	5110.835	3843	0.0778201451665596	0.0612081786571424	0.0984677306380303
0	-0.269672532	1	54	5	3	2	2	3	2	2	1	3	1	2	2	2	2	91.745	246.1	10.3	150.4	2564.805	2698.5	0.109940374281789	0.108948177847441	0.110940481672365
1	1.954226668	2	50	3	2	2	1	3	1	2	1	3	1	2	2	1	2	64.695	323.96	11.55	68.14	3189.425	2226.5	0.100904495732746	0.0957874480568925	0.10626277564855
0	-1.595263891	1	52	3	2	1	2	3	1	2	1	3	1	1	2	2	1	90.26	163.335	7.85	72.105	3006.68	1800	0.115656002005384	0.110643648126408	0.120864565543114
0	3.351791132	1	49	3	3	1	2	1	2	2	1	3	2	2	2	2	2	85.405	297.6	32.3	73.225	3601.25	2388	0.0955672322910158	0.0872670559271403	0.104566415533607
0	-0.493059274	1	23	2	1	1	1	1	2	2	1	1	2	2	2	2	2	53.58	314.935	23.65	36.735	1821.19	1775.5	0.110885955549509	0.109244910703072	0.112548536952011
0	-0.965618787	2	60	3	3	1	2	3	2	2	1	3	1	2	2	2	2	48.21	156.975	10.2	49.58	3365.01	1284	0.112909659743574	0.109847869834676	0.11604566531934
0	4.650458167	2	36	5	3	1	2	1	2	2	2	3	2	2	2	2	2	117.335	323.375	13.25	69.785	3125.615	2401	0.0908353294712568	0.0799682994847241	0.103013751898177
0	-1.577356883	2	72	3	3	1	1	3	2	2	2	3	1	1	1	2	2	70.88	283.285	15.35	88.49	1728.275	2165.5	0.11557710105946	0.110621017249255	0.120725088683329
0	-4.533039439	2	32	4	2	1	1	2	2	2	1	3	2	2	2	2	2	38.22	107.355	4.85	15.85	2334.305	872	0.129247849549705	0.114392722849123	0.145714667455472
0	-0.639962492	1	80	3	1	2	1	3	2	2	1	1	1	2	2	2	2	73.745	143.875	8.05	79.83	1134.72	1583.5	0.111511645109054	0.109433939818347	0.113623764663359
1	1.990609914	2	23	4	3	1	2	1	2	2	1	3	2	2	2	2	2	117.09	353	14.75	120.79	2662.325	2933	0.100762265295205	0.0955565612074183	0.106218258780877
0	6.582783907	1	31	3	2	1	2	3	2	2	1	3	2	2	2	2	2	132.01	448.5	16.5	111.825	4368.9	3294.5	0.0841855180440887	0.0701353764456864	0.100745358141773
0	-3.335942277	2	53	3	2	1	2	3	2	2	1	1	2	1	2	1	2	64.745	182.125	9.5	90.175	1062.225	1799	0.12355209789702	0.112855134510478	0.135108557484122
0	-2.625273886	2	46	3	3	1	2	2	1	2	1	3	2	2	2	2	2	78.18	127.57	8.05	103.78	3459.785	1794	0.120273797758063	0.111949029232746	0.12912760083167
0	1.965026615	1	73	3	3	1	2	2	2	2	1	3	1	2	2	2	2	63.925	277.255	26.05	55.09	2895.445	1801.5	0.100862257767449	0.095718860544385	0.106249559155817
0	-2.267567585	1	48	1	3	1	2	1	2	2	2	3	1	2	2	2	2	54.105	373.145	11.45	85.72	1739.5	2450	0.118652322424435	0.111494730080885	0.126204141557862
0	-1.541344648	2	51	3	3	2	2	2	2	2	1	3	2	2	2	2	2	58.125	154.355	11	66.81	2334.22	1495	0.115418567450287	0.110575508760566	0.120445020586094
0	0.931271067	1	21	2	3	3	1	1	2	2	2	2	2	2	2	2	2	88.5	380.79	15.05	92.145	3097.315	2685.5	0.104976558091813	0.102481093901328	0.107525508118263
0	-1.663825565	1	33	3	2	1	1	1	2	2	1	1	2	2	2	2	2	98.655	237.475	8.55	106.725	2383.835	2522	0.115958527912792	0.110730309433311	0.121399901151144
0	0.923740402	1	81	3	3	1	2	3	2	2	1	1	1	2	2	2	2	69.08	223.655	18.1	94.73	1636.25	2050.5	0.105007062794052	0.102531795950311	0.107534926135127
0	1.638274967	1	71	3	2	1	2	2	2	2	1	1	2	2	2	1	2	96.96	126.125	10.35	93.425	4145.185	2216.5	0.102147094139612	0.0978132321839896	0.106650279186453
0	-4.021752953	1	66	1	1	1	1	2	2	2	1	2	1	2	2	2	2	66.89	236.995	16.8	55.72	2989.77	2089.5	0.126788279706811	0.113734241532183	0.141102073292643
0	-3.154899273	2	85	3	3	2	2	2	2	2	2	3	1	2	1	2	2	59.97	221.385	10.9	62.625	2102.505	1658.5	0.122709726876768	0.112623843070587	0.133562890191137
0	-2.475436928	2	29	3	2	1	2	3	2	2	1	3	2	2	1	2	2	70.35	184.24	11	41.06	3142.765	1375.5	0.119592271344681	0.111758592225852	0.12789598584898
0	-2.884354317	2	81	3	2	2	1	2	2	2	2	3	1	2	2	1	2	51.64	160.54	13.35	58.69	1431.54	1344	0.121460133330892	0.112278800032442	0.131281218593417
0	-4.699060743	2	23	3	3	3	1	3	2	2	1	3	2	2	2	2	2	56.5	221.025	6.9	53.555	2034.495	1579	0.130055198064192	0.114607110275359	0.147239281422145
0	-0.895829674	2	41	4	3	3	2	3	2	2	1	3	1	2	2	2	2	68.805	124.59	11.4	32.515	2912.335	1052.5	0.112608782440787	0.109759467617408	0.115522466033096
0	-3.748157537	1	46	4	3	3	1	2	2	2	2	3	1	1	2	2	2	44.38	116.125	9.6	51.815	1828.06	1091.5	0.125488641562669	0.113382967733393	0.138684641441079
1	-1.200052144	2	62	1	1	1	1	2	2	2	2	3	1	1	2	2	2	67.965	201.475	24.2	38.705	1548.52	1378.5	0.113925488700684	0.11014432290357	0.117819272424614
0	0.089363655	2	25	3	1	3	2	3	2	2	1	1	2	2	1	2	2	87.355	234.72	12.95	126.18	1713.3	2406.5	0.108435335335922	0.108116826382949	0.108754668189955
0	-3.282465259	2	42	3	3	3	1	2	2	2	2	3	1	2	2	2	2	45.38	233.425	10.35	54.44	1850.195	1567.5	0.123302759754124	0.112786781600977	0.134650417203191
0	2.298549949	1	44	3	3	1	2	2	2	2	1	2	2	2	2	2	2	112.09	155.265	15.3	77.645	4306.205	1748.5	0.0995655401255026	0.0936220514595409	0.105842283334667
0	-1.535126467	2	85	3	3	2	2	3	2	2	1	3	1	2	2	2	2	51.015	155.905	10.9	46.355	1692.365	1226	0.11539121282817	0.110567651349505	0.12039671971184
0	4.361817707	1	69	4	3	1	2	1	2	2	2	1	1	2	2	2	2	101.75	294.345	31.4	68.645	2845.445	2161.5	0.0918684336322723	0.0815408201646672	0.103356899820925
1	-1.680964215	2	33	4	1	3	2	1	1	2	2	2	2	2	1	2	2	73.205	240.85	13	65.255	1481.385	1835	0.116034258941765	0.110751976056859	0.121534046386592
0	-5.161621608	2	28	3	2	2	1	3	2	2	2	2	2	2	1	2	2	32.79	158.685	4.2	28.89	1142.715	1016	0.132327234853936	0.115205897095276	0.151557214192794
0	-1.030208222	1	81	3	1	2	2	2	2	2	2	1	1	2	2	1	1	53.78	245.89	20.8	61.905	1783.87	1689	0.113188743591659	0.109929607250866	0.116531854539807
0	-3.354720208	1	45	3	2	1	2	3	1	2	1	3	1	1	2	2	2	75.125	316.19	13.5	64.945	2807.905	2133	0.123639753322378	0.112879142630176	0.135269743111855
0	3.480077977	1	33	4	2	2	1	2	2	2	1	2	2	2	1	2	2	136.05	327.1	10.4	85.365	3592.44	2808.5	0.0950901489361875	0.086520115869137	0.104412036596602
0	12.34165448	1	54	3	3	1	2	1	2	2	1	2	1	2	2	2	2	88.19	586.505	36.3	46.88	5979.615	3174.5	0.0669192140598617	0.0470860266609161	0.0942798438139592
1	-1.746401975	2	30	1	3	1	2	3	2	2	2	3	2	2	2	2	2	83.595	135.375	6.6	64.705	3417.575	1455.5	0.116323806026382	0.110834716682227	0.122047428596556
0	0.975452711	2	61	5	2	1	2	1	2	2	1	3	1	1	2	2	2	63.025	206.745	22.25	61.19	2279.68	1744.5	0.104797746550525	0.102184031457658	0.107470313911246
0	0.566791777	1	56	3	2	1	2	3	2	2	2	1	2	2	2	2	2	73.13	173.43	13.9	67.085	2386.34	1556	0.106461902185949	0.104955933590996	0.107986872229437
0	5.866145899	1	40	1	3	1	2	3	2	2	1	1	2	2	2	2	2	125.87	298.905	20.65	68.335	3124.78	2584	0.0865983729707567	0.0736446277927559	0.101580768883319
0	-1.137156646	1	42	3	3	3	2	3	2	2	1	3	1	2	2	2	2	75.685	199.72	9.05	76.96	3709.125	1786	0.113652176780565	0.110064837450363	0.117341021561752
0	-5.857143496	2	71	3	1	2	1	2	2	2	2	3	1	1	2	1	2	27.385	162.865	8.95	55.265	1189.63	1230.5	0.1358067711725	0.116110351096594	0.158246210668796
0	-0.8652017	2	37	5	3	3	2	1	2	2	1	3	1	2	2	2	2	95.775	333.21	10.6	100.225	2523.035	2614	0.11247695868372	0.109720635345684	0.115293557331782
1	0.284908546	2	61	1	1	1	1	2	1	2	2	3	1	1	2	2	2	48.455	213.72	20.05	43.24	2481.045	1377	0.10762322534282	0.106882619069445	0.108368340716929
0	14.32259296	1	24	1	3	1	2	3	2	2	1	3	2	2	2	2	2	219.29	341.475	25.75	124.755	2703.14	3333.5	0.061782291827797	0.0409677495013123	0.0921559024936747
0	-1.642235524	2	20	5	3	3	1	3	2	2	1	3	2	2	1	2	2	76.61	294.91	8.85	104.45	2672.115	2453.5	0.115863188537417	0.110703017460479	0.121231099743497
0	2.354651691	1	48	4	3	1	2	3	2	2	1	3	1	2	2	2	2	116.41	341.77	10.5	143.12	2478.525	3098	0.0993488764289336	0.0932733871536981	0.105773936596538
0	-1.854351902	1	36	3	3	1	2	2	2	2	1	1	2	2	2	2	2	75.43	287.53	19.7	84.615	2633.73	2177	0.116802831499265	0.110971265794969	0.122898483957925
1	-0.078363591	2	67	1	2	1	1	2	2	2	2	3	1	1	2	2	1	53.875	134.97	11.85	64.42	2443.485	1317	0.10913617555951	0.108653147557396	0.109621086820384
0	-5.06729058	1	47	4	2	1	2	3	2	2	2	3	2	2	2	2	2	58.99	152.965	6	56.87	1190.02	1354.5	0.131861179985911	0.115083609585669	0.150668232793254
0	0.704724535	2	51	3	3	1	2	1	2	2	2	3	1	2	2	2	2	64.41	287.73	20.25	80.96	3054.08	2090.5	0.105897641708652	0.104014703498077	0.107810564572201
0	-1.372548549	2	30	1	1	3	1	3	2	2	1	1	2	2	2	2	2	51.215	248.865	17.15	35.895	2001.645	1485.5	0.114678008296985	0.110362249620592	0.119139934860297
1	-0.59525805	2	45	4	3	2	1	2	2	2	1	3	1	2	2	2	2	99.035	210.165	14.9	74.4	2580.365	1894	0.111320915194371	0.109376666411474	0.113295327998262
0	0.501586385	2	21	4	3	3	1	1	2	2	1	3	2	2	1	2	2	106.94	458.38	20.35	119.57	3613.945	3260.5	0.106729561334529	0.105402275096081	0.108071542403881
0	-3.97783592	2	74	3	1	1	1	1	2	2	2	3	2	2	2	2	2	76.69	132.31	8.15	82.045	1708.165	1575.5	0.126578891500627	0.113677804762611	0.140711656637166
1	-3.344043392	2	24	3	1	2	1	1	1	2	1	2	2	2	1	2	2	65.68	237.94	6.3	62.92	1446.95	1932	0.123589907365971	0.112865491591309	0.135178075633791
0	-1.720368013	2	27	4	1	1	1	3	2	2	2	3	2	1	2	2	2	81.58	379.375	13.1	86.4	2339.435	2589.5	0.116208536608955	0.110801796060492	0.121842955724869
0	-3.333867867	1	39	2	2	3	2	3	2	2	1	2	2	1	2	2	2	56.195	295.49	6.6	55.545	2859.77	1882.5	0.123542417824134	0.112852482530933	0.135090761225752
0	1.809979311	1	79	3	1	1	1	2	2	2	1	3	1	1	1	2	2	89.05	202.3	25.8	50.88	2181.24	1601.5	0.101470138172918	0.0967076914946807	0.106439479397353
0	-2.574695575	1	23	4	1	3	2	1	2	2	2	3	2	2	2	2	2	73.27	533.145	13.7	64.75	3940.17	3020.5	0.12004337014685	0.111884723289559	0.128710725901286
0	-5.502677642	2	45	3	3	1	1	2	2	2	1	3	2	2	2	2	2	33.415	181.65	7.5	48.835	1705.15	1280	0.134023924150958	0.115648784465944	0.154807564283261
0	-6.034728056	2	20	3	2	3	1	2	2	2	2	3	2	2	2	2	2	18.315	231.005	5.65	36.98	2440.725	1294.5	0.136707454770107	0.116342086183574	0.159992276317148
0	-2.350169143	2	52	3	3	2	2	3	2	2	1	3	2	2	1	2	2	64.905	232.295	15.7	71.345	5541.235	1793	0.119025063512752	0.111599536409535	0.126874105178558
0	3.984494023	1	48	4	3	1	2	2	2	2	1	2	2	2	2	2	2	121.65	348.865	14.2	105.375	2523.595	2891.5	0.0932349061433242	0.0836388996002646	0.10380715655206
0	1.677714196	2	80	4	3	2	2	1	2	2	1	3	1	2	2	2	2	61.515	228.235	20.6	85.93	3251.01	1857.5	0.101991251104486	0.0975583219124249	0.106601813362772
0	-4.728542343	1	78	3	1	2	2	1	1	2	2	1	2	2	2	2	2	54.69	153.45	8.35	46.92	1301.81	1244.5	0.130199012359883	0.114645209771079	0.147511402926068
1	-0.308384012	2	60	3	3	2	2	1	2	2	2	3	2	2	2	2	2	63.375	219.85	16.25	48.43	3194.99	1532.5	0.110103731836572	0.109001130806366	0.111216094045605
0	-2.324292203	2	29	3	3	1	2	1	2	2	1	1	2	2	1	2	2	43.125	120.32	12.5	52.9	3528.84	1144	0.118908184396851	0.111566696956581	0.126663892962204
0	4.168137069	1	28	1	2	1	1	2	2	2	2	1	2	2	2	2	2	145.595	437.49	34.95	144.44	3836.21	3597	0.0925675783209292	0.0826117177267918	0.103587779753609
0	1.358173844	2	35	1	1	1	1	2	2	2	1	3	2	2	2	2	2	88.715	323.01	26.45	43.995	2779.885	2023.5	0.103259951642405	0.0996403776376285	0.106995386351674
0	4.67884453	1	55	3	3	1	2	3	2	2	1	2	2	2	2	2	2	152.46	218.275	14.45	113.135	4794.515	2669	0.0907342967776996	0.0798151519691265	0.102980065214785
0	-0.613018583	1	21	3	2	3	2	1	2	2	1	2	2	2	2	2	2	120.12	422.5	13.2	81.83	5172.26	3757	0.111396655806902	0.109399441597161	0.113425687804056
0	-3.271820157	1	34	3	1	1	2	2	2	2	1	2	2	2	2	2	2	47.725	143.005	14.85	33.885	3483.515	1028	0.123253178337431	0.112773178660212	0.134559378004862
0	-1.15475254	1	41	1	1	1	1	3	2	2	1	1	1	2	2	2	2	67.11	393.135	26.7	46.285	3343.435	2210.5	0.113728582044162	0.110087077002929	0.117474641353435
0	-0.812089699	2	81	3	3	1	2	1	2	2	2	3	2	1	2	2	2	51.465	174.065	13.35	42.465	1702.225	1246	0.112248681634052	0.109653231420764	0.114897637306754
1	8.074492675	1	30	1	2	3	2	2	2	2	1	3	2	2	2	2	2	198.7	391.36	14.75	117.9	4168.975	3819	0.0793584415621504	0.0633208875328747	0.0990284599927583
0	4.398707704	1	48	1	3	3	2	2	2	2	1	1	2	2	2	2	2	54.785	306.95	21.15	54.76	3582.835	1884.5	0.0917358091184342	0.0813382853721437	0.103312981343549
0	3.49536878	1	30	3	1	1	1	1	2	2	1	2	2	2	1	2	1	110.25	421.395	16.65	105.31	2396.32	3123	0.0950334266609872	0.0864314723834476	0.104393650475841
0	-2.476152623	2	63	3	2	1	2	1	2	2	1	2	1	2	2	2	2	60.895	255.925	11.8	72.81	2812.455	1908.5	0.119595518693635	0.111759501363526	0.127901844514413
1	0.438527806	2	85	4	3	2	1	1	2	2	2	1	2	2	2	2	2	63.93	149.84	13.6	64.935	1137.905	1419.5	0.106988967731534	0.1058342790965	0.108154730609053
0	4.454794645	1	73	3	3	2	1	1	2	2	1	1	1	2	2	2	2	67.955	253.11	18.1	76.82	2243.86	1972.5	0.0915344994624309	0.0810312319061295	0.103246243266495
0	-4.811452033	1	26	1	1	1	1	2	2	2	2	3	2	2	2	2	2	55.27	259.435	14.9	39.805	2333.325	1598.5	0.130604179288287	0.114752402281326	0.148278921565424
0	-0.011997981	1	57	3	3	1	2	1	2	2	1	1	2	2	2	2	1	89.88	283.2	21.95	75.89	1672.725	2206.5	0.108858398699678	0.108507646712282	0.109210145601588
0	0.55163887	1	38	3	3	1	2	3	2	2	2	3	2	2	1	2	2	71.085	343.675	16.75	81.625	3158	2351.5	0.106524050352825	0.105059598819415	0.108006451637537
0	-0.598165685	1	72	3	3	1	2	3	2	2	2	3	1	2	2	1	2	71.875	181.815	14.55	57.66	2116.535	1506.5	0.111333311864303	0.109380397055486	0.113316658299604
0	-0.631566151	2	65	3	3	1	1	3	2	2	1	1	1	2	2	2	1	97.915	191.44	10	76.75	2658.845	1851	0.111475800709674	0.109423195863191	0.113561999362898
0	-3.12094289	2	71	1	1	2	2	1	2	2	2	3	2	1	2	2	2	59.88	148.155	13.25	34.785	1656	1143	0.122552283710404	0.112580497667599	0.133274669701117
0	1.948110956	2	66	3	3	1	2	1	2	2	2	2	2	2	2	2	2	103.235	210.235	15.8	96.295	4377.785	2110.5	0.100928420855951	0.095826306530197	0.106270260601983
0	10.77735073	1	30	3	3	1	2	1	2	2	2	3	2	2	2	2	2	127.97	402.38	24.3	95.38	4650.535	2959.5	0.0712534764231639	0.0525195012701033	0.0959929259813911
0	9.39308941	2	83	3	3	1	2	1	2	2	1	1	1	2	2	2	2	103.485	219.3	27.55	31.62	3752.99	1621	0.0753039943358201	0.0578151515514894	0.0975354843558488
0	7.562837636	1	67	4	1	2	1	3	2	2	1	3	1	1	1	1	2	138.21	415.31	40.7	217.195	2375.455	4104.5	0.0809848645389842	0.0655858433701504	0.0996140099833745
0	1.401392124	1	66	3	1	3	1	1	2	2	1	2	2	2	2	2	2	80.88	383.505	17.25	128.615	3669.535	3011.5	0.103087550103105	0.0993565435736173	0.106942026166368
0	7.485190884	1	42	2	3	1	1	2	2	2	1	3	1	2	2	2	2	156.14	405.03	12.7	111.855	3434.65	3301.5	0.0812343309610188	0.0659360655821481	0.0997031756283224
0	4.15903397	1	34	3	3	1	2	2	2	2	1	2	1	2	1	2	2	187.17	290.885	9.1	183.175	3211.76	3800.5	0.0926005560055249	0.0826623635843434	0.103598643561019
0	16.16329652	1	63	3	3	1	2	2	2	2	1	1	1	2	2	2	2	93.64	377.165	41.5	53.735	4073.67	2444.5	0.0573417184047801	0.0359684592820473	0.0902267669521198
0	-1.945532188	2	42	5	3	2	1	3	2	2	1	3	2	2	2	2	2	78.975	213.42	7.45	86.79	1597.45	1935.5	0.117208775538922	0.111086662393391	0.123621363524388
0	-1.994322976	1	63	3	3	1	2	1	2	2	1	3	1	2	2	2	2	77.205	183.315	8.75	73.73	2162.245	2142	0.117426499687708	0.111148435742928	0.124009697579235
0	-3.351138026	1	64	3	3	1	1	3	2	2	1	1	1	1	2	2	2	63.42	192.97	9.7	85.44	5202.975	1788.5	0.123623027563265	0.112874562440642	0.135238981837733
0	3.631725694	1	21	3	3	3	1	1	2	2	1	3	2	2	2	2	2	78.795	372.255	16.75	98.155	1960.54	2757.5	0.0945289395974843	0.0856446079796124	0.104229828771045
0	-1.749660252	2	50	4	3	2	2	1	2	2	1	2	2	2	2	2	2	31.2	228.72	13.7	71.385	1953.715	1646	0.11633823954619	0.110838837132036	0.122073040525987
0	0.126906864	2	66	3	2	1	2	2	2	2	1	3	1	2	2	2	2	113.05	275.705	12.2	79.11	1988.95	2264.5	0.108279002197468	0.107907612476541	0.108651514464189
0	-0.951594086	1	84	3	3	1	2	1	2	2	1	1	1	2	2	2	2	62.205	216.42	12.75	48.19	1968.315	1685	0.112849139803435	0.109830112611723	0.115940345762289
0	-0.337097178	1	71	4	1	2	2	3	2	2	2	1	1	1	2	2	2	67.64	165.65	13.35	46.44	1967.025	1341	0.110225034494452	0.109039832694658	0.111421507718528
0	1.780635214	2	66	3	1	1	1	2	2	2	1	3	1	2	2	2	2	86.83	223.51	19.1	78.71	3808.25	1907.5	0.101585548202397	0.0968958462746931	0.10647546826958
0	-4.394081167	1	25	2	3	3	1	2	2	2	1	3	1	2	2	2	2	55.395	141.735	8.05	72.495	2203.805	1443.5	0.128575390747915	0.114213497333238	0.144448731563027
0	-1.5396752	2	78	4	2	2	1	1	2	2	2	3	1	1	2	2	2	54.22	206.975	11.5	65.06	1785.585	1600.5	0.115411222768379	0.110573399201468	0.120432051159555
0	-0.734663073	1	80	3	3	1	2	2	2	2	1	3	2	2	2	2	2	47.68	232.33	12.1	63.56	2015.005	1666.5	0.111916622709463	0.109554781932162	0.114322844058384
1	-0.006526832	2	26	3	3	1	2	2	1	2	2	3	2	2	2	2	2	89.215	320.04	9.9	99.63	1909.62	2495.5	0.108835526470822	0.108492966197765	0.109179035897499
0	-6.635589862	2	53	4	3	2	1	3	2	2	2	2	1	2	2	2	2	25.785	85.64	3.45	19.545	5190.41	621	0.139792272082083	0.117128688008016	0.166016493217134
0	-1.062242337	2	30	1	1	1	1	2	2	2	2	3	2	2	2	2	2	73.825	236.025	22.05	77.27	1744.635	1906	0.113327382181197	0.109970124854675	0.116773685291915
0	8.356151892	2	23	1	3	3	1	1	2	2	2	3	2	2	2	2	2	110.555	392.245	26.3	86.21	3482.355	2735	0.07847593425774	0.0621053148652562	0.098707610236768
0	-0.912994405	1	28	4	1	2	1	1	2	2	1	2	2	2	2	2	2	73.88	356.99	8.55	61.365	3141.905	2268.5	0.112682718807224	0.109781219989602	0.115650941222005
0	1.26398471	1	45	3	3	3	2	2	2	2	1	2	2	2	2	2	2	96.575	277.77	11.05	39.695	2832.36	1847.5	0.103636558733919	0.100261372125257	0.107111840787407
0	-2.705425511	2	67	3	3	1	2	3	2	2	2	1	2	2	2	2	2	46.995	127.37	8.2	24.725	3212.705	910.5	0.12063974012718	0.112050983357963	0.129790601141004
0	-3.147968868	1	40	3	3	3	2	2	2	2	2	3	1	1	2	2	2	38.605	152.875	17.35	19.85	2595.855	918	0.122677579018621	0.112614995483975	0.133504022038735
0	-4.445767598	2	85	3	1	2	2	2	2	2	1	3	1	2	2	1	2	46.03	235.76	13.3	67.985	1385.31	1714	0.128825167132074	0.114280138554184	0.144918526578696
0	12.3609147	1	36	4	2	1	2	2	2	2	1	1	1	2	2	2	2	138.505	456.57	16.4	80.67	3715.385	3326	0.0668674081569428	0.0470225670861954	0.0942589496451523
0	-4.589620966	1	43	3	1	3	2	1	2	2	1	2	2	2	1	2	2	67.4	205.79	10.4	65.995	4227.14	1993.5	0.129522520589044	0.114465756618987	0.146232783440751
0	-0.80229507	1	27	1	1	3	1	2	2	2	1	1	2	2	2	2	2	91.17	316.04	22.4	76.975	2532.795	2289.5	0.112206628120744	0.109640790839371	0.114824767835767
0	0.671745963	2	35	1	3	1	2	1	2	2	1	3	1	2	1	2	2	84.965	264.945	19.85	88.39	3073.735	2170	0.1060323130416	0.104239294954852	0.107852459361802
0	-2.3300545	1	69	3	3	1	2	2	2	2	1	3	1	2	2	2	2	61.84	266.78	12.5	70.39	2811.96	2097	0.118934202522913	0.111574009168457	0.126710677117623
0	-6.312683449	2	76	1	1	2	1	1	2	2	2	3	1	2	2	2	2	29.26	89.24	8.55	26.565	738.405	704.5	0.138127292130613	0.116705474200807	0.162756654581927
0	-3.938370513	1	24	3	1	1	1	2	2	2	2	2	2	2	2	2	2	40.545	265.64	9.15	51.395	3592.93	1676	0.126390980194087	0.113627105320811	0.140361590526925
0	1.818594884	2	39	3	2	1	2	1	2	2	1	2	2	2	2	2	2	107.41	434.58	15.35	96.51	2924.9	3011.5	0.101436275188766	0.0966525093999622	0.106428915654081
0	4.003501104	2	54	3	3	1	2	3	2	2	2	3	1	2	2	2	2	106.315	384.605	20.8	78.095	3438.77	2637.5	0.0931656375803347	0.0835320509797804	0.103784430157684
0	1.111413814	1	30	3	3	2	2	1	1	2	1	2	1	2	2	2	2	106.225	245.565	17.2	72.48	6002.53	2437	0.104249160658807	0.101274254356799	0.107301020741267
0	-3.291684293	1	38	1	2	1	2	3	1	2	1	2	1	2	2	2	2	63.185	140.035	9	52.715	6594.08	1711	0.123345712871571	0.112798563124783	0.134729302711741
0	2.452304868	1	43	1	2	1	2	3	2	2	1	1	1	2	2	2	2	103.08	317.605	41.4	79.955	3062.775	2442	0.0989727389278974	0.0926692453949749	0.105655076163668
0	-1.522768431	1	58	4	3	1	2	2	2	2	2	3	1	1	1	2	2	90.425	169.465	11.2	67.61	2241.175	1644	0.115336864883469	0.110552035886505	0.120300777147389
0	-1.867327521	1	73	3	2	1	2	3	2	2	1	1	1	2	2	2	2	69.405	239.5	19.65	84.395	2629.51	1923	0.116860525696872	0.110987684081623	0.12300112942241
0	1.547326969	1	25	4	2	1	1	3	2	2	1	3	1	2	2	2	2	81.17	424.895	16.85	121.44	3142.935	3084	0.102507272566942	0.0984032822233947	0.106762155356137
0	-3.447060629	2	85	3	3	2	1	1	1	2	2	3	1	2	2	2	2	47.41	153.975	8.75	63.155	1574.1	1356	0.124071576700922	0.112997253073275	0.136064752506986
0	-1.467226988	1	71	3	2	3	1	1	2	2	1	1	1	2	2	2	2	70.555	205.54	20.1	52.585	4763.13	1542.5	0.115092880456479	0.110481860009069	0.119870410896754
0	-2.050527269	1	50	3	3	1	2	2	2	2	1	2	2	2	2	2	2	74.92	197.405	9.2	78.59	4479.84	2049	0.11767774076363	0.111219617317261	0.124458351947738
0	-3.900085772	2	44	2	2	1	2	1	1	2	1	2	2	2	2	2	2	62.8	181.41	8.5	63.33	2105.405	1537	0.126208918650234	0.113577937672036	0.140022698461765
1	-0.417640089	2	85	3	3	2	1	1	2	2	2	3	2	2	2	2	2	72.435	244.175	20.1	39.045	1412.14	1600.5	0.110565921197216	0.109146576741182	0.112001402333382
0	3.329964278	2	53	3	3	2	2	3	2	2	2	1	1	2	2	2	2	109.14	245.055	20.15	119.395	2830.48	2468.5	0.0956486165021939	0.0873947185656863	0.104592703614324
1	-0.674759949	2	25	4	2	1	1	2	2	2	2	3	2	2	2	2	2	65.29	277.725	8.4	83.84	4074.11	2281.5	0.11166030429663	0.109478409948628	0.11388012272651
0	5.756174435	1	73	3	3	1	2	2	2	2	1	3	1	2	2	2	2	91.835	348.26	37.9	92.185	3327.605	2504	0.0869741469243516	0.0741972149578926	0.101709578151096
0	-4.83540333	2	80	3	1	2	1	3	2	2	2	3	1	2	2	1	2	44.865	164.885	7.15	28.95	1153.015	1081	0.130721424869601	0.114783381440325	0.148501262752683
0	-5.362865413	2	23	3	2	1	1	1	1	2	1	2	1	2	2	2	2	22.305	109.985	6.15	53.68	1163.395	1000.5	0.133326171992984	0.115467084291123	0.153468239877766
0	2.203270441	1	20	3	3	3	2	2	2	2	1	3	2	2	1	2	2	66.92	271.82	12.35	75.87	1742.92	2010	0.0999344668526796	0.0942168579067047	0.105958463160661
0	-5.967158811	2	84	2	1	1	1	1	2	2	2	3	1	2	2	2	2	25.39	102.09	6.8	16.975	1432.405	660.5	0.136364162167322	0.116253873854587	0.159326073426868
0	2.174456176	2	62	3	2	2	1	3	2	2	2	3	2	1	2	2	2	49.085	256.745	18.45	56.92	2017.19	1711	0.10004627517069	0.0943973985112169	0.105993624216993
1	-4.101124025	2	66	3	1	2	1	3	2	2	2	2	1	2	2	2	2	36.46	120.405	9.65	43.78	1433.255	1008	0.12716745739528	0.113836289015345	0.141809983274833
0	-1.41498304	1	47	3	3	2	2	3	2	2	1	2	1	2	2	2	2	78.535	211.265	10.5	91.27	4522.815	1967	0.114863791177031	0.110415856975825	0.119466840846567
0	-1.612900092	1	85	3	2	1	2	1	2	2	1	3	1	2	2	1	2	103.375	186.565	10.95	82.55	1754.515	2084	0.115733755495067	0.110665938074022	0.12100207179102
0	-1.182833402	2	22	3	3	3	2	1	2	2	2	2	2	2	1	2	2	58.81	335.725	13.25	61.595	1604.865	2112.5	0.113850607972967	0.110122564575676	0.11768816777253
0	-2.771856909	1	40	3	2	1	2	1	2	2	1	3	2	2	2	2	2	65.465	208.705	16.85	42.29	2647.33	1452.5	0.120943769654212	0.112135530398232	0.130342323641177
0	-0.460304264	2	63	1	1	2	1	2	2	2	2	3	2	2	2	2	2	65.84	302.73	21.6	79.59	2369.07	2165	0.110746863602304	0.109202349882525	0.112310468114725
1	-2.964187649	2	33	1	1	1	1	3	2	2	2	3	2	2	2	2	2	36.485	161.595	16.25	30.36	1200.31	1043	0.121827721598299	0.112380543512952	0.131951009982109
0	-0.733739961	2	38	3	2	2	2	1	2	2	1	2	2	2	2	2	2	76.85	219.55	14.2	149.175	2188.835	2550.5	0.111912668935579	0.109553606544894	0.11431600841741
0	-4.303755416	1	68	3	3	1	2	3	2	2	1	1	1	2	2	1	2	33.365	121.2	13.15	27.145	2074.46	997.5	0.128139879719705	0.114097102079232	0.143630790336258
0	12.58407348	2	44	3	3	2	2	1	2	2	1	3	2	2	2	2	2	129.185	506.235	52.55	105.065	6637	3387	0.0662698718219477	0.0462931781460591	0.0940172095017669
0	-0.576588415	2	67	1	1	1	1	1	2	2	1	3	2	1	2	2	2	68.215	218.315	18.45	54.9	2067.745	1613	0.111241346072185	0.109352692051623	0.113158475092987
0	-0.583680333	1	39	5	3	1	1	1	2	2	1	3	2	2	2	2	2	112.58	207.185	7.6	62.145	2592.805	1999.5	0.11127156565796	0.109361803274841	0.113210438679704
0	-0.757797619	2	49	1	3	2	2	1	2	2	1	1	2	2	2	2	1	59.435	218.91	18.65	52.605	2352.975	1605	0.112015749861673	0.109584225281393	0.114494289201481
0	-2.373843277	2	25	3	2	1	1	3	2	2	1	3	2	2	2	2	2	86.91	141.22	9.85	64.725	2435.805	1492	0.119132080277648	0.111629585473977	0.127066686720217
0	-3.652355731	1	48	3	3	1	2	3	1	2	1	3	1	2	2	2	2	56.485	170.395	11.2	64.485	5570.99	1680	0.125036267410943	0.113260144332641	0.137846463804232
0	1.561593725	1	58	4	1	3	2	3	2	2	1	3	1	1	2	1	2	67.825	268.8	18.7	115.92	1948.7	2349	0.102450698537252	0.0983105179498591	0.106744594957263
0	-1.871149732	2	64	3	3	1	2	3	2	2	2	1	1	2	2	2	2	46.175	96.395	8.15	33.445	1465.635	857.5	0.116877525317801	0.110992520610397	0.123031379825905
0	1.794243673	1	73	3	2	1	1	1	2	2	1	3	1	1	2	1	2	125.67	197.43	19.8	83.225	3506.855	2018.5	0.101532011883037	0.0968085486334387	0.106458776445098
0	-2.673076864	2	51	4	3	2	2	3	2	2	2	3	1	1	2	2	2	82.43	174.875	10.55	75.945	1331.08	1701.5	0.120491932670307	0.112009828214257	0.129522667592977
0	-3.6436748	2	81	1	2	2	1	3	2	2	2	1	1	2	2	2	2	46.72	126.215	9.95	34.12	2244.44	984	0.124995345408696	0.113249019427312	0.137770725802374
0	-1.870899337	1	72	3	1	1	1	2	2	2	1	3	1	2	2	2	2	58.93	165.47	9	62.915	1352.87	1449	0.116876411598211	0.110992203763899	0.123029397907759
0	3.123344086	2	83	3	3	2	2	2	2	2	1	1	2	2	2	2	2	72.84	303.985	19.45	62.475	3290.15	2160	0.0964220996427767	0.0886115780240703	0.104841871261751
0	-4.41828011	2	62	3	3	2	1	1	2	2	1	2	2	2	2	2	1	34.635	128.165	5.1	26.375	1656.855	1274.5	0.128692281506336	0.114244694548929	0.144668524928857
0	0.625152267	2	63	3	2	1	2	1	2	2	1	3	1	2	2	2	2	53.475	193.335	17.2	63.68	2259.105	1740	0.106222838615244	0.104557113961658	0.107911902287893
0	-1.128039626	1	41	4	3	1	2	3	2	2	1	3	2	2	2	2	2	85.27	333.005	15.75	108.04	2397.49	2621.5	0.113612606240324	0.110053313541344	0.117271843017527
0	-3.448003066	2	38	1	1	1	2	2	2	2	1	3	2	2	2	2	2	51.6	188.95	9.65	50.5	1759.97	1395.5	0.124075990611497	0.112998458956529	0.136072886874265
0	4.117423047	1	46	3	3	1	2	2	2	2	1	3	2	2	2	2	2	95.015	378.295	24.05	122.78	2926.595	3013	0.0927514339664483	0.0828942287254722	0.103648316886907
0	11.8020858	1	31	3	3	1	2	3	2	2	1	3	2	2	2	2	2	203.13	473.46	26.15	161.825	3975.825	4145.5	0.0683857873784876	0.0488971441349033	0.0948671414555982
0	-2.73553096	1	65	1	1	1	1	3	2	2	1	1	1	2	2	2	2	71.045	384.83	22.65	65.31	2887.505	2382.5	0.120777438653002	0.112089293365968	0.130040382441469
0	-1.233121163	1	38	3	2	1	2	3	2	2	2	2	1	2	2	2	2	117.185	100.66	7.45	98.195	3140.47	1759.5	0.114069419207905	0.110186106673035	0.118071431837305
0	-1.415424026	2	56	1	1	1	2	3	2	2	2	3	2	1	2	2	2	74.715	170.055	19.45	29.37	3377.59	1227	0.114865723236011	0.110416414081863	0.119470242288695
0	-0.960297969	1	42	3	1	2	1	3	2	2	1	2	2	2	2	2	2	79.64	181.7	11.2	72.89	2240.915	1857.5	0.112886695814025	0.109841133363186	0.11600569771003
0	8.252749138	2	53	4	2	2	2	3	2	2	1	1	1	2	2	2	2	97.6	447.485	31.6	138.005	1894.345	3340	0.0787988702305678	0.0625490297673566	0.0988252779734841
0	-3.7377656	2	73	3	3	1	1	3	2	2	2	3	1	1	1	1	2	57.29	119.175	8.85	46.28	3184.195	1103	0.125439503317824	0.113369640221338	0.138593513762801
1	-5.617253722	2	81	3	2	1	2	2	2	2	1	3	2	2	2	2	2	40.565	173.25	9.15	22.14	2114.61	1044.5	0.134598030348339	0.115797837110791	0.155912290752904
0	1.665020592	1	71	3	3	1	2	2	2	2	2	3	1	2	2	1	2	85.975	335.97	24.65	68.685	2269.635	2247.5	0.102041386652368	0.0976403018199457	0.106617409065041
0	-3.062132156	2	70	3	2	1	1	2	2	2	2	3	1	1	1	2	2	52.68	146.105	14.3	29.065	2660.74	1051	0.122280011709846	0.112505452025878	0.13277674188612
0	-0.810087688	1	21	3	3	3	1	1	2	2	1	3	2	2	1	2	2	112.975	220.85	15.1	56.785	2876.8	1814.5	0.112240084827545	0.109650688863009	0.114882739205388
0	6.081363301	2	42	3	1	1	2	3	2	2	1	1	1	2	2	2	2	102.69	202.875	23.5	121.59	6485.025	2322.5	0.0858672342001443	0.0725741281343437	0.101329156728404
0	-0.366253836	1	51	4	3	1	1	1	2	2	1	2	1	2	1	2	2	87.695	332.395	16.25	92.95	5015.855	2698	0.110348330006135	0.109078742235155	0.111630843217602
0	-2.634600802	2	54	3	2	2	1	3	2	2	1	2	1	1	2	1	2	73.965	143.58	6.9	57.325	3177.695	1372.5	0.120316331592588	0.111960890164333	0.129204601507037
0	3.628240013	2	70	3	3	1	2	1	2	2	1	1	1	2	2	1	2	78.94	238.085	19.4	66.09	2665.885	1922	0.0945418058220079	0.0856646416151051	0.104234013443807
0	-3.333287252	2	35	3	3	1	2	1	2	2	1	3	2	2	2	2	2	39.715	87.98	7.2	58.94	1434.02	1024	0.123539708546202	0.112851740265236	0.135085780516098
0	-1.742670158	1	46	4	1	1	1	1	2	2	1	2	1	2	1	2	2	77.955	338.69	15.1	111.58	3234.075	2991	0.116307276729647	0.110829997464695	0.122018100153232
1	-2.651485868	2	23	3	3	1	2	1	2	2	1	3	2	2	2	2	2	61.13	261.25	10.7	97.2	1598.965	2149.5	0.120393366173103	0.111982364747975	0.12934410078518
0	-0.161757634	2	51	1	3	1	2	1	2	2	1	3	1	2	2	2	2	76.18	125.245	8.85	53.85	3678.245	1516	0.109486102838336	0.108792466513688	0.110183614864464
0	-1.654818997	1	40	1	1	1	2	3	2	2	1	1	1	2	2	2	1	80.66	263.905	24.1	43.245	1403.955	1794.5	0.115918747560205	0.110718923952703	0.121329458345771
0	-0.815951171	1	20	3	3	3	2	2	2	2	1	2	2	2	2	2	2	83.275	402.615	13	82.285	1895.045	2663.5	0.112265264745505	0.109658135095201	0.114926378024975
0	9.979454945	2	66	1	2	2	2	3	2	2	1	3	2	2	2	2	2	143.69	302.335	21.9	85.865	4896.355	2505	0.0735629646563164	0.0555135163765962	0.0968789866493529
0	-4.343836522	2	45	3	2	1	2	3	2	2	2	2	1	2	1	2	2	61.1	198.705	10.55	82.58	2494.39	1730	0.128332977667666	0.114148741038055	0.143993263330752
0	2.27846447	1	28	3	2	3	2	1	2	2	1	3	2	2	2	2	2	120.02	471.055	14.4	109.32	4296.58	3466.5	0.0996432115334009	0.0937471615874414	0.105866763756905
0	-2.340067204	1	41	1	3	1	2	2	2	2	1	1	2	2	2	2	2	74.205	245.54	15.2	105.535	3035.085	2249.5	0.118979423962756	0.111586715725992	0.126792005890394
0	-2.425718457	2	77	3	2	1	1	2	1	2	2	3	1	2	2	1	2	63.315	251.03	15.6	88.85	3201.655	2031	0.11936686859077	0.111695446733852	0.127489557304027
0	-1.443702665	1	48	4	2	1	2	1	2	2	1	1	2	2	2	2	2	100.9	269.015	15.7	96.92	2668.71	2406.5	0.114989677360872	0.110452139643474	0.119688542582004
0	-5.270190689	2	40	3	2	1	1	2	2	2	1	2	1	2	1	1	2	24.82	323.865	5.75	27.33	2659.225	1724.5	0.132865361580953	0.115346753948997	0.152585738706262
0	3.692816525	2	36	4	2	1	1	1	2	2	1	2	2	2	2	2	2	116.28	381.5	21.55	171.555	1610.895	3458	0.0943036978663481	0.0852941811725627	0.104156513550561
0	-2.90076944	2	41	3	3	3	1	1	2	2	1	2	1	2	2	2	2	73.75	464.04	17.55	75.21	3145.84	2763.5	0.121535637647593	0.112299715309189	0.131418701194007
0	-1.470099036	2	77	3	3	2	2	2	2	2	1	2	1	2	2	2	2	64.84	261.455	21.15	75.84	1790.485	2005.5	0.115105485877825	0.110485488604906	0.119892631682524
0	1.925834028	1	30	3	2	3	2	3	2	2	1	2	1	2	2	2	2	101.825	381.875	11.75	77.455	3958.665	2602	0.101015612240771	0.0959679691383168	0.106297530119967
0	-2.209927952	1	66	4	1	1	2	1	2	2	2	2	1	2	2	2	2	72.795	275.865	6.35	55.02	2479.425	1867	0.118392821903544	0.111421630338788	0.125738453435016
0	2.722513256	2	58	3	2	1	2	1	2	2	1	3	2	2	2	2	2	53.425	184.44	13.95	55.53	2855.84	1536	0.0979385386179439	0.0910157404654639	0.105326881489807
0	-2.206102718	2	22	4	1	3	1	2	2	2	2	2	2	2	2	2	2	47.625	171.305	9.75	85.63	1198.865	1624	0.118375617658953	0.111416780086205	0.125707600916532
0	-4.909527898	2	80	3	2	2	1	2	2	2	2	1	1	2	2	1	2	42.475	105.52	13.75	42.83	1245.925	945.5	0.131084843584457	0.114879292605519	0.149191120986023
0	-1.562220926	1	20	4	3	3	2	3	2	2	2	3	2	2	2	2	2	79.815	401.5	14.25	119.255	2331.435	2958	0.115510446272083	0.110601889422141	0.1206073060539
0	5.852614746	1	46	3	3	1	2	2	2	2	1	1	1	2	2	2	2	118.81	373.975	39.6	73.89	4943.46	2737.5	0.0866445294648027	0.0737124148595705	0.101596609092762
0	-3.143295528	2	23	3	3	2	2	1	2	2	1	2	2	2	2	2	2	90.72	156.795	5.4	62.97	2283.67	1557	0.122655905032904	0.112609029605082	0.133464338309515
0	-0.21868981	1	68	4	1	1	2	1	2	2	1	2	1	2	2	2	2	68.98	334.805	14.55	111.885	2674.72	2556.5	0.109725556255653	0.108876538793036	0.110580372782841
1	-0.789228755	2	43	4	3	3	1	2	2	2	1	2	1	2	2	2	2	62.53	271.83	14.8	63.465	2093.69	1897	0.112150548902608	0.109624189159877	0.11472762819828
0	0.665192268	2	42	1	3	1	2	3	2	2	2	1	2	2	2	2	2	93.48	213.28	22.55	60.305	3734.605	1730.5	0.106059093566604	0.104283963408354	0.107860801520121
0	-3.944152943	2	47	3	2	1	2	1	2	2	1	1	2	2	2	2	2	43.35	138.135	6.45	50.76	2753.3	1246	0.12641849783099	0.11363453276509	0.140412835939208
0	-1.773953946	2	50	3	2	1	2	1	1	2	2	3	2	2	2	2	2	41.465	133.695	12.35	38.025	1723.975	1025	0.116445904836252	0.110869561154499	0.122264151322845
0	7.531822243	1	80	3	3	2	2	1	1	2	2	3	2	2	2	2	2	118.115	315.46	19.4	57.355	2897.425	2227	0.0810844278653121	0.0657255294206463	0.099649616866517
0	-2.491048322	2	78	1	1	2	1	3	2	2	1	1	2	1	2	2	2	94.235	173.29	7.1	65.525	1751.14	1678.5	0.119663122810209	0.111778424212509	0.128023832932637
0	0.557081276	1	72	3	3	1	2	2	2	2	1	3	1	2	2	2	2	100.33	272.275	13.3	94.19	1824.175	2399	0.106501725205033	0.105022361039394	0.10799941331415
0	-2.55599867	1	21	1	2	1	2	3	2	2	1	1	2	2	1	2	2	71.475	297.4	14.85	87.05	1725.19	2239.5	0.119958286379627	0.111860957716993	0.12855691627881
0	1.410753888	1	51	4	2	1	2	3	2	2	1	3	2	2	2	2	2	148.58	259.695	9.55	103.855	5839.63	3012	0.103050238568569	0.0992951525192859	0.106930473309565
0	-2.304982196	1	43	3	3	1	2	2	2	2	1	1	1	2	2	2	2	73.225	292.07	18.05	97.935	2624.415	2281	0.118821031109221	0.111542195128587	0.126507223614837
0	-1.451350557	1	65	3	2	1	1	2	1	2	1	1	1	2	1	2	2	59.78	202.385	7.45	49.06	1370.43	1544	0.115023220444653	0.110461801778776	0.119747642158247
0	0.06361427	1	32	2	1	1	2	2	2	2	1	1	2	2	2	2	2	89.36	217.94	12.1	41.675	1873.31	1606.5	0.108542671903474	0.108242258070526	0.108843817734832
0	-2.166437836	1	45	4	3	1	2	3	2	2	1	2	1	2	2	2	2	39.1	128.49	10.8	17.755	3145.29	910.5	0.118197349898474	0.111366493655344	0.125388069208741
0	3.005776532	2	50	3	3	1	2	1	2	2	1	3	2	2	2	2	2	74.19	202.695	22	66.79	3383.28	1768	0.0968647021147634	0.0893107613932661	0.104983904311161
0	6.860757341	1	74	4	1	2	1	2	2	2	2	1	1	2	1	1	2	54.935	200.25	22.85	64.585	3740.915	1557	0.0832661929285189	0.0688161979294183	0.100423168974553
0	-2.865760316	1	51	4	3	1	2	3	2	2	1	2	1	1	2	2	2	63.275	234.71	20.35	46.395	2545.975	1611.5	0.121374655758683	0.112255111633424	0.131125635885225
0	-4.688939589	1	85	3	2	2	1	3	2	2	2	1	1	2	2	1	2	35.22	181.66	14.3	54.775	2105.64	1316	0.130005857184676	0.114594032590287	0.147145957432679
0	-2.680179762	2	22	5	2	3	1	2	2	2	1	3	2	2	2	2	2	77.11	334.705	26.4	69.56	1833.33	2224.5	0.120524373823246	0.112018863951538	0.129581457892917
0	8.485405294	1	42	3	3	1	2	3	2	2	1	1	2	2	2	2	2	151.435	307.48	15.6	186.425	4555.135	3686	0.0780739708906844	0.0615547945912806	0.0985607256711192
0	-5.860691571	2	47	3	3	1	2	3	1	2	1	3	2	2	2	2	2	43.62	120.975	8.15	24.79	2352.54	942.5	0.135824717440067	0.116114977822453	0.158280943571591
0	-1.62417067	1	72	1	1	1	2	2	2	2	1	1	1	2	2	2	2	34.715	99.43	7.95	34.255	1979.715	835.5	0.115783468376705	0.110680183387821	0.121090018528505
1	-2.776583286	1	53	4	1	3	1	1	2	2	1	1	2	2	2	2	2	35.48	165.365	4	19.52	1347.045	977.5	0.120965425551796	0.112141547216909	0.130381653460923
0	-2.281459452	1	30	3	3	3	1	3	1	2	1	3	2	2	2	1	2	86.85	234.27	12.45	133.52	4701.605	2576.5	0.118714938920269	0.11151235223029	0.126316601107799
0	8.91525155	1	81	3	3	2	2	2	2	2	1	1	2	1	2	1	2	101.015	333.13	22.25	98.84	2460.05	2535.5	0.0767507476531311	0.059756535378942	0.0980738436029861
0	2.032775472	2	25	3	3	1	2	2	2	2	1	3	2	2	2	2	2	70.855	262.415	19	86.36	2997.665	2216	0.100597652136375	0.0952895959399512	0.106166692792434
0	0.275774222	1	39	3	2	2	2	1	2	2	1	3	2	2	2	2	2	105.415	328.605	15.35	153.77	1878.4	3088.5	0.107661042100619	0.106944354535499	0.10838194966572
0	11.5196046	1	27	4	3	3	2	1	2	2	1	3	2	2	1	2	2	108.435	386.725	16.15	128.68	2586.9	3168.5	0.0691654311218884	0.0498714085037894	0.095176116133464
0	1.219467461	1	42	5	3	1	2	3	2	2	1	2	1	2	2	2	2	122.75	322.425	20	144.88	3083.38	3054	0.103814976702605	0.100556023932675	0.107166965461214
0	-1.234492377	1	72	3	2	1	2	2	2	2	1	1	1	2	2	2	2	55.835	262.685	15	68.83	2086.07	1840.5	0.114075390732953	0.110187839157278	0.118081898172543
0	-1.968441365	1	56	3	3	1	2	3	2	2	1	3	1	2	2	2	2	69.555	229	11	77.31	2270.785	2012	0.117310961846417	0.111115665210811	0.123803569464243
0	-0.883687078	1	39	4	2	3	1	3	2	2	1	3	2	2	2	2	2	106.68	283.81	12.65	88.28	2428.125	2561.5	0.112556504236047	0.109744075324558	0.115431662436205
0	4.245961325	2	66	3	2	1	2	2	2	2	1	1	2	2	1	2	2	89.47	225.83	15.9	89.715	3707.125	2396.5	0.0922860763376556	0.0821798853514202	0.103494947982535
0	1.83719679	1	51	3	2	1	2	2	2	2	1	3	1	2	2	2	2	120.435	162.985	12.7	166.95	2216.915	2872	0.101363195538082	0.0965334601294622	0.106406111693915
0	-0.648642532	2	85	1	1	2	1	1	1	2	2	3	1	1	2	2	2	68.92	186.29	16.15	43.55	2191.81	1375	0.111548711193487	0.109445040971279	0.11368765465529
0	11.13481112	2	51	3	3	1	1	3	2	2	1	2	1	2	2	2	2	55.66	237.32	18.2	42.95	6547.25	1513	0.0702407187151752	0.0512280750922177	0.0955986656711828
1	-4.65567501	2	24	1	2	1	1	1	2	2	2	1	2	2	2	2	2	36.21	178.625	9.75	43.33	1598.68	1233.5	0.129843803661564	0.114551058264148	0.1468395821793
0	0.085688942	2	76	4	1	2	1	1	2	2	1	2	1	1	2	2	2	76.09	227.715	15.85	71.45	2403.795	1834.5	0.108450647741314	0.108135751889841	0.108766348752207
0	1.015194687	1	68	3	3	2	2	2	2	2	1	1	2	2	2	1	2	80.855	491.02	33.25	70.79	3748.075	2869.5	0.104637131403599	0.101917411399148	0.107420747531358
0	-0.929358938	1	60	3	1	1	1	3	2	2	1	1	1	1	2	1	2	78.145	167.04	16.15	73.015	4503.215	1618	0.112753247722915	0.109801952063791	0.115773552713601
0	2.441434299	1	73	3	3	1	2	2	2	2	2	3	2	2	2	1	2	71.805	144.53	9.8	68.86	2846.83	1469	0.099014547276843	0.092736324289294	0.105668300815642
1	-3.409206191	1	63	4	3	1	2	2	1	2	1	2	1	1	2	2	2	62.265	209.745	16.45	80.06	1965.175	1769.5	0.123894396650161	0.112948824175197	0.1357383642084
0	-2.573725742	2	34	3	1	1	1	3	2	2	1	1	2	1	2	2	2	58.445	145.945	15.2	75.04	3428.81	1471.5	0.120038955457353	0.11188349045971	0.128702743701758
0	1.966550685	1	41	3	2	1	2	3	2	2	1	1	1	2	2	2	2	138.91	231.19	15.5	163.58	2975.81	2941.5	0.100856298476065	0.0957091850880684	0.106247694215247
0	-0.327852209	2	50	1	1	1	2	3	2	2	2	3	1	2	2	2	2	94.36	213.19	17.8	76.46	1471.945	1913.5	0.110185965153638	0.109027417235943	0.111355285395252
0	0.815278866	2	64	4	1	3	2	3	2	2	1	1	1	1	2	2	2	38.96	69.075	13.7	19	3458.375	584.5	0.105447273828759	0.103264200732506	0.107670957108563
0	-1.190255615	1	85	3	3	2	2	1	2	2	1	3	2	2	2	1	2	55.315	188.355	13.35	65.97	1836.19	1786.5	0.11388288037892	0.110131943774917	0.117744664823273
0	0.505608926	1	72	3	3	1	2	2	2	2	1	1	1	2	2	2	2	96.765	239.005	16.15	83.655	1869.585	2296.5	0.106713032338955	0.105374723918855	0.10806628473317
0	5.705353486	1	30	4	1	1	1	3	2	2	1	3	1	2	1	2	2	163.14	361.055	19.75	128.98	6142.465	3311	0.0871483021394168	0.0744538655562446	0.101769159650402
0	-0.620429924	1	51	1	1	1	2	2	2	2	1	3	1	2	2	2	2	109.285	183.74	9.6	51.12	2313.965	1746.5	0.111428275092846	0.109408937005885	0.113480134634121
0	-1.790303646	2	50	3	2	1	2	2	2	2	1	3	2	2	2	2	1	97.875	264.71	11.9	95.43	4830.805	2289.5	0.116518412485898	0.110890240477171	0.122392916603494
0	5.59930116	2	62	3	3	1	2	2	2	2	1	1	2	2	2	2	2	103.055	181.435	16.65	32.965	4362.605	1404	0.0875127455430218	0.0749920664032753	0.101893605475746
0	-4.230035903	2	21	5	1	3	2	3	2	2	1	3	2	2	2	2	2	40.965	256.23	12.65	50.78	1890.7	1625.5	0.127785369853305	0.11400216724452	0.142966104819641
0	-2.400840989	1	62	4	2	2	2	1	2	2	1	2	1	2	2	2	2	68.08	159.19	8.3	52.485	1197.46	1372	0.119254222634469	0.111663859082442	0.127286612488677
1	0.509317672	2	54	2	1	1	1	2	2	2	2	3	1	1	2	2	2	67.49	250.625	20.75	67.925	1651.92	1852.5	0.106697794740014	0.105349323421141	0.108061441669703
1	-4.63816374	2	51	3	2	1	2	3	2	2	1	1	1	2	2	2	2	39.57	203.86	6.8	45.125	1954.565	1377	0.129758563869784	0.114528440051291	0.146678512589868
0	-0.890501192	1	25	3	3	1	2	1	2	2	1	1	2	2	2	2	2	66.705	287.68	22.75	59.485	4379.85	2003.5	0.112585838822468	0.109752713541928	0.115482610737666
0	3.073189692	1	29	3	3	1	2	3	2	2	1	3	1	2	2	2	2	159.92	305.675	19.3	87.47	3725.915	2622.5	0.0966106930054288	0.088909245873907	0.104902439901021
0	-3.517780643	2	60	1	1	1	1	2	2	2	2	3	2	2	2	2	2	50.14	168.5	17.15	33.665	1772.28	1145.5	0.124403169259967	0.113087766432583	0.13667629886228
0	1.452553142	2	37	4	1	2	2	3	2	2	1	3	2	2	2	2	2	94.135	229.98	19.9	105.52	2368.4	2314.5	0.102883791512775	0.0990214477623132	0.10687891540259
0	-4.399748596	2	59	3	1	2	1	3	2	2	1	2	1	2	2	2	2	23.415	215.065	11	34.335	2275.775	1231.5	0.128602758621501	0.11422080323556	0.144500182437075
0	1.798645394	1	63	3	3	1	2	3	2	2	1	2	2	2	2	2	2	129.285	309.8	16.95	143.725	2854.495	3016	0.101514700633223	0.096780326605178	0.106453378070173
0	-2.576058184	2	43	2	3	1	2	2	2	2	1	2	2	2	2	2	2	67.435	209.515	11.35	75.415	2472.675	1776	0.120049572993798	0.111886455421916	0.128721941558964
1	1.078409184	2	22	3	2	1	1	3	2	2	1	2	2	2	2	2	2	72.415	297.36	13.55	51.675	2502.29	1923.5	0.104382098098376	0.101494488674707	0.107342047757612
0	9.700615667	1	66	3	2	2	2	2	2	2	2	3	1	2	2	2	2	91.18	331.48	20.75	91.44	3376.015	2463	0.0743862124663963	0.0565971063872914	0.0971906096204172
0	-3.957337979	2	74	1	1	2	1	2	2	2	2	3	1	1	2	2	2	66.04	109.285	7.55	44.165	2383.17	1092.5	0.12648126242537	0.113651470009523	0.14052974412227
0	0.023654253	1	61	3	3	1	1	3	2	2	1	1	1	1	2	2	2	72.025	204.02	23.2	57.07	3066.18	1888.5	0.108709429338395	0.108400700947531	0.109018929485729
1	-0.034245873	2	59	3	2	1	2	2	2	2	1	3	1	2	2	2	2	96.33	247.455	14.45	95.005	2997.705	2311.5	0.108951449610341	0.108562264292547	0.109341858988921
0	2.274845246	1	66	3	2	1	2	2	2	2	1	1	1	2	2	2	2	91.33	211.945	21.4	74.9	3268.21	1853.5	0.0996572129342265	0.0937697211261387	0.105871175530415
0	3.72334283	2	54	3	3	2	2	1	2	2	1	3	1	2	2	2	2	85.92	202.125	17.5	67.915	2896.905	1771	0.0941913278339172	0.0851195638699556	0.104119897515297
1	-1.921195142	2	59	3	3	2	2	2	2	2	2	3	1	2	2	2	2	88.18	176.28	7.5	81.745	1468.035	1795.5	0.117100304862548	0.111055856054447	0.123428057073956
0	5.388222192	2	67	3	3	1	2	1	2	2	1	3	1	2	2	2	2	85.81	269.94	23.65	104.335	2036.05	2357.5	0.0882422220848446	0.0760738968451807	0.102141744714563
0	-0.769621834	2	69	3	1	1	2	1	2	2	1	2	1	2	2	2	2	35.035	200.295	11.5	45.99	1916.29	1467	0.112066443922217	0.109599264405374	0.114582014885899
0	0.785775634	1	33	3	2	1	2	3	2	2	2	2	1	2	2	2	2	111.045	289.715	14	91.845	3235.29	2421.5	0.105567297467429	0.103464107011701	0.107708104737245
0	0.61691908	2	40	1	3	1	2	1	2	2	1	3	2	2	2	2	2	88.74	325.33	37.85	83.82	2657.405	2382	0.106256535944744	0.104613330538531	0.107922440882347
0	-3.778720466	1	20	3	3	3	1	1	2	2	1	3	2	2	2	2	2	64.5	132.745	5.5	60.385	4818.74	1652.5	0.125633253882032	0.113422170548575	0.13895294345475
0	-4.381345906	2	25	3	3	3	2	2	2	2	2	3	2	2	2	2	2	47.03	118.405	10.15	52.795	2764.04	1119.5	0.128513910601816	0.114197081453035	0.144333172385159
0	-4.541947818	2	45	3	3	2	2	2	2	2	1	1	2	2	2	2	2	44.8	191.265	6.65	35.98	2264.48	1309.5	0.12929106172797	0.114404219370703	0.145796139548659
0	-2.993732881	2	43	4	3	2	2	2	2	2	2	3	2	2	1	2	2	55.2	199.69	12.25	51.485	3603.475	1441	0.12196400402551	0.11241821281686	0.132199630710015
0	2.657964997	1	49	2	1	1	2	2	2	2	1	1	2	2	2	2	2	160.925	460.48	16.1	69.085	2691.535	3110	0.0981847148650175	0.091408318096209	0.105405189957222
0	-3.650437353	2	27	1	3	3	1	1	2	2	1	2	2	2	1	2	2	59.44	258.115	12.4	82.64	2783.965	1973.5	0.125027223167569	0.113257685801729	0.137829723614189
0	-1.455318087	2	82	3	2	2	2	1	2	2	2	3	2	2	2	2	2	58.045	137.085	8.6	34.63	1289.815	1084.5	0.115040625087452	0.110466814292507	0.119778311693098
0	3.751408529	2	50	3	3	2	2	3	2	2	1	3	1	2	2	2	2	128.895	262.545	14.4	102.93	3215.65	2464.5	0.0940881214664173	0.0849593073093942	0.104086243914077
0	-4.704096146	2	55	1	1	3	1	3	1	2	1	3	1	2	2	2	2	33.68	153.09	9.75	22.66	1714.895	937.5	0.130079751711654	0.114613616976354	0.147285729653482
0	-1.769314835	2	28	1	3	3	1	2	2	2	2	3	2	2	2	2	2	61.805	285.4	27.4	72.76	1618.595	1992.5	0.116425338445977	0.110863693839601	0.122227636687222
0	4.162307293	2	20	3	3	3	2	2	2	2	1	2	2	2	1	2	2	97.635	155.06	18.15	88.535	4041.935	1786.5	0.0925886965620559	0.0826441489297685	0.103594736989246
1	-0.872102971	1	82	3	3	1	2	2	2	2	1	1	2	2	2	2	2	97.895	266.965	16	106.69	2648.04	2637.5	0.112506650231646	0.109729387433515	0.115345098587209
0	5.416404663	1	31	3	3	1	2	2	2	2	1	2	1	1	2	2	2	128.125	467.63	36.1	125.23	5468.635	3460.5	0.0881445074635636	0.0759286320952948	0.102108579360155
0	-5.0149968	1	58	1	2	1	1	3	1	2	1	2	2	1	2	2	2	41.255	186.075	6.9	55.13	1748.44	1391	0.131603415825191	0.115015856516945	0.150177275746904
1	-3.150260393	2	69	4	1	2	1	3	2	2	1	3	1	2	2	2	2	38.65	103.42	5.3	31.095	938.27	855.5	0.122688207843152	0.112617920869778	0.13352348423044
1	2.866418613	1	37	1	2	1	1	3	1	2	1	3	1	2	2	2	2	120.65	410.7	20.55	83.51	2837.05	2867	0.0973916833419171	0.090145950943424	0.105152503773041
0	-4.071446399	2	22	5	3	3	2	1	2	2	2	3	2	2	2	2	2	73.34	111.54	5.35	32.95	896.57	1035.5	0.127025565833425	0.113798124985789	0.14154494007367
0	-2.414847981	2	55	3	3	1	2	1	2	2	1	3	1	2	2	2	1	68.24	178.295	17.95	57.04	2201.195	1494.5	0.119317635409737	0.111681643497421	0.127400844076954
0	-0.55593994	1	84	3	3	1	1	1	2	2	1	3	1	2	2	2	2	92.445	309.29	19.85	88.93	2510.15	2375	0.111153400967512	0.109326132685827	0.113007335093841
0	0.380410683	2	40	4	3	1	2	1	2	2	2	3	2	2	2	2	2	49.29	209.905	11.6	59.75	1345.16	1545.5	0.107228534289233	0.106232168081607	0.108233113889769
0	-1.961568394	1	42	4	1	1	1	3	2	2	2	2	2	2	2	2	2	84.08	217.025	6	83.295	2535.075	1961	0.117280296867004	0.111106963687998	0.123748881411708
0	-0.505251281	1	70	2	3	1	2	1	2	2	1	3	1	2	2	2	2	65.06	224.565	25.95	76.695	2074.56	1866.5	0.110937766971443	0.109260704440537	0.112637315927834
0	-1.725822345	1	59	4	1	1	1	3	2	2	1	3	1	1	2	1	2	53.77	277.665	6.35	43.075	1740.89	1684	0.116232678291579	0.110808692887085	0.121885769618872
0	2.856957317	2	37	3	3	1	2	1	2	2	1	3	2	2	2	2	2	91.595	202.195	19.75	45.91	3607.52	1549.5	0.0974275535923213	0.0902029069766288	0.105163959870511
1	-4.478702559	2	59	3	3	2	2	2	1	2	1	2	1	2	2	2	2	60.695	57.505	3.75	41.775	3887.42	924.5	0.128984541996801	0.114322616947241	0.145218549053768
0	-2.792960131	2	62	4	1	2	2	3	2	2	2	3	1	1	2	2	2	69.97	171.425	10.35	66.395	2421.98	1539	0.121040488902421	0.112162397050126	0.130518009608055
0	-1.082598281	1	54	3	1	1	2	3	2	2	1	2	2	2	2	2	2	73.595	356.985	25.15	101.555	4195.995	2742	0.113415556298562	0.109995865597309	0.116927595056956
0	3.077558551	2	30	1	1	1	1	3	2	2	2	3	1	2	2	2	2	88.735	227.435	14.85	63.02	2703.65	1813	0.0965942519010888	0.0888832808523733	0.104897162530923
1	5.93114906	2	56	4	3	2	2	1	2	2	2	3	2	2	2	2	2	106.825	428.275	24.2	101.3	2699.975	2983	0.0863769499044466	0.0733197791869862	0.101504707488159
0	2.975897184	1	31	3	3	1	2	2	2	2	2	3	2	2	2	2	2	94.83	402.605	17.4	74.31	2428.725	2624.5	0.0969774762066788	0.0894892445952105	0.105020031149876
0	-5.979561503	2	24	3	3	3	2	1	2	2	2	3	1	2	2	2	2	27.725	163.09	6.95	35.565	1788.075	1053.5	0.136427120901192	0.116270062062599	0.159448188860639
0	-4.128692056	2	50	3	3	1	2	1	2	2	2	1	2	2	1	2	2	66.405	206.48	9.05	41.07	2493.575	1426	0.127299384090287	0.113871748201886	0.142056559719962
0	-0.326910913	2	38	1	1	2	1	3	2	2	2	3	2	2	2	2	2	75.105	312.875	20.8	64.5	2161.735	2094	0.110181987903981	0.109026150811665	0.111348547187398
0	-5.401884772	2	74	3	2	2	1	3	2	2	1	2	1	1	2	2	2	39.125	82.12	6	29.31	2946.745	742.5	0.133520593725924	0.115517773816893	0.153841060640999
0	1.550319829	1	24	1	1	1	2	1	2	2	1	3	2	2	2	2	2	109.355	411.3	18.25	116.215	1925.29	3115	0.102495402267293	0.0983838159487032	0.106758471222398
0	2.621022704	1	45	1	2	1	1	3	2	2	1	1	1	2	2	2	2	107.97	285.535	21.1	138.955	2362.8	2796.5	0.0983258539463419	0.0916336794747273	0.105450033273776
0	-5.285080017	1	35	1	1	1	1	3	2	2	1	3	1	2	2	2	2	53.855	292.395	8.65	69.995	2934.51	1994.5	0.132939305387125	0.115366080600688	0.15272724041087
1	0.411296364	1	73	4	2	1	2	2	1	2	1	1	2	1	2	2	2	38.09	129.955	20.75	86.725	3263.885	1385.5	0.107101161053538	0.106020792175125	0.108191206716245
0	3.735315908	1	26	3	3	3	2	1	2	2	1	3	2	2	2	2	2	127.97	279.555	22	107	3288.48	2707.5	0.0941472866644428	0.0850511635555704	0.104105539304277
0	-1.678158919	2	68	4	3	2	2	3	2	2	1	1	1	2	2	2	2	86.725	167.91	19.75	69.12	2099.105	1581.5	0.116021860161472	0.110748429508323	0.121512080263556
0	5.192508681	2	48	3	3	1	2	3	2	2	2	3	1	2	2	2	2	89.125	264.665	19.1	92.61	3102.98	2200	0.0889235128637836	0.077089732376299	0.102372357041807
0	-1.84820911	2	43	4	3	1	2	3	2	2	2	3	2	2	2	2	2	65.325	194.04	17.85	68.275	2254.5	1615	0.116775527097257	0.110963493600046	0.122849916622564
0	1.418903737	2	44	4	3	3	1	3	2	2	2	3	2	2	2	2	2	63.79	232.495	13.55	59.125	3469.165	1696.5	0.103017766820962	0.0992417354247928	0.106920417657021
0	-3.268828768	2	30	1	3	3	2	3	2	2	2	3	2	2	2	2	2	69.965	166.94	14.65	68.315	2094.265	1557.5	0.123239248509203	0.112769356286187	0.134533804435178
0	-0.253752672	1	61	3	3	1	2	3	2	2	1	1	1	2	2	2	2	120.355	264.9	7.8	75.14	3558.99	2625.5	0.109873255862366	0.108926077807499	0.110827645811642
0	-1.476241734	2	32	3	2	3	1	2	2	2	2	3	2	2	2	2	2	73.755	208.645	8.1	77.435	1565.29	1824.5	0.115132450215147	0.110493249462959	0.11994016944923
0	-2.012629317	2	79	3	2	2	1	2	2	2	2	3	1	2	2	2	2	51.56	379.67	22.75	73.89	1518.55	2334	0.117508280447694	0.111171617710172	0.124155674438119
0	3.362996891	1	44	4	2	1	1	3	2	2	1	2	1	2	2	2	2	94.49	299.82	25	51.2	5185.585	2263.5	0.0955254742462142	0.0872015801467015	0.104552921885562
0	-6.382726997	2	38	4	1	1	1	3	2	2	1	3	1	1	2	2	2	31.64	81.38	4.45	26.8	1534.265	698	0.138487032702607	0.116797178480865	0.163459337599322
0	-1.122932476	1	26	3	3	1	2	3	2	2	1	1	2	2	1	2	2	68.915	147.085	12.85	81.65	2725.09	1707	0.11359044495328	0.110046857833678	0.117233106966404
1	1.27964337	2	53	4	3	2	2	3	2	2	2	3	1	2	1	2	2	85.645	298.885	10.35	104.225	1969.375	2448.5	0.103573865413582	0.100157904963528	0.107092464335754
0	-0.669580654	1	65	4	1	1	2	3	2	2	1	3	1	1	2	1	2	77.93	200.615	11.1	79.37	2103.145	1937.5	0.111638166751051	0.109471796405029	0.113841927583287
0	-1.203053655	2	47	3	3	1	2	3	2	2	1	3	1	2	2	2	2	66.125	162.79	12.45	73.01	4812.565	1573.5	0.113938546034211	0.110148115595517	0.117842139628149
0	-2.050621489	1	46	3	3	1	2	2	2	2	1	3	2	2	2	2	2	76.04	142.215	13.2	55.69	2918.89	1358.5	0.117678162331467	0.111219736665244	0.124459105247951
0	7.025846864	1	51	3	3	1	2	3	2	2	1	3	1	2	2	2	2	94.28	253.17	16.5	107.945	5681.43	2546	0.0827245423135187	0.0680436250142127	0.100232308716321
0	-0.813198484	2	45	3	3	1	2	2	1	2	1	3	2	2	2	2	2	75.285	276.5	14.05	83.54	3958.16	2131.5	0.112253443098533	0.109654639518273	0.114905889215235
0	3.991219463	2	78	4	3	2	2	1	2	2	1	3	1	2	2	2	2	75.76	251.69	18.45	59.85	2390.615	1838	0.0932103909602483	0.0836010782632667	0.103799114524611
0	-1.738457081	1	49	1	1	1	1	2	2	2	1	1	1	2	2	2	2	55.5	249.025	21.1	55.36	2242.6	1680.5	0.116288618245365	0.110824669747298	0.121984996895116
0	4.688744626	1	59	3	3	1	2	3	2	2	1	1	1	2	2	2	2	83.32	181.66	26.05	83.015	3382.775	2167.5	0.0906990842304548	0.0797618028106422	0.10296831910499
0	1.648131861	1	54	5	3	1	1	3	2	2	1	1	2	2	1	2	2	86.85	353.485	23.35	118.505	3117.41	3050	0.102108125237714	0.0977494688755878	0.106638163610488
0	-1.591880717	2	46	3	2	1	2	3	2	2	2	3	1	2	1	2	2	75.685	161.54	14.2	37.85	2715.95	1262	0.115641091650191	0.110639372370023	0.120838203285828
0	-4.249233877	2	60	4	1	2	1	2	2	2	2	2	2	2	2	2	2	41.57	109.195	6.2	55.28	2670.39	1095.5	0.127877610319261	0.11402688478558	0.143138952848672
0	1.412665741	1	32	3	3	1	2	1	2	2	1	3	1	2	2	2	2	119.885	317.11	11.25	115.39	3696.345	2878	0.103042620293228	0.0992826193065647	0.106928114241987
0	-4.980480177	1	58	3	1	1	2	3	2	2	1	1	1	2	2	2	2	35.825	254.595	12.35	48.19	2956.16	1540.5	0.131433512303493	0.11497115110654	0.149853945326915
0	-3.068723836	2	85	1	1	2	2	3	2	2	2	3	2	1	2	2	2	60.13	220.28	25.95	55.075	1568.49	1599	0.122310502803343	0.112513861700237	0.132832471956994
0	-4.556059327	1	85	3	1	2	1	3	2	2	1	1	1	2	2	2	2	47.305	144.595	13.2	45.455	1928.41	1163.5	0.129359538082225	0.11442243232865	0.145925274984756
0	-1.545414174	1	56	4	3	1	2	2	2	2	1	3	1	2	1	2	2	88.875	238.49	26.65	97.89	3255.495	2252.5	0.115436472899602	0.11058065116305	0.120476640643793
0	-0.873483739	2	81	3	1	2	1	1	2	2	1	2	1	2	2	2	2	65.61	258.69	18.8	82.52	4155.81	2005	0.112512591571374	0.10973113834551	0.115355413317549
0	-3.20645643	1	58	4	3	1	2	2	2	2	1	3	1	2	2	2	2	58.695	313.04	15.3	51.08	2336.635	1892.5	0.122949111229149	0.11268967731391	0.134001521373977
0	2.044605778	1	24	5	3	3	1	2	2	2	1	3	2	2	2	2	2	132.74	214.87	12	115.185	6548.985	2803.5	0.100551509676588	0.0952148127270099	0.10615222996088
0	-1.270600383	1	75	3	3	1	2	3	2	2	1	1	1	2	1	2	2	65.9	217.31	16.65	76.84	2794.66	1801.5	0.114232736087871	0.110233458434168	0.118357807230077
0	-0.264815111	2	54	4	3	2	2	2	2	2	1	3	2	2	2	2	2	91.065	144.04	15.55	71.08	2267.76	1540	0.109919891515699	0.108941457273518	0.110906019602039
0	-2.48910391	2	65	3	2	2	1	3	2	2	2	3	1	2	2	2	2	52.695	138.34	9.6	55.085	1443.585	1240	0.119654296222309	0.111775954002794	0.128007903470986
0	-1.220109389	1	71	1	1	2	1	2	1	2	1	3	1	2	2	2	2	52.995	120.15	13.4	49.64	1766.96	1195	0.114012767531994	0.110169666390156	0.117972155869563
0	1.17922098	1	62	4	2	2	2	2	2	2	1	1	2	2	2	2	2	77.81	271.54	15.1	42.055	3627.105	1883.5	0.103976510249308	0.100823039256467	0.107216852484384
0	-2.869177797	2	30	3	2	2	2	3	2	2	2	3	2	2	2	2	2	24	134.825	5	39.365	4395.245	978.5	0.121390362199143	0.112259465192575	0.131154219329751
0	2.095983231	1	41	3	3	1	2	3	2	2	2	3	2	2	2	2	2	122.685	209.685	14.2	102.195	8983.7	2256	0.100351336119483	0.0948906419531818	0.106089444603049
0	-2.857859041	1	60	5	2	1	2	2	2	2	2	3	2	2	2	2	2	66.605	257.985	7.85	78.92	1737.505	1985.5	0.121338348911216	0.112245046553057	0.131059570897714
0	-2.390187896	2	35	3	1	1	2	2	2	2	1	2	2	2	2	2	2	83.48	433.205	19.05	74.455	6951.555	2703	0.119206013241147	0.111650334209679	0.127199792229176
0	-2.733477823	2	55	3	3	1	2	3	2	2	1	2	1	2	2	2	2	73.435	165.04	8.1	56.465	2174.94	1460	0.120768043551914	0.112086680424418	0.130023334708325
0	-4.432563605	2	54	4	3	1	2	1	2	2	1	1	1	2	2	2	2	49.4	136.745	9.8	33.555	2865.27	1255	0.128761319107243	0.114263111582179	0.14479838980373
0	-1.828676541	2	85	3	1	2	2	1	2	2	2	3	1	1	2	1	2	67.255	144.775	9.25	53.06	2127.485	1325	0.116688742636698	0.110938781579392	0.122695595802674
1	1.054291995	2	20	4	2	3	2	1	2	2	1	3	2	2	2	2	2	79.5	270.48	11.55	104.045	931.025	2326.5	0.104479332360315	0.101655669045913	0.107372053460709
0	2.362905029	1	84	3	1	2	2	1	2	2	1	1	2	2	2	1	2	78.54	221.62	29.8	65.755	2665.97	1703.5	0.0993170375072084	0.093222191534209	0.105763885651815
0	-4.560076565	2	30	4	3	2	2	1	2	2	2	3	1	2	1	2	2	36.145	161.42	8.35	41.815	2416.82	1157.5	0.129379037447823	0.114427617528485	0.145962054469609
0	5.256891449	2	65	3	3	1	2	1	2	2	1	1	1	2	2	2	2	79.4	194.1	15.15	44.86	2153.725	1478.5	0.088698868731098	0.0767541961118495	0.102296436877864
0	3.596900732	1	38	5	3	1	2	2	2	2	1	3	1	2	2	2	2	103.7	459.725	23.3	137.18	3668.75	4031	0.0946575547796194	0.085844951679614	0.104271644540516
0	3.884446553	2	76	3	2	2	2	2	2	2	1	3	1	2	2	2	2	59.85	311.91	20.95	81.085	2277.865	2214	0.0936002778849139	0.0842033640799117	0.1039268607409
0	3.065820655	2	52	1	1	1	1	2	2	2	2	3	1	2	2	2	2	99.325	280.6	27.2	76.17	2199.59	2175	0.0966384301833569	0.0889530570208145	0.104911341922775
0	-1.534169689	2	66	4	3	2	2	3	2	2	1	3	1	1	2	2	2	61.325	298.95	13.2	52.675	1829.92	1882	0.115387004332318	0.110566442358439	0.120389289279562
0	-1.514744551	1	64	3	2	1	1	3	2	2	1	1	1	2	2	2	2	60.375	239.775	10.45	61.18	1927.345	1734.5	0.115301589528598	0.110541897273405	0.120238519305884
0	0.089730365	1	64	3	3	1	2	3	2	2	1	1	1	2	2	2	2	92.8	222.29	17.3	85.96	2924.415	2163	0.108433807371305	0.108114920369227	0.108753520247451
0	4.762736352	1	72	4	2	2	1	1	2	2	1	2	2	2	2	2	2	151.115	394.43	16.25	144.85	3702.105	3483.5	0.0904363016313195	0.0793641085743079	0.102880572155992
1	-0.703778845	1	46	1	1	1	2	2	2	2	1	3	2	2	2	2	2	112.105	292.845	20.25	88.56	2486.495	2403.5	0.111784408778203	0.109515432894584	0.11409437090205
0	5.712670303	1	72	3	3	1	2	3	2	2	1	3	1	2	2	2	2	129.68	224.885	16.75	147.665	2538.03	2722.5	0.0871232091057537	0.0744168647802752	0.101760579410254
1	-2.21695652	2	22	1	1	3	1	3	2	2	1	3	2	2	1	2	2	54.085	205.15	12.45	55.305	1393.87	1529	0.118424439004921	0.111430542616207	0.125795159616766
0	4.162280947	2	47	4	3	3	2	2	1	2	1	1	2	2	2	2	2	87.275	248.125	15.05	133.67	1629.76	2500	0.0925887920097234	0.0826442955195325	0.103594768431506
0	11.31382684	1	63	3	1	1	2	2	2	2	1	3	1	2	2	2	2	93.22	436.885	30.25	105.92	2273.105	3017	0.0697385550636599	0.0505926421238334	0.095401845547842
0	-2.340407833	2	26	4	3	2	1	3	2	2	1	1	2	2	2	2	2	84.405	372.07	12.5	115.45	2670.93	2837.5	0.118980962643589	0.111587148014341	0.126794773462399
0	-2.276079086	1	65	3	3	2	2	2	2	2	1	2	1	2	2	2	2	58.755	209.66	11.3	86.65	1644.525	1816.5	0.118690683948728	0.111505526918412	0.126273034872249
1	-1.751900245	2	22	4	3	3	1	1	2	2	1	3	2	2	2	2	2	72.855	90.63	6	45.115	2992.68	1100.5	0.116348163172591	0.110841669885588	0.122090650888399
0	0.328317509	2	50	3	2	1	1	1	2	2	1	3	1	2	2	2	2	72.025	368.635	19.5	107.12	1712.935	2689	0.107443667736712	0.106587833490744	0.108305540752373
0	7.855835751	1	83	4	3	2	2	1	2	2	1	2	2	2	1	2	1	97.025	466.465	31.5	92.735	5912.63	3043.5	0.0800498043708262	0.0642797790091502	0.0992782693734651
0	-2.773977413	2	41	1	3	1	2	3	2	2	1	1	2	2	1	2	2	62.87	241.735	11.7	62.725	2161.925	1762	0.12095348522714	0.112138229837063	0.130359967830434
0	-2.650898472	2	85	3	1	2	1	3	2	2	2	1	2	1	2	1	2	58.31	182.92	17.25	62.09	2088.65	1475	0.120390685586296	0.111981617648117	0.129339245725616
0	5.266309997	2	33	5	3	1	2	2	2	2	2	3	2	2	2	2	2	57.455	165.995	14.15	46.365	2490.34	1394	0.0886660486695589	0.0767052227916841	0.102285335204326
0	-4.41207335	2	79	3	2	1	1	1	2	2	2	3	1	2	2	2	2	41.22	153.57	12.6	32.205	1039.465	1042	0.128662291692532	0.114236692243324	0.144612123719191
0	0.075451289	2	46	3	3	2	2	1	2	2	1	3	2	2	2	2	2	62.615	202.575	19.95	65.355	3423.815	1713	0.108493317655434	0.10818673253837	0.10880066559405
0	0.969246989	2	45	3	3	1	2	1	2	2	1	3	1	2	2	2	2	91.26	258.79	13.05	87.975	2609.525	2236	0.104822846160477	0.102225715028108	0.107478060467423
0	-0.76938614	1	85	3	3	1	1	1	2	2	2	3	2	2	2	2	2	66.165	216.605	16.75	48.04	2425.84	1541	0.112065433234039	0.109598964688002	0.114580265584576
0	3.134588005	2	47	3	1	1	2	3	2	2	1	1	1	2	2	2	2	92.06	212.32	11.55	98.1	2256.585	2185	0.0963798647379329	0.0885449681713995	0.10482829725261
0	-3.162266789	1	26	1	1	1	2	1	2	2	1	2	2	2	2	2	2	75.755	224.03	6.5	61.345	3243.51	2124	0.122743910301896	0.112633249199061	0.13362549551687
0	-2.924995107	2	24	3	2	3	1	2	2	2	1	2	2	2	2	2	2	46.99	97.785	11.15	77.295	5750	1348.5	0.121647141937306	0.112330587045469	0.131621825093212
0	-0.366078997	1	64	4	3	1	2	1	2	2	1	2	1	2	2	1	2	71.19	289.095	13.9	36.54	2031.255	1758.5	0.110347590301609	0.109078509928156	0.111629585834996
0	-1.914905143	1	44	3	3	1	2	3	2	2	1	3	1	2	2	2	2	87.365	138.665	7.85	69.48	3483.14	1796.5	0.117072284391688	0.111047894728097	0.123378139168915
1	-1.584964441	1	70	4	2	2	1	3	2	2	2	1	1	1	2	1	2	34.5	174.79	16.95	121.985	2156.605	1891.5	0.115610615375253	0.110630631521352	0.120784326267269
0	-0.903811105	2	64	3	3	1	2	2	2	2	2	3	1	2	2	2	2	48.83	185.465	13.25	42.3	2658.595	1280.5	0.11264315686572	0.109769583121127	0.115582188919301
0	-0.434907371	1	47	4	3	3	2	2	2	2	1	3	2	2	2	2	2	66.97	221.43	16.75	66.875	1407.47	1755.5	0.110639122135104	0.109169200979711	0.112126344058592
0	-0.893960254	2	49	4	1	1	1	2	2	2	1	3	1	2	2	2	2	76.13	129.07	6.55	53.035	4865.755	1507	0.112600732544028	0.109757098128866	0.115508481898979
0	9.919404982	1	39	3	3	1	2	1	2	2	1	3	2	2	2	2	2	154.33	569.165	51.25	139.525	3011.03	4116.5	0.0737395437017975	0.0557452173673587	0.09694601013864
0	1.558337315	1	69	3	1	1	1	1	2	2	2	1	1	2	2	2	2	96.19	365.105	17.55	133.795	1754.195	3001	0.102463609228607	0.0983316848329719	0.106748602788224
0	-3.101361256	2	58	1	2	1	2	1	2	2	1	3	2	2	2	2	2	34.265	161.475	18.35	49.67	2219.245	1251	0.122461570038443	0.11255550674352	0.133108702876116
0	-1.159500066	1	67	4	1	1	1	2	2	2	1	3	1	2	2	1	2	56.02	159.6	6.65	32.84	1614.175	1154.5	0.113749204509954	0.110093077081017	0.117510716789523
0	-2.250456229	2	54	3	3	1	2	3	2	2	1	3	1	2	2	2	2	71.685	144.815	14.4	30.025	4211.15	1185	0.118575233666169	0.111473026191145	0.126065738173159
0	0.218778659	1	63	3	1	1	1	1	2	2	1	2	2	2	2	2	2	108.915	324.355	18.25	79.22	2278.235	2413	0.107897270187886	0.107325685744567	0.108471528822497
0	-2.711136589	2	41	4	1	3	1	1	2	2	2	2	2	2	2	2	2	87.73	183.45	7.25	98.495	2928.545	2357.5	0.120665851449999	0.112058250212149	0.129837953585647
0	2.591897401	1	66	3	3	1	2	3	2	2	2	3	1	1	1	2	2	112.225	308.235	29.95	90.575	2414.18	2458	0.0984372550673736	0.0918117045618592	0.105485401021874
0	-1.830586436	1	80	3	1	1	1	1	2	2	1	1	1	2	1	2	2	47.765	278.51	13.55	72.105	1401.935	1908.5	0.116697225951877	0.110941197811549	0.122710677822366
0	-2.699871592	1	42	1	3	1	1	3	2	2	1	1	1	1	2	1	2	90.285	59.97	6.35	41.935	3042.62	984	0.120614352024482	0.112043916766032	0.129744565977702
0	-2.467594458	2	85	3	2	2	1	3	2	2	2	3	2	1	1	1	2	57.775	163.815	12.7	51.9	1089.265	1362.5	0.119556692418365	0.11174863034322	0.127831802694486
0	-5.443630097	2	24	3	3	1	2	3	2	2	1	2	2	2	2	2	2	39.84	188.23	6.9	62.065	2333.46	1449.5	0.133728863569345	0.11557202181554	0.154240752785686
0	3.695885951	2	35	3	3	1	2	1	2	2	1	3	2	2	2	2	2	72.965	279.925	32.6	90	3326.73	2170	0.0942923936047486	0.0852766087228451	0.104152831239317
1	10.95049609	2	53	3	3	1	2	2	2	2	1	3	2	2	2	2	2	122.885	192.57	28.4	71.13	4048.665	1855.5	0.070761244796574	0.0518901798072539	0.0958017477540194
0	-1.294426838	1	45	4	3	1	2	2	2	2	1	2	1	2	1	2	2	62.655	243.515	13.4	69.19	2888.03	1861	0.114336666376676	0.110263559385098	0.118540187051761
0	0.56741537	2	49	4	3	3	2	3	2	2	2	3	2	2	2	2	2	75.03	149.975	10.85	83.355	5471.06	1653.5	0.106459345259924	0.104951668328139	0.107986067580226
1	0.108099959	2	50	4	1	3	1	2	1	2	2	3	2	2	2	2	2	65.025	265.87	15.1	88.39	2689.79	2081.5	0.108357291138786	0.108015710768935	0.108699820060739
0	3.007524065	2	65	3	2	2	1	1	2	2	2	3	2	2	2	2	2	81.28	223.15	13.55	71.215	2930.92	1828	0.0968581099940356	0.0893003324749416	0.104981791758263
0	-1.913737248	2	22	3	3	3	1	1	2	2	1	3	2	2	2	2	2	62.75	218.925	10.45	54.555	1310.235	1605	0.117067082333977	0.11104641654025	0.123368872603641
0	0.41499113	2	65	4	1	2	2	3	2	2	1	1	2	2	2	2	2	48.875	148.145	8.15	65.63	2467.555	1360	0.107085932618401	0.10599549184603	0.108186233896379
1	-2.815795262	2	24	3	3	3	2	1	2	2	1	3	2	2	2	2	2	81.73	202.9	10.8	76.2	3103.95	1809	0.121145220963691	0.112191473322081	0.130708342560309
0	2.897460157	1	54	3	2	2	1	2	2	2	1	1	1	2	2	2	2	95	256.915	13.4	84.33	4842.78	2135.5	0.0972740793019897	0.0899593105412788	0.105114926016156
1	-4.05572845	2	20	3	2	1	1	3	2	2	2	1	2	2	2	2	2	57.62	274.82	12.1	45.79	1643.585	1688	0.126950471641347	0.113777916058117	0.141404735888574
0	-0.721999537	2	60	3	3	1	2	1	2	2	2	3	2	2	2	2	2	68.19	278.985	18.25	108.035	2204.825	2313	0.111862394233088	0.109538653775057	0.114229106580017
0	-0.69513521	1	59	4	2	2	1	2	2	2	2	2	1	1	2	1	2	78.215	292.78	9.7	91.85	3215.865	2342	0.111747430168571	0.109504410585902	0.114030511017629
0	-3.54675987	2	32	1	2	1	1	3	2	2	1	3	1	1	2	2	1	49.8	134.345	12.6	41.915	3075	1103.5	0.12453926690078	0.113124870811488	0.136927567110078
0	3.523293885	1	43	3	3	1	2	3	2	2	1	1	1	1	2	2	2	94.585	299.395	23.9	116.045	5237.165	2808	0.0949299147462516	0.0862697972680498	0.104360080543905
0	-0.19766486	2	82	3	1	2	1	3	2	2	2	3	1	2	2	2	2	75.395	257.27	21.2	52.205	3414.89	1730.5	0.109637073378303	0.108846117431322	0.110433064733749
0	-3.49739593	2	24	5	2	1	2	1	2	2	2	3	2	2	2	2	2	35.475	145.825	12.3	36.42	1138.53	1032	0.124307511288243	0.113061671288118	0.136499784797942
0	0.374648523	2	33	5	3	1	2	1	2	2	2	3	2	2	2	2	2	81.705	252.02	12.3	102.345	1755.615	2237.5	0.107252312217258	0.106271572592552	0.108241006545525
0	-1.974035428	2	50	3	3	3	2	2	2	2	1	3	1	2	2	2	2	75.085	197.82	15.9	40.08	2176.935	1439	0.11733592588707	0.111122747828523	0.12384809680891
0	-1.330837941	1	85	3	2	1	2	2	2	2	1	3	1	2	2	2	2	50.54	251.305	38.2	51.34	1859.035	1549	0.114495649464189	0.110309557497592	0.118819382236111
0	-3.667452435	2	47	2	2	2	1	3	1	2	2	3	2	2	1	2	2	34.095	152.405	7.8	30.04	3641.86	1010	0.125107460799504	0.11327949306384	0.137978261019325
1	-3.01536111	2	31	4	3	3	1	3	2	2	2	3	1	2	2	2	2	51.745	284.16	8.25	74.57	2499.135	2308	0.122063851222136	0.112445793477135	0.132381884281982
0	-2.53825154	1	26	1	3	3	2	3	2	2	1	2	2	2	2	2	2	47.07	214.745	12.45	14.64	2374.8	1257.5	0.119877572989651	0.111838402344265	0.128411066343425
1	-0.184357951	1	54	1	1	1	1	2	2	2	1	2	2	2	2	2	2	88.975	367.11	28.55	136.245	2434.02	3009.5	0.109581103823938	0.108826515359341	0.110340276679197
0	6.241721546	2	52	3	3	2	2	3	2	2	2	3	1	2	1	2	2	61.61	154.75	24.45	74.76	3748.62	1486	0.0853261146597457	0.071785828285189	0.101142086061508
0	-3.475941407	1	62	1	3	2	1	2	2	2	1	3	1	2	2	1	2	58.915	361.03	9.25	104.52	4384.125	2589	0.124206901313232	0.113034211101998	0.136314215971236
0	-0.307826177	1	49	1	3	1	2	2	2	2	1	1	1	2	2	2	2	126.08	357.495	23.3	95.615	3637.005	3283	0.110101376340623	0.109000374551879	0.111212111131408
1	-4.216964391	2	44	3	3	2	2	2	2	2	2	1	2	2	2	2	2	38.735	87.335	6.05	38.535	1678.325	845	0.12772259768946	0.113985339710397	0.142848516285955
0	0.503777598	2	26	4	3	1	1	3	1	2	2	3	1	2	1	2	2	101.775	432.41	16.55	77.505	2625.255	2809.5	0.106720557158613	0.105387266851811	0.108068677742994
0	-0.536753915	2	67	3	3	2	2	2	2	2	1	1	2	2	1	2	2	58.965	187.135	23.1	76.335	2865.61	1799	0.111071738997106	0.109301408686027	0.11286710949719
0	-0.512157935	2	45	3	1	1	1	1	2	2	2	1	1	2	2	2	2	47.69	232.205	11.7	67.535	1247.475	1701	0.110967127004683	0.109269640941057	0.112687647107585
0	-1.163822332	1	42	3	3	2	1	1	2	2	1	3	2	2	1	2	2	59.215	368.385	17.4	77.215	2187.745	2462.5	0.113767982547538	0.11009853958069	0.117543569500774
0	-3.092393507	2	26	3	3	3	2	1	2	2	1	2	2	2	2	2	2	72.79	165	7.8	89.41	4246.59	1909	0.122420045450325	0.112544062954407	0.133032754391943
1	-0.08958762	2	26	3	3	1	2	1	2	2	1	3	2	2	1	2	2	88.69	292.425	17.35	75.495	3496.055	2173	0.10918321545653	0.108673744938387	0.109694780467231
0	-2.495943214	1	31	1	3	1	1	3	2	2	1	3	2	2	2	2	2	42.685	147.75	13.25	43.105	3183.375	1134.5	0.119685345489281	0.111784642906221	0.128063941561494
0	12.18927309	2	43	1	3	3	2	2	2	2	1	3	2	2	2	2	2	50.74	147.6	31.55	52.915	3623.095	1200.5	0.0673304049505985	0.0475909688796059	0.094445322034219
0	4.157281744	1	62	3	1	2	2	2	2	2	1	2	1	2	2	2	2	95.185	253.075	19.45	63.075	3546.76	1937.5	0.0926069049857449	0.0826721154774667	0.103600734826969
0	-4.712265478	1	21	4	3	3	1	2	2	2	2	3	1	2	2	2	2	57.315	133.845	6.95	85.635	1865.865	1529	0.130119595418483	0.114624173857046	0.147361112241601
0	0.863050465	1	26	1	1	1	1	2	2	2	1	2	2	2	2	2	2	99.23	367.03	14.85	93.39	2016.515	2723	0.105253185170268	0.102941122507257	0.107610947480034
0	-2.996131604	2	25	3	3	1	2	2	2	2	1	3	1	2	1	2	2	52.975	178.93	9.55	66.095	1337.455	1523.5	0.121975074310981	0.112421271485229	0.132219833335553
0	0.84615396	1	46	1	1	1	1	2	2	2	1	3	2	2	2	2	2	94.56	356.325	27.5	111.71	1749.42	2767	0.105321797266898	0.103055305830915	0.107632154007121
0	0.977734617	2	82	3	3	2	2	3	2	2	2	1	2	1	1	2	2	57.99	223.13	16.7	55.97	1514.88	1579.5	0.10478851849831	0.102168707428288	0.107467465897702
0	-1.120468351	1	60	1	1	1	1	2	2	2	1	1	2	2	2	2	2	90.2	157.415	12.3	117.035	3086.215	2450	0.11357975380312	0.110043742976971	0.117214421555983
0	-4.435060227	1	26	3	3	1	2	2	1	2	1	2	1	2	2	2	2	55.215	183.915	6.75	58.005	5752.905	1936	0.128773389477275	0.114266330920666	0.144821098979804
0	-0.384808941	1	35	3	1	3	2	1	2	2	1	2	1	2	2	2	2	96.235	432.655	14.15	64.375	4695.015	3676	0.110426857073624	0.109103333991195	0.111764421505963
0	5.165168787	1	34	4	3	3	1	2	2	2	1	1	2	2	2	2	2	99.495	337.19	25	82.095	4733.425	2435	0.0890190627724466	0.0772326221718042	0.102404613122024
0	-5.906453625	2	61	4	1	2	1	1	2	2	2	1	1	2	1	1	2	22.905	104.005	5.45	31.685	959.43	780.5	0.13605636241331	0.116174663867418	0.15872947669651
0	-3.88330614	1	76	4	1	1	2	3	2	2	2	2	1	1	2	2	2	44.735	121.84	11.05	38.075	1934.29	989	0.126129194553004	0.11355639288991	0.139874384609199
0	-1.178267244	2	36	3	3	1	2	3	1	2	1	3	2	2	2	2	2	59.18	195.195	10.55	50.245	4555.255	1444.5	0.113830757889424	0.110116794334642	0.117653422872847
0	-0.250751838	1	60	2	3	1	2	3	2	2	2	2	2	1	2	2	2	65.67	214.685	7.15	70.005	1715.97	1731	0.109860608296575	0.108921887219541	0.110806413528686
1	1.376715018	2	33	4	2	1	2	1	2	2	1	3	2	2	2	2	2	149.93	315.55	12.3	131.13	2125.025	3030.5	0.103185958235372	0.0995185239404545	0.106972488708281
0	-1.973839092	2	46	3	3	3	2	2	2	2	1	2	2	2	2	2	2	89.835	176.69	17.2	80.91	3159.765	1797.5	0.117335049640856	0.111122499244505	0.123846533787362
0	2.193726328	1	85	3	1	1	1	2	2	2	1	3	1	2	1	1	2	88.06	265.735	20.8	54.04	2492.165	1959	0.0999714887247426	0.094276624145291	0.10597010815788
0	-1.053976904	1	68	3	2	1	2	2	2	2	2	1	1	1	2	1	2	75.465	239.88	15.95	73.63	3161.46	1893.5	0.113291596547057	0.109959671675311	0.116711244045021
0	-1.235867044	2	24	4	1	3	2	1	2	2	1	3	2	2	2	2	2	66.885	189.59	8.65	63.47	1337.155	1589.5	0.114081377568621	0.11018957599795	0.118092391702311
1	-1.708555153	2	36	1	1	1	1	3	2	2	2	3	2	2	2	2	2	80.425	306.115	23.95	65.84	1653.68	2132	0.116156266072513	0.110786859646616	0.121750275627762
1	0.282369679	2	29	3	3	1	2	2	2	2	1	3	2	2	2	2	2	92.105	255.165	13.6	69.085	1984.24	1996.5	0.10763373526969	0.106899790885499	0.108372107254732
0	-0.120519547	2	42	4	3	1	2	1	2	2	2	3	2	2	2	2	2	78.11	281.825	18.4	92.955	2526.71	2234	0.109312942732828	0.108727017003705	0.109901636642447
0	1.721612825	1	76	3	2	1	2	2	2	2	1	1	1	1	2	1	2	83.715	260.345	16.05	117.085	2742.475	2501.5	0.101818033340641	0.0972752734068338	0.10654790082242
0	-1.265260178	1	38	3	3	1	1	3	2	2	1	2	2	2	2	1	2	67.81	390.53	8.9	82.795	2873.995	2545.5	0.114209453552894	0.110226711773216	0.118316965117706
0	2.260124904	2	61	3	3	1	2	1	2	2	1	3	1	2	2	2	2	80.67	197.805	26	37.68	3112.715	1401.5	0.0997141782991945	0.0938615265147148	0.105889121336789
1	0.195905068	2	64	4	1	3	2	3	2	2	2	3	1	1	2	2	2	104.97	140.13	9.65	66.685	2140.51	1574.5	0.107992201051074	0.107475842804047	0.108510738487073
0	-1.46518201	1	84	3	1	1	1	2	2	2	2	3	1	1	2	2	2	46.215	155.76	18.05	53.17	2375.66	1268	0.115083905777865	0.110479276359577	0.119854591303416
0	5.447871489	1	80	3	1	1	1	1	2	2	1	1	1	2	2	2	2	105.205	320.045	20.3	113.12	3520.375	2652.5	0.0880355211156763	0.0757667387305775	0.102071561597571
0	-3.402894382	2	58	3	1	1	1	3	2	2	1	3	1	2	2	2	2	49.395	121.23	8.8	58.525	1638.325	1203.5	0.123864874991371	0.112940750569743	0.135684007292011
1	-2.118523126	2	66	3	1	1	1	3	2	2	1	1	1	2	1	2	2	43.245	164.695	12.55	58.07	1901.34	1342	0.117982314950416	0.111305765405219	0.125003017785095
0	-3.395295449	1	75	4	2	1	2	1	2	2	2	1	2	1	2	2	2	51.56	181.215	12.65	56.765	1547.625	1417	0.123829341202215	0.112931031091099	0.135618590272348
0	-4.123910055	2	69	1	2	1	2	3	2	2	2	3	2	1	2	2	2	55.205	119.395	10.8	56.3	2477.2	1195.5	0.127276491466453	0.1138655968344	0.142013762319423
0	0.882229612	2	36	1	1	1	1	2	2	2	2	3	1	1	2	2	2	85.995	190.72	19.1	68.825	2755.435	1713.5	0.105175351349326	0.102811630901161	0.107586898924059
0	2.006266321	1	31	1	1	3	1	1	2	2	1	2	2	2	2	2	2	67.775	470.145	25.3	72.675	4065.175	2714	0.100701115353904	0.0954573577327619	0.106199108699589
1	-1.78087735	2	38	3	3	1	2	1	2	2	1	3	2	2	2	2	2	47.94	232.625	19.35	59.445	2351.705	1641	0.11647660396284	0.110878317770696	0.122318663477954
0	0.212207792	2	49	3	3	1	2	2	2	2	1	3	2	2	2	2	2	34.79	106.15	15.3	70.055	2932.545	1158.5	0.107924533388396	0.107369044600925	0.108482546806384
1	2.745369516	2	48	4	2	3	1	3	1	2	2	1	1	1	2	2	2	95.79	258.22	13.8	93.55	1906.615	2262.5	0.0978515003571913	0.0908770927595024	0.105299166487066
0	4.453017497	2	52	4	3	2	1	3	2	2	2	3	2	2	1	2	2	127.195	405.775	14	123.825	4191.925	3207	0.0915408719667507	0.0810409448676984	0.103248357256909
0	0.802856807	1	43	3	1	1	2	3	2	2	1	3	1	2	2	2	2	120.61	368.91	17.65	111.75	2733.07	2915	0.10549779407933	0.103348334851925	0.107686589194787
0	2.714710247	1	24	3	3	3	2	1	2	2	1	2	2	2	2	2	2	101.09	417.685	17.5	71.755	2854.095	2768	0.0979682687935305	0.0910631174337914	0.105336344885256
1	-4.006597388	1	62	4	1	1	1	1	2	2	1	1	2	1	2	1	2	48.21	230.06	11.5	65.12	2097.835	1670.5	0.126715987360306	0.113714763258156	0.140967239431236
1	2.461609762	1	82	3	3	2	2	2	2	2	1	1	2	2	2	2	2	92.9	385.165	29.15	92.43	2009.195	2949	0.0989369646279958	0.0926118621820728	0.105643757562901
0	-3.029905557	2	32	3	3	1	2	3	2	2	1	1	2	2	2	2	2	68.07	284.435	14.85	82.05	3762.875	2128.5	0.122131035595304	0.112464343311794	0.132504565996977
0	11.44778129	1	81	3	3	2	2	2	2	2	1	1	2	2	2	2	2	52.55	234.695	22.9	59.66	2019.24	1938	0.069364972626485	0.050122032790434	0.0952548407674488
0	2.344655222	1	32	2	3	1	1	1	2	2	1	1	2	2	2	2	2	150.705	321.275	16.55	85.78	3641.785	2665	0.0993874519479981	0.0933354289870996	0.105786111634478
0	8.952740699	1	27	4	2	3	2	2	2	2	1	2	2	2	2	2	2	185.025	454.78	19.35	174.18	4596.45	4118.5	0.0766363244162896	0.0596020472745006	0.0980314965528078
0	6.653467068	1	36	1	3	3	1	3	1	2	2	2	1	2	2	2	2	118.45	454.035	21.75	98.44	2479.245	3129	0.0839508793218029	0.0697977392666846	0.100663333730828
0	-1.419600203	1	23	3	3	1	2	1	2	2	1	2	2	2	2	2	2	88.545	416.325	15.85	137.93	2755.295	3231.5	0.114884021409383	0.110421689939177	0.119502458516192
0	-3.301034343	2	70	3	3	1	2	1	2	2	1	3	2	2	2	2	2	45.995	127.99	11.85	36.185	2936.345	1089.5	0.123389289559635	0.112810512932373	0.134809349462027
1	4.546953625	1	43	4	3	2	2	3	2	2	1	2	2	2	2	2	2	116	427.26	22	134.915	2060.96	3378.5	0.0912045829207451	0.0805289896071353	0.103136674272174
0	-3.431956786	2	30	5	3	1	2	3	2	2	1	3	2	2	1	2	2	59.49	245.205	7.8	79.44	3382.405	1976	0.124000856142487	0.112977928343012	0.135934444443293
0	3.604898482	1	36	1	3	1	1	3	2	2	2	3	1	1	2	2	2	119.94	344.595	31.25	155.365	3909.705	3226	0.0946280037128897	0.0857989041710631	0.104262039881403
0	-2.572065182	2	69	3	2	2	2	2	2	2	2	3	1	2	2	2	2	40.975	146.505	7.25	46.725	2658.385	1155.5	0.120031396897614	0.111881379613207	0.128689077470587
0	-1.652312226	2	69	3	3	3	2	3	2	2	2	1	1	2	2	2	2	82.5	138.12	14	46.755	2201.865	1281	0.115907677724274	0.110715755137222	0.121309858601157
0	-2.588682845	2	85	3	3	2	2	2	2	2	1	3	1	2	2	1	2	46.47	166.165	14.45	31.025	2099.715	1096.5	0.12010705595347	0.11190250454772	0.128825895351635
0	-0.612184885	2	85	3	3	2	2	2	2	2	2	3	1	1	2	2	2	47.03	164.375	12.4	54.65	1639.92	1308.5	0.111393099458816	0.109398373158605	0.113419564891205
0	-2.853301925	2	72	3	3	1	2	1	2	2	1	1	1	2	2	2	2	44.515	181.53	8.8	47.425	4809.615	1467.5	0.121317412942846	0.112239241715751	0.131021480417829
0	4.551176083	2	76	3	1	2	2	2	2	2	1	1	2	2	2	2	2	112.64	248.66	21.1	57.49	4294.175	1929	0.0911894928149117	0.0805060463973102	0.103131656859874
0	-3.191199414	2	62	1	3	2	2	2	2	2	2	3	1	2	2	2	2	63.045	153.855	9.15	57.535	3533.785	1368	0.122878229740522	0.112670192666776	0.133871592029937
0	-0.950127635	1	21	3	2	3	2	2	2	2	1	2	2	2	2	2	2	101.03	243.355	11.05	103.79	6143.04	2801.5	0.112842813348312	0.109828255669163	0.115929338501383
0	-3.039870381	2	30	4	2	1	2	1	2	2	1	3	2	2	2	2	2	60.535	146.4	9.2	42.115	2053.475	1196	0.122177083959407	0.112477053517317	0.132588674873638
0	-6.410926016	2	50	3	2	1	2	3	2	2	1	1	1	2	2	2	2	18.625	123.295	13.3	15.84	3117.54	691.5	0.138632083466662	0.116834113118662	0.163742924306619
0	3.669396457	2	59	1	2	1	2	3	1	2	2	3	1	2	2	2	2	80.89	163.57	23.45	37.175	1314.7	1289	0.0943899906706338	0.0854283688509935	0.104184614137218
0	-4.927230704	2	50	4	3	3	1	3	2	2	2	3	1	2	2	2	2	47.955	260.455	6.9	58.29	1630.65	1721	0.131171763882301	0.11490220681251	0.149356269453371
0	0.943745078	2	54	3	2	1	2	3	2	2	2	3	1	2	2	2	2	71.625	218.405	18.65	64.275	3169.69	1727.5	0.10492604631225	0.102397153232358	0.107509914616277
0	3.368728873	1	43	3	3	2	2	2	2	2	1	3	2	2	2	2	2	114.17	356.515	30.95	82.05	4707.795	2578.5	0.0955041204340677	0.0871681050360976	0.104546020248981
0	0.688870447	2	37	2	2	1	2	3	2	2	2	3	2	2	2	2	2	66.665	300.525	15.9	50.225	2844.46	1862.5	0.105962364779495	0.104122634764686	0.10783068823491
0	-1.065665122	2	72	3	1	1	2	2	2	2	2	3	2	2	1	2	2	52.84	197.43	18.2	31.385	1553.125	1235	0.113342204193354	0.109974453381652	0.116799551714618
0	1.663291214	1	60	4	1	2	1	3	2	2	1	1	1	2	2	2	2	152.655	306.735	18.6	104.02	4889.19	3171.5	0.102048218805683	0.0976514754389717	0.106619534053967
0	-1.106442941	2	34	3	3	1	2	3	2	2	2	2	2	2	2	2	1	107.415	225.585	14.6	63.785	4563.475	1912.5	0.113518918147904	0.11002601276737	0.117108118826722
0	-0.65516892	2	54	3	3	2	2	2	2	2	1	1	1	2	2	2	2	66.46	158.71	18.75	77.65	2496.46	1614.5	0.11157658768162	0.109453384002698	0.113735717683938
0	-0.376009152	1	69	3	1	1	1	3	2	2	1	1	1	2	1	1	2	86.68	216.125	18.9	110.81	3075.995	2261	0.110389609409198	0.109091686336982	0.111701038465611
0	-5.001179328	2	53	1	1	1	1	3	2	2	2	3	1	1	2	2	2	34.77	209.49	9	45.505	1537.25	1371.5	0.131535378790195	0.114997958889463	0.150047772858033
0	-4.547926548	2	23	3	3	1	1	1	2	2	1	2	2	2	2	2	2	38.085	168.275	6.25	45.725	3228.56	1208.5	0.129320069855416	0.114411935546286	0.145850839688333
0	2.361992367	1	75	4	2	2	1	3	2	2	2	3	1	2	2	1	2	111.615	240.515	25.7	60.095	3351.17	1933.5	0.0993205578406759	0.093227851563357	0.105764997047115
0	-2.464885552	1	25	1	1	1	1	2	2	2	1	3	2	2	2	2	2	87.735	381.245	25.75	69.275	1981.335	2473	0.11954440505536	0.111745189488555	0.127809639329029
0	-2.655348642	1	22	4	3	3	2	2	2	2	1	3	2	2	2	2	2	94.985	297.13	11.75	130.66	3291.955	2725.5	0.12041099526109	0.111987277829685	0.129376032037351
0	4.150100695	2	37	5	3	1	2	1	2	2	1	2	2	2	1	2	2	119.27	277.31	23.5	101.11	4194.585	2520.5	0.0926329287438225	0.0827120920288699	0.103609305772242
0	-2.275076622	1	34	2	1	1	2	3	2	2	1	2	2	2	2	2	2	91.87	339.76	8.95	67.705	2723.89	2300.5	0.118686165263035	0.111504255260944	0.126264919094618
0	-2.592392614	2	46	4	3	3	2	3	2	2	2	3	1	2	1	2	1	77.58	286.28	8	55.085	1900.06	1936	0.120123951900652	0.111907220876201	0.128856456002542
0	0.079930885	2	46	3	3	2	2	1	2	2	2	3	1	2	1	2	2	103.955	179.555	14.6	75.21	3137.035	1810	0.108474645168529	0.108164750077634	0.108785319817479
0	1.480999055	2	20	3	3	3	1	2	2	2	2	3	2	2	2	2	2	39.4	214.605	21.7	49.95	1884.555	1417	0.102770653524893	0.0988355553121248	0.106843850478739
0	10.50981141	1	58	3	2	1	2	2	2	2	1	1	2	2	2	2	2	128.465	498.895	37.95	160.03	4335.03	3842	0.0720202893019716	0.0535060632060835	0.0962890984681548
0	-1.633517687	1	78	3	3	1	2	1	2	2	1	1	2	2	2	2	2	56.205	200.565	9.1	46.75	1970.62	1488	0.115824710788061	0.110691997877649	0.121162997956246
0	-6.33027188	1	25	3	2	1	2	1	2	2	1	2	1	2	2	2	2	46.615	220.425	5.45	35.08	3100.77	1669.5	0.138217551688808	0.116728496755012	0.162932873029149
0	5.947664705	1	28	3	3	1	2	2	2	2	1	1	2	2	2	2	2	129.045	513.77	22.9	160.355	3124.205	3977	0.0863207739081469	0.0732374535519121	0.101485391295869
0	10.62047842	1	42	3	3	3	1	2	1	2	2	3	1	2	2	2	2	83.98	438.89	29.55	250.98	3453.485	4158	0.0717021784511479	0.053095877161788	0.0961664740243599
1	1.398323491	2	35	2	2	1	1	3	2	2	2	3	2	2	2	2	2	74.28	405.195	20.35	90.605	2005.365	2701	0.10309978279848	0.0993766736806572	0.106945813446572
0	-4.195379068	1	39	4	2	2	2	3	2	2	1	2	1	2	2	2	2	68.04	167.005	9.25	71.345	5701.7	1583	0.127618998029802	0.113957555765626	0.142654516925687
1	4.499087498	2	56	3	2	2	1	3	2	2	2	3	2	1	2	2	2	89.885	170.715	9.15	100.675	4300.19	1951.5	0.0913758030778877	0.0807894924948944	0.103193568745481
1	-3.497475594	2	26	3	1	3	1	2	2	2	1	1	2	2	2	2	2	82.53	188.09	7.15	55.355	2312.195	1589.5	0.124307884999183	0.1130617732606	0.136500474243125
0	1.053601997	2	83	3	1	1	1	2	2	2	2	3	1	2	2	1	2	59.595	189.84	18.6	23.435	2432.48	1184	0.104482115422459	0.10166028355234	0.10737291227153
0	8.62034007	1	60	4	3	1	2	2	2	2	2	3	1	2	2	2	2	142.55	340.87	20.95	133.755	2984.92	3113	0.077656354762166	0.0609849311580795	0.0984076218909461
0	2.875979531	2	77	3	3	1	2	1	2	2	1	1	1	2	2	2	2	60.305	264.68	51.35	74.88	2208.95	1832.5	0.0973554473460045	0.0900884279719868	0.105140928283316
0	0.431938477	1	69	3	2	2	2	2	2	2	1	1	2	2	2	1	2	58.99	122.55	11.35	52.865	1244.545	1182	0.107016106285503	0.105879418162564	0.108163521298411
0	1.228198014	1	40	3	3	1	1	3	2	2	1	2	2	2	1	2	2	139.665	369.18	11.9	136.365	9862.235	3366	0.10377996479957	0.100498180076961	0.107156150093609
0	-6.544714367	2	51	1	1	1	2	3	2	2	2	2	2	1	2	2	1	26.625	60.335	2.35	31.205	995.32	671.5	0.139322004830455	0.117009466401981	0.165093800775428
0	3.863767661	1	66	4	1	1	2	2	2	2	2	2	2	2	2	2	2	177.83	310.89	18.05	97.51	2918.08	2829.5	0.0936759570008605	0.0843204634429769	0.103951619133318
0	0.105470549	1	80	3	3	2	1	2	2	2	2	1	2	1	1	2	1	94.92	241.11	13.65	106.08	4221.34	2282.5	0.108368240722816	0.108030333362982	0.108707076208536
0	-0.79374927	2	35	3	2	2	2	2	2	2	1	3	2	2	2	2	2	61.8	196.685	15.65	62.445	5670.215	1576.5	0.112169947703252	0.109629933537291	0.114761226203987
0	6.947109947	1	35	3	2	1	2	1	2	2	1	2	2	2	2	2	2	111.575	238.125	13.85	85.025	4152.92	2227	0.0829824722263557	0.0684110857658848	0.100323291151101
0	-3.666698842	1	65	4	3	1	1	2	2	2	2	3	2	1	2	2	2	28.22	144.73	10.85	41.565	1062.53	1053	0.125103906164009	0.113278527165227	0.137971679476322
0	2.578988682	2	51	3	3	1	1	2	2	2	2	3	2	2	2	2	2	103.265	233.43	33.8	197.265	2375.72	3005	0.0984866653682858	0.0918907064789921	0.105501080228563
0	-2.47063309	2	23	2	3	3	1	2	2	2	1	3	2	2	2	2	2	69.53	153.095	6.85	43.755	3736.235	1281	0.119570476690351	0.111752490094336	0.127856667710549
0	-0.517718391	1	43	3	3	1	2	2	2	2	1	1	2	2	2	2	2	97.745	221.945	14.4	98.725	3424.515	3261.5	0.110990769302253	0.109276830329443	0.112728188197887
0	-2.095271821	2	35	3	3	2	2	1	2	2	1	3	2	2	2	2	2	61.845	155.475	5.8	45.175	1797.14	1368.5	0.117878088435018	0.111276302803919	0.124816535965582
0	-2.68341981	2	74	4	3	2	2	3	2	2	2	1	1	1	2	1	2	43.31	235.31	15.7	76.955	2015.605	1774	0.120539174640373	0.112022985836126	0.129608283206428
0	0.858488824	1	74	3	3	1	1	2	2	2	1	3	1	2	2	1	2	72.205	288.34	12.6	89.425	2708.31	2251	0.105271704889284	0.102971939694088	0.107616670815629
0	-0.625230465	1	45	3	2	1	2	3	2	2	1	2	1	1	1	2	2	71.17	126.38	14	17.11	2706.265	930	0.111448759997733	0.109415084913338	0.113515416586554
1	-3.91421016	2	25	3	3	3	2	1	2	2	1	3	2	2	2	2	2	51.325	207.87	7.9	50.535	1226.865	1590	0.126276060466796	0.113596075366895	0.140147645546902
0	-5.518095141	2	43	1	1	2	1	1	2	2	1	1	2	2	2	2	2	22.895	76.675	5.7	29.865	1009.675	676	0.134101055919484	0.115668833316978	0.154955842156125
0	0.830641325	1	30	1	2	3	2	2	2	2	1	2	2	2	1	2	2	63.19	422.135	20.45	75.995	2395.635	2649.5	0.105384824345874	0.103160221680355	0.107651641188275
0	-1.864210914	1	20	3	1	1	1	1	2	2	1	2	2	2	1	2	2	46.7	573.43	8.65	55.525	3529.28	2910	0.116846665900988	0.11098374047913	0.122976468236971
0	-2.218857705	2	60	4	2	1	2	2	2	2	2	3	1	1	2	2	2	69.65	141.835	8.2	66.29	5596.9	1472	0.118432992496247	0.111432953404062	0.125810502099587
0	6.426227818	2	36	3	3	3	2	3	2	2	2	2	1	2	2	2	2	127.76	248.21	15.15	95.17	3724.39	2322	0.0847073463546586	0.0708885814228769	0.100927272325471
1	-3.266969494	2	25	4	2	3	1	1	2	2	1	3	2	2	2	1	2	69.495	172.98	7.95	57.08	1011.925	1483.5	0.123230591217902	0.112766980564205	0.134517911471575
0	7.866770143	1	38	3	3	1	2	2	2	2	1	3	2	2	2	2	2	141.785	346.17	19.25	121.055	2871.075	3041	0.0800151008126228	0.0642315088266463	0.0992657620144824
0	2.405810743	1	28	4	3	1	2	2	2	2	1	3	2	2	2	2	2	78.515	230.06	16.6	95.535	1580.325	2062	0.0991516657555418	0.0929564497640871	0.105711650533318
0	1.681142716	1	66	4	3	1	2	3	2	2	2	3	1	2	2	2	2	90.165	288.85	15.3	126.32	1668.815	2639	0.101977713305889	0.0975361896271773	0.106597601496034
0	-0.089447591	1	41	3	2	1	1	1	2	2	1	2	1	2	2	2	2	74.775	485.63	11.9	103.67	4478.14	3503.5	0.109182628486105	0.108673492734696	0.109693855985856
0	-6.729749811	2	40	2	1	3	1	2	2	2	2	3	1	2	2	2	2	13.72	85.135	5.35	16.65	3020.585	536	0.140280937438784	0.117252315984906	0.166976904421644
0	-1.890186735	1	85	3	1	1	1	2	2	2	2	3	1	2	2	1	2	38.74	145.415	7.35	19.2	2679.98	897.5	0.116962226050484	0.111016611029967	0.123182142473096
0	-3.307947572	1	82	4	1	2	2	3	2	2	1	3	1	2	2	2	2	31.71	178.685	11.65	24.7	1305.375	1051.5	0.123421517753012	0.112819348918511	0.134868560348908
1	-1.39844621	2	25	3	3	1	1	2	2	2	1	1	1	2	2	2	2	68.775	208.175	11.8	68.525	2257.235	1703.5	0.114791360002454	0.110394965853975	0.119339349993496
0	-0.097704646	1	81	3	3	2	1	3	2	2	1	3	1	2	2	2	2	66.205	189.695	19.95	60.255	2915.495	1518.5	0.109217244931666	0.108688176455446	0.109748571678235
0	-1.66913834	2	34	4	3	1	2	3	2	2	2	3	1	2	2	2	2	56.76	173.165	16.3	36.095	3146.315	1184.5	0.115981999024382	0.110737025665931	0.121441470645662
0	-4.595203292	2	66	3	2	1	2	3	2	2	2	3	2	2	2	2	2	43.585	130.175	16.25	48.825	2141.74	1119.5	0.129549646506029	0.114472963879109	0.146283983890141
0	1.359895522	1	26	4	1	3	2	1	1	2	2	2	2	2	2	2	2	54.315	354.255	12.75	99.42	1918.32	2501	0.103253078871633	0.0996290572657629	0.106993259793164
0	-1.540744407	2	85	3	2	2	1	2	2	2	1	3	2	2	2	1	2	76.895	270.42	9	57.62	2558.59	1887.5	0.11541592666284	0.11057475027889	0.120440357356975
0	-1.125630653	1	67	4	1	1	1	3	1	2	1	1	1	1	1	1	2	58.725	159.64	12.1	81.045	2233.4	1577	0.11360215259454	0.110050268497046	0.117253570299164
0	2.188780358	1	78	3	3	1	1	1	2	2	2	1	2	2	2	2	2	86.29	269.22	14.85	90.845	2512.04	2198.5	0.099990679051863	0.0943076095761767	0.105976143380083
0	-2.436290137	1	25	4	3	1	2	1	2	2	1	2	2	2	2	2	2	63.18	263.49	7.2	70.795	2083.055	1997	0.119414765366137	0.111708871567736	0.127575883183904
0	-3.396837795	1	80	3	1	1	1	1	2	2	1	3	1	2	2	2	2	51.1	205.065	15.05	62.345	1968.98	1604.5	0.123836552742677	0.112933003795508	0.135631865716119
0	1.754901984	1	33	3	2	1	2	3	2	2	1	3	1	2	2	2	2	153.595	467.82	9.95	127.335	3189.755	3619	0.101686852006516	0.0970611129486613	0.106507040753759
0	-0.605374077	1	39	4	1	1	2	2	2	2	1	2	2	2	2	2	2	74.365	249.08	8.5	93.23	2980.465	2387	0.111364049954082	0.109389642295465	0.113369557964384
1	-3.760258953	2	60	3	3	1	2	3	2	2	1	1	1	2	2	2	2	33.33	148.045	6.85	41.465	2559.28	1098.5	0.125545883860482	0.113398488995928	0.138790823459979
0	-0.985770264	1	65	1	1	1	1	1	2	2	1	1	2	2	2	2	2	88.27	324.8	32.55	89.045	4365.405	2418	0.112996667673103	0.109873378340574	0.116197150651345
0	-4.787695834	2	20	4	3	3	1	3	2	2	2	1	2	2	2	2	2	46.15	170.255	11	58.415	1097.075	1355.5	0.130487977014231	0.114721681195637	0.148058664926892
0	-0.998705038	1	60	3	3	1	2	1	2	2	1	1	1	2	2	2	2	90.38	141.57	11.15	106.05	3376.165	1915	0.113052546843788	0.109889748169332	0.116294482537968
0	-1.63102706	2	67	1	1	1	2	2	2	2	2	1	1	2	2	2	2	55.545	166.29	11.75	75.34	1516.325	1554	0.11581371999549	0.110688849722896	0.121143547915657
0	6.519085474	2	59	4	1	2	1	3	2	2	2	3	1	2	1	2	2	97.315	296.505	22.35	100.74	1643.18	2448	0.0843974817391076	0.0704409398168135	0.100819334450462
0	-2.331700939	1	65	1	3	1	1	3	2	2	1	1	1	1	2	1	2	55.45	233.635	11	71.035	2694.075	1934	0.118941637487744	0.111576098511518	0.126724047317177
1	1.384465904	1	38	1	2	1	1	1	2	2	1	3	2	2	2	2	2	91.22	312.32	18.1	63.705	2506.975	2159.5	0.10315504011643	0.0994676226824699	0.106962919110705
0	1.568399539	2	40	3	3	3	2	1	2	2	1	3	2	2	2	2	2	66.685	216.9	21.65	73.31	2278.12	1757.5	0.102423720146134	0.0982662925222521	0.10673621937294
0	4.820970488	1	45	4	3	1	2	3	2	2	1	1	2	2	2	2	2	131.87	396.22	22.2	139.555	3048.49	3336.5	0.0902299659146732	0.0790523822492154	0.102811563778064
0	0.323344283	2	55	3	3	1	2	2	2	2	1	1	2	2	2	2	2	106.76	217.81	14.1	71.48	4325.44	1931.5	0.107464225789009	0.106621699906425	0.108312602151648
0	-0.097327021	2	32	4	2	1	2	3	2	2	2	3	2	2	2	2	2	82.295	228.005	8.05	70.765	1958.455	1855.5	0.109215661587368	0.108687512964169	0.109746060656363
0	-0.492619594	1	29	4	1	1	1	3	2	2	1	2	1	2	2	2	2	112.835	168.005	19.3	112.51	7414.1	2106	0.11088408746988	0.109244340675521	0.112545336965932
1	7.676414353	2	60	1	3	2	2	1	2	2	1	3	1	2	2	2	2	107.775	284.305	27	122.605	6841.08	2624	0.0806212221357003	0.0650766685432937	0.0994837289387982
0	-2.676039097	2	43	3	3	1	2	1	2	2	1	3	2	2	2	2	2	38.99	184.77	9.55	78.125	2322.315	1567.5	0.120505461196062	0.112013596472716	0.129547183048094
0	-0.301810582	1	24	1	1	1	1	2	2	2	1	3	2	2	2	2	2	66	313.95	9.85	43.16	2838.355	1870.5	0.110075977877331	0.108992207679383	0.111169180040524
0	0.83840977	2	39	3	3	3	2	3	2	2	1	3	2	2	1	2	2	74.97	290.14	17.3	80.36	3108.145	2128	0.10535325740371	0.103107671678959	0.107641880211248
0	0.946747972	1	83	3	2	1	1	1	2	2	2	3	2	2	1	2	2	71.35	280.275	18.45	75.415	1941.37	2040	0.104913889691403	0.102376954180515	0.107506161996827
0	-2.897455484	2	59	1	3	2	2	2	2	2	1	3	2	2	2	2	2	73.74	219.47	11.95	71.795	1745.79	1807	0.121520391248454	0.11229549263651	0.131390935685663
0	-1.843542038	1	62	3	3	2	1	3	2	2	2	3	1	1	2	2	2	71.815	211.61	4.3	61.605	1988.89	1708	0.116754785901791	0.110957588733215	0.122813028116169
0	-6.839127686	2	53	4	3	1	2	3	1	2	2	2	1	2	2	2	2	19.685	95.805	2	29.405	1799.61	720	0.140850373611303	0.117396049868886	0.168098128900057
0	-2.692198743	1	70	4	3	1	2	3	2	2	2	3	1	1	1	2	2	69.885	202.94	17.4	54.505	1281.765	1549.5	0.120579285451343	0.112034154601075	0.129680990556939
0	5.61331316	1	35	3	3	1	2	3	2	2	1	1	2	2	2	2	2	133.69	384.245	26.65	192.18	5305.605	3773	0.0874645149136886	0.074920753346227	0.10187715457052
0	-2.650707801	2	57	4	3	3	2	1	2	2	1	1	1	2	2	2	2	71.365	350.335	18.15	48.09	2239.985	2089	0.120389815468602	0.111981375137316	0.129337669788288
0	2.653462726	1	49	4	2	3	2	2	2	2	2	3	2	2	2	2	2	61.025	308.72	27.1	126.695	1640	2506.5	0.0982019062786242	0.0914357570232009	0.105410654144312
0	0.567019454	2	51	4	3	1	1	3	2	2	1	3	1	1	2	2	2	85.11	238.91	12.2	79.34	3261.905	1994	0.106460968632927	0.104954376313063	0.107986578438001
0	4.354019425	2	45	4	3	1	2	3	2	2	2	3	1	2	2	2	2	84.46	215.01	7.55	69.94	1562.53	1820	0.0918964916101307	0.0815836932809918	0.103366186201775
0	-2.197474195	1	84	3	3	1	2	2	2	2	1	1	1	2	2	2	2	53.585	140.335	9.75	32.095	1694.085	1267.5	0.118336818258135	0.111405839891028	0.125638031427979
1	-2.466313051	2	52	4	1	3	1	2	1	2	2	3	1	2	2	1	2	75.855	215.055	8.35	80.805	1007.875	1868	0.119550879930995	0.111747002690789	0.127821318236864
0	-4.827430082	2	70	1	1	1	2	1	2	2	2	3	2	2	2	2	2	42.265	146.405	8.5	35.355	1364.455	1063.5	0.130682384570244	0.11477306801384	0.148427215911908
0	-2.256300613	1	69	4	2	2	1	2	2	2	1	1	1	1	1	1	2	63.02	261.54	17.55	49.5	1957.405	1698	0.11860155845221	0.111480438876045	0.126112995077276
0	2.249516715	1	45	3	3	1	1	3	2	2	1	3	2	2	1	2	2	90.93	424.995	16.05	142.4	3664.54	3417.5	0.0997552481714473	0.0939277354637757	0.105902055901343
0	0.764280518	1	71	3	3	1	2	3	2	2	1	1	2	2	2	2	2	75.51	317.275	30	65.83	2344.93	2272	0.105654818200289	0.103609928913274	0.10773521564727
0	-1.197979472	1	67	3	2	1	2	2	2	2	1	1	1	1	2	1	1	66.825	207.965	18.9	44.57	2308.285	1461.5	0.113916472812425	0.110141703863288	0.11780348397895
0	-2.400129229	1	75	3	2	1	1	1	2	2	1	2	2	2	2	1	2	49.735	245.475	16.85	50.205	1852.22	1587	0.119251001117296	0.1116629554204	0.127280810214283
0	-2.52060083	1	59	4	2	3	2	2	2	2	1	3	1	2	2	2	2	64.28	213	10.7	60.335	3305.195	1685	0.119797344705821	0.11181597234994	0.128266150145462
0	-4.122909426	1	53	1	1	1	1	2	2	2	1	3	2	2	2	2	2	65.555	147.135	12	26.8	1176.09	1134.5	0.127271701652439	0.113864309696139	0.142004808375848
0	0.068049281	2	61	4	3	1	2	1	2	2	2	3	1	2	2	2	2	66.29	255.73	11.9	70.07	2083.175	1869.5	0.108524177904884	0.108221899950845	0.10882719712738
0	-2.226804216	2	31	4	3	1	1	1	2	2	2	3	2	2	2	2	2	52.89	206.58	12.05	44.115	1492.155	1409.5	0.118468749895912	0.111443030263852	0.125874647648713
0	0.299332731	2	45	3	3	1	2	2	2	2	2	2	2	2	2	1	2	49.855	170.19	8.05	48.105	4933.215	1277.5	0.107563531818069	0.106784895128025	0.108347157358019
1	-1.308836285	2	21	3	3	1	1	2	2	2	2	3	2	2	1	2	2	62.435	187.175	22.15	31.205	2223.465	1246.5	0.114399559874007	0.110281762994396	0.118650606416616
0	-1.868570082	1	66	5	1	1	2	2	2	2	1	1	1	2	1	2	1	53.675	309.48	13.95	78.56	2309.68	2120	0.116866051861115	0.110989256375951	0.123010962801427
0	27.48330606	1	63	3	2	1	1	3	2	2	1	2	1	2	2	1	2	71.46	157.08	6.5	59.395	2303.25	1618.5	0.0360070040088509	0.0159519803189734	0.0792450201323682
1	-4.343647281	2	26	1	2	1	2	2	2	2	1	3	2	2	2	2	2	53.55	147.34	11.05	77.915	1596.87	1497	0.128332065382297	0.114148497188916	0.143991550134096
0	0.68659164	1	24	1	3	1	2	3	2	2	1	3	2	2	2	2	2	75.605	333.505	18.4	80.21	5464.3	2323.5	0.10597167067622	0.104138154328729	0.107833583238314
0	-0.474114623	2	56	3	3	1	2	1	2	2	2	3	2	2	2	2	2	54.79	175.86	19.15	49.025	2401.68	1319.5	0.110805489803389	0.109220319018377	0.112410763726742
1	4.945306783	1	50	3	3	1	2	2	2	2	1	1	2	2	2	2	2	156.275	318.485	23.05	132.46	3297.805	3075	0.089790838919583	0.0783905502166028	0.102664375562269
1	-6.71973433	2	36	3	2	2	1	3	2	2	2	1	2	2	1	2	2	18.45	275.835	2.65	46.2	1935.145	1568	0.140228891869297	0.11723916135385	0.166874537063059
0	2.863154213	1	74	3	3	1	2	3	2	2	1	3	1	2	2	2	2	92.95	310.955	27.5	93.765	2299.345	2434	0.0974040582080035	0.0901655986509161	0.105156456295595
0	-1.622321338	2	45	3	3	2	1	3	2	2	1	3	1	1	2	2	1	74.38	257.265	24.6	69.835	3426.285	1939.5	0.11577530996937	0.110677845907274	0.121075583938517
0	11.50174008	2	40	3	2	1	2	1	2	2	1	3	2	2	2	2	2	55.595	274.65	8.5	68.755	1356.24	1916	0.0692150130372653	0.0499336351211671	0.0951956909538997
1	-5.540418438	2	71	4	3	2	2	1	2	2	1	1	1	2	1	2	2	18.915	137.89	7.45	21.58	2052.49	810	0.134212802979555	0.115697866762716	0.155170743386191
0	-3.931143795	2	64	4	1	2	2	2	1	2	1	1	1	2	2	2	1	26.275	211.89	6.45	23.77	1748.98	1148	0.126356596631939	0.113617823185488	0.14029756760443
0	-0.950090355	1	82	3	1	1	1	2	2	2	1	1	1	2	2	1	2	71.585	243.155	16.35	43.085	1518.405	1615	0.112842652521703	0.109828208461583	0.115929058688431
0	-2.793733664	2	48	3	3	2	1	1	2	2	1	2	2	2	1	2	2	71.425	171.59	7.3	70.645	3047.39	1600.5	0.121044035389147	0.112163381919581	0.130524453187092
0	-3.602380115	2	40	3	2	1	2	3	2	2	1	3	2	2	2	2	2	53.965	121.315	8	60.165	3962.37	1244.5	0.124800839069235	0.113196109218014	0.13741092658152
0	-1.014939074	2	45	1	3	1	1	1	2	2	2	3	2	2	2	2	2	69.38	245.975	20.35	52.66	1739.545	1725	0.113122713120512	0.10991028985912	0.116416747778553
1	-3.099652814	1	60	1	1	1	2	1	2	2	1	3	2	1	2	2	2	83.245	91.885	7.65	77.03	1504.22	1394	0.122453658271691	0.112553326532242	0.133094231110384
0	-1.117846798	1	84	3	1	2	1	3	2	2	2	1	1	2	2	2	2	62.85	200.86	9.1	68.51	1006.03	1654	0.113568380578588	0.110040429065501	0.117194545350251
0	4.795682044	2	55	3	2	1	2	1	2	2	1	2	1	2	2	2	2	121.195	256.75	26.55	96.11	3891.04	2643	0.0903195158815688	0.0791876133253251	0.102841525400511
0	1.526321852	2	83	3	2	1	1	2	2	2	2	3	1	1	2	1	2	83.06	134.66	12.5	95.27	1592.09	1712.5	0.102590617251032	0.0985399988625684	0.106788017215991
0	3.339578573	1	49	3	3	1	2	3	2	2	1	3	1	2	2	2	2	112.545	160.47	15.4	118.81	2956.14	2137.5	0.0956127607434359	0.0873384649753852	0.104581123452668
0	0.715269906	1	23	1	2	1	1	1	2	2	1	2	2	2	2	2	2	103.605	489.945	28.8	89.65	2948.395	3170	0.105854610227586	0.103942953424548	0.10779719550858
0	8.238391191	1	52	3	3	2	1	1	2	2	1	1	2	2	2	2	2	64.26	326.505	23.8	99.655	2736.29	2385	0.0788438075523379	0.0626108744913644	0.0988416279285335
0	3.405266853	1	81	3	2	1	2	1	2	2	1	1	1	2	2	2	1	86.445	265.655	28.85	72.295	2318.435	1977	0.0953681028782622	0.0869549934100478	0.104502036735977
0	-2.261777047	1	78	4	2	2	1	3	2	2	1	3	1	2	2	2	2	77.29	283.945	8.25	69.06	2004.495	2106	0.118626230480977	0.111487385136658	0.126157290697154
0	-3.24180201	2	38	4	2	3	2	3	2	2	1	3	1	2	2	2	2	62.695	98.3	8.2	70.495	4358.065	1338.5	0.123113455948769	0.112734825669478	0.134302938512168
0	0.49337945	2	50	1	1	1	2	1	2	2	1	3	1	2	2	2	2	92.12	180.6	10.75	77.81	2741.405	1788.5	0.106763291339448	0.105458490527289	0.108082285425984
0	2.316965744	1	33	3	3	1	1	2	2	2	1	2	2	2	2	2	2	111.49	353.075	14	133.435	3904.66	3232.5	0.099494372604826	0.0935074722030775	0.105819843053551
0	1.381099519	2	70	3	3	1	2	2	2	2	1	3	1	2	2	2	2	53.035	213.195	18.65	71.93	2099.865	1666.5	0.103168467553602	0.0994897274946107	0.10696707522733
0	-0.821735272	1	47	3	2	1	2	2	2	2	1	3	2	2	2	2	2	86.11	347.925	21.45	65	3670.945	2276.5	0.112290108590176	0.109665479337483	0.114969441834042
1	1.217715965	2	80	3	1	2	1	3	2	2	2	3	1	2	2	2	2	44.845	129.245	14.1	33.055	2360.96	963.5	0.103822001929354	0.100567631780706	0.107169135478609
0	-0.003532968	2	82	3	3	1	2	3	2	2	2	1	1	2	1	2	2	72.67	168.235	13.45	52.175	2930.96	1413	0.108823012348966	0.108484694506023	0.109162256073208
0	-1.862847767	2	27	3	2	1	2	2	1	2	1	1	2	2	2	2	2	78.47	427.35	25.8	94.74	1919.055	2849	0.11684060432797	0.110982015639927	0.122965683241406
0	-5.014210522	2	78	2	1	2	2	2	2	2	2	3	1	2	2	2	1	35.535	208.575	7.9	42.83	685.545	1320.5	0.131599543402606	0.115014838007447	0.150169903949408
0	6.000912919	1	36	1	3	1	2	3	2	2	2	3	2	2	1	2	2	205.53	377.375	18.4	198.375	2826.355	4119	0.0861398823118221	0.0729726052645127	0.101423138830828
0	1.52283537	2	34	1	1	1	1	2	2	2	1	3	2	2	2	2	2	119.58	424.71	36.1	116.005	2662.245	3155	0.102604456781595	0.098562707415348	0.106792310703383
0	1.27177945	2	57	3	3	1	2	1	2	2	2	3	2	2	2	2	2	48.395	272.71	14.15	57.81	4294.015	1768	0.10360534639717	0.100209855722241	0.107102194521132
0	15.98736381	1	64	3	2	1	2	1	2	2	1	1	1	2	2	2	2	148.395	463.035	36.25	101.48	3570.33	3243.5	0.057752831941184	0.0364197910678698	0.0904093405607594
0	5.159478096	1	67	4	3	1	2	3	1	2	1	1	1	2	2	2	2	122.875	381.22	39.3	145.35	3163.69	3227.5	0.0890389627854058	0.077262394571279	0.102411328362391
0	0.039168653	2	33	3	3	2	2	3	2	2	1	3	2	2	2	2	2	115.285	232.425	10.25	70.135	2962.935	2117.5	0.108644659538328	0.108344503437862	0.108945545585629
0	1.915701026	1	78	3	1	1	1	1	2	2	1	1	2	2	2	2	2	122.965	219.97	17.2	103.595	2549.465	2341	0.101055294585918	0.0960324677190915	0.10630993670188
0	0.070135928	1	53	1	3	2	1	1	1	2	2	1	1	2	1	1	2	56.91	254.17	20.95	75.035	2037.03	1861	0.108515477537501	0.108212135021794	0.108819566627829
0	0.808784716	1	29	3	3	1	2	1	2	2	1	2	2	2	2	2	2	100.275	330.62	27.9	133.71	2949.255	3014.5	0.105473682754992	0.103308179051257	0.107679127918798
1	1.371093837	1	32	3	3	1	1	3	2	2	2	3	2	2	2	2	2	126.22	404.595	17.6	189.22	3503.2	3859	0.103208386103537	0.0995554531266077	0.106979429774353
0	6.045973641	1	30	3	2	3	1	1	2	2	2	3	1	2	2	2	2	122.82	409.72	25.75	137.86	2762.015	3299	0.0859870738053713	0.0727491686808948	0.101370488181786
0	1.137789459	1	37	3	3	1	2	3	2	2	1	2	1	2	2	2	2	99.32	273.54	13.7	128.385	5869.93	2641.5	0.104143030560845	0.101098540138588	0.107268262378795
0	3.29260643	1	21	1	1	1	1	1	2	2	1	3	2	2	1	2	2	102.36	388.73	19.5	116.845	2504.845	2977.5	0.0957880537863849	0.0876136108866112	0.104637711881154
0	1.029275561	1	61	4	3	1	2	2	2	2	1	1	1	2	2	2	1	83.38	304.5	23	128.76	4410.88	2726.5	0.104580276094828	0.101823081596103	0.10740320290514
0	-2.533853259	2	40	3	2	1	1	1	2	2	1	2	2	2	2	2	1	57.13	236.585	10.95	59.605	1770.51	1769	0.119857577009675	0.111832812876163	0.128374942309879
0	2.927953985	2	37	4	3	1	2	2	2	2	2	3	2	2	1	2	2	71.4	223.93	26.55	66.965	1677.58	1744	0.0971586735266104	0.0897763010741043	0.105078024015293
0	2.469535103	1	77	3	1	1	2	2	2	2	1	1	2	1	2	1	2	69.225	253.285	22.95	66.295	4221.69	1830	0.0989065033110723	0.0925630116681545	0.105634118028643
0	-2.999389455	2	43	3	3	1	1	3	1	2	2	2	2	1	2	2	1	52.23	196.455	5.6	54.58	2348.675	1448.5	0.121990110923284	0.112425425736342	0.132247275971168
0	-0.456358901	1	40	1	1	1	1	2	2	2	1	2	2	2	2	2	2	103.7	237.735	18.05	67.315	1828.46	2444	0.110730120153616	0.109197209421801	0.112281837513087
0	-3.982417825	1	44	2	1	1	1	3	2	2	2	1	2	2	2	2	2	30.935	136.635	9.25	37.405	1948.765	989	0.126600723341064	0.113683691951486	0.14075234664306
0	6.356499927	1	28	3	3	1	2	1	2	2	1	1	1	2	2	2	2	132.675	482.73	30.85	179.17	3579.91	4090	0.0849407074461643	0.0712264434531085	0.101008400167321
0	-1.415694274	1	22	2	3	3	2	3	2	2	1	3	2	2	1	2	2	82.295	142.38	5.5	79.8	1685.595	1943	0.114866907267331	0.110416755491452	0.119472326825804
0	3.582173376	2	46	4	1	3	1	3	2	2	2	3	1	2	1	2	2	72.925	241.55	23.35	82.965	3202.805	1967	0.0947119928486032	0.0859298037317714	0.104289333150722
0	-2.012807648	2	53	3	3	1	2	2	2	2	1	1	1	2	2	2	2	71.61	130.195	6.3	57.465	4182.86	1397.5	0.117509077356959	0.111171843549447	0.124157097204649
0	0.725940877	1	82	3	1	1	1	1	2	2	1	3	1	2	2	2	2	72.35	256.255	32.65	17.875	2635.215	1417.5	0.105811081807055	0.103870382391527	0.107783679763816
0	0.760018789	2	40	4	3	1	2	1	2	2	2	1	2	2	1	2	2	77.79	366.015	25.9	90.35	1651.515	2528	0.105672178043962	0.103638857677699	0.107740595739518
0	3.857241088	2	29	4	3	3	2	2	2	2	2	3	2	2	1	2	2	69.825	257.685	27.25	69.045	3075.365	1905	0.0936998538825895	0.0843574524086787	0.103959434441953
0	-2.617400728	1	26	1	1	1	1	3	2	2	1	3	1	2	2	2	2	89.815	251.715	9.6	53.27	1996.26	1849.5	0.120237903659394	0.111939017651556	0.129062632730545
0	1.372066124	1	62	3	2	1	2	3	2	2	2	3	1	1	2	1	2	48.835	181.05	13.45	57.515	3948.615	1401.5	0.103204506483271	0.0995490646988645	0.106978229134513
0	-0.94571493	1	76	3	3	1	2	3	2	2	1	1	1	2	2	2	2	48.315	165.84	16.65	34.59	2434.535	1136.5	0.112823778243914	0.109822667684934	0.115896222401496
0	5.141478246	1	32	1	2	1	1	2	2	2	1	1	2	2	2	2	2	152.31	338.625	24.8	117.565	3198.385	3009.5	0.0891019337081936	0.0773566348318984	0.102432571765572
0	-3.035650508	2	29	4	2	3	1	3	2	2	1	3	2	2	1	2	2	73.435	122.645	7.6	41.115	3221.045	1162	0.12215758171377	0.112471670922015	0.132553051139358
0	1.699163742	2	41	3	3	2	2	3	2	2	1	2	1	2	2	2	2	101.825	130.115	13.85	93.845	3473.825	1771.5	0.101906581811909	0.0974199299770347	0.106575466538076
0	4.187381984	1	79	3	3	1	2	1	2	2	1	3	2	2	2	2	2	80.315	278.99	22.6	60.5	1878.215	1958.5	0.0924978947775808	0.0825047398005265	0.103564816154533
1	0.748925976	2	69	3	1	1	1	3	2	2	2	2	2	2	2	2	2	92.2	237.7	12.45	73.105	3265.765	1976	0.1057173755251	0.103714182723398	0.107754607555863
0	1.569366062	2	68	3	3	1	2	1	2	2	1	1	1	2	2	2	2	66.585	228.96	22.95	76.91	2860.075	1808.5	0.10241988933577	0.0982600132847585	0.10673502999449
0	1.107518435	2	46	3	1	2	2	2	2	2	1	2	1	2	2	1	2	91.66	187.67	15.5	135.955	4423.045	2555	0.104264842893843	0.101300226887393	0.107305860869656
0	-3.567520342	2	34	4	2	1	1	3	2	2	1	2	2	2	1	2	2	87.31	265.31	6.6	87.335	2338.17	2190.5	0.124636844645091	0.113151457214413	0.137107814147957
0	6.415846162	1	71	3	2	2	2	3	1	2	1	1	1	1	2	2	2	110.785	229.125	25.4	117.9	2465.36	2548.5	0.084742054053484	0.0709387912799101	0.100939347165188
0	-2.464510002	1	40	1	1	1	2	3	2	2	1	1	2	2	2	2	2	82.57	230.215	16.9	60.725	4197.575	1882.5	0.119542701679333	0.111744712469816	0.127806566965649
0	0.636908185	2	24	3	3	3	2	3	2	2	1	2	2	2	2	2	2	73.09	280.075	9.55	83.295	2632.05	2144.5	0.10617473943058	0.104476872948367	0.107896873705809
0	-4.50914096	2	60	3	3	2	1	1	2	2	1	1	2	2	1	2	2	55.255	113.89	7.4	26.49	2583.035	1016.5	0.129131985126689	0.114361885142144	0.14549629027812
0	0.802246047	2	51	3	2	1	2	1	2	2	1	2	1	2	2	2	2	89.155	251.675	11.5	73.765	4195.65	2021	0.10550027857405	0.103352472807018	0.107687358099061
0	2.486727879	1	45	1	1	1	1	1	1	2	1	3	2	2	2	2	2	109.67	337.27	25.4	82.755	5107.335	2513.5	0.0988404509037125	0.0924571172367191	0.105613209610262
0	5.547792594	1	36	3	3	1	2	2	2	2	1	3	2	2	2	2	2	168.435	291.325	16.55	145.505	3658.1	3127.5	0.0876902502077037	0.0752547510288765	0.101954102283838
0	3.477698752	1	23	3	3	1	2	3	2	2	2	3	2	2	1	2	2	113.43	305.835	21.6	141.48	2992.715	2916	0.0950989775572993	0.0865339160348325	0.104414897728775
0	1.765887852	2	66	5	3	1	2	1	2	2	2	3	2	2	2	2	2	47.77	211.495	34.45	52.5	1634.69	1417	0.101643593131921	0.0969905280646604	0.106493560629875
0	0.57988899	2	81	3	3	2	1	3	2	2	2	3	1	2	2	2	2	76.93	189.16	13.6	50.63	3137.205	1496.5	0.106408210807407	0.104866367022671	0.107969989841764
0	4.922680831	1	25	5	3	1	2	1	2	2	1	1	2	2	2	2	2	114.385	238.67	13.25	65.68	2727.305	2025.5	0.0898706045330785	0.0785106083651785	0.102691144521033
0	-4.680607951	1	70	4	3	1	2	2	2	2	2	1	2	2	2	2	2	47.185	218.065	5.85	70.18	2803.775	1676.5	0.129965252187716	0.114583267941859	0.147069170983489
0	-2.827256822	2	77	3	2	1	2	3	2	2	2	3	1	1	2	2	2	62.685	282.85	21.5	53.92	1921.87	1832	0.121197818251065	0.112206069327926	0.130803965388857
0	-1.169411565	1	31	3	3	1	2	1	2	2	2	3	1	2	2	2	2	86.555	254	13.95	40.14	1935.64	1700.5	0.113792268910146	0.110105603113816	0.117586064524556
0	-1.493860365	2	43	4	3	1	2	3	2	2	2	3	2	2	2	2	2	57.73	248.495	10.55	86.85	1974.29	1971.5	0.115209820436866	0.110515509866287	0.120076610972441
0	-2.405710286	1	65	3	3	1	2	2	2	2	1	1	2	2	2	2	2	76.82	148.845	7.25	116.225	2514.775	2148.5	0.11927626371874	0.111670041340862	0.127326313167696
0	1.31227847	1	58	4	3	2	1	2	2	2	1	3	1	1	1	2	2	86.725	295.905	25.85	95.955	1889.425	2373	0.103443309803901	0.0999425560689392	0.107052102040876
0	7.60646463	1	46	1	2	2	1	2	2	2	1	2	1	1	2	2	2	150.745	314.39	23.8	113.09	5923.91	2892	0.0808450055207346	0.0653898238115672	0.0995639461972449
0	-3.917148945	1	61	1	2	1	2	2	2	2	1	1	1	2	2	2	2	63.28	236.26	23.7	28.19	1470.09	1425	0.126290034142222	0.113599849432214	0.14017365441583
0	0.455369861	1	73	3	3	1	2	2	2	2	1	1	2	1	2	2	2	43.77	160.415	12.85	96.74	2299.815	1814.5	0.106919630044593	0.105718893849026	0.108132354972601
0	-3.226283572	1	71	3	1	2	1	1	2	2	1	2	1	2	1	1	2	59.265	207.71	8.7	79.58	2530.29	1756	0.123041277317629	0.11271500183245	0.134170530612074
0	1.589819413	2	31	3	3	1	2	3	2	2	1	3	2	2	2	2	2	88.725	330.515	21.05	92.195	1812.505	2472.5	0.102338852134948	0.0981272154291533	0.106709864930441
0	-3.015065658	2	68	3	1	2	2	3	2	2	2	3	1	2	2	2	2	44.38	76.655	14.5	47.015	2840.935	891	0.122062486786945	0.112445416681822	0.132379393164692
0	-1.121639669	1	22	1	1	2	1	1	2	2	1	2	2	2	2	2	2	70.21	343.755	22.5	71.905	6002.59	2259.5	0.113584835715541	0.110045223625233	0.117223303298652
0	2.871052392	2	42	3	3	1	2	1	2	2	2	3	1	2	2	2	2	86.01	300.57	21.4	55.915	1573.78	2042	0.0973741197632491	0.0901180678396664	0.105146893460122
0	-2.070056875	2	62	1	1	2	2	2	2	2	2	1	2	2	2	2	2	67.825	186.01	15.15	41.1	1831.295	1372	0.117765149942685	0.111244356841706	0.124614578199077
0	-2.233276654	2	30	4	3	1	2	2	2	2	2	3	2	2	2	2	2	91.79	394.745	14.6	107.335	2369.34	2889.5	0.11849788123237	0.111451238263459	0.125926915158619
0	-1.836389374	1	55	3	3	1	2	2	2	2	1	2	1	2	2	2	2	37.175	221.415	16.05	52.9	1116.96	1530.5	0.116723004556234	0.110948539326594	0.122756512281267
0	-2.845527259	2	85	3	1	2	2	1	2	2	2	3	1	2	2	2	2	54.525	234.62	16.15	41.785	1835.94	1481.5	0.121281702337683	0.112229338828703	0.130956518062235
0	-2.20502877	2	62	1	3	1	1	3	2	2	1	3	1	2	1	1	2	53.215	183.055	7.7	90.545	2612.565	1743.5	0.118370787895887	0.111415418382508	0.125698940141513
0	-3.413453907	2	21	3	3	3	1	1	2	2	1	2	2	2	2	2	2	42.775	204.885	9.15	52.315	1665.325	1443	0.123914267514892	0.112954257765057	0.135774955691726
0	0.251853409	1	65	4	2	1	2	3	2	2	1	1	1	2	1	1	2	107.73	139.935	9.7	86.9	2899.305	1754	0.107760131009762	0.107105340158108	0.108418438871711
1	2.782093524	2	40	3	3	1	2	2	2	2	1	3	2	2	2	2	2	70.32	134.88	16.9	80.615	3891.825	1521.5	0.0977117968284631	0.0906547184985024	0.105254650701869
0	-3.729756567	2	43	5	3	2	1	1	1	2	1	2	1	2	2	2	2	78.44	196.73	8.8	60.755	4233.2	1784	0.125401643879717	0.113359369490217	0.138523316476465
0	-3.821949686	2	57	5	3	1	2	3	2	2	1	3	1	2	2	2	2	52.84	94.76	8.85	41.88	1142.25	949.5	0.125838042095923	0.113477636360274	0.139333187008487
0	-4.104302875	2	71	3	2	1	2	2	2	2	2	3	1	2	2	2	2	45.21	162.1	8.45	62.46	2288.775	1379.5	0.127182663807722	0.113840377395961	0.141838397474897
0	-2.1437287	1	53	3	2	2	1	3	1	2	1	2	1	2	2	2	2	69.06	225.89	25.25	66.26	3910.66	1969.5	0.118095391947064	0.111337709232244	0.125205446387802
1	0.138481653	2	55	4	3	3	2	3	2	2	2	1	1	2	2	2	2	62.825	168.62	22.05	39.06	3442.42	1231.5	0.108230843500712	0.107838453518333	0.108624487427297
0	4.990031204	2	71	3	3	1	2	1	2	2	1	1	2	2	2	2	2	74.005	270.23	27.3	105.6	2819.09	2263.5	0.0896333554994835	0.0781537262089331	0.102611481941364
0	2.175790849	1	29	4	2	1	2	1	2	2	1	2	1	2	1	2	2	124.105	328.005	12.25	94.385	2065.565	2648.5	0.100041093779308	0.0943890291123485	0.105991995290746
0	5.181565983	1	29	1	1	1	1	1	2	2	1	1	1	2	2	2	2	133.4	271.7	36.3	151.055	2097.255	2932	0.0889617452400503	0.0771468944638031	0.102385266219088
0	-0.210675857	2	45	1	1	1	2	3	2	2	1	1	2	1	2	2	2	76.87	311.9	25.65	78.25	1795.12	2241.5	0.109691822427033	0.108865015748345	0.11052412971383
0	-1.367826261	1	42	2	3	1	1	1	2	2	1	3	1	2	2	2	2	61.81	258.98	15.75	85.33	1646.305	2025	0.114657349771639	0.110356284048048	0.1191036046662
0	-5.240121991	2	52	4	2	1	2	3	2	2	1	3	1	2	2	2	2	33.195	142.86	4.75	31.65	1101.74	1077	0.132716139717807	0.115307731031001	0.152300308750586
0	2.82787404	2	72	3	3	2	2	1	2	2	1	2	1	2	1	2	1	80.79	178.185	16.9	75.08	2105.215	1672	0.0975378895780623	0.0903781874832596	0.105199182621278
0	-3.702494168	2	63	3	2	1	2	3	2	2	2	1	1	2	2	2	2	45.82	186.62	10.8	76.805	1759.63	1720.5	0.125272845398881	0.113324413196799	0.138284593162436
0	0.022633278	1	25	1	2	1	1	1	2	2	2	3	2	2	2	2	1	125.825	208.005	18.4	98.25	2406.28	2213.5	0.1087136929055	0.108404174097105	0.109023987396895
1	-6.315369275	2	29	3	3	1	2	1	2	2	2	3	2	2	2	1	2	24.34	62.07	4.35	19.305	3922.94	518.5	0.138141071935113	0.116708989621597	0.162783553881707
0	-4.367407118	1	61	1	1	1	2	3	2	2	2	3	1	1	2	2	2	43.135	140.22	13.8	32.595	872.43	1016	0.128446649093904	0.114179116100378	0.144206781132352
0	-2.450805604	2	46	1	1	1	1	3	2	2	1	3	2	1	2	2	2	76.76	260.345	12.65	65.6	2260.55	1935	0.1194805572293	0.111727306183984	0.127694495241234
0	5.628502683	1	41	1	3	1	2	2	2	2	1	3	1	2	1	2	2	152.51	321.405	14.8	87.07	4406.84	2785	0.0874122583651848	0.0748435176585528	0.101859324174306
0	-0.207340063	2	30	3	2	1	2	2	2	2	1	2	2	2	2	2	2	105.875	200.825	13.8	105.08	3409.695	2177.5	0.109677783446933	0.108860193843492	0.110500752106159
0	4.533186502	1	66	2	3	1	2	1	2	2	1	1	2	2	2	2	2	93.65	414.375	29.4	64.33	5333.515	2782.5	0.0912537991309373	0.0806038362279718	0.103153034962779
0	-3.196125996	2	50	4	3	2	2	3	2	2	2	3	2	2	2	2	2	60.22	178.96	6.15	47.96	2756.745	1380.5	0.122901113952599	0.1126764841284	0.133913535253715
0	0.340858394	2	53	4	2	1	2	1	2	2	1	3	2	2	2	2	2	111.375	181.81	13.2	99.11	2539.735	2213	0.10739184216726	0.106502351309852	0.108287861564698
0	6.237655746	1	49	3	3	1	2	2	2	2	1	1	2	2	2	2	2	87.65	370.625	30.55	121.805	2403.73	3143.5	0.0853397960744069	0.0718057174180389	0.101146824869049
0	-4.689707953	1	75	4	1	1	1	3	1	2	1	3	1	1	1	1	2	48.12	101.075	4.1	42.34	791.705	978.5	0.130009602419963	0.114595025367829	0.147153040547936
0	-3.082246884	1	62	3	2	1	2	3	2	2	1	2	1	1	2	1	2	69.87	120.325	11.05	36.975	4087.58	1074	0.122373076787098	0.112531115735285	0.13294686654635
0	-2.234862343	2	31	3	3	1	2	1	2	2	1	3	2	2	2	2	2	56.69	193.36	20.45	33.865	1840.54	1240	0.118505019093945	0.111453249203085	0.125939723092556
0	-1.630937071	1	47	3	2	1	1	2	1	2	1	1	1	2	2	2	2	72.625	249.675	10.8	94.435	2890.09	2110.5	0.115813322903444	0.110688735977259	0.121142845216421
0	3.754134629	2	32	4	3	3	2	2	2	2	1	3	1	2	2	2	2	54.66	176.745	14.2	73.545	2222.22	1747	0.0940781021487441	0.0849437557019145	0.10408297560485
0	-2.622585798	2	35	3	3	1	2	1	2	2	2	3	2	2	2	2	2	29.47	146.555	6.65	14.465	1276.79	826	0.120261541596928	0.111945610970863	0.129105415977973
0	0.183596827	1	73	3	3	2	2	2	2	2	1	3	2	2	1	2	2	76.235	230.645	21.6	75.56	2496	1913	0.108043313377561	0.107555598142318	0.108532971222054
0	-5.219587636	2	26	3	3	1	2	1	2	2	1	3	1	2	2	2	2	38.425	151.35	6.25	58.055	1349.35	1309	0.132614315490219	0.115281086982141	0.152105637885488
0	-1.579292583	2	67	4	3	2	2	2	2	2	2	1	1	1	1	1	2	68.45	235.57	11.25	87.085	2021.76	1960.5	0.115585627785914	0.110623463524255	0.12074015892185
0	0.384593738	1	66	3	3	1	2	2	2	2	1	1	1	2	2	2	2	63.57	278.1	14.95	56.63	2320.89	1885	0.107211275527828	0.106203555184443	0.108227399884606
1	0.600972091	1	52	4	2	2	2	2	2	2	1	1	1	2	2	2	2	107.87	209.135	6.85	83.205	1981.78	2015	0.106321831437785	0.104722262965348	0.107942886542097
0	0.359261769	2	66	3	2	1	2	2	2	2	1	3	1	2	2	2	2	58.96	197.005	16.75	45.745	3149.29	1474	0.107315829246782	0.106376730418836	0.108262214102995
0	-4.000546968	2	25	1	3	1	2	2	2	2	1	3	2	2	2	2	2	60.23	178.74	14.4	41.235	2090.15	1306	0.126687136582363	0.11370698777125	0.140913441209207
0	3.48520475	1	48	3	3	1	2	2	2	2	1	1	1	2	2	2	1	112.1	364.22	23.6	106.565	3554.1	2893.5	0.0950711274465186	0.0864903859165534	0.104405871663013
0	3.145528527	1	85	3	3	1	2	2	2	2	1	3	2	2	2	2	2	84.02	316.355	20.75	79.86	3287.305	2270.5	0.0963387853169409	0.0884801989167473	0.104815091143627
0	-3.185917154	2	41	3	3	1	2	3	2	2	1	3	1	2	1	1	2	56.805	182.565	9.8	54.725	1747.64	1441.5	0.122853697461331	0.112663447251191	0.133826633123971
0	-0.694412045	1	41	3	3	1	1	3	2	2	1	1	1	2	2	2	2	108.53	209.93	12.2	65.7	5480.235	2177	0.111744336856705	0.109503488207928	0.114025169879747
1	-2.709885289	2	44	3	3	3	2	3	2	2	2	3	2	2	2	2	2	51.23	305.125	11.95	73.735	2119.12	2024.5	0.120660130028711	0.112056658014856	0.129827577372889
1	-6.143568935	1	42	3	1	1	1	1	2	2	1	2	2	2	2	2	2	35.76	473.205	2.85	21.87	7951.17	3196	0.137261961320387	0.116484281409909	0.161070164482395
0	1.033182551	1	44	3	3	1	2	1	2	2	1	2	1	2	2	2	2	87.935	188.41	12.95	93.145	2060.225	2164	0.104564505376873	0.101796920744452	0.10739833635176
0	-1.63439159	2	65	3	3	2	2	3	2	2	1	1	1	2	2	2	2	71.83	204.83	14.7	73.86	2193.345	2012.5	0.115828567416002	0.11069310249867	0.121169823173214
0	2.734390004	1	56	2	1	1	1	1	1	2	2	1	1	2	2	2	2	101.725	412.725	22.85	136.13	2519.965	3201.5	0.097893302527375	0.0909436716363087	0.105312479112272
0	3.710120217	1	83	3	3	1	2	2	2	2	1	3	1	2	2	1	2	95.915	376.47	31.6	127.69	1928.87	2999	0.0942399866963001	0.0851951604264499	0.104135756398872
1	10.04281097	1	58	4	3	1	1	3	2	2	2	1	1	2	2	2	2	69.315	334.085	10	77.77	1921.955	2271	0.073377086896229	0.0552700391688413	0.0968083246657625
0	10.55818162	1	62	3	3	1	2	2	2	2	1	1	1	1	2	2	2	107.215	238.785	32	86.965	7507.525	2101	0.0718810896452043	0.0533264140556561	0.0962354822209313
0	-1.110505848	1	39	3	3	1	2	2	2	2	1	3	2	2	2	2	2	99.705	210.62	11.4	102.5	2879.5	2459.5	0.113536538215032	0.110031149055834	0.117138903753741
0	-2.78939885	1	61	3	2	1	2	2	2	2	1	1	2	2	2	2	2	54.72	337.87	11.55	78.855	2049.515	2246	0.121024162332434	0.112157862866363	0.130488347429832
1	-3.396230165	2	34	2	2	2	1	3	2	2	1	2	1	2	2	2	2	38.115	227.78	8.95	51.43	1721.93	1497	0.123833711606654	0.11293222661665	0.135626635527078
0	0.248836901	1	84	2	1	2	1	1	2	2	2	1	1	1	1	2	1	71.675	231.935	17	61.9	1628.025	1771	0.107772632164695	0.107125557847832	0.10842314040671
0	-3.580890853	1	45	4	2	1	2	2	2	2	1	3	2	2	2	2	2	73.785	152.41	11.05	111.47	842.85	1884.5	0.124699723045635	0.113168582114712	0.137224006292482
1	-1.040555483	2	25	3	1	1	1	1	2	2	1	2	2	2	2	2	2	75.88	204.1	7.55	59.55	6979.38	1928.5	0.113233508747048	0.109942696099908	0.116609917250401
0	24.17705543	1	47	2	3	1	2	2	2	2	1	3	2	1	1	2	2	123.575	277.755	12.75	62.945	3072.265	2196.5	0.0412914868421385	0.0202641981504183	0.0823049263268637
0	-2.29372528	1	53	4	2	2	2	3	2	2	1	2	1	2	2	2	2	78.17	310.66	6.95	71.855	3123.39	2769	0.118770249967665	0.111527913082184	0.126415969336451
0	6.399552162	1	38	1	1	1	1	2	2	2	1	2	2	2	2	2	2	155.22	208.08	21	93.71	2476.16	2443.5	0.0847965538485277	0.0710176617258283	0.100958301531435
0	-2.811964383	2	35	1	3	1	2	2	2	2	1	3	2	2	2	2	2	52.15	154.595	15.85	79.53	2746.855	1576	0.121127645390731	0.112186595070937	0.130676395223726
0	-3.85125606	2	70	3	2	2	1	2	2	2	2	3	1	2	2	2	2	50.815	169.875	9.1	56.47	1937.875	1373	0.125977036656804	0.11351524899181	0.139591464554284
0	0.086315033	1	59	3	2	1	2	3	2	2	1	3	1	1	2	2	2	123.94	138.87	13.95	52.69	6791.69	1532.5	0.108448038707745	0.108132550032922	0.108764335602842
1	-2.592300442	2	22	1	1	1	1	1	2	2	2	3	2	2	2	2	2	33.875	204.495	10.1	43.25	1202.24	1314.5	0.120123532083249	0.111907103693947	0.128855696624646
0	0.185503699	1	73	4	2	1	1	2	2	2	1	1	1	2	2	2	2	67.075	131.91	15.8	39.14	1770.7	1135.5	0.108035393343514	0.107543298099056	0.108529466484568
0	0.658232593	2	48	4	3	1	2	2	2	2	1	3	1	2	2	2	2	56.315	287.11	19.05	84.695	2314.07	2078	0.106087539539315	0.104331411714071	0.107869666876942
0	3.173050908	1	47	4	3	1	2	3	2	2	1	3	1	2	2	2	2	133.1	371.405	15.55	165.165	2460.015	3631.5	0.0962355135171109	0.0883174514947753	0.104781876473916
0	-1.320712726	1	48	1	3	1	2	2	2	2	1	3	1	2	2	2	2	66.21	184.63	21.7	95.845	2747.01	1912	0.114451420084987	0.110296766450318	0.118741684562682
0	-4.084465992	2	73	3	1	1	1	3	2	2	2	3	1	2	1	2	2	55.55	167.17	8.1	36.055	1455.76	1197.5	0.127087797083463	0.113814866470505	0.141661163384138
0	1.805739159	1	53	3	3	2	2	2	2	2	1	2	1	2	1	2	2	96.65	343.165	16.45	120.35	7461.055	3796	0.101486807493792	0.0967348595280869	0.106444678800334
0	-4.868366524	1	21	3	2	3	2	2	2	2	2	3	2	2	2	2	2	33.87	168.695	8.7	52.15	1435.275	1270.5	0.130882931375048	0.114826026276715	0.14880771482931
0	0.860586847	1	38	3	3	1	2	2	2	2	1	3	2	2	2	2	2	91.325	246.355	15.7	95.645	3590.765	2577	0.105263186811266	0.102957765154713	0.107614038325172
0	1.718761065	1	83	3	3	1	2	1	2	2	2	3	1	2	2	1	2	69.635	299.425	19.05	49.295	1321.91	1865.5	0.101829278099557	0.0972936390193584	0.106551402062416
1	-3.600147288	2	60	4	3	2	2	3	1	2	1	3	1	2	2	1	2	80.465	111.885	7.6	38.99	3299.615	1116	0.124790329404463	0.113193248818646	0.13739149472488
0	-4.006582878	2	64	4	3	1	1	3	1	2	2	2	1	1	1	1	2	71.82	102.76	6.3	48.13	1487.22	1140	0.126715918164209	0.11371474461069	0.14096711039271
0	-0.778997251	1	53	3	2	1	1	1	2	2	1	2	2	2	1	2	2	83.9	282.39	15.05	77.53	3030.35	2545	0.112106653437165	0.109611184623668	0.114651619873471
0	4.521527223	1	80	3	1	2	1	1	2	2	1	1	1	2	2	2	2	115.68	297.955	25.55	103.85	2706.945	2721.5	0.0912954987160765	0.0806672728553129	0.103166892699089
0	0.993648336	1	38	3	3	1	2	3	2	2	1	3	2	2	2	2	2	120.605	244.485	11.95	99.205	4821.84	2365	0.104724183057701	0.102061891109999	0.107447611142783
1	0.375905524	2	26	2	2	1	1	2	2	2	1	3	2	2	2	2	2	93.69	213.465	15.6	88.405	1605.54	1983	0.107247124727834	0.106262977611913	0.108239282595225
0	-1.108571141	2	31	4	2	1	2	3	2	2	1	3	2	2	1	2	2	67.245	201.73	7.7	81.845	3176.15	1798	0.113528147456001	0.110028703235121	0.117124243424646
0	12.64445464	1	66	4	2	2	1	2	2	2	2	3	1	2	2	2	2	72.885	359.41	34.25	50.67	4119.085	2137	0.0661090494920823	0.04609767553178	0.0939519115338916
0	-0.897077321	1	27	1	2	1	2	2	2	2	1	3	2	2	2	2	2	69.155	407.365	21.7	96.125	2883.47	2798.5	0.11261415520397	0.109761048961416	0.115531799908543
0	4.145216061	1	64	3	2	2	1	2	2	2	1	2	2	2	2	2	2	159.85	335.415	16.3	154.05	4125.415	3604	0.0926506341686409	0.0827392945819677	0.103615136223207
0	1.356762487	1	71	4	2	1	2	2	2	2	1	1	2	2	2	2	2	76.435	349.945	18.1	87.435	3004.145	2466	0.10326558594196	0.0996496584124528	0.106997129666323
0	0.641615494	2	60	3	1	1	1	2	2	2	2	1	1	2	2	2	2	50.8	322.57	20.4	66.905	2942.895	2042.5	0.106155484882271	0.104444752587785	0.107890862034093
0	8.012474753	1	68	4	2	1	2	3	2	2	2	2	1	1	2	2	2	125.315	154.38	16.25	63.375	2901.37	1663.5	0.0795539761260888	0.0635914990007598	0.0990992490454994
0	-2.709158869	2	82	3	3	2	2	2	2	2	2	3	2	1	2	2	2	65.41	274.98	10.55	88.29	1715.75	2106	0.120656808666671	0.11205573369967	0.12982155397345
0	3.05937957	1	38	4	2	2	2	3	1	2	1	3	1	2	2	2	2	108.22	415.535	18.9	131.37	2502.585	3252	0.0966626803525286	0.0889913671106626	0.104919123548731
0	-1.033069096	1	75	3	3	1	2	2	2	2	1	3	1	2	1	2	2	82.04	160.35	11.35	87.13	2015.285	1743	0.113201118993999	0.109933226271985	0.116553432975645
0	-0.95504682	2	42	4	3	1	2	3	1	2	1	2	1	2	2	1	2	99.465	160.255	12.5	112.9	2930.11	2205	0.112864036554596	0.109834484590713	0.115966266034532
1	5.723420484	1	34	1	1	1	1	3	1	2	1	2	2	2	2	2	2	142.705	327.825	46.65	123.245	4284.995	2950.5	0.0870863532347533	0.0743625322768791	0.101747974262786
0	-1.250633546	2	76	3	3	1	1	1	2	2	1	1	2	2	1	2	2	53.535	183.675	16.2	37.805	1913.73	1254	0.114145704659382	0.110208232548109	0.118205164806573
0	7.372286662	1	65	4	3	1	2	2	2	2	1	1	1	1	2	1	2	171.55	310.695	26.25	134.59	2956.295	3498	0.0815983268779394	0.0664484104064548	0.0998329726401106
0	3.640145545	2	83	3	2	2	2	2	2	2	1	1	1	2	1	2	2	60.995	191.62	19.5	54.23	3314.265	1455.5	0.0944978670087283	0.085596233125054	0.104219721135913
0	-2.103857245	1	78	3	1	2	1	1	2	2	1	1	2	2	2	1	2	81.35	222.165	12.05	97.405	1661.95	2084	0.117916564234396	0.11128718121518	0.124885365277004
1	-0.08545295	2	46	4	3	1	2	1	1	2	1	1	2	2	2	2	2	102.32	375.685	13.1	121.11	2286.525	2953.5	0.109165884999361	0.108666249041997	0.109667535579249
1	-4.129233794	2	24	5	3	1	2	1	2	2	2	3	2	2	2	2	2	43.285	135.14	11.75	25.5	2964.845	920	0.127301977746145	0.113872445085768	0.142061408787243
0	-2.945439787	1	74	3	3	2	2	3	2	2	1	1	1	2	1	2	2	40.2	258.765	13.7	68.735	2462.555	1874	0.121741311992418	0.112356644868145	0.131793455703867
0	1.330444551	1	54	3	3	1	2	2	2	2	1	1	1	2	2	2	2	107.795	265.71	23.35	102.265	5742.52	2378.5	0.103370699688353	0.0998228554453702	0.107029646750276
0	-0.49063902	2	29	3	3	3	2	1	2	2	2	3	2	2	2	2	2	79.995	154.195	9.6	48.48	2423.735	1362	0.110875672894802	0.109241772533804	0.112530923803506
0	2.921485968	1	44	3	3	1	2	3	2	2	1	1	1	2	2	2	2	75.42	241.045	17.65	67.445	6256.6	1988	0.097183141938695	0.0898150910903177	0.105085850212004
0	3.594051019	1	24	5	3	3	2	2	2	2	1	2	2	2	2	2	2	93.85	381.36	17.5	93.965	3418.19	3383.5	0.0946680862459825	0.0858613644645959	0.104275067024392
0	2.374698236	2	58	3	3	3	1	3	2	2	2	1	1	2	2	2	2	102.83	269.85	36.85	75.22	3204.36	2080	0.0992715585229304	0.0931490814824801	0.10574952552638
0	-4.123387521	1	22	3	3	1	2	2	2	2	1	2	2	2	1	2	2	55.67	166.445	7.25	56.295	2816.48	1937	0.127273990179863	0.113864924682413	0.142009086461388
1	3.505093927	1	29	4	3	1	1	3	2	2	1	3	2	2	1	2	2	124.215	209.38	11.1	93.695	2809.635	2217.5	0.09499736632535	0.0863751366673167	0.104381958290525
0	-5.150949911	2	55	3	2	1	2	1	2	2	1	2	1	2	1	2	2	27.86	223.275	2.9	33.15	2081.75	1614.5	0.132274439992296	0.115192058153068	0.151456426329277
0	0.380701081	1	72	3	2	1	2	2	2	2	2	3	1	2	2	2	2	83.82	298.275	21.2	105.185	2168.885	2433.5	0.107227336064982	0.106230181889324	0.108232716790163
0	-5.348452904	1	71	3	2	1	2	1	2	2	1	3	1	2	2	2	2	35.69	172.42	6.35	60.75	1583.605	1360	0.133254419388529	0.115448365119174	0.153330720150861
0	-4.135191121	1	54	3	2	3	1	2	1	2	1	2	1	2	2	2	2	62.885	135.905	6.25	58.995	2804.075	1302	0.127330502363659	0.113880108700804	0.14211474166691
0	0.347917257	2	43	3	3	2	2	1	2	2	1	3	2	2	2	2	2	76.965	139.665	9.6	81.77	1850.055	1693.5	0.107362680823416	0.106454190373079	0.108277984910124
0	-1.790044023	1	70	2	1	1	1	2	2	2	1	3	1	2	2	2	2	83.605	139.645	8.05	25.625	1574.635	1118	0.116517260803479	0.110889912089669	0.122390870964815
0	6.477127563	2	52	3	3	1	2	1	2	2	1	1	2	2	2	2	2	85.495	250.71	25.6	94.405	2052.325	2147	0.0845373666789145	0.0706428836770237	0.100868092068201
0	4.267695085	1	45	3	1	1	2	2	2	2	1	3	1	2	2	2	2	130.635	445.03	20.1	119.735	3070.97	3554.5	0.0922075998012889	0.082059655755235	0.103469037557693
0	5.439194598	1	37	5	3	1	2	2	2	2	1	3	1	2	2	2	2	151.145	456.77	22.3	100.845	4192.475	3343.5	0.08806556160477	0.0758113487625966	0.102081767811651
0	0.598049722	1	61	1	2	2	1	2	2	2	2	1	1	1	2	1	2	76.235	151.695	18.8	50.815	3680.74	1368	0.10633380098363	0.104742231721012	0.107946638290542
0	7.309091475	1	65	3	3	1	2	1	2	2	1	3	1	2	2	2	2	90.49	360.96	28.4	134.46	3619.13	3289.5	0.0818027137867761	0.0667367904257296	0.0999056973474331
0	7.605888392	2	23	3	2	3	1	3	1	2	1	2	2	2	2	2	2	90.015	205.49	12.55	61.575	2352.36	1750.5	0.0808468513794082	0.0653924093481002	0.0995646072889066
0	11.92190524	1	28	4	3	3	2	2	2	2	1	2	2	2	2	2	2	169.23	296.49	44.35	183.725	2797.65	3424	0.0680575574115489	0.0484893522974321	0.094736397002879
0	-0.832216531	1	30	5	3	3	2	1	2	2	1	1	2	2	2	2	2	96.655	253.775	10.55	81.25	1830.545	2139.5	0.112335139850567	0.109678784809021	0.115047516805898
1	-2.128813429	2	30	2	3	1	1	1	2	2	2	3	2	1	2	2	1	93.05	205	11.05	82.295	2307.955	1927.5	0.118028467861127	0.111318806015321	0.125085625967819
1	1.048795408	2	28	3	3	1	2	1	2	2	1	3	2	2	1	2	2	65.09	338.855	17	48.925	2400.355	2040.5	0.104501504291703	0.101692433402413	0.107378895363802
0	1.091159924	2	54	4	3	2	2	1	2	2	1	3	1	1	2	1	2	53.57	172.045	22.4	36.175	3154.675	1199.5	0.10433072250789	0.101409358094394	0.107326192891622
0	-0.642533641	1	63	4	2	1	2	1	2	2	2	1	1	2	2	2	2	73.955	220.705	19.3	125.05	1739.025	2262.5	0.111522623481509	0.109437228741022	0.113642685781846
0	1.290389674	2	84	3	1	1	1	3	2	2	1	3	1	1	2	2	2	83.54	268.7	19.65	51.49	2360.785	1841.5	0.103530859209607	0.100086949705436	0.107079170434997
0	-2.59542656	2	23	5	3	1	2	1	2	2	1	3	2	2	2	2	2	47.31	131.93	12.5	39.21	1871.34	1055.5	0.120137771375057	0.111911078106508	0.128881453936943
[truncated: 8,905 more rows]
