# Supplementary material for: Association between the composite dietary antioxidant index and constipation: Evidence from NHANES 2005–2010
Source: PLoS One. 2024 Sep 27;19(9):e0311168. doi: 10.1371/journal.pone.0311168 (PMC11432863; doi:10.1371/journal.pone.0311168)
Supplement: S1 File — (ZIP) [file pone.0311168.s001.zip › CDAI/all/PROJ2_2_tbl1/PROJ2_2_tbl1.lst]

BIANMI24 ~ HULUOBUSU30.Q4.CONT + factor(XINBIE1) + AGE2 + factor(ZHONGZU3) + 
    factor(JIAOYU4) + factor(HUNYING5) + factor(PIR6) + factor(BMI7) + 
    factor(YIYU8) + factor(YUNDONG9) + factor(DRINK10) + factor(XIYAN11) + 
    factor(GAOXUEYA12) + factor(TANGNIAOBING13) + factor(FEIBING14) + 
    factor(XINGZHANGBING15) + factor(GANBING16) + DANBAIZHI17 + 
    TANSHUI18 + XIANWEI19 + ZHIFANG20 + SHUIFEN21 + NENGLIANG22
<environment: 0x0000000023e78098>

Call:
glm(formula = formula(fml), family = "binomial", data = wdtmp, 
    weights = wdtmp$weights)

Deviance Residuals: 
    Min       1Q   Median       3Q      Max  
-1.2899  -0.5270  -0.3935  -0.2797   2.9574  

Coefficients:
                           Estimate Std. Error z value Pr(>|z|)    
(Intercept)              -8.043e-01  3.573e-01  -2.251 0.024394 *  
HULUOBUSU30.Q4.CONT      -4.159e-02  3.194e-02  -1.302 0.192799    
factor(XINBIE1)2          8.805e-01  8.016e-02  10.984  < 2e-16 ***
AGE2                     -6.739e-03  2.565e-03  -2.627 0.008616 ** 
factor(ZHONGZU3)2         2.931e-01  1.312e-01   2.233 0.025522 *  
factor(ZHONGZU3)3         2.033e-01  1.044e-01   1.947 0.051556 .  
factor(ZHONGZU3)4         5.339e-01  1.119e-01   4.769 1.85e-06 ***
factor(ZHONGZU3)5         8.828e-02  1.936e-01   0.456 0.648419    
factor(JIAOYU4)2         -5.416e-02  8.809e-02  -0.615 0.538696    
factor(JIAOYU4)3         -4.076e-01  8.572e-02  -4.755 1.99e-06 ***
factor(HUNYING5)2         4.622e-02  8.229e-02   0.562 0.574355    
factor(HUNYING5)3         1.352e-02  9.328e-02   0.145 0.884752    
factor(PIR6)2            -1.409e-01  6.934e-02  -2.032 0.042163 *  
factor(BMI7)2            -1.734e-01  7.983e-02  -2.172 0.029848 *  
factor(BMI7)3            -4.131e-01  8.266e-02  -4.997 5.81e-07 ***
factor(YIYU8)2           -6.311e-01  9.685e-02  -6.516 7.22e-11 ***
factor(YUNDONG9)2        -1.210e-01  1.002e-01  -1.208 0.227078    
factor(DRINK10)2          1.136e-01  7.273e-02   1.561 0.118460    
factor(XIYAN11)2         -1.348e-01  1.054e-01  -1.280 0.200720    
factor(XIYAN11)3          9.092e-02  8.642e-02   1.052 0.292745    
factor(GAOXUEYA12)2       1.823e-01  7.660e-02   2.380 0.017311 *  
factor(TANGNIAOBING13)2  -1.362e-02  1.012e-01  -0.135 0.892995    
factor(FEIBING14)2       -1.063e-01  8.594e-02  -1.237 0.216256    
factor(XINGZHANGBING15)2 -3.226e-01  1.191e-01  -2.709 0.006746 ** 
factor(GANBING16)2        2.313e-01  1.946e-01   1.189 0.234524    
DANBAIZHI17               2.116e-03  2.437e-03   0.868 0.385235    
TANSHUI18                 6.029e-03  1.506e-03   4.003 6.25e-05 ***
XIANWEI19                -2.477e-02  6.412e-03  -3.863 0.000112 ***
ZHIFANG20                 5.610e-03  3.672e-03   1.528 0.126545    
SHUIFEN21                -1.297e-04  3.637e-05  -3.566 0.000363 ***
NENGLIANG22              -9.577e-04  3.672e-04  -2.608 0.009099 ** 
---
Signif. codes:  0 '***' 0.001 '**' 0.01 '*' 0.05 '.' 0.1 ' ' 1

(Dispersion parameter for binomial family taken to be 1)

    Null deviance: 7492.0  on 10903  degrees of freedom
Residual deviance: 6909.6  on 10873  degrees of freedom
AIC: 6971.6

Number of Fisher Scoring iterations: 5
