# Supplementary material for: Association between the composite dietary antioxidant index and constipation: Evidence from NHANES 2005–2010
Source: PLoS One. 2024 Sep 27;19(9):e0311168. doi: 10.1371/journal.pone.0311168 (PMC11432863; doi:10.1371/journal.pone.0311168)
Supplement: S1 File — (ZIP) [file pone.0311168.s001.zip › CDAI/all/PROJ2_2_tbl/PROJ2_2_tbl_BIANMI24_CDAI23_gam.xls]

BIANMI24	CDAI23	AGE2	ZHONGZU3	JIAOYU4	HUNYING5	PIR6	BMI7	YIYU8	YUNDONG9	DRINK10	XIYAN11	GAOXUEYA12	TANGNIAOBING13	FEIBING14	XINGZHANGBING15	GANBING16	DANBAIZHI17	TANSHUI18	XIANWEI19	ZHIFANG20	SHUIFEN21	NENGLIANG22	XINBIE1	CDAI23.fit
0	-3.761902799	44	4	3	1	2	3	2	2	2	3	1	2	2	1	2	42.88	236.405	8.15	75.505	2054.175	1751	2	0.16454052472868
0	8.393622966	70	3	3	1	2	1	2	2	1	3	1	1	2	2	2	65.17	226.76	19.45	51.455	2677.135	1807	1	0.0322085369648062
0	1.666733776	73	3	2	1	2	3	2	2	1	3	1	2	2	2	2	130.105	216.555	13.15	73.45	1682.45	2044.5	1	0.057457621243141
0	-2.967916724	21	2	2	3	1	2	2	2	1	3	2	2	2	2	2	49.695	242.04	9.55	73.535	2813.495	1941.5	1	0.0846902108223809
0	-5.775918104	59	4	2	1	2	2	2	2	2	1	1	1	1	2	2	40.615	189.45	5.75	44.03	2429.68	1311.5	2	0.171441346750927
0	17.33236614	44	5	2	3	1	3	2	2	1	1	1	2	2	2	2	117.14	438.35	55.7	121.75	5706.15	3133.5	2	0.105091016717077
0	-1.220939275	62	4	2	1	1	2	2	2	1	2	1	2	2	2	2	50.07	143.19	11	57.845	1099.375	1370.5	1	0.0732645166553854
0	3.65061919	38	5	3	1	2	2	2	2	2	3	2	2	2	2	2	133.045	343.04	18.6	84.8	3543.05	2682	1	0.048519197700812
0	2.502836795	71	3	3	1	2	1	2	2	1	2	1	2	2	2	2	106.89	423.025	21.3	156.595	3377.705	3663.5	1	0.0535158588668174
0	-0.951390292	39	3	1	1	1	3	2	2	1	3	1	2	2	2	2	71.99	264.87	26.55	76.205	3880.895	2007.5	2	0.155286174896912
0	-2.514051611	71	3	2	1	2	2	2	2	2	3	1	1	2	1	1	55.84	180.205	14.45	82.14	2450.035	1651	2	0.160377967208114
0	0.137388981	54	3	3	1	2	2	2	2	2	3	1	2	1	2	2	87.495	320.41	21.35	162.27	3646.875	3017	1	0.0653824627833357
0	15.49083765	37	3	3	1	2	3	2	2	1	2	1	2	2	2	2	165.82	282.725	26.3	109.935	5607.715	2766	1	0.0172717391394543
1	1.386067938	71	3	2	2	1	2	2	2	1	1	1	2	2	2	2	91.88	393.92	20.6	105.425	2296.32	2840.5	1	0.058840955788917
0	0.795886068	33	3	3	1	2	2	2	2	1	3	2	2	2	2	2	91.965	263.16	17.2	72.615	2251.07	2042	2	0.1497497418068
0	2.478244764	46	1	1	2	1	3	2	2	2	2	2	1	2	2	2	98.72	320.285	17.35	119.235	2683.875	2811.5	2	0.144573061236851
1	0.543220823	22	3	3	1	2	2	2	2	2	3	2	2	2	1	2	91.81	294.965	14.6	93.485	2285.815	2354	2	0.15054020564542
0	2.718486795	72	3	3	1	2	2	2	2	1	3	1	2	2	1	2	100.93	224.605	6	34.72	2134.36	1612.5	1	0.0525413809391751
0	-4.555795112	60	3	3	2	2	3	2	2	1	1	1	1	1	2	2	42.84	73.64	4.6	25.205	2076.5	690	2	0.167233715276603
0	1.522836999	47	1	1	2	1	3	2	2	1	3	1	1	2	2	2	82.08	376.525	36.25	59.675	3770.11	2326.5	2	0.147494449311465
0	0.422028252	73	3	3	1	2	1	2	2	1	1	1	2	1	2	2	125.54	226.81	14.05	117.795	2439.625	2560.5	1	0.0638340983786713
0	16.37445539	25	3	3	1	1	1	2	2	1	3	2	2	1	2	2	107.11	472.88	54.85	63.765	6711.395	2788	2	0.107319029960888
0	1.170194356	43	1	3	1	2	3	2	2	2	3	1	2	2	2	2	88.055	258.26	22.25	100.74	2921.185	2260	2	0.148584975433787
1	-5.26198574	20	4	3	3	1	1	2	2	2	3	2	2	2	2	2	29.715	161.815	5.45	30.18	780.975	1029	2	0.169658890101155
0	-4.250424856	47	3	3	1	2	1	2	2	1	3	1	2	1	2	2	51.82	120.21	9.55	48.75	1949.57	1116.5	2	0.166193633558289
0	-1.840579862	53	4	1	3	1	2	2	2	2	3	1	2	2	1	2	43.82	215.49	12.65	54.085	2744.845	1495	2	0.158167116066882
1	-3.371060071	46	3	3	1	1	3	1	2	1	1	1	2	1	2	2	50.685	207.205	8.7	64.62	1802.29	1596	2	0.163227490044422
0	-1.243642204	50	3	2	1	2	2	2	2	1	3	1	2	2	2	2	78.63	289.065	19.05	65.545	3525.75	2033.5	1	0.0734034372358432
0	-0.646241323	54	3	2	1	2	3	2	2	2	3	1	2	2	2	2	94.975	132.94	15.8	35.965	3390.035	1217	2	0.15430742090001
0	1.911645843	64	3	3	1	2	1	2	2	2	3	1	2	2	2	2	69.85	284.035	29.2	88.86	2486.87	2156	1	0.0562755500319319
0	-4.538523203	34	1	1	1	1	1	2	2	1	1	2	2	2	2	2	54.625	239.8	14.85	39.48	2302.585	1544	1	0.0963209746075647
0	-3.498927029	56	4	2	2	1	2	2	2	2	3	2	2	2	2	2	42.185	512.715	19.3	120.575	2611.07	3222	2	0.16365612659684
0	-0.026993809	83	3	1	1	2	3	1	2	1	1	2	1	2	1	1	80.895	253.82	18.7	88.425	4105.695	2012	1	0.0662925467382415
0	-1.915794592	40	2	1	1	2	3	2	2	2	1	2	2	2	2	2	84.84	182.055	15	52.03	5724.55	1521	1	0.0776280377732375
0	0.571925588	58	3	3	1	2	2	2	2	1	3	2	2	2	2	2	89.82	350.315	20	76.03	2285.92	2383.5	1	0.0630325262591119
0	3.463786299	23	3	3	1	2	1	2	2	1	1	2	2	2	2	2	81.545	274.275	25.9	73.19	2851.95	2053.5	1	0.0493012281516748
0	1.335880323	35	4	3	1	2	3	2	2	1	3	2	2	2	2	2	78.57	368.14	21.05	114.5	2794.315	2825.5	1	0.0590915921120706
0	8.482564451	20	2	1	3	1	1	2	2	2	3	2	2	2	2	2	143.495	356.055	37.5	118.245	2317.185	3014.5	1	0.0319600582311926
0	-1.935669347	49	4	3	1	2	2	2	2	1	3	2	2	2	2	2	59.56	226.13	15.7	61.635	3174.025	1736	2	0.158477761513767
0	-3.674889625	52	1	1	1	2	2	2	2	1	1	2	2	2	2	2	51.99	207.625	12.9	51.365	1666.025	1484	1	0.0897588025879154
0	1.158596905	62	3	2	2	2	2	2	2	1	1	1	2	2	2	2	83.03	250.445	12.45	138.595	2634.03	2853.5	1	0.0599849873497855
0	0.285558939	40	3	2	1	1	3	2	2	1	2	2	2	2	2	2	30.39	219.025	9.45	30.525	4451.64	1246	2	0.151349815778452
0	-0.594537627	62	3	1	1	2	2	2	2	1	3	1	2	2	2	2	97.48	215.69	13	101.57	2430.295	2280.5	1	0.0695261011426933
0	7.10156074	36	4	3	1	2	3	2	2	1	3	1	2	2	2	2	105.83	280.14	18.6	41.93	2743.84	1971	1	0.0360355745914591
0	10.92957192	61	3	3	1	2	2	2	2	1	3	1	2	2	2	2	141.18	141.455	14.75	68.505	3208.44	2267	2	0.120787589447229
0	5.964757115	76	3	1	1	1	1	2	2	2	3	2	2	2	2	2	73.7	281.605	16.2	161.02	2480.205	2788	2	0.1343190377511
0	-3.49323312	60	3	2	2	2	3	2	2	1	1	2	2	2	2	2	39.975	226.08	15.25	19.815	3148.175	1361	2	0.163637020160161
0	-3.968053335	80	3	3	1	2	1	2	2	1	1	1	2	1	2	2	52.91	139.6	11.55	60.045	1067.445	1532.5	1	0.0919398417067335
0	2.904172611	57	3	3	2	2	3	2	2	1	3	1	2	2	2	2	99.05	123.235	15.5	118.33	3129.67	1931	2	0.143286246549077
0	9.258674501	27	1	3	1	1	1	2	2	1	3	1	2	2	2	2	223.1	399.02	33.7	161.565	2778.775	3949	1	0.0298691104331035
0	-3.207629693	85	3	2	2	2	2	2	2	1	1	1	2	2	2	2	52.155	175.395	14.55	45.425	1408.81	1294	2	0.16268095592627
0	7.774095443	33	1	3	1	2	2	2	2	1	3	2	2	2	2	2	119.785	258.95	27.95	58.285	6108.14	2003	2	0.129244867768686
0	2.424660969	66	1	1	2	2	3	2	2	2	3	1	2	2	2	2	75.155	217.475	15.05	74.285	1932.24	1808	1	0.0538733165134144
0	-5.745735554	33	2	1	1	1	3	2	2	2	3	2	2	2	2	2	55.11	125.395	7.5	37.96	1216.215	1064	2	0.171336256409823
0	-0.319234439	53	1	1	2	2	3	2	2	1	2	1	2	2	2	2	73.005	309.435	22.05	44.45	2186.26	1882	1	0.0679396901415869
0	0.776169382	59	4	3	2	2	2	2	2	1	2	1	2	2	2	2	103.86	321.57	12.4	96.05	4431.5	3025	1	0.061955477447646
0	-4.239212325	60	1	1	1	1	3	2	2	1	1	1	2	2	2	2	49.36	131.945	4.9	50.055	1147.345	1182	1	0.0939995020839187
0	-1.130509918	71	3	2	1	1	1	2	2	2	1	1	1	2	2	2	78.075	194.175	7.6	69.305	1682.53	1709.5	1	0.0727135804034503
0	16.21408734	28	1	3	1	2	2	2	2	1	3	2	2	2	2	2	225.165	305.02	23.55	159.475	4614.92	3507.5	1	0.0162013250687457
0	2.300797622	24	4	3	3	1	3	2	2	1	3	2	2	1	2	2	119.205	549.975	12	154.83	3057.46	4030.5	1	0.0544442974356304
1	-1.199671389	83	3	1	2	2	2	2	2	1	1	1	2	1	2	2	47.93	150.1	10	38.68	2666.2	1121.5	1	0.073134597473741
0	-1.111047019	47	4	3	1	2	2	2	2	2	3	1	2	2	2	2	106.055	257.545	20.35	85.845	2042.91	2196	2	0.155800281618649
0	1.066858728	27	3	1	1	1	3	2	2	1	3	2	2	2	2	2	105.87	284.7	11.85	80.265	1714.81	2293	1	0.0604522483225996
0	0.484184648	68	4	1	1	2	1	2	2	1	1	2	2	2	2	2	90.515	253.18	10.45	108.555	1658.175	2343.5	1	0.0635005696301935
0	0.330495837	29	1	3	3	2	3	2	2	2	3	2	2	2	2	2	98.74	66.78	4.4	65.985	3453.25	1252	2	0.151208361856165
0	-5.350657396	55	4	3	3	1	3	2	2	2	3	1	2	2	2	2	18.3	204.79	8.9	36.24	1567.015	1178.5	2	0.169965371726015
1	-3.111952096	23	3	2	1	1	3	1	2	1	1	2	2	1	2	2	63.72	296.945	11.2	84.58	3200.55	2217.5	2	0.162361682731397
0	6.402723128	54	3	3	1	2	3	2	2	1	1	1	2	2	2	1	129.37	339.56	20.35	126.69	3004.715	2994	1	0.0382843835414445
0	-2.055315728	85	5	1	2	2	1	2	2	2	3	2	2	2	2	2	30.595	182.435	11.3	47.76	2093.08	1251	2	0.158869336336782
0	1.357072942	61	3	3	2	2	3	2	2	1	3	1	1	2	1	2	74.515	213.705	18.65	47.09	2272.57	1571	2	0.148006241278415
0	-1.78353126	55	3	3	1	2	3	2	2	1	3	1	2	2	2	2	68.325	161.85	13.65	62.755	1792.65	1435.5	2	0.157980983409936
0	-4.086153287	67	3	1	1	2	2	2	2	1	2	1	2	2	2	2	33.2	140.655	15.65	32.37	1677.495	950.5	2	0.165636275598866
0	-4.061344661	62	4	1	1	2	3	2	2	2	2	1	2	2	2	2	65.86	157.205	8.55	26.24	1253.895	1111.5	1	0.0926438383207721
0	1.099984647	62	4	3	1	1	3	2	2	2	3	1	1	2	2	2	86.605	180.11	7.35	74.65	2183.765	1742	2	0.148802884233769
0	-0.010950871	48	4	3	1	2	2	2	2	1	2	2	2	2	2	2	92.035	242.125	17.15	89.415	1657.97	2114	2	0.152285893748553
0	1.200531804	79	4	1	2	1	3	2	2	1	3	1	2	2	1	2	70.34	200.04	13.5	64.395	2539.2	1630.5	2	0.148490898729493
0	-3.219782338	69	4	1	1	2	1	2	2	1	2	1	2	1	2	2	57.06	162.335	10.7	55.895	1715.915	1458.5	1	0.086465405073941
0	-0.030318356	61	4	3	1	2	2	2	2	1	3	1	2	2	2	2	87.97	223.7	21.25	91.325	2264.17	2266	1	0.0663110738509501
1	-3.23909017	40	4	2	1	1	1	2	2	1	2	2	2	2	2	2	35.525	129.85	6.4	25.71	1507.51	886	2	0.162786049245437
0	-1.1721347	55	1	3	2	2	3	2	2	1	3	2	2	1	2	2	75.84	206.15	12.3	47.425	4062.275	1794	2	0.155997355234025
0	-1.201115537	59	3	3	2	2	2	2	2	1	2	2	2	1	2	2	74.635	258.375	9.2	71.86	1499.045	1969.5	1	0.0731434126061302
0	-4.302874478	78	3	3	2	2	1	2	2	2	2	1	2	1	1	1	47.03	178.5	14.8	36.78	1235.335	1203	2	0.166371906235627
0	2.754053288	64	4	3	1	2	3	2	2	1	2	1	1	1	2	2	105.695	214.78	19.65	117.755	5658.105	2297	2	0.143738694823258
0	3.747773023	42	3	3	1	2	1	2	2	1	3	2	2	1	2	2	92.91	340.38	21.75	93.815	3351.495	2570	1	0.0481172089591775
0	-1.465584585	34	2	2	1	1	2	2	2	1	1	2	2	2	2	2	87.735	212.93	12.3	116.98	2583.44	2235.5	1	0.0747743768496976
0	-5.024433428	23	1	1	1	1	1	1	2	2	3	2	2	2	2	2	38.795	289.37	17.1	43.665	1595.275	1650	2	0.168839988953127
0	-3.049970098	63	3	3	1	2	2	2	2	1	3	1	2	2	2	2	53.075	171.955	11	54.185	3839.465	1349.5	2	0.162155121023193
1	-0.505287774	40	4	1	1	2	2	2	2	1	3	1	2	2	2	2	124.42	218.445	18.8	111.05	2829.715	2377	1	0.0690080769407501
0	-3.257702217	45	3	3	1	2	2	2	2	1	3	1	2	2	2	2	63.01	83.67	5.3	45.065	2029.795	1092.5	2	0.162848248342803
0	-3.416287313	57	3	1	1	1	2	1	2	1	2	1	2	1	2	2	62.915	203.87	9	93.305	2368.73	1888	1	0.0878737657508942
0	-3.759746833	67	1	3	1	1	2	2	2	1	1	1	1	2	2	2	55.64	372.535	13.5	65.61	3299.185	2265	1	0.0903852647708319
0	2.346630678	85	3	2	2	1	2	2	2	2	3	1	2	2	2	2	56.35	305.795	29.7	55.375	2400.485	1852	1	0.0542323554546612
0	-3.090346181	54	4	3	1	2	2	1	2	1	2	1	2	2	2	1	40.96	218.47	12.8	67.15	1865.225	1561	2	0.162289654558054
1	-4.154243134	75	2	1	1	1	2	2	2	1	1	1	1	2	2	2	76.085	171.24	7.15	55.02	1240.085	1495.5	1	0.0933496813805779
0	1.095612757	61	1	2	2	2	1	2	2	2	3	2	2	2	2	2	88.69	225.855	16.4	84.61	3250.86	2002	2	0.148816461880193
0	-3.169156287	37	4	3	2	1	3	2	2	1	3	2	2	1	2	2	73.53	225.745	7.85	85.375	1042.835	1953	1	0.0861058952953317
0	-1.341615175	64	3	3	1	2	2	2	2	1	2	1	1	2	2	2	68.265	184.775	10.1	78.19	1735.615	1770	1	0.0740057329194281
0	-4.41327602	26	1	2	1	1	3	2	2	2	3	2	2	1	2	2	64.065	171.29	8.55	48.84	967.825	1379	2	0.166747653685973
1	-3.47960002	49	4	1	1	2	1	2	2	1	2	1	1	1	2	2	62.905	245.835	10.8	51.885	3630.47	2076.5	2	0.163591280337338
0	2.890459697	76	3	3	1	1	3	2	2	2	1	2	2	2	1	2	84.045	297.02	13.35	120.34	3363.09	2572	1	0.0517763183165269
0	-1.36514191	50	3	3	1	2	3	2	2	1	3	1	2	2	2	2	60.755	280.505	21.45	62.105	3166.955	1907.5	1	0.0741510425163905
0	0.407407538	50	3	1	1	2	1	2	2	2	2	2	2	1	2	2	109.135	198.27	10.6	115.13	2579.595	2262	1	0.0639127899312866
0	-4.007435999	37	4	3	2	1	1	2	2	2	3	2	2	2	2	2	57.62	110.04	13.15	46.97	3155.28	1083.5	2	0.165369726827987
0	2.65143367	38	3	3	1	1	3	2	2	1	1	2	2	2	2	2	129.25	307.565	13.75	114.97	3052.62	2778	1	0.0528425692650837
0	1.99886189	46	4	3	3	2	3	2	2	2	3	2	2	2	2	2	117.185	334.855	12.55	105.01	3200.765	2730.5	2	0.146032844024333
0	-0.248525399	51	1	3	2	2	2	2	2	1	3	2	2	2	2	2	65.22	244.75	12.45	111.51	2703.125	2207.5	2	0.153039321866948
0	-3.987530442	50	3	2	2	1	1	2	2	1	2	1	2	2	2	2	47.905	335.02	8.35	69.59	4240.835	2126.5	2	0.165302378103889
0	-2.661944033	38	3	2	1	1	2	2	2	1	3	2	2	2	2	2	50.205	195.755	9.9	75.565	1715.825	1641.5	2	0.160866807696571
0	0.454114936	47	3	3	1	1	3	2	2	1	3	1	2	2	2	2	78.43	251.105	19.45	82.815	3531.405	2149.5	1	0.0636617186882815
0	-2.093812159	46	3	3	1	2	3	2	2	1	1	1	2	1	2	2	97.87	228.22	14.65	57.1	3739.105	2211	1	0.0787837447145949
0	-2.734135494	73	3	1	1	1	2	2	2	1	1	1	2	2	1	2	44.015	172.68	15.4	34.425	1735.685	1136	1	0.0830721877374396
0	-3.092978159	73	3	1	1	1	1	2	2	1	2	1	2	2	2	2	61.11	330.015	7.9	92.26	2685.085	2376	1	0.0855674880015266
0	11.88199374	35	3	3	2	1	1	2	2	1	2	1	2	1	2	2	185.765	284.99	20.2	137.8	4904.77	3092.5	1	0.0237392167813973
0	6.656829873	51	1	1	1	1	3	2	2	1	1	1	2	2	2	2	133.785	440.845	29.2	92.885	2144.54	3086.5	1	0.0374515009823178
1	-2.230752392	51	3	2	2	1	3	1	2	1	3	1	2	1	2	2	47.65	274.415	13.55	61.155	2761.52	1807	2	0.15944492205875
0	-0.362367412	40	5	3	1	2	2	2	2	1	3	1	2	1	2	2	57.715	207.895	15.85	52.275	2565.275	1506	2	0.153401429886913
0	-3.446139209	57	3	2	2	2	3	2	2	1	1	2	1	2	2	2	62.675	108.64	8.3	58.15	3157.035	1207.5	2	0.163479061083301
0	-1.661378557	53	4	1	2	1	2	2	2	2	3	1	2	2	2	2	65.89	194.755	11.95	76.665	3870.875	1693.5	1	0.076003347521988
0	4.484595189	28	3	2	1	2	2	2	2	1	2	1	2	2	2	2	143.69	467.645	12.6	126.125	5240.455	3586	1	0.0451699836726659
0	-1.722458041	52	3	2	1	2	3	2	2	2	3	2	2	2	2	2	42.13	330.16	10.7	56.23	1959.56	1959	2	0.157781917298286
0	1.272671526	20	1	2	3	1	2	2	2	1	3	2	2	2	2	2	68.965	315.97	22.35	50	2223.93	1952.5	1	0.0594086820438297
0	-3.077928155	42	3	2	3	2	3	2	2	1	2	2	2	1	2	2	63.225	116.195	9.8	46.22	6685.99	1135	2	0.162248267963113
0	-2.599092842	80	3	3	1	2	2	2	2	2	3	1	2	2	2	2	49.06	192.285	10.4	51.27	1793.56	1413.5	2	0.160658913291742
0	-1.410441224	20	1	3	3	1	1	2	2	2	3	2	2	2	2	2	49.23	200.98	11.8	42.205	2167.125	1341.5	2	0.15676809411636
0	-0.598805712	23	4	1	2	1	1	2	2	1	2	2	2	2	2	2	81.9	294.925	16.55	98.45	2338.24	2639.5	1	0.0695509641620395
0	1.147850194	33	1	1	1	1	1	2	2	2	3	1	2	2	2	2	91.455	268.455	24.45	55.835	2013.175	1903	2	0.148654296205028
0	0.807511332	27	1	1	1	1	3	2	2	1	3	1	2	2	2	2	105.42	284.525	28.6	115.265	3735.92	2552	1	0.0617917324650061
0	3.618658298	69	1	1	2	1	3	2	2	2	2	1	2	2	2	2	126.07	251.975	32.95	101.535	2213.365	2396.5	1	0.0486521366468166
0	-2.111223885	23	3	3	1	1	3	2	2	2	2	1	2	2	2	2	72.605	375.265	7.2	56.63	2693.07	2259	1	0.0788976260479628
0	4.44964034	53	3	3	2	1	3	2	2	1	1	1	2	2	2	2	85.265	103.435	15.05	54.03	2701.985	1215	2	0.138697186153705
0	6.036486427	48	1	2	1	2	3	2	2	1	1	2	2	2	2	2	160.665	340.27	17.85	126.485	4015.1	3440	1	0.0395161605552381
0	2.329386271	43	3	2	2	2	3	2	2	1	1	1	2	1	2	2	109.725	423.33	22.85	109.1	3977.985	3575	1	0.0543120058191236
0	-3.665398865	61	3	2	1	2	3	1	2	2	1	1	2	1	2	2	48	156.76	14.8	48.31	3709.115	1246.5	2	0.164215532619484
0	0.668488472	55	3	3	1	2	2	2	2	1	3	1	2	1	2	2	121.335	278.7	15.15	92.69	3079.83	2426.5	1	0.0625211521737916
0	1.781638833	62	3	2	1	2	2	2	2	2	1	1	1	2	2	2	69.265	195.425	11.7	70.515	2663.23	1662	2	0.146698323132571
0	0.488776677	52	3	3	1	2	2	2	2	1	3	2	2	2	2	2	86.35	264.635	16.6	85.815	1980.555	2152.5	1	0.0634759936847585
0	-0.953801915	52	3	3	2	2	1	2	2	1	2	2	2	2	2	2	75.645	146.56	11.55	66.555	1888.32	1471.5	2	0.15529393020259
0	0.771232822	37	4	3	1	2	2	2	2	2	3	1	2	2	2	2	79.98	402.79	18.8	114.615	2072.84	2916.5	1	0.0619813053343894
0	3.072939429	49	1	1	1	1	2	2	2	1	3	2	2	2	2	2	129.535	433.365	37.4	82.165	5977.735	2936.5	1	0.0509760465547914
0	4.040279074	51	4	3	1	2	2	2	2	1	2	1	2	2	2	2	90.295	151.55	14.4	90.18	2288.125	1813.5	1	0.0469259474718438
0	13.96064412	62	1	1	1	1	2	2	2	1	3	1	2	2	2	2	73.62	205.85	31.45	32.875	3668.515	1354	2	0.113118602382428
0	-6.159381171	58	1	2	1	2	2	2	2	2	2	1	2	2	2	2	23.575	121.89	4.6	28.055	3379.9	831	2	0.172780949657948
0	1.514667854	42	3	3	1	2	3	2	2	2	3	1	2	2	2	1	109.385	366.74	21.85	121.105	3577.395	2951	1	0.0582032781930905
1	1.647004416	82	3	3	1	2	1	2	2	2	3	2	2	2	2	2	100.4	211.265	19.75	83.7	1824.855	1991	2	0.147112041882134
0	-4.745074464	79	3	1	3	1	2	2	2	1	1	2	2	2	2	2	34.41	137.175	5.15	34.22	2015.585	1057.5	1	0.0979527660331255
0	6.859326067	40	4	3	1	1	3	2	2	1	3	2	2	1	2	2	100.095	249.06	20.05	79.365	2390.65	2086	1	0.0368002825654451
1	0.732816054	44	1	1	1	1	2	2	2	1	1	2	1	2	2	2	90.095	221.445	33.2	65.425	2812.485	1808	1	0.0621826449451498
0	4.224627567	85	3	3	1	1	2	2	2	1	1	1	2	2	1	2	105.325	185.475	15.45	137.97	1961.13	2493.5	1	0.0461896413543458
0	1.229646025	31	3	3	2	2	3	2	2	1	3	2	1	2	2	2	94.93	234.325	19.55	90.965	4613.735	2172	2	0.148400661310039
0	0.270690374	53	2	3	2	1	1	2	2	2	3	1	2	2	2	2	88.92	182.585	15.45	53.93	3754	1568	2	0.151396643378854
0	-3.929327564	71	4	2	1	2	3	2	2	1	3	1	2	2	2	2	24.035	151.02	10	13.53	1371.29	805.5	2	0.165105579976338
1	-0.446339803	67	1	1	2	2	3	2	2	1	1	2	1	2	2	2	53.05	331.54	23.15	59.225	1712.485	2028.5	1	0.0686678985034362
1	0.738447409	22	3	3	3	2	1	2	2	1	2	2	2	2	2	2	90.64	384.34	20.45	76.39	2347.915	2774.5	2	0.149929139462915
0	-4.0702577	73	4	1	1	1	1	2	2	2	1	2	2	2	2	2	48.375	146.335	6.85	27.485	3404.645	1027.5	1	0.092711351039507
1	2.340484168	46	4	3	1	2	3	2	2	2	3	2	1	2	2	2	112.535	240.9	15.65	80.775	1644.26	2122.5	2	0.144991315046929
0	-2.115010038	48	4	3	1	2	1	2	2	1	3	1	2	2	1	2	84.48	162.75	12.45	52.345	2041.625	1459.5	1	0.0789224093253061
0	-3.605350738	44	1	2	2	1	2	2	2	2	3	1	2	2	2	2	54.04	211.635	14.95	53.825	1466.015	1524	2	0.164013571868928
0	-1.390863911	76	3	2	1	2	3	2	2	2	1	2	2	2	2	2	70.09	391.73	17.3	65.67	1903.1	2388	1	0.074310211959272
0	16.0007933	39	4	2	3	1	2	2	2	1	3	2	2	2	2	2	122.52	408.045	16.45	164.735	3540.33	3570.5	1	0.0165100333890851
1	1.978131284	85	3	3	2	1	1	2	2	2	3	2	2	2	2	2	47.89	232.7	20.35	39	1974.91	1444	2	0.146096245837247
0	-3.853744676	25	1	2	1	1	1	2	2	1	2	2	2	2	2	2	70.06	102.045	11.25	19.085	2887.56	1006	2	0.164850296560994
0	-1.86995397	28	3	3	1	2	3	2	2	1	1	2	1	2	2	2	76.04	199.695	11.75	86.795	1743.9	1870.5	2	0.158263024657377
0	5.94314173	24	1	1	1	1	2	2	2	1	3	2	2	2	2	2	151.01	441.135	33.15	103.315	2580.355	3267.5	2	0.13438066568742
0	-0.634402251	22	4	2	3	2	3	2	2	1	2	2	2	2	2	2	99.745	83.31	1.05	72.67	913.445	1406	1	0.0697586474191731
0	-1.458863165	31	4	3	1	2	2	2	2	1	3	2	2	2	2	2	88.82	396.34	14.15	82.85	1604.805	2637.5	1	0.0747325142604992
0	0.544023745	22	5	3	3	1	1	2	2	1	3	2	2	2	2	2	101.685	248.475	11.6	85.88	2165.325	2185.5	1	0.0631810144388877
0	-2.62318789	45	3	3	1	2	1	2	2	1	3	2	2	1	2	2	46.365	197.41	19.05	36.615	2442.41	1442.5	2	0.16073858730527
0	-0.344889465	75	3	2	1	2	3	2	2	1	3	1	2	2	2	2	60.405	210.555	13.85	82.99	2446.94	1971	2	0.153345790737194
0	1.348103675	39	3	2	1	2	2	2	2	1	1	2	2	2	2	2	164.15	364.805	6.35	127.935	5518.92	3620	1	0.0590304566832343
0	7.198015788	42	3	3	1	2	3	2	2	1	1	1	2	2	2	2	94.435	514.645	28.95	121.45	5120.69	3435	1	0.0357353556297861
1	-0.118236287	23	4	2	1	1	3	2	2	2	3	2	2	2	2	2	83.645	290.245	11.1	98.02	1422.735	2343	2	0.152625755632301
0	-3.480768025	62	4	3	2	2	3	2	2	2	3	1	2	2	2	2	41.88	203.92	11.9	66.075	2076.495	1549	1	0.0883404071406164
0	-0.240637613	37	5	3	1	2	1	2	2	1	3	2	2	2	2	2	79.825	187.165	16.45	74.85	2768.585	1787	2	0.153014258313003
0	-0.281252992	48	1	2	1	1	3	2	2	1	3	1	1	2	2	2	117.575	308.775	29.25	120.39	3451.3	2712.5	2	0.153143350070035
0	5.00327919	80	3	2	2	2	2	2	2	2	1	1	2	2	1	2	93.795	336.655	34.65	81.34	3740.92	2394.5	1	0.043199368243653
0	-5.941662334	53	4	2	1	2	3	2	2	1	1	1	2	2	2	2	43.765	213.18	6.9	24.625	1182.72	1243	1	0.107898684007948
0	0.1635897	79	3	3	1	2	1	2	2	1	1	1	2	1	1	2	54.475	192.485	15.4	61.41	2162.065	1515	1	0.0652384866413618
0	3.297197308	64	1	3	2	2	3	2	2	1	1	1	1	2	2	2	79.655	268.43	20.1	62.18	2021.38	1921	1	0.0500085974769997
0	3.568689244	79	4	1	2	2	1	2	2	1	2	1	1	1	1	2	116.43	265.905	9.2	128.98	2499.125	2688.5	1	0.0488606725717643
0	-5.373740928	27	3	3	1	1	2	2	2	1	2	2	2	2	2	2	35.98	144.415	4.85	26.865	2369.775	960	1	0.103071924937553
0	-1.846503946	75	4	3	1	1	2	2	2	1	1	1	1	2	2	2	73.045	232.365	9.75	65.445	1483.395	1800	1	0.0771824179107119
0	-1.609544355	65	3	1	1	2	3	2	2	1	3	1	1	2	2	2	77.065	156.96	16.45	52.085	2781.125	1385.5	2	0.157414416824644
1	0.120325102	77	3	1	2	1	2	1	2	2	3	1	1	2	1	2	80.285	191.43	16.25	73.17	1781.515	1724	2	0.151870875151122
0	-0.665851898	37	3	3	1	2	3	2	2	1	3	1	2	1	2	2	98.415	310.055	14.4	79.5	3801.81	2377	1	0.0699426147002163
0	-0.857856114	50	3	3	1	1	1	1	2	1	3	1	2	2	2	2	91.22	355.63	17.1	100.37	5438.45	2696	1	0.071075549645287
0	-1.941086794	25	3	2	3	1	1	2	2	1	2	2	2	1	2	2	83.93	222.935	8	98.525	1491.25	2107	2	0.158495474572383
0	0.400731206	51	1	1	1	2	2	2	2	1	2	1	2	2	2	2	105.7	245.05	16.25	93.83	4139.52	2609.5	1	0.0639487533850607
1	-1.328009403	47	2	1	1	1	2	2	2	1	1	2	2	2	2	2	75.025	233.665	11	42.13	2152.2	1707	1	0.0739218186921873
0	-1.747044536	27	3	2	1	2	3	2	2	1	2	2	2	2	2	2	59.515	582.335	12.8	79.22	3554.2	3233.5	1	0.0765468835966081
0	-4.096142483	51	1	2	2	2	2	2	2	2	2	2	2	2	2	2	55.54	143.005	9.15	56.285	1706.025	1289.5	2	0.165670125163364
0	-3.830816149	70	3	3	1	2	3	2	2	1	1	1	2	2	2	2	35.26	256.49	10.25	68.695	1658.91	1807.5	1	0.0909129680882351
0	-3.637878802	45	3	2	1	2	3	2	2	1	2	1	2	2	2	2	71.06	126.9	10.05	42.425	2767.17	1167	2	0.164122949163735
0	-0.013287284	32	1	1	1	1	2	2	2	1	1	2	2	2	2	2	104.045	314.45	18.5	101.03	2726.89	2545.5	1	0.0662162136066965
0	-1.172859266	55	1	1	1	1	1	2	2	2	2	2	2	2	2	2	78.715	322.595	35.95	77.905	1699.165	2283.5	1	0.0729711134149479
0	1.700766561	83	3	3	2	2	1	2	2	1	1	2	2	2	2	2	91.35	238.7	17.25	54.83	2183.21	1770	2	0.146946720581083
0	3.367033902	27	3	3	3	2	1	2	2	1	3	2	2	2	2	2	169.435	335.96	10.85	154.44	4025.665	3695.5	1	0.0497108936653636
0	-6.568993401	27	1	1	3	1	2	2	2	1	3	2	2	2	2	2	30.895	102.24	2.8	26.715	1178.39	756.5	2	0.174221034475675
0	-0.420411864	60	1	1	1	1	1	2	2	2	3	1	2	2	2	2	55.605	222.93	23.25	52.305	1447.02	1542.5	2	0.153586326338276
0	-2.938747304	60	4	1	1	2	3	2	2	1	1	1	1	2	1	2	66.055	188.225	14.1	73.86	2392.845	1697.5	1	0.0844867730389434
0	2.620429227	47	3	3	1	2	1	2	2	1	3	1	2	2	2	2	124.465	165.465	10.55	85.805	3545.925	2063	2	0.144142428015286
0	-4.051835921	60	3	2	2	2	1	2	2	1	3	2	2	2	2	2	56.6	175.675	15.35	31.285	2980.07	1197	2	0.16552002941993
0	-3.464336815	60	3	2	1	2	2	2	2	1	1	1	2	2	2	2	36.12	131.49	6.35	46.875	2270.63	1149	2	0.163540083640903
0	-1.602990208	57	2	3	2	2	3	2	2	1	3	1	2	2	2	2	84.375	182.435	6.25	75.97	3261.74	1755.5	2	0.157393106451069
0	-3.063235074	79	3	3	1	2	1	2	2	2	3	1	2	2	2	2	46.225	97.46	3.7	45.5	930.62	975.5	1	0.085358102359377
0	2.426018259	47	1	3	2	1	2	2	2	1	2	2	2	2	2	2	49.05	220.04	15.2	56.495	3168.625	1547	2	0.144731507608935
0	1.638927595	58	3	3	1	1	2	2	2	1	1	1	2	1	2	2	129.7	289.73	19.8	138.635	4127.045	2926	1	0.0575932947459937
0	1.445932632	58	1	1	3	2	2	2	2	2	3	2	2	2	1	2	123.805	321.585	45.35	38.425	1557.995	2109	1	0.0585432977478233
0	-2.890324918	46	4	1	3	1	2	2	2	1	2	1	1	2	2	2	62.795	165.185	7.35	79.675	2025.8	1619.5	2	0.161624064384463
0	1.75767239	62	1	2	1	1	2	2	2	2	3	2	2	2	2	2	91.935	406.405	16.95	84.04	2211.965	2723.5	2	0.146771899373237
0	1.535984623	46	3	2	1	2	3	2	2	1	3	2	2	2	2	2	107.55	283	13.2	139.105	2859.88	2790.5	1	0.0580982058570256
1	-5.154449574	41	1	1	1	1	2	2	2	2	3	2	2	2	2	2	34.945	188.52	15.25	35.55	955.855	1185	1	0.101259896435411
0	-3.839647153	54	4	3	1	2	2	2	2	1	2	1	2	1	2	2	61.415	153.42	9.3	57.77	2435.855	1513	2	0.164802716860074
0	9.428052492	20	1	2	1	1	2	2	2	2	3	2	2	2	2	2	140.595	397.025	22.25	112.615	2675.53	3152.5	2	0.124750617460643
0	1.487497509	74	3	3	2	2	1	2	2	1	1	2	2	2	2	2	126.375	130.395	11.15	95.285	2017.115	1882	2	0.14760343657514
0	0.441239809	37	4	2	1	1	3	2	2	1	3	2	1	2	2	2	133.105	202.61	12.75	105.265	2819.625	2297	1	0.0637308355897714
0	-0.399911898	46	3	3	1	2	2	2	2	1	3	2	2	1	2	2	104.52	296.135	17.4	113.89	3190.93	2613	2	0.153521004399906
1	1.963526878	22	5	3	1	2	1	2	2	1	3	2	2	2	2	2	59.895	159.575	11.55	56.05	2865.965	1458.5	2	0.146140925150723
0	-3.460266148	29	4	3	2	2	1	2	2	1	3	2	2	2	2	2	54.055	194.275	7.95	66.53	1439.155	1703	2	0.163526431762458
0	0.856453715	22	4	3	3	2	3	2	2	1	1	2	2	2	2	2	85.945	445.45	12.35	102.985	3224.495	3005.5	1	0.0615368446473644
0	-5.333450384	21	3	3	1	2	1	2	2	2	3	2	2	2	2	2	30.575	204.475	12.15	46.795	2072.675	1348.5	2	0.169905863611775
0	1.500827565	23	1	1	1	2	3	2	2	2	3	2	2	2	2	2	90.485	377.305	21.25	48.735	3843.34	2288.5	2	0.147562318786436
0	-4.081915427	32	4	2	1	2	3	2	2	2	3	2	2	2	2	2	51.69	147.355	5.95	58.205	1274.405	1319.5	1	0.0927997204137682
0	3.401079249	29	1	1	1	2	1	2	2	1	3	2	2	2	2	2	121.985	326.315	27.7	148.925	2744.665	3101.5	2	0.14179707722022
0	7.106358447	55	1	3	1	2	2	2	2	1	2	1	2	1	2	2	87.375	184.64	13.55	118.645	2145.51	2130	1	0.0360205843645005
0	2.17482424	81	3	3	1	2	1	2	2	1	3	1	2	2	2	2	55.2	229.965	28.1	40.515	2577.045	1513.5	2	0.145495603115297
0	3.172000307	79	3	3	1	2	3	2	2	1	3	1	2	2	2	2	66.59	162.355	16.2	71.035	1391.095	1543.5	1	0.0505465310257092
0	2.69783998	73	3	3	2	2	1	1	2	1	2	2	2	2	2	2	58.175	192.885	29.1	92.39	3651.86	1759	1	0.0526339486833497
0	-1.750409262	73	3	3	1	2	1	2	2	2	3	2	1	2	2	2	52.6	178.165	22.55	79.3	2875.75	1561.5	2	0.157872998006086
0	2.4151186	48	3	3	1	2	1	2	2	1	2	2	2	2	2	2	71.2	130.855	8.7	106.44	2634.94	1737.5	2	0.144764593514946
0	-0.33010628	51	3	2	1	2	1	2	2	1	1	2	2	2	2	1	135.12	293.945	8.7	115.295	2866.075	2917.5	1	0.0680016949356056
0	5.573474579	31	3	3	1	2	3	2	2	2	3	1	2	2	2	2	176.58	261.77	23.9	191.8	3626.345	3456	1	0.0411279110693469
0	0.829305148	51	3	2	1	2	3	2	2	1	3	1	2	2	2	2	83.3	277.26	14.55	122.22	4676.86	2514	2	0.149645445283426
0	-3.032023447	41	4	3	2	2	3	2	2	1	2	1	2	2	2	2	63.54	158.67	6.55	79.74	1599.325	1589	1	0.0851388788461215
0	0.782037925	65	3	3	2	2	3	2	2	1	3	2	2	2	2	2	59.255	183.835	17	58.325	2070.71	1472.5	2	0.14979297748564
1	-1.203506527	66	3	3	3	2	2	2	2	1	2	2	2	1	2	2	55.295	302.485	11.75	66.61	2742.16	1954.5	2	0.156098642139724
0	4.586657677	67	3	1	1	1	2	2	2	1	2	2	1	2	2	2	88.42	133.79	15.4	107.205	3998.135	1833.5	1	0.044775565100662
0	-5.76986941	65	3	2	1	2	1	2	2	2	3	1	1	2	2	2	46.64	136.755	9.45	29.725	2528.17	985	2	0.171420282166136
0	-1.713973209	61	4	1	2	1	3	2	2	1	3	1	2	2	2	2	50.905	203.34	13.35	46.485	1347.31	1420.5	2	0.1577542774379
0	-2.813977481	37	4	1	3	1	1	2	2	1	3	2	2	2	2	2	63.13	141.425	4.75	79.835	724.735	1535	2	0.161370593948055
0	-0.341691866	33	3	3	1	2	1	2	2	1	3	2	2	1	2	2	60.425	203.06	14.1	48.25	2762.715	1514.5	2	0.153335613309956
0	-2.484778933	56	1	1	1	1	2	2	2	1	1	2	1	2	2	2	91.39	264.91	26.45	78.26	2845.615	2104.5	1	0.0813774459849658
0	-0.359015046	29	4	2	1	1	1	1	2	1	3	1	2	2	2	2	90.175	462.905	22.25	105.99	2315.33	3115	1	0.0681668247714751
0	0.079335783	77	3	3	1	1	3	2	2	2	1	1	1	1	1	2	74.4	206.385	23.15	58.305	2752.985	1662	1	0.0657025282943996
0	-2.949768324	63	4	1	2	1	3	2	2	2	1	2	2	2	2	2	68.525	165.4	9.5	92.6	2151.55	1749.5	2	0.161821637113207
0	-3.337896609	73	3	1	1	2	1	2	2	1	2	1	2	2	2	2	58.15	172.96	11.9	108.45	1686.455	1863.5	2	0.163116467166108
0	2.356033827	51	3	3	2	1	3	2	2	2	1	2	2	1	2	2	128.985	221.185	20	72.5	3869.135	2029.5	2	0.144944054613703
0	-2.359385474	46	3	3	1	2	3	2	2	1	1	1	2	2	2	2	79.005	196.575	10.85	52.27	4348.8	1569	2	0.1598680268959
0	10.52734689	51	3	3	3	2	1	2	2	1	3	2	2	2	2	2	143.495	400.765	36.3	162.56	2703.22	3997	1	0.0267335994960496
0	-3.826686547	33	1	3	2	1	1	1	2	1	3	2	2	2	2	2	45.295	136.005	8.45	28.54	1354.725	973	2	0.164758984032646
0	0.401163567	61	4	3	2	2	1	2	2	1	2	1	2	2	2	2	65.71	190.235	7.8	57.405	1542.525	1536	2	0.150986130257267
0	3.225402368	28	1	1	1	1	2	2	2	2	3	2	2	2	2	2	83.63	329.62	21.65	42.61	5337.01	2006	2	0.142322074541698
0	-0.353687271	39	1	1	1	1	1	2	2	1	3	2	2	2	2	2	84.05	298.255	13.7	63.49	2297.32	2094	2	0.153373795539801
0	-2.722088907	41	5	3	1	2	2	2	2	1	2	2	1	2	2	2	63.44	182.84	9.95	62.09	2423.965	1534.5	2	0.16106595445398
0	0.22212468	77	3	2	2	2	3	2	2	1	3	1	2	2	2	2	101.055	274.02	14.8	116.505	1708.285	2529	2	0.151549680487871
0	-2.927813388	74	4	3	1	2	3	2	2	1	1	1	1	2	2	2	56.605	135.845	10.25	56.025	3476.61	1262	2	0.16174864249806
0	-4.045729083	30	4	3	3	2	3	2	2	2	1	2	2	2	2	2	46.935	261.145	9.85	74.38	2806.05	1891.5	2	0.165499350058787
0	0.896521505	58	3	3	1	2	1	2	2	2	3	2	2	2	2	2	55.225	224.87	27.8	29.29	3162.8	1323	2	0.149435852301316
0	1.663985156	60	4	3	2	2	1	2	2	2	2	2	2	2	2	2	65.655	342.45	14.75	84.4	2685.725	2351.5	2	0.147059808679298
0	-3.411982555	59	1	1	1	2	2	2	2	1	3	2	2	2	2	2	48.395	160.985	13.85	34.485	909.675	1121.5	2	0.163364572130772
0	-3.659128676	70	1	1	1	2	3	2	2	1	1	2	1	2	2	2	53.005	130.275	10.8	63.4	1436.5	1289.5	1	0.0896428790261242
1	3.185772235	80	3	1	1	1	1	2	2	2	1	2	2	2	2	2	124.245	318.55	21	149.905	2470.11	3079	1	0.0504870898652492
0	-0.735319471	60	4	3	1	2	2	2	2	2	1	1	1	2	2	2	87.12	242.62	14.85	82.92	1991.785	2068.5	1	0.0703505665326287
0	7.114026045	44	3	2	1	2	3	2	2	2	3	2	2	2	2	2	123.995	410.625	21.35	99.52	3276.525	2989	2	0.13107673113701
1	-2.457638388	34	1	1	1	1	2	2	2	1	3	2	2	2	2	2	39.63	162.445	12.2	46.67	1902.065	1204	1	0.0811949031279713
0	-0.808857812	77	3	2	1	1	2	1	2	1	3	2	2	2	2	2	76.375	271.04	14.85	76.38	3117.31	2208	1	0.070784826630419
0	2.402713098	25	3	3	3	2	1	2	2	1	3	2	2	2	2	2	92.26	402.45	15.5	76.315	2815.515	2667	1	0.0539740773129014
1	2.689518973	66	4	1	2	2	1	2	2	2	3	1	2	2	1	2	41.55	147.49	22.35	37.955	2157.69	1051.5	2	0.143933561814505
1	-2.922898435	53	4	3	2	2	2	2	2	1	1	1	2	2	2	2	51.155	122.87	5.05	43.91	1271.485	1132	2	0.161732305170613
0	-1.228735571	33	4	3	3	2	3	2	2	1	3	2	2	2	2	2	24.55	92	2.75	25.975	2216.835	699	2	0.15618013537505
0	-3.767414621	29	3	3	2	2	1	2	2	1	3	2	2	2	2	2	42.345	226.895	13.5	74.965	4716.925	2126	2	0.164559102250974
0	1.351381021	30	1	2	1	1	2	2	2	1	3	2	2	2	2	2	89.165	271.045	14.05	93.85	2091.285	2242.5	2	0.148023840859044
0	-1.124458417	79	3	2	2	2	2	2	2	1	1	2	2	2	2	2	35.79	138.925	12	42.695	2342.115	1069.5	2	0.15584353043486
0	-0.990457773	73	1	1	1	1	3	2	2	1	1	1	1	2	2	2	54.58	148.285	14.35	91.4	2381.16	1589.5	1	0.0718678725137248
0	-0.165090446	85	3	2	2	1	2	1	2	1	1	1	2	2	2	2	48.57	233.975	22.3	48.935	1511.06	1634	2	0.152774375808242
0	5.649702511	50	2	3	1	2	2	2	2	1	1	1	1	2	2	2	154.135	339.71	22.6	113.045	3846.975	2967	1	0.0408582966587324
0	-4.54910957	35	1	1	1	1	2	2	2	2	3	2	2	2	2	2	49.695	126.6	11.1	25.68	1518.955	928	2	0.167210888938332
0	-3.522206724	60	4	2	1	2	1	2	2	2	1	1	2	2	2	2	63.685	208.125	12.25	70.17	2869.025	1690	1	0.0886414771407787
1	-4.875721429	79	3	1	1	1	2	2	2	1	1	1	2	2	2	2	47.86	103.795	6.1	37.685	830.4	987	1	0.0989975919399075
0	-4.354003722	27	1	3	3	2	2	2	2	1	3	2	2	2	2	2	39.665	88.54	6.4	54.315	1500.28	999	2	0.166545838351868
0	5.899935755	30	1	1	1	2	2	2	2	1	2	2	2	2	2	2	163.985	447.395	29.35	141.58	4038.815	3737	1	0.0399850888005388
0	-1.54821431	53	1	3	3	1	2	2	2	1	1	2	2	1	2	2	111.97	219.41	15.05	108.55	4678.035	2893	1	0.075290782708277
0	0.995323448	45	3	2	1	2	3	2	2	1	1	2	2	1	2	2	84.87	248.095	19.65	109.365	3906.215	2275.5	2	0.149128206818188
0	-6.505824875	21	5	2	3	2	1	2	2	2	3	2	2	2	2	2	22.34	130.905	15	40.715	402.84	972	2	0.173998335189008
0	-4.967853626	65	4	1	3	2	3	2	2	1	2	1	2	1	2	2	49.33	251.99	8.55	68.475	4169.14	2049	1	0.0997403602847969
0	5.419864248	33	3	1	1	2	2	2	2	1	3	2	2	2	2	2	159.52	408.69	17.55	200.065	4154.94	4051	1	0.0416764085890248
0	9.710813293	50	3	3	1	2	1	2	2	1	1	1	2	2	2	2	132.47	348.205	32.85	86.53	4073.635	2697	1	0.0287127526402337
0	0.442866111	32	2	1	1	2	2	2	2	1	1	1	2	2	2	1	138.25	268.815	10.75	109.78	3591.495	2616	1	0.0637221013274425
0	-0.475358181	41	3	3	3	2	3	2	2	1	3	2	2	2	2	2	102.67	362.665	14.7	116.665	3918.92	3138.5	1	0.0688351633884037
0	1.796735394	62	1	1	1	1	3	2	2	1	3	2	2	2	2	2	42.765	214.38	20.15	44.8	1810.535	1386	2	0.146651992795428
0	-0.057421585	62	3	3	1	2	3	2	2	1	3	1	2	1	2	2	124.315	232.575	7.95	72.235	2406.635	2331.5	1	0.0664622953830233
0	-4.201857416	49	3	3	1	2	1	2	2	2	2	1	2	2	2	2	64.865	118.625	9.35	71.17	1936.005	1375.5	2	0.166028692589624
0	0.279084718	70	3	3	1	2	3	2	2	1	1	1	2	1	2	2	85.36	297.115	25.3	71.3	3144.795	2138.5	1	0.0646073453976706
1	-2.570696677	20	3	3	3	2	1	2	2	2	3	2	2	1	2	2	59.2	179.61	19.6	45.57	1271.57	1296.5	2	0.160565058076415
0	4.364124885	30	1	3	1	2	2	2	2	1	3	2	2	2	2	2	98.685	300.335	33.1	71.04	2739.32	2174.5	2	0.138947845309064
1	-4.420441299	38	3	3	3	2	3	2	2	1	3	2	2	1	2	2	59.37	97.62	8	55.48	2945.995	1148	2	0.166772063882
0	3.779515531	42	3	3	1	2	3	2	2	2	3	2	2	2	2	2	115.355	262.95	18.4	123.195	3139.055	2593.5	2	0.140671655854454
0	0.46593902	47	3	3	1	2	2	2	2	1	3	2	2	2	2	2	56.17	255.06	14.9	59.96	2319.775	1900.5	2	0.150782663100909
0	-2.283014919	69	4	3	1	2	3	2	2	2	3	2	2	2	2	2	56.315	281.61	14.45	62.93	2602.91	1893.5	2	0.15961671611027
0	3.343957422	58	4	2	2	2	2	2	2	2	3	2	1	2	2	2	128.66	200.635	17.8	90.04	2348.51	2124	1	0.0498090791058521
0	-1.634958092	21	3	3	3	1	1	2	2	1	2	2	2	2	2	2	88.045	222.47	10.4	78.955	5225.495	2551	2	0.157497070126468
0	5.99893226	43	3	2	1	2	2	2	2	1	1	1	2	2	2	2	92.055	373.395	23.65	91.59	5530.86	2657.5	2	0.134221649425451
0	-2.492896708	63	4	2	1	2	3	2	2	1	1	2	2	2	2	2	66.685	137.075	17.1	69.7	2147.275	1414	2	0.160308140841514
0	-2.767069915	38	5	2	2	2	1	2	2	1	3	2	2	2	2	2	52.57	153.79	10.55	60.655	2122.79	1532	2	0.161215022376651
0	-5.29855981	47	1	1	2	1	3	2	2	1	3	1	2	2	2	2	36.93	179.385	9.1	31.12	2007.225	1222.5	2	0.169785250148623
0	0.933483264	22	3	2	1	2	1	2	2	1	3	2	2	2	2	2	129.615	274.84	19.8	124.995	2391.235	2711	1	0.0611376745202752
0	-5.733302857	75	3	2	1	2	3	2	2	2	1	1	1	2	2	2	38.945	132.995	5.6	37.48	1199.425	1014	1	0.106105174753148
0	1.512983499	51	2	3	1	2	2	2	2	1	3	2	2	2	2	2	81.77	203.465	13.35	79.17	2030.99	2130	1	0.0582115881425549
0	-1.674658762	53	1	1	2	1	3	2	2	2	2	1	2	2	2	2	38.675	139.835	13.3	29.895	4195.895	946	2	0.157626259669558
0	-3.811935103	23	4	2	1	1	3	2	2	2	3	1	2	1	2	2	79.965	212.285	6.25	67.485	2434.02	1775	2	0.164709219745949
0	2.30630418	76	3	3	2	2	2	2	2	1	1	1	2	2	1	2	84.29	181.335	15.55	82.245	3779.82	2268	1	0.0544187926772605
0	2.311695141	21	3	3	3	2	1	2	2	1	2	2	2	2	2	2	103.84	291.39	21	146.925	2805.335	3092	2	0.145078847950637
0	-2.352128598	27	3	3	3	2	1	2	2	1	3	2	2	2	2	2	105.58	219.125	8.05	93.52	1415.515	2134	2	0.159844133057785
0	-0.497459632	53	3	3	2	2	3	2	2	1	1	1	1	2	2	1	62.28	154.83	15.8	34.96	3079.425	1152.5	2	0.153832037379612
0	-2.929821981	35	5	2	1	2	1	2	2	1	3	2	2	2	2	2	65.265	209.245	7.6	40.12	2073.8	1453.5	2	0.16175531945515
0	-0.488616426	36	1	2	1	2	1	2	2	1	3	2	2	2	2	2	81.43	351.53	16.45	114.335	2736.99	2844	2	0.15380381945615
0	-2.849315423	55	3	3	1	2	2	2	2	1	1	2	2	2	2	2	43.555	204.865	11.6	55.605	3309.71	1464.5	1	0.0838658103243492
0	4.417767059	46	3	2	2	2	3	2	2	1	2	1	2	2	2	2	102.855	282.115	13.5	107.21	3083.76	2474.5	1	0.0454300321739955
0	-2.727298859	45	3	2	1	1	2	2	2	1	2	2	2	2	2	2	49.65	209.44	17.2	63.12	6033.06	1593.5	2	0.161083214615187
1	-1.121888315	53	3	3	1	2	2	2	2	1	3	1	2	2	2	2	55.085	298.14	11.95	77.585	2086.03	2075.5	2	0.155835241661767
0	2.276952094	36	3	2	1	2	3	2	2	1	1	2	2	2	2	2	141.31	324.66	12.95	135.415	3208.665	3403.5	1	0.0545548731148877
0	-4.444885184	23	3	2	1	2	1	2	2	1	2	2	2	2	2	2	39.44	382.775	7	77.59	1566.72	2615	2	0.166855359189598
0	2.195241196	23	4	1	3	1	1	2	2	1	3	2	2	1	2	2	120.875	449.46	12.55	129.265	2184.98	3426.5	1	0.0549353888024102
0	-0.633051101	40	4	3	2	2	1	2	2	1	1	1	2	2	2	2	72.465	348.785	13.25	49.93	1828.115	2131	1	0.0697507538216998
0	8.076337989	59	3	3	1	2	2	2	2	1	3	2	2	2	2	2	113.76	377.74	22.75	132.245	3434.02	3092	1	0.0331102501894928
0	-4.449666523	60	3	2	1	2	1	2	2	1	2	1	2	2	2	2	45.645	104.745	6.15	37.65	1079.585	935.5	2	0.166871656033543
0	-0.844824053	35	4	3	3	2	3	2	2	2	3	2	2	2	2	2	36.45	202.045	15.25	40.025	2290.35	1289	2	0.154943793995823
0	-1.391404695	25	4	3	3	2	3	2	2	1	2	2	2	2	2	2	64.19	359.105	8.7	73.095	2258.325	2527.5	1	0.0743135617455906
0	5.862507048	61	3	3	1	2	3	2	2	1	3	2	2	2	2	2	115.46	197.27	17.7	96.94	4597.335	2119.5	1	0.0401145516343395
0	-1.617342833	21	3	2	3	2	3	2	2	1	3	1	2	2	2	2	109.54	265.595	12.95	97.465	5665.99	2845	1	0.0757253319581786
0	-5.059625265	35	3	2	1	1	1	2	2	1	2	2	2	2	2	2	44.66	255.415	4.8	53.965	2852.85	1657.5	1	0.100485147040325
0	-4.316468698	65	3	3	1	2	2	2	2	2	3	2	2	2	2	2	50.665	269.035	11.75	32.85	2088.015	1552.5	1	0.0945938565735554
1	2.15406099	69	3	1	2	1	2	2	2	2	1	1	2	2	1	2	125.015	273.4	18.3	69.13	4920.52	2196	2	0.14555891128558
0	-1.601861714	32	3	2	1	2	1	2	2	1	3	2	2	2	2	2	93.565	288.545	21.65	99.115	1601.62	2401.5	1	0.0756278158599805
0	-1.519673297	65	3	2	2	1	3	2	2	1	2	1	2	1	2	2	75.92	246.355	17.65	76	4340.03	1942	1	0.0751120414821215
0	2.000362115	57	3	3	1	2	3	2	2	2	3	1	2	1	2	2	60.855	308.315	29.5	33.52	2613.125	1703.5	2	0.146028256668398
0	2.831533854	83	3	3	1	2	2	2	2	1	1	1	2	2	2	2	85.525	396.55	30.05	92.62	3163.095	2761.5	1	0.052037269459002
0	-6.32426598	83	3	1	2	2	2	2	2	1	1	1	2	2	2	2	19.965	148.505	9.4	36.545	1381.075	982	2	0.173359504221545
0	-4.760554647	28	1	1	1	1	2	2	2	1	3	2	2	2	2	2	53.155	115.505	8.85	25.69	1252.42	996	1	0.0980760504398733
0	-0.922626396	73	3	3	2	2	2	2	2	1	1	1	2	2	2	2	93.39	191.41	23.75	50.85	2486.12	1711	2	0.15519370020395
0	0.030675939	62	1	1	1	1	2	2	2	1	3	2	2	2	2	2	90.185	276.185	37.3	61.05	1952.18	1968.5	1	0.065971929805996
1	0.676780135	21	1	2	3	2	2	2	2	1	2	2	2	2	2	2	81.615	262.735	19.75	82.28	2321.865	2290	2	0.150121940310608
0	-3.356894967	35	4	2	1	2	3	2	2	1	2	1	1	2	2	2	57.975	139.33	6.65	69.69	2542.895	1554.5	1	0.0874459230245238
0	-0.923589539	43	3	2	1	2	3	2	2	1	2	2	2	2	2	2	59.56	175.14	12.05	60.125	2171.645	1442.5	2	0.155196795940588
0	-4.701034647	77	3	2	2	2	2	2	2	1	3	1	1	2	2	2	36.84	166.13	13.9	52.485	1063.96	1245.5	2	0.167730219005187
0	3.883250317	50	3	3	1	2	2	2	2	1	3	2	2	2	2	2	65.97	321.345	14.75	75.645	2719.165	2169	1	0.0475619321195348
0	-1.199195466	43	3	3	3	2	3	2	2	2	3	1	2	2	2	2	102.61	303.715	12.2	89.415	1815.965	2410.5	1	0.0731316926372491
0	-1.740273446	62	5	2	2	2	1	2	2	2	3	2	2	2	2	2	53.57	206.98	12.75	48.51	2322.685	1458.5	2	0.157839964903985
0	-5.378738386	53	4	3	3	2	1	2	2	1	2	1	2	2	2	2	28.71	238.32	9.05	52.55	1256.99	1570.5	1	0.103113552204029
0	-6.22896086	30	4	1	1	1	1	2	2	1	2	2	2	2	2	2	30.69	395.76	2.4	26.95	3172.94	2089.5	1	0.110415362200333
0	-1.59696272	34	3	2	1	1	1	2	2	1	2	1	2	2	2	2	78.44	215.72	6.95	79.865	2046.19	1883	1	0.0755969810128556
0	3.735526704	83	3	1	1	2	1	2	2	1	1	1	2	2	2	2	62.77	225.35	23.2	56.055	1911.995	1623.5	1	0.0481677051077165
0	1.984975658	85	3	1	2	1	1	2	2	1	1	1	2	2	2	2	71.16	434.03	22.35	84.51	2580.03	2717	2	0.146075310707903
0	0.507887057	66	5	3	2	2	2	2	2	1	1	2	2	2	2	2	81.095	210.47	19.2	41.685	3319.195	1508.5	1	0.0633738128307369
0	3.777259933	34	1	3	1	2	2	2	2	1	3	2	2	2	2	2	86.93	313.705	15.45	70.395	2779.825	2253.5	1	0.047995829720556
0	-4.231095862	36	2	1	3	2	2	2	2	1	1	2	2	2	2	2	61.84	264.89	8.65	39.13	2101.335	1649	1	0.0939372547484982
0	0.583730228	81	3	3	1	1	1	2	2	1	1	1	2	2	1	2	60.795	248.68	18.6	61.975	1951.595	2073	2	0.150413242368311
0	-0.751301333	45	3	2	1	1	3	2	2	1	1	2	2	2	2	2	65.16	226.145	12.75	78.54	2393.115	1849.5	2	0.154643827368427
0	3.5845785	35	1	1	1	1	1	2	2	2	3	1	2	1	1	2	101.645	407.68	34.7	69.395	2357.885	2636	2	0.14125043514244
0	-1.462048872	61	4	2	1	2	3	2	2	2	3	1	2	2	2	2	70.26	249.55	16.3	84.915	2117.255	2022.5	2	0.156935413383828
0	-0.503745884	24	3	3	3	1	2	2	2	1	3	2	2	1	2	2	71.8	143.9	11.55	48.415	2442.7	1328	2	0.153852098847415
0	-1.117363064	32	4	3	1	1	3	2	2	2	3	2	2	2	2	2	85.42	281.775	7.45	92.12	2314.51	2283	2	0.155820648258963
0	4.435967853	76	4	1	2	2	2	2	2	1	1	1	2	2	1	2	131.685	250.165	28	175.015	1708.55	3425.5	1	0.0453590662938432
0	0.52657712	53	1	1	1	1	1	2	2	1	2	2	2	2	2	2	141.645	289.39	35.1	145.39	1972.435	3036.5	1	0.0632740280599052
0	0.125050033	55	3	2	1	2	1	2	2	1	2	2	2	2	2	2	77.75	175.3	5.6	56.215	1911.97	1512.5	2	0.15185595490347
0	-3.919674185	24	1	2	1	1	2	2	2	2	3	2	2	2	2	1	67.545	138.895	7.65	64.595	1762.21	1403.5	1	0.0915766603855222
0	0.953919036	28	4	1	2	2	1	2	2	1	3	2	2	2	2	2	116.785	210.52	10.9	109.045	1375.94	2425.5	2	0.149257066875585
0	-4.122261475	42	4	3	1	2	2	2	2	2	3	2	1	2	2	2	42.05	216.395	12.25	85.025	1241.955	1755.5	2	0.165758658645431
0	-1.023651586	31	3	3	1	1	1	2	2	1	3	2	2	2	2	2	100.405	251.02	13.1	70.655	3783.78	2152	1	0.0720674875648666
1	-6.557030055	72	3	2	2	2	1	1	2	1	1	1	2	2	2	2	21.405	142.465	5	22.345	855.745	857.5	2	0.174178840700343
1	-4.908160316	20	4	1	3	1	3	2	2	2	3	2	2	2	2	2	46.485	268.445	8.55	58.935	1523.17	1749	2	0.168440316091901
0	2.653706272	38	3	3	1	2	1	2	2	1	3	1	2	2	2	2	72.3	200.17	24.4	89.27	4350.38	1940.5	2	0.1440417962409
0	0.948985704	83	3	2	2	2	2	2	2	2	3	1	2	2	2	2	71.525	254.225	16.05	43.74	3225.335	1663.5	2	0.149272426630208
0	2.338843388	34	3	3	1	2	1	2	2	1	2	2	2	2	2	2	80.995	398.72	23.5	87.765	3881.915	2958.5	1	0.0542683105887065
0	-4.120208322	55	5	2	2	2	2	2	2	1	2	2	2	1	2	2	50.205	155.735	6.75	53.6	2095.87	1298	1	0.0930905259314927
0	-3.64066623	28	3	3	3	1	1	2	2	1	2	1	2	2	2	2	66.225	204.595	14.85	28.165	2321.56	1432	1	0.0895072575332614
0	10.78992394	42	3	2	2	1	3	2	2	1	1	1	2	2	2	2	171.18	195.895	17.05	56.475	2176.97	2214	2	0.121151527042083
0	0.712328969	20	5	3	3	2	3	2	2	1	3	2	2	2	2	2	83.87	164.66	3.35	30.39	2030.71	1331.5	1	0.0622902663821583
0	-3.047797341	20	2	1	3	1	1	2	2	1	3	2	2	2	2	2	60.455	214.02	12.2	43.375	3236.02	1669	1	0.0852496071706257
1	-1.629396892	40	1	2	1	1	2	2	2	2	3	1	2	2	2	2	22.43	273.71	5.65	52.89	2579.73	1620	2	0.157478980370424
0	-0.770013164	78	3	2	2	1	1	2	2	1	1	1	2	1	2	2	63.885	305.385	12	120.735	4688.685	2518.5	2	0.154703806132144
0	6.10620775	50	3	3	1	2	1	2	2	1	1	2	2	2	2	2	142.27	356.785	37.65	194.51	4413.68	3990.5	1	0.0392787699785948
0	-3.062751983	24	1	1	1	1	2	2	2	1	3	2	2	2	2	2	56.815	221.49	18.45	66.895	1477.25	1692.5	2	0.16219770064532
1	0.397938241	78	3	2	1	1	1	2	2	1	3	1	1	2	2	2	64.06	228.49	19.3	78.615	2154.73	1846.5	2	0.150996267245314
0	-3.737028989	29	1	3	1	1	3	2	2	1	3	1	2	2	2	1	30.655	120.775	5.6	31.88	2703.045	881.5	2	0.164456708854127
0	-1.545107337	63	3	2	1	2	1	2	2	1	1	1	2	2	2	2	75.375	228.995	16.85	61.94	2345.65	1786.5	2	0.157205006139344
0	-3.037426436	21	3	3	3	2	2	2	2	1	3	2	2	2	2	2	69.92	175.655	9.1	106.385	2516.52	1926.5	1	0.0851767916001919
0	-1.998622757	51	3	2	1	2	1	2	2	2	2	2	2	2	2	2	55.255	213.13	17.5	92.65	4023.27	2041.5	2	0.158683695417433
0	4.360723946	25	4	3	3	2	3	2	2	1	3	2	2	2	2	2	127.625	433.305	17.75	61.865	4314.835	2760.5	1	0.0456531325932108
0	-3.306761336	72	3	1	1	1	3	2	2	1	3	2	2	2	1	2	59.335	218.97	10.9	57.92	1817.93	1610.5	1	0.0870862459046859
0	-1.749133494	38	3	3	1	2	3	2	2	1	1	2	2	1	2	2	92.44	260.485	11.5	83.175	3592.375	3097.5	2	0.15786883990842
0	-1.350764459	85	3	1	2	1	2	2	2	1	1	1	1	2	2	2	76.94	191.315	15.65	76.065	1971.56	1740	1	0.0740622109560342
0	0.474882131	65	3	3	1	2	2	2	2	1	1	2	2	2	2	2	95.175	252.665	25.55	71.935	2389.81	2138	1	0.0635503827494254
0	3.847829181	74	3	3	1	2	2	2	2	1	1	1	2	2	2	2	48.62	215.725	22.9	43.435	2285.925	1609	1	0.0477065206487661
0	-2.890457276	62	3	3	2	1	1	2	2	1	2	1	2	2	2	2	73.14	253.325	14	97.28	2790.905	2174	2	0.161624504087354
1	-2.223003972	48	3	2	1	2	1	2	2	1	3	1	2	2	2	2	41.575	98.12	11.3	37.02	1969.395	1177	2	0.159419464738353
0	-3.453536973	41	4	3	3	2	2	2	2	2	3	2	2	2	2	2	63.975	153.9	11.15	46.695	4268.125	1281	2	0.163503866005369
0	-2.990042337	40	1	1	1	1	2	2	2	1	1	1	2	2	2	2	81.67	256.57	20.75	66.25	1977.925	1921.5	1	0.0848448194590265
0	-1.61629562	50	3	3	1	2	3	2	2	2	3	1	2	2	2	2	56.14	239.93	19.1	93.06	2980.55	2001	2	0.157436370571437
0	-3.107892504	62	3	1	1	2	3	2	2	1	3	1	2	2	2	2	48.785	135.98	12.35	55.62	2173.465	1204.5	1	0.085672657576006
0	-1.581957821	29	3	1	1	1	1	2	2	1	2	2	2	1	2	2	58.24	164.53	6.35	40.595	3718.425	1377	2	0.157324736910908
0	4.242540392	37	3	2	3	1	2	2	2	1	3	2	2	2	2	2	75.42	243.325	20.65	68.905	2873.425	1862.5	1	0.0461186851013516
1	-0.178600362	74	3	2	2	1	1	2	2	1	1	1	2	2	2	2	86.745	328.035	20.1	82.07	4312.23	2349	2	0.152817250852868
1	1.296221337	29	2	1	2	1	1	2	2	1	3	2	2	2	2	2	143.045	356.075	27.8	114.225	4852.205	2999.5	2	0.14819448538552
0	-1.822921885	58	4	3	1	2	2	2	2	1	1	1	2	2	2	2	102.39	204.955	6	107.585	2341.25	2546.5	1	0.0770312943017328
1	4.937757303	25	3	3	1	2	2	2	2	1	1	1	2	2	2	2	107.97	437.5	21.2	106.63	3194.485	3104.5	1	0.0434436947413764
0	-0.470502516	61	3	3	2	1	1	2	2	1	2	2	2	1	2	2	76.21	396.915	22.55	108.725	2579.675	2854.5	1	0.0688071485046132
1	11.87403765	38	4	2	1	1	2	2	2	1	3	1	2	2	2	2	130.03	400.57	24.45	134.345	2556.465	3332.5	1	0.0237558100761083
0	-1.019495789	53	3	2	1	1	1	2	2	1	2	1	2	2	2	2	97.39	248.04	15.05	86.46	1959.51	2221.5	1	0.0720424681182414
0	-1.119957185	35	3	2	1	2	2	2	2	1	3	2	2	2	2	2	90.86	472.525	9.05	98.805	4462.92	3405	1	0.0726495384262021
0	-1.457495642	60	4	1	1	1	3	1	2	1	3	1	2	2	2	2	54.2	139.655	8.3	37.245	1444.295	1099.5	2	0.15692064532045
0	3.66982566	64	3	1	1	2	1	2	2	1	1	1	2	2	1	2	92.505	275.655	21.85	98.86	2672.11	2471	1	0.0484394758594897
0	8.207285578	56	3	2	1	2	1	2	2	1	3	1	2	2	2	2	116.77	374.41	19.65	140.825	3265.16	3166.5	1	0.0327351835037101
1	-1.045730947	26	4	2	1	1	3	2	2	2	3	2	2	2	2	2	86.745	336.945	12.8	105.465	1831.56	2632.5	2	0.155589791463862
0	-3.910783533	41	3	3	3	2	2	2	2	1	1	1	2	1	2	1	66.52	94.53	6.15	35.865	3572.495	1094	2	0.165042917603936
1	-2.350112423	23	3	3	3	1	1	2	2	1	3	2	2	2	2	2	68.365	165.845	19.1	72.805	2623.375	1608	2	0.15983749515693
0	-1.828649784	43	4	2	2	2	3	2	2	1	2	2	2	2	2	2	98.02	420.115	11.65	123.73	3473.205	3142	1	0.0770679760368899
0	5.869094682	48	1	2	2	2	1	2	2	1	3	2	2	2	2	2	138.995	301.63	18.25	57.52	3500.695	2259.5	2	0.134591964139327
0	7.827992168	43	4	2	1	2	3	2	2	1	3	1	2	2	2	2	95.155	253.435	14.15	40.14	2383.36	1905	1	0.0338330067925481
0	0.798896425	38	3	3	1	2	2	2	2	1	3	2	2	2	2	2	93.23	251.205	15.35	59.885	3060.1	1923	1	0.0618367003459216
0	1.318034399	46	4	3	2	2	2	2	2	1	3	1	2	2	2	2	128.595	325.27	10.15	105.625	1990.36	2759.5	1	0.059180955728192
0	2.299454689	24	3	3	3	2	1	1	2	1	1	2	2	1	2	2	68.05	138.235	13.75	58.645	3554.795	1331	2	0.145116078271398
0	-1.638213779	45	3	3	3	2	3	2	2	1	2	2	2	2	2	1	59.88	100.395	9.6	30.06	3687.51	902	1	0.0758569819276854
1	-1.05368606	83	3	2	2	1	3	2	2	2	3	1	2	2	2	2	57.425	204.88	12.65	24.845	2500.65	1239.5	2	0.155615415518818
0	-2.129297573	67	3	3	1	2	2	2	2	1	3	1	2	1	2	2	62.03	192.505	18.55	66.725	1961.055	1614	2	0.15911185518327
0	6.515102546	65	3	3	1	2	1	2	2	1	3	2	2	2	2	2	116.77	356.355	30.55	102.685	3749.3	3111.5	1	0.0379138665627547
1	0.479480777	52	4	1	1	2	3	1	2	1	3	2	2	2	2	2	78.045	239.44	14.75	67.945	1764.08	1869.5	2	0.150740155249571
0	-4.621660661	51	3	2	1	2	2	2	2	1	3	1	2	2	2	2	46.915	267.59	10.5	71.445	4201.925	2142	1	0.0969748323281637
0	-3.79871685	29	4	1	1	2	3	2	2	2	3	2	2	2	2	2	60.21	253.495	12.9	74.765	3067.63	1905	2	0.164664637969269
0	-6.129000735	45	3	2	1	2	1	2	2	1	1	1	2	2	2	2	31.55	95.235	3.2	36.115	1208.79	828	2	0.172674516329612
1	-1.055700418	39	4	1	1	1	3	2	2	1	3	2	2	1	2	2	63.795	428.83	13	83.355	3836.965	2670.5	1	0.0722607035846595
0	1.119674821	45	1	1	2	1	3	2	2	1	3	2	2	2	2	2	75.495	324.505	19.2	66.61	2136.195	2177	1	0.0601828187026758
0	-2.176656674	64	1	1	2	1	2	2	2	2	2	1	1	2	1	2	60.575	171.495	15.6	76.425	3591.87	1597.5	2	0.159267260327248
0	-1.479702907	24	3	1	3	1	1	2	2	1	3	2	2	2	2	2	58.39	244.56	10.75	68.945	2279.99	1815	2	0.156992683642894
0	-2.334578257	52	1	1	1	2	2	2	2	1	3	1	2	2	2	2	67.865	174.985	13	69.87	3821.63	1605.5	1	0.0803719050666978
0	-1.617633249	51	1	1	1	1	1	2	2	1	3	2	2	1	2	2	93.3	286.025	25.15	90.595	1211.45	2329	1	0.0757271624038156
0	-3.416552551	74	3	3	1	1	2	2	2	1	1	1	1	2	2	1	43.225	147.165	8.45	35.225	1882.26	1063	2	0.16337988645629
0	0.37941699	33	3	3	1	2	1	2	2	1	3	2	2	2	2	2	86.955	231.005	17.05	141.585	2805.095	2499	2	0.151054489100673
0	-3.581192766	71	3	2	1	2	1	2	2	2	3	1	2	2	2	2	25.84	115.64	13.55	26.93	1198.71	782	2	0.163932377408353
0	-1.267354096	55	3	2	3	2	2	2	2	1	2	1	2	1	2	2	92.385	249.35	20.05	156.975	2864.565	2700	2	0.156304945617192
0	0.118814768	41	5	3	1	2	1	2	2	2	3	2	2	2	2	2	81.1	227.775	13.65	44.395	5107.315	1614.5	2	0.151875644691907
0	4.041719346	39	3	2	1	2	3	2	2	2	3	2	2	2	2	2	194.305	181.05	13.95	117.705	4318.785	2531	1	0.0469201518215647
0	-0.428277205	50	1	3	1	2	2	2	2	1	1	2	1	2	2	2	58.945	198.585	17.15	62.695	4728.665	1809	1	0.0685639745674543
0	-1.517617503	31	4	3	2	2	2	2	2	1	3	2	2	2	2	2	89.975	299.935	12.45	93.56	2556.025	2379	1	0.0750991819479116
0	-0.813534232	39	1	1	1	1	2	2	2	1	3	2	2	2	2	2	65.415	237.015	11.6	64.105	2192.19	1759	2	0.154843381625902
0	3.425124814	20	1	1	1	1	2	2	2	1	2	2	2	2	1	2	119.885	433.285	27.75	109.275	4628.475	3183.5	1	0.0494645414978816
0	-1.440333273	23	2	3	1	2	1	2	2	1	2	2	2	1	2	2	64.075	296.865	11.6	68.485	2699.58	2225.5	2	0.156864990628507
0	4.249220009	20	2	3	1	1	1	2	2	2	3	2	2	2	2	2	102.39	368.425	21.3	118.8	2246.8	2956	2	0.139285249945599
0	-1.109402006	40	3	1	1	1	3	2	2	2	2	1	2	1	2	2	55.64	340.925	12.9	103.11	3278.84	2457	2	0.155794977486388
0	-2.992303935	85	3	2	1	1	2	2	2	2	3	2	2	2	1	2	73.47	262.225	9.75	81.44	2702.525	2052.5	1	0.0848606374199642
0	4.415973564	29	3	3	1	2	1	2	2	1	2	1	2	2	1	2	152.77	266.455	12.55	169.985	3951.7	3171.5	2	0.138795823238501
0	1.145714674	26	5	3	3	1	1	2	2	1	3	2	2	2	2	2	79.12	237.005	15.5	106.245	3028.685	2200	2	0.1486609228566
0	4.976729367	53	1	3	2	2	3	2	2	2	3	1	1	2	2	2	78.4	240.345	16.15	129.53	1888.675	2392.5	2	0.13716060697838
0	4.137257483	67	3	3	2	1	2	2	2	1	3	1	2	1	2	2	112.305	303.44	33.7	74.625	3042.715	2355.5	2	0.139614677657856
1	-2.161442549	67	4	2	2	1	3	2	2	2	2	1	2	2	1	2	48.495	206.575	13.8	60.785	2512.595	1536.5	2	0.159217322934238
0	3.166686388	31	3	1	3	1	1	2	2	1	2	2	2	1	2	2	104.605	215.665	5.65	83.93	4319.94	2269.5	2	0.14249790486873
0	9.662481105	56	3	3	2	2	2	2	2	1	3	1	2	1	2	2	88.5	247.22	26.5	62.36	3314.61	1866	2	0.124124597486616
0	0.94402692	43	4	2	2	2	1	2	2	1	2	2	2	2	2	2	122.96	268.58	9.85	121.475	2329.43	2855	1	0.0610832259660078
0	-2.715216159	21	1	3	3	1	1	2	2	1	1	2	2	2	2	2	56.74	233.025	9.85	57.27	3856.82	1671.5	2	0.161043187872396
0	-1.32174896	69	4	3	1	2	3	2	2	2	2	1	1	2	2	2	67.61	220.345	12.85	64.8	3026.865	1710.5	1	0.0738832366169392
0	-0.862383071	67	3	2	1	2	3	2	2	1	1	1	2	2	1	2	68.695	136.63	12.05	55.54	2588.945	1316	1	0.0711024652994147
0	9.93444637	71	3	3	1	2	2	2	2	1	1	1	2	1	1	2	78.525	315.03	28.45	55.84	2555.005	2017	1	0.0281569789960237
0	-1.844734574	47	3	3	1	1	3	2	2	1	3	2	2	1	2	1	52.03	173.78	11.25	50.265	3540.575	1339.5	2	0.158180678629508
0	0.460735243	60	1	1	2	1	3	2	2	1	3	2	2	2	2	2	72.42	242.29	28.4	55.565	2849.875	1715	2	0.150799000471668
0	-0.325326835	45	5	3	2	2	2	2	2	2	3	2	2	2	2	2	60.465	331.855	15.25	39.75	2175.24	1903.5	2	0.153283534761494
0	0.222165684	26	3	3	1	2	1	2	2	1	1	2	2	2	2	2	67.69	243.26	19.2	78.63	2663.93	1981.5	2	0.151549551225367
0	-3.297264232	66	1	1	2	1	3	2	2	1	3	2	2	1	2	2	36.94	239.54	19.6	34.16	2567.51	1392	2	0.162980523279669
0	-1.119177922	42	1	1	1	1	2	2	2	2	3	2	2	2	2	2	108.705	265.895	17.65	105.31	2471.795	2424.5	2	0.155826500828968
0	0.200062245	23	3	3	3	2	2	2	2	1	1	1	2	2	2	2	94.585	296.18	11.85	96.35	3322.18	2965	1	0.0650385578082679
0	-2.603178896	65	4	1	2	1	3	2	2	1	3	1	2	2	2	2	81.295	138.83	6.95	69.85	2267.54	1817.5	1	0.0821781748551158
0	-0.314196582	31	4	3	3	2	2	2	2	2	3	2	2	1	2	2	109.115	358.36	20.9	56.035	1954.9	2392.5	1	0.0679109758240646
0	-1.406474616	61	3	3	2	2	2	2	2	1	1	2	2	1	2	2	77.27	204.92	18.7	51.015	2606.955	1681.5	2	0.156755239832247
0	2.719760812	40	3	3	1	2	1	2	2	1	1	2	2	1	2	2	67.715	186.67	20.25	89.7	4593.04	1969.5	2	0.143842216575462
0	1.319274304	22	1	2	3	1	1	2	2	1	2	2	2	2	2	2	131.185	428.88	19.8	106.87	3108.69	3167	1	0.0591747427950346
0	0.479985414	20	3	1	3	2	3	1	2	1	2	2	2	1	2	2	98.55	393.94	25.65	82.355	5247.65	3872.5	1	0.0635230511699315
0	-3.61723565	55	3	2	1	2	1	2	2	1	2	2	2	2	2	2	49.62	110.82	9.45	44.17	2920.455	1247.5	1	0.0893354078439786
0	-3.352016054	43	5	2	2	2	1	2	2	2	2	2	2	2	2	2	72.785	202.56	3.75	53.345	1870.525	1569.5	2	0.163163728048553
0	-3.71652406	58	3	3	1	2	3	2	2	2	2	2	2	2	2	2	48.055	161.835	9.85	66.325	2870.215	1428	2	0.164387640365028
0	3.371446291	31	4	2	3	2	1	2	2	1	2	2	2	2	2	2	133.32	334.59	11.55	114.76	1693.245	3289	1	0.0496921408207137
0	1.112417478	38	2	3	1	2	1	2	2	1	3	2	2	2	2	2	87.785	290.02	17.9	95	1881.79	2305.5	2	0.14876427752833
0	1.592170437	85	3	3	2	2	2	2	2	2	1	1	2	1	2	2	56.61	186.585	6.95	40.03	1225.495	1320	1	0.0578221142169426
1	1.482358553	28	3	2	3	1	2	2	2	2	3	2	2	2	2	2	108.98	193.71	13.3	47.135	1988.12	1608.5	2	0.147619290680298
0	0.793683856	69	4	1	2	2	3	2	2	1	1	1	2	1	2	2	96.55	140.04	9.85	71.975	2200.76	1595.5	1	0.0618639236586223
0	2.627535302	39	5	3	1	2	2	2	2	1	1	2	2	2	2	2	93.53	306.8	11.4	104.49	2850.605	2611.5	1	0.0529503095213891
0	0.199937207	31	3	3	3	2	2	2	2	1	1	1	2	2	2	2	70.395	222.56	14.25	81.935	3037.415	1949.5	1	0.0650392422424207
0	2.172352883	80	3	1	1	1	2	2	2	1	1	1	2	2	2	2	106.545	201.625	14.1	56.66	1821.555	1738	1	0.0550424241918596
0	-6.34057381	76	5	3	2	1	3	2	2	2	3	1	1	2	2	2	26.05	70.095	5.35	22.775	2393.845	583	2	0.173416808912534
0	0.024949934	41	1	1	2	1	3	2	2	2	2	2	1	2	2	2	100.35	312.45	14.5	81.215	3469.31	2363.5	2	0.152172304260571
0	0.934989606	66	3	3	1	2	1	2	2	1	1	1	2	2	2	2	72.45	227.29	17.65	67.835	3488.295	1784.5	2	0.149316010045421
0	0.300686849	60	3	3	1	2	3	2	2	2	3	1	1	1	2	2	44.665	166.38	20.4	33.725	3068.12	1114.5	2	0.151302183542803
0	5.792455375	37	4	3	2	2	3	1	2	1	1	1	2	2	2	2	117.305	359.35	16.35	94.045	4713.245	3441.5	1	0.0403579354293626
0	-0.957870555	21	3	3	3	2	1	1	2	1	2	1	2	2	2	2	90.125	373.385	8.15	92.83	3007.97	2812.5	1	0.0716724029758916
1	-3.765638707	75	3	2	1	2	1	2	2	2	1	1	2	1	2	2	44.8	113.54	4.55	61.52	1718.18	1176	2	0.164553116372521
0	-0.513323354	33	1	3	1	1	3	2	2	1	3	1	1	2	2	2	59.785	262.635	13.6	65.585	3457.09	1858.5	1	0.0690545698809777
0	0.704958025	39	4	3	3	2	2	2	2	1	3	2	2	2	2	2	93.375	228.005	17.85	69.08	2742.935	1892	2	0.15003381781183
0	-2.640205813	33	4	3	1	2	3	2	2	1	3	1	2	2	2	2	80.555	253.7	7.65	70.205	2373.26	2054	1	0.0824300561737181
0	0.658042642	53	3	3	1	2	1	2	2	1	1	2	2	2	2	2	78.045	228.86	22.75	60.005	3861.6	1791	2	0.150180562726146
1	-4.42734507	42	4	2	3	1	2	2	2	1	2	1	2	2	2	2	38.09	161.46	6.35	28.505	1609.055	1446	2	0.166795585893343
0	-2.711403268	65	3	3	3	1	1	2	2	1	2	2	2	2	2	2	44.995	232.205	15.45	35.775	1722.345	1403.5	2	0.161030558460462
0	-0.471338419	41	5	2	3	1	3	2	2	1	2	1	2	1	2	1	60.945	169.285	8.45	59.49	2150.5	1594.5	2	0.153748698982595
0	-2.772998864	62	4	1	1	2	3	2	2	2	1	1	1	1	2	2	73.385	171.28	10.95	70.28	2623.83	1594	2	0.161234679359925
0	0.170949848	48	3	3	1	2	2	2	2	1	1	2	2	2	2	2	88.155	245.25	22.85	111.365	2586.75	2442.5	2	0.151711076153566
0	8.898738444	59	4	1	1	2	3	2	2	1	3	1	1	2	2	2	135.41	135.215	12.9	115.9	2984.63	2265.5	1	0.0308218092933721
0	11.47573918	34	3	3	3	2	2	2	2	1	2	1	2	2	2	2	117.99	409.41	25.1	138.135	6320.505	3972.5	1	0.0246011218012556
1	-3.520042916	54	3	2	2	2	1	2	2	2	2	2	2	2	2	2	66.07	200.98	7.45	63.545	2959.255	1609.5	2	0.163726998590909
0	-0.625823645	30	3	3	3	1	3	2	2	2	3	2	2	2	2	2	59.815	450.1	20.5	49.76	3243.815	2451.5	1	0.0697085441339415
0	1.783854326	24	4	3	1	2	3	2	2	2	3	2	2	2	2	2	111.56	409.77	12.35	82.34	1760.95	2823.5	1	0.0568894525003123
0	-4.639639352	29	4	3	1	2	3	2	2	1	3	2	2	2	2	2	25.34	170.65	11	22.675	2102.77	956.5	2	0.167520194751945
0	5.727676512	62	4	2	2	1	3	2	2	2	2	1	2	2	2	2	101.56	362.2	23.9	69.705	2047.345	2447.5	2	0.134996293704303
1	3.039126445	39	3	2	1	2	3	2	2	1	3	1	1	2	2	2	96.14	237.615	16.05	122.1	5778.255	2407	1	0.0511234451422318
0	-2.870768321	49	4	3	2	2	3	2	2	2	3	1	2	1	2	2	51.225	220.65	11.7	65.065	1642.755	1635.5	2	0.161559106586174
0	0.859561751	64	4	1	2	2	3	1	2	1	2	1	1	1	1	2	105.06	113.465	13.8	86.92	5017.995	1651	2	0.149551069808392
0	1.664583821	31	3	1	1	2	1	2	2	1	1	2	2	2	2	2	118.775	205.545	23.05	127.48	4702.81	2459.5	1	0.0574681006968442
0	-0.814719696	23	1	1	3	1	1	2	2	1	2	2	2	2	2	2	113.895	298.675	11.2	73.21	2613.07	2401.5	1	0.0708195490125082
0	1.443877277	31	3	3	1	1	2	2	2	1	2	2	2	2	2	2	105.555	196.36	12.05	165.305	4018.48	2687.5	2	0.147738053192498
0	3.226598652	23	3	3	1	1	1	2	2	1	1	2	2	2	2	2	98.255	291.605	15.95	102.875	3262.77	2549	2	0.142318494046602
0	-1.851641971	43	1	1	1	1	2	2	2	1	2	2	2	2	2	2	88.89	246.76	18.95	81.57	3039.835	2421	1	0.077215380610471
0	-1.175021565	70	3	3	1	2	2	2	2	1	1	1	1	2	2	2	76.585	200.805	14.9	87.6	3499.26	2176.5	1	0.0729842852775909
1	-5.777186521	29	3	1	1	2	1	2	2	1	3	2	2	2	2	2	25.77	106.435	7.1	24.14	1594.72	737	2	0.171445764275103
0	-3.168793995	38	1	1	1	1	3	2	2	1	2	2	1	2	2	2	45.105	170.89	12.45	43.335	3667.54	1241.5	1	0.0861033274512858
0	0.21059902	74	3	1	1	2	1	2	2	1	3	1	2	2	2	2	76.69	283.195	22.35	55.5	2787.195	1901	1	0.0649809056455667
0	-2.082350144	56	1	3	2	1	3	2	2	1	1	2	2	1	2	1	67.605	144.455	12.95	43.84	2495.65	1220	2	0.158957922602158
0	-1.439634492	63	4	1	1	2	1	2	2	1	2	1	2	2	2	2	49.54	209.785	11.65	70.305	2023.985	1656	2	0.156862724939411
0	0.508404292	44	4	1	1	1	1	2	2	1	2	2	2	2	2	2	101.095	363.205	18.05	113.775	3435.84	2847	1	0.063371049376384
1	-2.757281358	76	3	3	2	2	1	2	2	1	1	1	2	1	2	2	52.51	197.625	14.65	71.97	1996.82	1620	2	0.161182573401642
0	3.415469484	73	3	2	2	1	3	2	2	1	1	1	1	2	2	2	91.52	241.91	27.4	37.27	4422.595	1633	2	0.141754144967577
0	0.868517558	45	3	3	1	2	1	2	2	1	1	2	2	2	2	2	89.92	138.105	21.1	86.875	3553.75	1639.5	2	0.149523144491007
0	1.303259548	51	4	3	3	2	3	2	2	1	2	1	2	2	2	2	97.485	323.315	10.8	93.305	2704.1	2708	2	0.148172702649418
0	-3.802143416	42	4	1	1	1	3	2	2	2	3	1	2	2	2	2	77.15	152.495	4.9	44.95	1318.23	1329.5	2	0.164676193966342
0	0.33552198	40	3	3	1	2	3	2	2	1	3	1	2	2	2	2	69.375	192.895	11.85	52.85	4013.015	1509	2	0.151192547114073
0	3.170520124	32	1	1	1	1	2	2	2	1	1	1	2	2	2	2	116.67	327.055	28.8	140.32	3967.44	3184.5	1	0.0505529236041004
0	4.568314984	30	4	3	1	2	2	2	2	1	3	2	2	2	2	2	114.48	420.3	22.55	122.335	3709.77	3207.5	2	0.138349963497503
0	14.28443573	40	1	3	1	1	2	2	2	1	1	2	2	2	2	2	178.365	559.09	50.35	117.355	7504.845	3941	1	0.0192137427080918
0	5.21182267	78	4	2	1	2	2	2	2	2	3	2	2	2	2	2	99.155	409.39	23.2	139.13	2621.905	3259	1	0.0424304363751463
0	-3.161691954	67	1	2	1	1	1	2	2	1	3	1	1	2	1	2	53.28	140.84	9.35	39.96	5617.06	1127	2	0.162527599889097
0	-1.210514045	50	3	2	1	2	2	2	2	1	1	1	2	2	2	2	64.425	170.085	9.25	99.215	2225.35	1813.5	1	0.0732008054217919
0	2.614039673	47	1	3	3	2	3	2	2	1	2	2	2	2	2	1	102.405	312.575	22.75	96.16	5388.3	3090	1	0.0530112431154819
0	4.249898328	64	4	1	2	1	1	2	2	1	2	1	1	2	2	2	84.095	204.915	18.3	44.675	2704.865	1538	1	0.0460895689490347
0	4.44123337	45	4	3	1	2	3	2	2	2	3	2	2	2	2	2	86.805	257.79	19.85	60.33	4532.845	1900.5	2	0.138721811402168
0	3.391626023	39	3	3	1	2	3	2	2	1	2	2	2	2	2	2	143.56	189.55	9.9	114.41	3676.955	2731.5	1	0.0496064615723483
0	2.998886696	66	1	1	1	1	2	2	2	2	3	1	1	2	2	2	78.3	236.59	27.5	67.245	2558.485	1814.5	2	0.143001396860287
0	-4.584199619	64	3	3	1	1	3	2	2	2	1	2	2	2	2	2	48.96	145.455	6.6	68.37	1596.415	1380	2	0.167330724088731
1	4.758862932	41	4	3	1	1	1	2	2	1	3	2	2	2	2	2	135.405	413.47	22	162.35	2662.9	3880	1	0.0441175193520182
0	7.868005707	67	3	2	2	2	1	2	2	1	3	2	2	2	2	2	83.235	321.02	23	132.14	2832.935	2710	2	0.128986027303592
0	1.364737438	58	3	3	1	2	3	2	2	1	3	1	2	2	2	2	93.34	261.155	18.55	89.21	2569.885	2192.5	2	0.147982545160996
0	0.203319394	40	1	3	1	1	2	2	2	1	3	1	1	2	2	2	102.3	303.095	12.3	152.005	4159.58	2965.5	1	0.0650207311630529
0	1.145842752	27	3	3	3	1	1	2	2	1	2	2	2	2	2	2	56.165	124.98	12.9	72.28	4101.87	1700	2	0.148660525415747
0	1.656463766	29	1	3	1	2	2	2	2	1	1	2	2	2	2	2	103.585	251.545	16.2	115.855	3160.52	2449	1	0.0575076962235534
0	3.428556512	36	3	3	1	2	1	2	2	1	3	2	2	2	2	2	122.995	294.675	26.85	124.365	1863.395	3140.5	1	0.0494500246303072
1	-2.385898011	27	1	2	1	1	3	2	2	1	3	2	2	2	2	2	66.385	227.85	14.35	41.415	1796.82	1529	1	0.0807141886538164
0	0.828686083	35	3	3	3	2	2	2	2	1	3	2	2	2	2	2	115.39	264.825	26.2	151.685	2785.54	2853.5	1	0.0616813350725191
0	-0.014479082	26	1	1	1	2	2	2	2	1	1	2	2	2	2	2	91.865	421.915	17.6	135.35	2070.715	3234.5	1	0.0662228476080314
0	8.018583073	28	3	1	1	2	3	2	2	2	2	2	2	2	2	2	147.79	590.26	27.6	136.86	4033.44	4145.5	1	0.033276990860638
1	0.491374899	30	3	3	1	1	2	2	2	1	3	2	2	2	2	2	90.86	226.13	12.55	97.36	3426.05	2131.5	2	0.150702827447929
0	0.910283457	39	3	3	1	2	3	2	2	2	3	2	1	2	2	2	70.265	169.25	15.25	50.67	2917.23	1375.5	1	0.0612576408902724
0	18.52574744	38	1	1	1	1	1	2	2	2	3	2	2	2	2	2	122.235	379.82	23.5	98.73	2586.395	2867.5	2	0.102372563772289
1	-5.802239787	38	4	2	3	2	2	2	2	1	3	2	2	2	1	2	34.575	183.565	4.75	54.405	1142.055	1346	2	0.171533035944996
0	1.424958993	80	3	1	1	1	1	2	2	1	3	1	2	2	2	2	82.505	295.745	24.15	66.57	2832.97	2063.5	1	0.0586474211580642
0	-1.992431275	69	3	1	1	1	3	2	2	2	3	1	1	2	2	2	70.04	151.115	15.55	64.26	2154.52	1435.5	2	0.158663432124542
0	3.119129102	33	3	3	1	2	1	2	2	1	3	2	2	2	2	2	81.275	259.965	16.5	67.73	2346.245	1953	2	0.142640452488589
0	-3.950204541	54	1	1	1	1	2	2	2	1	1	1	1	2	2	2	42.895	131.835	15.95	37.78	1721.445	1028.5	1	0.0918057005457081
0	2.256030669	72	3	3	1	2	2	2	2	1	1	2	1	2	1	2	79.205	256.865	22.85	48.775	3489.18	1746	1	0.0546520636758735
0	-2.006962728	44	3	3	1	2	2	2	2	1	3	1	2	2	2	2	89.515	319.265	12.8	87.27	2968.68	2766	1	0.0782179530490961
0	4.694248682	42	3	1	1	1	2	2	2	2	3	2	2	2	2	2	106.165	388.205	22.45	128.765	2603.44	3071.5	1	0.0443633397490633
0	-2.638104778	56	3	3	1	2	2	2	2	1	1	2	2	2	2	2	63.405	347.685	15.4	77.435	2578.23	2300	1	0.0824157447405503
0	-1.049560425	32	3	3	1	2	3	2	2	1	3	1	2	2	2	2	58.005	186.595	22.3	67.57	1960.8	1536	2	0.1556021260892
0	-0.642868006	74	3	2	1	2	3	2	2	2	3	1	1	2	2	2	62.765	206.76	15.2	51.845	2479.875	1519.5	1	0.069808124347129
0	2.804563988	31	4	3	1	1	3	2	2	2	3	2	2	2	2	2	110.65	355.365	15.35	155.405	1783.12	3222.5	1	0.0521571192016083
0	-2.413763272	51	3	3	2	2	2	2	2	1	3	2	2	2	2	2	71.085	197.41	9.15	94.915	2585.915	1893	2	0.16004716239128
0	0.960805907	57	4	3	1	2	3	2	2	2	3	1	2	2	2	2	68.755	201.705	15.5	57.235	1546.05	1570	2	0.149235627015315
0	-2.072451121	81	3	1	1	2	1	1	2	2	3	1	2	2	2	2	51.84	164.32	8.75	33.245	1978.43	1143.5	2	0.158925480863461
0	4.627940783	64	3	3	1	1	2	1	2	1	1	1	1	2	2	2	115.525	307.575	28.3	158.465	4945.11	3068.5	1	0.0446169622846827
1	1.68055696	49	4	2	3	1	1	2	2	1	2	1	2	2	2	1	99.685	326.54	16.35	98.27	3088.645	2544	1	0.0573902862668079
1	1.637013178	52	3	3	1	2	3	2	2	2	2	2	1	1	2	2	99.335	261.75	19.3	137.69	5381.425	2662	2	0.147142782344427
0	-0.867006659	27	3	1	1	1	1	2	2	1	2	2	2	2	2	2	93.01	297.165	9.6	77.17	4054.405	2619.5	1	0.0711299652297726
0	3.933793316	42	1	3	1	1	2	2	2	1	1	2	2	2	2	2	115.115	363.905	24.75	73.055	2832.155	2601.5	1	0.047356337724671
0	-0.898344275	34	1	1	1	2	3	2	2	1	3	2	2	2	2	2	107.215	354.615	34.1	81.58	3363.375	2554.5	2	0.155115669186428
0	0.400050443	42	5	1	1	1	3	2	2	1	1	1	2	1	2	2	97.845	146.71	6.9	64.515	3199.515	1754.5	1	0.0639524215184851
0	3.668583849	58	3	3	1	2	3	2	2	2	3	2	2	2	2	2	93.125	271.745	13.6	110	2488.085	2428	1	0.0484446265797806
0	5.200744864	82	3	3	1	2	2	2	2	1	3	1	1	2	1	2	56.54	198.02	13.35	41.305	2721.89	1749	1	0.0424709506804659
0	6.284562907	46	1	2	1	1	3	2	2	1	2	1	2	2	2	2	184.625	240.97	14.95	60.45	4064.725	2483.5	1	0.0386777106580171
0	0.579062835	33	4	2	1	1	3	2	2	2	2	1	2	1	2	2	62.005	343.025	21.95	64.795	3627.225	2152.5	1	0.062994595652346
0	-1.369182771	51	1	2	1	2	3	2	2	2	3	1	2	2	2	2	96.89	321.465	24.05	90.93	2018.765	2475	1	0.074176026796012
0	-0.953594501	21	4	3	3	2	1	2	2	2	3	2	2	2	2	2	70.21	223.735	6.85	75.24	1467.55	1851	2	0.15529326318751
0	5.462913857	27	3	3	1	2	3	2	2	1	1	2	2	2	2	2	139.12	440.885	28.05	126.05	2385.85	3435.5	1	0.0415219887122617
0	7.56067384	52	3	2	2	1	2	2	2	1	2	2	2	1	2	2	109.095	222.85	12.1	121.1	2999.7	2602.5	1	0.0346279917213661
1	3.060232818	20	4	3	3	2	3	2	2	2	3	2	2	2	2	2	99.58	357.925	12.8	130.29	1445.26	2984	2	0.142817152547738
0	-2.448453892	42	1	2	1	1	2	2	2	1	1	2	2	2	2	2	60.815	294.71	13.15	56.69	1758.605	1977	2	0.160161527988711
0	2.021570202	40	5	3	1	1	2	2	2	1	3	1	1	2	2	2	127.16	122.51	8.95	64.1	1702.445	1563.5	2	0.145963419790916
0	-3.067501348	73	3	2	2	1	3	1	2	1	1	1	1	1	1	2	59.095	295.285	17.2	60.195	2047.255	1896.5	1	0.0853881075073758
0	1.065782172	26	1	2	2	2	3	2	2	2	3	2	2	2	2	2	98.365	362.165	24.6	79.3	2172.815	2541	1	0.0604577518761258
0	0.019074658	77	1	1	1	1	2	2	2	2	3	1	2	1	2	2	104.14	271.035	19.2	71.32	1807.345	2114	1	0.0660363112069128
0	-0.360440433	38	1	1	1	2	1	2	2	1	3	2	2	2	2	2	76.91	453	47.45	82.395	2147.415	2805.5	1	0.0681749763620439
0	-0.610465079	41	4	3	1	1	3	2	2	2	3	1	1	2	2	2	78.605	310	17.55	74.11	3930.915	2204	1	0.0696189259222715
0	-2.861002572	32	3	2	1	1	1	2	2	1	2	1	2	2	2	2	90.215	81.475	5.95	73.48	4424.16	1363.5	1	0.0839467225437232
0	-1.339037995	85	3	3	2	2	2	2	2	1	1	2	2	2	2	1	57.24	202.11	13.9	62.365	2258.83	1568	2	0.156536834510353
0	-1.752554928	43	3	3	1	2	3	2	2	1	1	1	2	2	2	2	93.07	251.605	9.2	96.075	3172.765	2310	1	0.0765819681435316
0	4.839781948	32	3	3	3	1	1	2	2	2	3	2	2	2	2	2	82.82	323.085	22.95	87.445	2286.09	2387	2	0.137558450444142
0	-2.365147892	62	3	1	2	1	1	2	2	1	2	1	2	2	2	2	53.86	198.505	8.4	68.4	3976.485	1809.5	2	0.159887002178597
0	-3.245041136	50	4	3	3	2	1	2	2	1	1	2	2	2	2	2	32.815	127.305	9.55	95.69	1875.025	1559.5	2	0.162805934532585
0	-0.35686951	62	4	3	1	2	2	2	2	1	1	1	2	1	2	2	70.355	212.68	8.7	33.665	3207.595	1722	1	0.0681545564567164
0	2.564165488	24	3	3	1	1	1	2	2	1	1	2	2	2	2	2	122.945	325.065	22.6	129.9	2593.32	2994	1	0.0532370034547819
0	-2.33352767	40	1	1	1	1	3	2	2	1	3	1	1	2	2	2	64.785	246.325	9.4	28.895	2119.18	1482.5	1	0.0803649119259056
0	0.275375568	23	1	3	3	2	3	2	2	1	2	2	2	2	2	2	77.395	266.94	12.2	81.555	2186.71	2210	2	0.151381886380028
0	-0.288402456	21	1	3	3	1	3	2	2	2	3	2	2	2	2	2	77.475	324.53	38.95	80.585	2259.255	2292	2	0.153166083097178
0	-1.825680785	41	4	2	1	2	3	2	2	1	2	2	2	2	2	2	89.145	332.215	18.5	129.385	4406.355	3040	1	0.0770489604247811
0	0.284951059	31	4	3	3	2	3	2	2	2	3	1	2	2	2	2	57.62	262.91	7.95	55.625	4100.34	1769.5	2	0.151351730025655
0	8.928187346	66	3	3	1	2	2	2	2	1	2	1	2	1	2	2	101.64	242.695	18.55	35.785	3518.185	1659	1	0.0307427694924832
0	-1.315974053	68	3	3	1	2	3	2	2	1	1	1	1	2	2	2	57.16	205.05	17	68.75	2756.995	1642.5	2	0.156462194826894
0	19.7817505	46	3	3	1	2	2	2	2	1	3	2	2	2	2	2	76.51	251.46	17	66.14	3396.21	1888.5	1	0.0118056338006364
0	-1.314900963	73	3	3	1	2	3	2	2	1	3	1	2	2	2	2	68.105	243.52	14.6	47.84	2576.955	1548.5	2	0.156458722792138
0	-0.68739831	55	3	3	1	2	2	2	2	1	3	1	2	2	2	2	55.665	193.09	17.35	44.835	2655.92	1378	2	0.154439136070166
0	7.220504783	30	1	2	3	2	2	2	2	2	2	2	2	2	2	2	150.32	495.34	38.55	119.25	4392.42	3591.5	1	0.035665705147265
0	-0.862525364	38	3	3	1	2	2	2	2	1	3	2	2	2	2	2	115.165	316.735	14.95	95.495	4430.835	2799.5	1	0.0711033114752788
1	-3.386884179	24	4	1	3	2	2	2	2	1	1	2	2	2	2	2	42.96	228.065	5.5	59.48	2896.835	1696	1	0.087661719099118
0	-0.490456201	51	3	2	1	2	2	2	2	1	1	1	2	2	2	1	66.96	371.48	18.15	105.54	1610.19	2726	1	0.0689223394913429
0	-5.510539962	29	1	1	1	1	2	2	2	2	3	2	2	2	2	2	30.235	103.955	12.1	16.315	1028.22	672	2	0.170519096239831
0	-2.662950395	61	1	1	1	1	1	2	2	1	2	2	2	2	2	2	60.12	196.43	13.4	68.84	2383.175	1632	1	0.0825851285078187
0	-0.824254046	85	3	3	2	2	2	2	2	1	1	2	2	2	2	2	74.72	243.74	15.7	88.925	3023.53	2435	1	0.0708760586463472
0	19.72779494	32	3	3	1	2	2	2	2	1	3	2	2	2	2	2	218.64	347.385	41.25	78.52	5515.775	2895.5	1	0.0118624002273391
0	-1.677057387	53	4	2	1	2	1	2	2	2	3	1	1	2	2	2	49.28	224.42	21.55	45.09	1302.965	1464	2	0.157634067774267
0	-0.223979785	35	3	3	1	2	2	2	2	2	3	2	2	1	2	2	77.17	332.09	30.1	73.315	3817.52	2247	2	0.152961338834874
0	0.473693578	81	3	1	1	2	1	2	2	2	3	1	2	1	2	1	59.365	225.62	12.65	61.325	2450.6	1676	1	0.0635567498429968
0	-5.425517116	44	4	3	2	1	2	1	2	1	1	1	2	1	2	2	22.69	126.585	2.6	22.215	967.52	783.5	2	0.170224456748818
0	-0.199968	60	4	3	2	2	3	2	2	2	1	1	1	2	1	2	72.575	245.205	19.6	75.315	1742.145	1894	2	0.152885083206811
0	0.711119166	48	1	1	1	1	1	2	2	2	1	2	2	2	2	2	105.165	221.94	26.15	74.72	2116.02	1972.5	2	0.150014555332878
1	14.23078753	56	3	3	1	2	3	2	2	1	3	2	2	2	2	2	119.84	408.745	31.1	110.305	5052.645	3031	1	0.0193049043894122
0	4.760201014	28	4	3	1	2	1	2	2	1	3	2	2	2	2	2	73.595	263.88	20.05	60.07	1597.43	1872	2	0.137790086799731
0	-2.145229041	74	3	2	1	1	1	2	2	1	1	1	2	1	1	2	58.07	204.2	7.75	54.99	3722.965	1675.5	1	0.0791204716765433
0	0.157774142	28	3	3	1	2	2	2	2	2	3	2	2	2	2	2	83.345	257.755	15.6	64.275	1570.68	1913	2	0.151752652552396
0	2.524260963	63	3	3	1	2	2	2	2	1	3	1	2	2	2	2	97.1	233.165	19.55	62.62	2127.795	2169	1	0.0534182889097989
0	-4.390371273	52	4	2	3	1	1	2	2	2	2	2	1	2	2	2	48.33	230.015	4.1	54.575	2362.935	1579	1	0.0951655595182969
0	0.404812441	54	3	3	3	1	1	2	2	1	2	1	2	2	2	2	108.3	353.535	15.4	130.62	3848.825	3165.5	1	0.0639267667173515
0	-3.834795654	35	3	2	1	1	3	2	2	1	2	2	2	2	2	2	47.95	149.3	8.6	45.08	4112.84	1195.5	2	0.164786345409539
0	-2.454162511	56	4	1	2	1	3	1	2	2	2	1	2	2	2	2	62.94	297.405	23.6	117.28	1658.205	2469.5	2	0.16018035411633
1	-6.429612147	68	4	1	2	1	3	2	2	1	3	1	1	1	2	2	28.335	56.235	2.25	23.15	1350.75	550	2	0.173729947992492
0	2.184718823	85	3	3	1	1	2	2	2	2	3	1	2	2	2	2	43.57	214.7	20.45	62.26	2586.835	1542	2	0.145465442074204
0	0.244452591	27	4	2	3	2	3	2	2	2	3	1	2	2	2	2	69.355	354.165	9.75	92.15	2016.695	2517	1	0.064795997699849
0	-1.353200541	46	3	3	2	1	3	1	2	1	1	1	2	2	2	2	107.63	137.89	15.15	37.645	2964.885	1311.5	2	0.15658268181507
0	-4.638584614	72	1	2	2	2	3	2	2	2	1	1	1	2	2	2	51.305	166.485	8.1	51.23	1755.39	1302	2	0.167516588484346
0	3.886497059	45	1	1	1	1	1	2	2	1	3	2	2	2	2	2	141.35	357.01	29.5	62.995	1981.245	2528.5	1	0.0475486998358836
0	-2.504974501	23	1	1	3	1	1	2	2	2	1	2	2	2	2	2	57.06	284.65	23.35	79.595	3113.695	2033	1	0.0815135211466326
0	-1.368860514	70	1	2	1	2	2	2	2	1	3	1	2	2	2	1	43.605	142.705	12.55	79.105	1846.415	1653	1	0.0741740340251454
0	-5.566936592	45	1	3	1	2	1	2	2	1	3	1	2	2	2	2	23.315	91.96	4.1	36.605	792.675	778.5	2	0.170714757333365
0	-2.895395692	28	4	2	3	2	2	2	2	1	2	2	2	2	2	2	68.965	262.885	9.8	72	2119.085	2220.5	1	0.0841852444452387
0	3.011946704	57	3	3	1	2	2	2	2	1	3	1	2	2	2	2	77.275	193.105	24.45	60.07	1909.165	1555.5	2	0.142962156379832
1	-2.633581356	48	1	1	1	2	3	2	2	1	2	1	2	2	2	2	59.795	291.675	20.35	45.56	2373.36	1782.5	1	0.0823849406384608
0	3.295455168	21	2	1	1	1	1	2	2	2	3	2	2	2	2	2	138.325	272.76	14.95	120.985	2179.62	2732.5	2	0.142112532392335
1	-0.595898411	42	1	3	1	1	2	2	2	1	3	2	1	2	2	2	91.41	267.88	17.9	79.33	1678.31	2131	1	0.0695340272678828
0	-1.467850331	31	3	3	1	2	1	2	2	2	3	2	2	2	2	2	47.505	242.38	7.85	40.695	2035.79	1500	2	0.156954231625888
1	-2.114953691	23	3	3	1	2	2	2	2	1	2	2	2	2	2	2	78.935	207.49	6.25	67.87	4401.775	2346.5	2	0.159064811198142
0	0.507885916	67	2	1	1	1	1	2	2	1	2	2	2	2	2	2	60.125	193.575	11.4	65.06	1695.115	1597	1	0.0633738189269327
0	0.666043796	64	3	3	1	2	2	2	2	2	1	2	2	2	2	2	51.69	162.965	17.05	36.94	3867.75	1155	2	0.150155527896307
0	4.20084389	50	3	2	1	2	3	2	2	1	1	1	2	2	2	2	107.66	238.025	11.35	135.65	2350.605	2878	1	0.0462840138996503
0	3.029994948	46	4	2	3	2	2	2	2	2	1	1	2	2	2	2	152.485	243.01	12	70.4	2564.2	2216.5	1	0.0511633206043276
0	11.35752793	62	3	3	1	2	2	1	2	2	3	2	2	2	2	2	132.135	328.28	40.2	93.125	6203.65	2577	1	0.0248575967335159
0	-1.472187373	53	3	3	3	2	2	2	2	1	1	2	2	2	2	1	83.35	107.13	7.55	41.63	3810.29	1121	2	0.156968300926974
0	2.132645551	21	1	1	3	1	2	2	2	1	3	2	2	2	2	2	80.01	248.48	12.15	54.7	3501.12	1849	1	0.055228578935735
0	-1.671223004	34	3	2	1	2	2	2	2	1	2	2	2	2	2	2	91.635	237.415	13.6	80.87	4755.04	2024	2	0.157615075994691
0	-0.798200562	21	1	1	3	1	1	2	2	1	2	2	2	2	2	2	103.545	362.015	24.4	98.155	3228.925	3075	1	0.0707217396968097
0	1.412875293	70	3	1	1	1	3	2	2	1	1	1	2	2	2	2	114.71	259.735	9.45	94.13	2365.79	2328	1	0.0587074895022244
0	-1.814666761	74	3	3	1	1	2	2	2	2	3	1	1	2	2	2	63.755	185.26	19.8	34.015	3464.985	1247	2	0.158082547194491
0	0.132325733	44	4	2	2	2	2	2	2	1	3	1	2	1	2	2	111.57	225.83	8.9	66.71	2366.5	1947	1	0.0654103200873681
0	1.864173187	43	3	3	1	1	2	2	2	2	2	1	2	2	2	2	58.615	478.325	13.7	67.015	2977.12	2653.5	1	0.0565028741232998
0	-1.655383382	62	3	1	1	2	2	2	2	1	1	1	2	2	2	2	70.255	179.905	7.35	47.875	2094.595	1420	1	0.0759654423817913
0	-3.40459159	42	4	3	2	2	2	2	2	1	3	1	2	2	2	2	55.45	243.255	9.15	60.36	1961.645	1708	2	0.163339807020908
0	4.373735883	26	3	3	1	2	1	2	2	1	2	1	2	2	2	2	128.105	379.125	27.8	119.015	5876.35	3232.5	2	0.138919654957329
0	-0.562210167	27	2	3	1	2	1	1	2	1	2	2	2	2	2	2	74.535	224.22	8.1	92.335	2319.92	2010	2	0.154038779592685
0	0.51339637	37	3	3	1	2	2	2	2	1	3	1	2	2	2	2	59.94	255.73	16.8	69.88	2824.205	2136.5	1	0.0633443837679246
0	11.42372779	64	3	2	1	2	3	2	2	1	1	1	2	2	2	2	149.68	385.75	23.35	126.425	4065.395	3445.5	1	0.0247136480594358
0	0.591094171	59	3	3	1	2	2	2	2	1	1	2	2	2	2	2	101.725	330.685	14.5	106.385	2184.96	2690	1	0.0629307039120762
0	-0.191778334	84	4	1	1	1	2	2	2	1	1	1	1	2	2	2	53.965	213.65	15.35	52.76	2465.885	1526	1	0.0672166870268981
0	1.899177848	62	1	1	1	2	2	2	2	1	1	2	2	2	2	2	141.27	299.1	27.95	33.955	1938.945	2042	1	0.0563351698476129
0	4.879518539	60	3	2	1	2	3	2	2	1	3	2	1	2	1	2	134.31	226.87	36.9	37.29	6160.9	1729.5	1	0.0436619707260074
0	4.101007404	22	3	2	1	2	2	2	2	1	2	2	2	1	2	2	141.665	546.21	11.4	143.51	3717.22	4005.5	1	0.046682167149587
0	-0.512202265	46	3	3	1	2	2	2	2	1	3	2	2	2	2	2	108.015	68.95	15.55	41.67	2653.06	1085.5	2	0.153879089267579
0	-1.690229085	49	3	3	1	2	3	2	2	1	3	2	2	2	2	2	70.075	228.14	16.4	101.85	3446.01	2069	1	0.0761860015412731
0	2.368793421	29	4	3	3	2	3	2	2	2	2	1	2	2	2	2	155.23	231.2	7.9	106.745	2840.525	2528	1	0.0541301495953222
0	-1.353625203	70	3	3	1	2	1	2	2	2	3	1	2	2	2	2	54.11	221.28	11.1	98.355	2232.755	1962.5	2	0.156584056709181
0	-0.397585277	60	4	1	1	2	3	2	2	2	3	1	1	2	2	2	47.055	185.025	11.55	49.955	1688.46	1364	2	0.153513592191518
0	-3.113653808	44	1	1	1	2	2	1	2	2	3	2	2	2	2	2	55.155	98.95	13.8	50.74	2640.315	1056	2	0.16236735686783
0	1.413610298	39	3	2	1	1	1	2	2	1	2	1	2	2	2	2	116.135	391.98	25.85	139.955	3261.18	3331	1	0.0587038341261625
1	0.010316303	32	3	3	1	2	1	2	2	2	2	2	2	2	2	1	72.57	243.83	16.9	88.92	2578.355	2370	2	0.152218596441243
0	1.841466809	45	4	2	2	2	3	2	2	1	3	1	2	1	2	2	135.775	245.71	10.2	76.83	7382.615	3003.5	1	0.0566119095600846
0	1.592502159	32	1	3	3	2	2	2	2	1	2	1	2	2	2	2	144.365	76.16	6.2	99.355	5429.345	2160	1	0.0578204878350957
0	7.069681039	71	1	1	2	1	2	1	2	1	1	2	2	2	2	2	141.825	308.115	22.55	104.08	2384.935	2816	1	0.0361353340147766
0	5.141643875	20	3	2	3	1	3	2	2	1	2	2	2	2	2	2	169.385	456.675	18.7	120.86	4129.515	3659	1	0.0426877237190293
0	-3.288996709	39	5	3	3	2	1	2	2	2	2	2	2	2	2	1	52.44	250.55	12.7	146.345	2399.205	2511	1	0.086959117828715
0	-0.530618647	74	3	3	1	2	2	2	2	1	3	1	2	2	2	2	61.13	211.545	14.85	52.19	2222.54	1531	1	0.0691547371303287
0	10.48313553	63	3	2	2	1	2	2	2	1	3	1	2	2	2	2	196.485	406.025	19.4	193.355	7954.815	4117	1	0.0268372788380036
1	0.07038492	56	3	2	1	2	1	2	2	1	3	2	2	2	2	2	110.51	137.615	12.95	79.87	3009.695	1681	2	0.152028648038586
1	-2.068010276	82	3	3	1	2	2	2	2	1	3	1	2	2	2	2	67.88	150.51	7.5	53.955	1513.575	1580.5	1	0.0786152645788664
0	-4.648308239	38	4	3	1	2	2	2	2	1	3	2	2	2	2	2	42.56	213.76	10.85	57.6	1851.23	1512	2	0.167549836998378
0	-2.881722111	38	3	3	1	2	1	2	2	1	3	2	2	2	2	2	57.335	232.925	20.65	56.805	4162.59	1682.5	2	0.161595487310775
0	-1.496976054	29	1	1	1	2	1	2	2	1	1	2	2	2	2	2	75.77	261.65	13.65	59.52	1699.825	1869	2	0.157048734768657
0	-2.147494577	76	3	3	1	2	2	2	2	1	1	1	1	2	1	1	61.655	169.28	20.1	93.565	1436.815	1703.5	1	0.0791353388566437
0	1.152862357	39	4	2	1	2	1	1	2	1	1	1	2	2	2	2	96.78	343.215	12.3	122.855	1646.735	2843.5	1	0.0600140962864177
0	0.350132959	54	3	2	1	2	3	2	2	2	3	2	2	2	2	2	98.065	215.39	18.35	102.705	3218.365	2160.5	2	0.151146581399468
0	-2.461594345	57	3	2	1	1	1	2	2	1	2	2	2	2	2	2	79.44	484.055	8.1	142.04	2994.135	3493	1	0.0812214869448241
0	-2.077264729	79	3	2	1	2	2	2	2	2	3	1	2	2	2	2	48.175	228.525	16	79.445	2349.67	1776.5	2	0.158941255668239
1	-5.836739464	44	4	2	2	2	2	2	2	2	2	2	2	2	2	2	32.505	179.655	4.9	33.945	1741.575	1141	2	0.171653271301156
0	-1.356973863	24	3	1	1	1	3	2	2	1	2	2	2	2	2	2	66.73	296.02	9.1	65.915	1879.895	2021.5	1	0.0741005639168404
0	1.109388719	68	3	2	1	2	2	2	2	2	3	2	2	2	2	2	110.195	307.48	19.65	83.745	2844.65	2387.5	2	0.148773681740504
0	-3.414767628	55	3	3	2	1	2	2	2	1	1	2	2	2	2	2	73.63	94.95	10.45	50.695	3837.125	1129	2	0.163373904936579
0	-2.120903105	45	3	3	1	2	3	2	2	1	1	1	2	1	2	2	70.265	131.595	9	55.985	1913.095	1328.5	2	0.159084322265984
0	-3.128409179	65	1	3	2	2	2	2	2	2	3	2	2	1	2	2	51.07	157.915	13.05	50.1	2992.005	1265.5	2	0.162416563442383
0	-0.127984662	75	4	3	1	2	2	2	2	1	3	1	2	2	2	2	63.875	264.02	19.55	62.285	1807.55	1890	1	0.0668575074169572
0	-3.770925945	59	3	1	1	2	2	1	2	2	2	1	2	1	1	2	62.405	193.735	8.8	65.705	2045.81	1610.5	2	0.164570938000598
0	0.066518236	31	4	2	1	1	3	2	2	2	3	1	2	2	2	2	75.56	196	11.95	72.105	2858.68	1739.5	2	0.152040869394928
0	0.175368065	39	3	3	2	2	1	2	2	1	3	2	2	2	2	2	62.025	512.935	13.95	79.615	3799.375	2963	1	0.0651738594739691
0	4.71490764	35	3	3	1	2	3	2	2	1	3	1	2	1	2	2	120.285	263.76	16.75	121.53	3240.305	2603	1	0.0442846023612738
0	-1.576682366	65	3	2	1	2	3	2	2	1	3	1	2	2	2	2	67.005	195.91	22.45	52.24	1692.545	1483.5	2	0.157307591895172
0	7.039381356	48	4	2	1	2	3	2	2	1	2	1	2	2	2	2	145.06	307.035	20.8	111.685	4972.74	3060.5	1	0.0362303956126158
0	2.684001775	63	3	3	1	2	2	2	2	1	1	1	2	2	2	2	119.87	270.555	19.35	89.14	2150.665	2345.5	1	0.0526960770348786
0	11.42811493	81	3	2	1	1	2	2	2	2	3	1	2	2	2	2	42.25	238.02	14.5	64.035	1223.075	1665.5	2	0.119496036529191
0	-3.41996319	46	3	3	2	2	2	2	2	1	3	2	2	1	2	2	70.705	215.005	9.85	56.23	2162.335	1823.5	1	0.0879003076979462
0	-1.452969046	34	3	2	1	2	3	2	2	1	2	2	2	2	2	2	88.405	202.63	9.35	87.795	3404.7	2031.5	2	0.156905964764899
0	-4.091002787	50	3	3	2	1	2	2	2	1	2	1	1	2	2	2	84.21	134.105	10.65	59.38	4346.51	1402	1	0.0928686580595276
0	-0.93812535	44	3	2	1	2	3	1	2	1	2	1	2	2	2	2	105.75	275.66	14.85	129.98	2576.525	2664.5	1	0.0715542037968888
0	-2.990346575	28	3	3	1	2	2	2	2	1	2	2	2	2	2	2	52.36	298.21	12.35	50.45	2987.92	2099.5	2	0.161956619675315
0	-2.977167172	77	3	3	1	2	1	2	2	1	2	1	2	2	2	2	46.56	146.4	7.1	42.785	1386.405	1194.5	2	0.161912768731918
0	-0.822747739	41	3	3	2	1	3	2	2	1	3	2	1	2	2	2	82.645	191.76	13.95	37.365	3949.145	1427	2	0.154872943237291
1	-0.970106698	25	1	3	1	2	2	2	2	2	3	2	2	2	2	2	59.54	234.115	14.9	62.11	2587.985	1708.5	2	0.155346371467
0	-0.784839355	32	4	2	1	2	3	2	2	1	3	2	2	2	2	2	67.145	234.57	8.35	66.8	2306.935	1798.5	1	0.0706427199467371
0	0.189350356	41	3	3	1	1	2	2	2	1	1	2	2	2	2	2	77.415	222.07	22.45	101.53	3735.735	2546	2	0.151653028290522
0	7.928356185	59	3	3	2	2	1	2	2	1	3	2	2	2	2	2	47.575	245.77	30.1	44.61	3299.91	1559.5	2	0.128819920058153
0	1.066425	45	3	3	2	1	1	2	2	1	2	2	2	2	2	2	101.84	190.36	14.8	110.655	4962.75	2467	2	0.148907135489693
0	-2.23084497	79	1	1	2	2	3	2	2	1	1	1	2	2	2	2	57.345	215.29	23.7	63.565	1673.03	1648.5	1	0.0796840927631551
1	0.091719653	48	4	3	2	2	2	2	2	1	1	1	2	2	2	2	79.04	222.115	10.65	85.455	1445.545	1960	2	0.151961230175618
0	4.532093359	46	3	3	1	2	1	2	2	1	3	1	2	2	2	2	108	288.42	20.15	70.68	8702.1	2188	1	0.044986017445642
0	-4.374676124	85	3	3	1	1	3	2	2	1	1	2	2	1	2	2	39.325	171.41	9.2	55.66	1017.43	1333.5	1	0.0950438851673638
0	6.473338104	56	3	3	3	1	3	2	2	1	3	1	1	1	1	1	54.8	233.32	13.4	36.555	3254.87	1463.5	2	0.132875922444148
0	2.509757343	29	3	3	1	2	3	2	2	1	3	1	2	2	2	2	127.94	365.415	14.75	132.81	5145.875	3707	1	0.0534843229158809
1	0.348859758	38	3	3	3	2	1	2	2	1	3	2	2	2	2	2	103.105	215.98	10.05	108.2	2380.47	2334.5	2	0.151150586398116
0	-2.844974616	74	3	2	1	2	3	2	2	1	3	1	2	2	1	2	56.63	151.755	17.25	46.345	1278.6	1221.5	1	0.0838357762198254
0	3.397302306	76	3	2	1	2	2	2	2	1	1	1	1	2	1	2	102.93	336.565	29.7	113.44	5896.565	2805.5	1	0.049582386434138
0	-3.838474764	27	2	2	3	1	2	2	2	2	3	2	2	2	2	2	34.485	170.705	12.55	57.165	3937.125	1319	2	0.164798760497449
1	-3.590242068	58	4	2	1	1	3	2	2	2	3	1	1	2	2	2	53.18	206.02	10.1	56.665	1637.82	1518.5	2	0.163962788140911
0	-2.209779948	54	3	2	2	2	3	2	2	1	3	1	2	2	2	2	105.09	210.05	12.3	86.545	2456.355	2034	1	0.0795450789999375
0	-4.305917706	75	3	1	1	1	3	2	2	1	3	1	2	2	2	2	63.775	158.125	8.45	52.13	1884.85	1326.5	1	0.0945124867265399
0	5.093689206	37	4	3	3	2	3	2	2	2	3	2	2	2	2	2	128.505	280.29	26.15	93.37	3254.71	2406	1	0.0428643908876903
0	2.372128303	29	2	3	1	1	3	2	2	1	3	2	2	2	2	2	102.795	278.465	16.8	68.44	3896.555	2139	1	0.054114786172956
0	2.541259943	53	3	3	2	2	2	2	2	1	2	2	2	2	2	2	106.455	406.54	21.3	91.04	3973.21	2821	1	0.0533409917109709
0	3.053802751	66	1	1	1	1	3	2	2	1	3	2	1	2	2	2	109.57	261.075	16.65	115.825	2422.745	2559	1	0.0510594182367183
0	-2.795913392	57	4	3	2	2	3	1	2	2	3	1	2	2	2	2	42.385	129.55	12.5	73.32	3050.165	1311	2	0.161310668997764
0	-0.863220802	34	1	2	2	2	2	2	2	2	3	2	2	2	2	2	67.4	220.825	10.7	68.08	2438.45	1758.5	1	0.0711074471807703
1	-3.464997493	69	4	2	2	1	1	2	2	1	3	1	2	2	2	2	26.93	145.23	11.75	35.52	2174.87	986.5	2	0.163542299456715
1	4.189721812	26	4	1	3	1	3	2	2	2	3	1	1	2	2	2	138.9	275.97	30.7	159.515	2726.975	3032	1	0.0463282087821424
1	-3.823722706	25	1	1	1	1	1	2	2	1	2	2	2	2	2	2	68.77	264.4	17.1	46.47	2190.33	1712	1	0.0908601734513779
1	2.496153698	54	3	3	1	1	2	2	2	1	3	2	2	1	2	2	42.115	118.355	13.6	31.34	2428.96	896	2	0.14451876175851
0	-4.280620071	48	3	2	1	1	2	1	2	2	2	1	2	1	2	2	72.19	192.825	8.5	67.185	3232.715	1653.5	2	0.166296246338788
0	-0.139351345	46	3	3	1	2	2	2	2	1	2	2	2	2	2	2	107.005	155.245	11	65.225	3405.085	1704	1	0.0669213745495825
1	-5.030973232	39	4	1	2	1	2	1	2	1	3	1	1	2	2	2	42.53	249.19	7.1	43.235	3388.02	1552.5	2	0.168862491055399
0	0.170282317	29	3	2	1	2	1	2	2	1	3	2	2	2	2	2	64.44	265.925	9.95	80.28	4943.505	2512	1	0.065201757333466
0	9.173956317	51	3	3	2	2	1	1	2	1	2	1	2	2	2	2	98.655	198.945	13.2	113.86	3783.895	2441.5	1	0.0300907461266255
1	1.700681815	48	1	3	1	2	1	2	2	1	3	2	2	2	2	2	132.34	328.105	16.6	130.925	2625.4	2988.5	1	0.0572923874780455
0	-3.315637085	43	3	3	1	2	3	2	2	2	3	2	2	2	2	2	30.345	145.135	6.6	26.235	2011.48	920	2	0.163041982074971
0	2.026673421	54	3	3	1	2	2	2	2	1	3	2	2	1	2	2	81.76	371.95	27.7	76.61	3769.505	2462.5	1	0.0557283035684326
0	-0.562772924	44	3	3	3	2	2	2	2	1	3	1	2	2	2	2	73.23	100.31	2.6	89.91	4878.415	1836	1	0.0693413200962795
0	-2.232538575	41	4	3	3	2	2	2	2	1	3	2	2	2	2	2	87.435	258.93	14.7	111.745	1740.485	2377.5	1	0.0796952789714022
0	1.747318968	47	1	3	2	2	3	2	2	2	3	1	2	2	2	1	96.465	217.485	15.5	98.575	3536.1	2120	2	0.146803693483531
0	0.344878431	65	3	2	1	2	3	2	2	1	1	2	2	1	2	2	85.355	314.25	17.05	114.62	2988.51	2583.5	2	0.151163110675363
0	0.316372353	47	3	2	2	2	3	2	2	1	3	1	2	2	2	1	85.065	299.515	15.6	59.965	5240.655	2095.5	1	0.0644048008408347
0	0.039742409	66	1	1	1	1	2	2	2	1	2	1	1	2	2	2	109.02	272.67	18.65	63.695	3652.51	2250	1	0.065921656080327
1	-1.737465589	50	4	3	1	2	2	2	2	2	3	2	1	2	2	2	94.93	186.24	16	98.32	2470.165	1988	1	0.0764859298134969
0	8.980351118	33	1	2	1	2	2	2	2	2	3	2	2	2	2	2	49.86	196.88	29.25	51.765	6417.34	1373	1	0.0306032453122136
0	2.879409788	40	3	1	1	1	1	2	2	1	3	1	2	2	2	2	113.345	450.91	37.95	103.805	2673.83	3179	1	0.0518251579640314
0	0.890794614	54	3	3	1	2	3	2	2	1	3	2	2	2	2	2	83.72	233	18.3	106.715	3515.5	2188.5	2	0.149453700414705
0	-4.904932707	73	1	1	2	1	1	1	2	2	3	1	2	2	1	2	55.18	145.455	10.05	34	1165.255	1098.5	2	0.168429232394858
0	3.976358925	76	3	3	1	2	3	2	2	1	1	1	2	1	2	2	157.155	240.275	22.55	204.595	3973.74	3428.5	1	0.0471838489983454
0	-4.538914124	81	3	3	2	2	2	2	2	2	3	1	2	2	2	2	41.655	149.395	11.7	42.81	3444.95	1130	2	0.167176083584841
0	0.277060613	45	1	3	2	1	1	2	2	1	2	2	2	2	2	2	60.895	332.605	16.9	76.465	3183.98	2230	2	0.151376579265786
0	-2.812333743	38	3	2	1	2	1	2	2	1	2	2	2	1	2	2	33.33	114.45	15.45	58.25	3439.97	1080.5	2	0.1613651403444
1	-2.724707597	28	4	1	1	2	1	2	2	2	2	2	2	2	2	2	65.645	274.42	6.15	108.44	2856.74	2331.5	1	0.0830075306224309
0	-4.749270832	55	3	3	1	2	3	2	2	2	3	1	2	2	2	2	45.065	70.945	6.9	18.98	2162.38	622.5	2	0.16789537528343
0	-3.941184109	74	1	1	2	2	2	2	2	1	1	2	1	2	2	2	57.805	229.19	8.5	58.335	1266.35	1748.5	1	0.091737975239564
0	-2.104457617	25	1	1	3	2	1	2	2	2	3	2	2	2	2	2	67.295	274.89	20.95	61.225	1507.045	1892.5	1	0.078853353388645
0	-2.72412393	61	1	1	1	1	3	2	2	1	3	1	2	2	2	2	52.69	195.965	18.45	42.805	1288.35	1359	2	0.16107269614679
0	-3.908407385	43	3	2	3	2	1	2	2	1	2	2	2	2	2	2	47.565	124.705	8.15	63.33	2186.565	1669.5	2	0.165034889712003
1	-2.737387087	57	3	2	1	2	1	2	2	1	2	2	2	2	2	2	51.55	213.17	10.7	46.02	2590.53	1453.5	2	0.161116640380932
0	3.083756459	35	3	3	3	2	1	2	2	1	3	2	2	2	2	2	59.165	221.435	22.8	63.925	3699.655	1709	2	0.142746555237517
0	-3.869585143	21	4	1	3	1	3	2	2	2	3	2	2	2	2	2	33.295	100.34	3.45	41.23	1956.5	889	2	0.164903771930416
0	3.018889351	45	1	1	1	1	3	2	2	2	3	2	1	2	2	2	102.53	207.205	19.45	115.425	2564.62	2209.5	2	0.142941299959043
0	2.911820671	42	1	3	1	2	2	2	2	2	3	2	2	2	2	2	117.255	201.07	21.55	100.985	1595.24	2145	2	0.143263227693765
0	-0.651166487	81	3	2	1	2	3	2	2	2	1	1	2	2	2	2	56.71	268.235	14.65	79.405	2028.87	1977	1	0.0698566552561141
0	1.028230724	61	3	3	1	2	2	2	2	1	1	2	2	2	2	2	70.89	96.1	9.25	73.26	2253.33	1406.5	2	0.149025856941439
0	-1.187281653	46	4	3	2	2	3	2	2	1	3	1	2	2	2	2	89.285	249.545	12.5	83.505	2106.94	2483.5	2	0.156046251911018
0	0.391234872	29	3	3	3	2	2	2	2	1	2	1	2	2	2	2	119.565	224.31	15.35	102.585	4093.35	2575	1	0.0639999399284772
0	-2.171122517	32	1	3	1	1	3	2	2	1	3	2	2	2	2	2	48.245	170.9	6.7	25.965	3685.765	1171	2	0.159249094065146
0	-3.420031887	49	3	2	1	2	2	2	2	1	2	1	2	2	2	2	66.09	227.77	4.75	58.86	2929.575	2110	1	0.0879008037988593
0	-6.020958836	29	3	3	1	1	1	2	2	1	2	2	2	2	2	2	37.645	158.695	2.8	58.06	1290.23	1287.5	2	0.172296427886595
0	2.373971594	40	3	3	1	2	1	2	2	1	3	2	2	2	2	2	89.375	186.01	22.5	54.315	1817.91	1728	2	0.14488955183346
0	-2.9924064	63	3	3	2	1	3	2	2	1	1	1	1	2	2	2	63.745	139.18	13.5	82.455	2954.665	1532	2	0.161963474060532
0	3.806409165	64	4	3	1	2	3	1	2	2	3	1	2	2	2	2	111.36	346.48	13.3	95.275	3146.52	2668.5	2	0.140591963490076
0	-4.27478492	30	3	3	2	1	3	1	2	1	3	2	2	2	2	2	39.1	225	10.2	28.955	2187.55	1290.5	2	0.166276412718141
0	0.996511044	42	4	3	1	2	1	2	2	1	3	2	2	2	2	2	97.36	309.425	13.4	91.63	2677.695	2546.5	1	0.0608128676448796
0	-4.853083729	26	1	3	1	1	1	2	2	2	3	2	2	2	2	2	38.43	112.55	12.9	25.685	1777.3	820	2	0.16825126127743
0	6.209573327	42	4	3	1	2	2	2	2	2	3	2	2	2	2	2	56.515	219.465	23	55.54	2153.11	1510.5	1	0.0389293428750312
0	-5.269733811	85	3	3	1	2	3	2	2	1	1	1	2	2	1	2	56.895	138.135	6.55	40.03	1745.47	1192	1	0.102208949987387
0	3.313137753	69	3	2	1	1	3	2	2	1	3	1	2	2	2	2	98.455	260.835	30.8	105.925	3575.825	2329.5	2	0.142059680990327
0	3.102426577	51	1	1	1	2	1	2	2	1	3	1	2	2	2	2	121.565	371.15	26.05	127.48	4317.11	3081	1	0.0508478339177602
0	10.16014953	31	1	3	3	1	2	2	2	1	3	2	2	2	2	2	105.63	263.175	27.2	66.5	2309.565	2063	2	0.122804578667077
0	-4.546287844	83	3	2	1	2	1	2	2	2	1	1	1	2	2	2	33.575	98.02	5.9	41.605	1105.41	883.5	2	0.167201255511908
0	0.685491894	24	2	1	3	1	1	2	2	2	3	2	2	2	2	2	116.55	231.965	16.35	54.335	1838.915	1884.5	2	0.150094690948424
0	0.632476353	67	1	2	1	2	3	2	2	1	3	2	2	1	2	2	75.815	236.205	14.6	90.24	3379.575	2045	1	0.0627114084462441
0	-0.538136834	54	3	3	1	2	2	2	2	1	1	2	2	2	2	2	96.52	283.17	12.6	98.235	2424.115	2385.5	1	0.0691983214362623
0	1.734481416	74	3	2	1	1	3	2	2	1	1	1	1	2	2	2	108.805	205.84	20.05	91.9	2855.195	2082.5	1	0.0571283202436097
0	1.12228242	35	3	3	1	1	1	2	2	2	3	2	2	2	2	2	87.045	240.46	17.7	91.98	3373.115	2111.5	2	0.14873365054423
0	3.811512075	28	3	3	3	2	1	2	2	1	1	2	2	1	2	2	101.53	358.37	25.8	104.29	4755.13	2783.5	1	0.0478552003344287
0	4.709612001	57	3	3	1	2	3	2	2	1	3	2	2	2	2	2	162.765	210.935	25.85	112.765	3866.93	2470	1	0.0443047728825164
0	2.895276599	25	3	3	1	1	2	2	2	2	3	1	2	2	2	2	97.14	284.57	21.8	125.5	2291.255	2627.5	1	0.0517550416570535
0	-2.94344631	67	4	3	1	1	2	2	2	2	3	1	2	2	2	2	43.92	218.78	13.3	56.095	1679.88	1507	2	0.161800615282725
0	-2.072866996	81	1	2	1	1	2	2	2	1	1	1	1	2	2	2	50.425	164.07	14.85	64.625	1497.74	1539	2	0.158926843688408
0	11.96359137	65	3	1	2	2	3	2	2	1	2	1	2	2	1	2	113.365	403.855	33.25	85.675	4242.47	2774.5	1	0.0235696874181234
0	-1.434471827	64	3	3	1	2	2	2	2	1	1	1	2	2	2	2	75.805	318.005	11.25	67.67	2057.975	2148.5	1	0.0745807806020448
0	-2.451143167	59	4	1	2	2	3	2	2	2	3	1	2	1	2	2	78.465	170.595	15.3	107.44	1331.165	1919	2	0.160170396570971
0	6.719738488	21	3	3	1	2	1	2	2	1	3	2	2	2	2	2	93.105	272.92	22.95	106.89	1316.34	2387.5	2	0.132181505184306
0	1.246257304	50	4	3	2	1	1	2	2	1	2	2	2	2	2	1	111.665	286.385	20.1	87.84	3542.1	2366.5	1	0.0595416627345998
0	2.90116551	24	3	3	3	2	1	2	2	1	3	2	2	1	2	2	141.65	337.585	22.95	155.535	2343.65	3276	1	0.0517290410841219
0	1.265733995	65	4	3	1	2	1	2	2	1	2	2	1	2	2	2	90.89	411.645	17.25	133.805	2809.68	3176.5	1	0.0594435815825039
0	-0.971105481	48	3	3	1	2	1	2	2	1	3	2	2	2	2	2	58.17	275.705	17.65	47.34	3931.115	1926	2	0.155349584333762
0	3.259898908	20	4	3	3	1	3	2	2	2	3	2	2	2	2	2	122.025	352.425	14.65	103.08	3279.155	2814.5	2	0.142218856124216
0	-2.406060623	82	3	3	2	2	2	2	2	1	1	1	2	1	1	2	52.38	211.225	9.65	71.745	3348.84	1674	1	0.0808490299128432
0	15.45955171	20	3	3	3	2	2	2	2	1	2	2	2	1	2	2	204.415	203.735	15.8	169.32	4929.935	3177.5	1	0.0173195779068323
1	-2.965532547	46	3	3	1	1	3	1	2	2	3	1	1	2	1	2	58.19	167.14	10.8	46	3203.67	1291.5	2	0.16187406560466
0	2.038542784	23	1	1	1	1	3	2	2	1	3	1	2	2	2	2	96.485	283.8	24.9	53.425	2170.39	1958	2	0.145911548767292
0	7.08890776	21	4	2	3	1	1	2	2	1	3	2	2	1	2	2	197.135	418.735	14.15	174	2473.145	4023.5	1	0.0360751370958283
0	3.340404116	46	3	2	1	2	3	2	2	1	3	2	2	2	2	2	131.25	411.335	20.25	84.855	6072.715	3118	1	0.0498242139867194
0	0.921720825	81	3	3	1	2	2	2	2	1	1	1	2	2	1	2	69.38	254.98	13.95	97.735	4393.375	2147.5	1	0.0611984706479432
0	-0.831743459	76	3	2	1	2	3	2	2	1	1	2	2	2	2	2	83.84	329.165	24.85	69.15	3461.98	2203	2	0.154901810518035
0	-5.052254054	85	4	1	2	2	2	2	2	2	3	1	2	1	2	2	42.185	158.735	8.8	37.815	1433.825	1134	2	0.168935730461544
0	-1.260733568	30	3	3	1	2	2	2	2	1	3	1	2	2	2	2	86.265	196.98	15.15	79.255	2915.67	1831.5	2	0.156283543126881
0	-1.513367323	24	1	2	1	1	3	2	2	1	2	2	2	2	2	2	87.23	345.655	18.05	81.865	1886.235	2521.5	1	0.0750726023799085
0	-2.210293785	50	1	1	1	1	3	2	2	2	3	1	2	2	2	2	61.375	267.895	20.9	59.285	2638.95	1828	2	0.159377712757703
0	6.145044112	20	3	3	3	1	1	2	2	2	3	2	2	2	2	2	172.68	396.33	15.45	153.445	3221.335	3666.5	1	0.0391471321357987
0	0.395935836	22	1	2	1	1	2	2	2	2	3	2	2	2	2	2	86.515	231.475	9.15	81.075	1745.515	1978.5	2	0.151002560952993
0	-1.755950707	54	4	3	2	1	2	2	2	2	3	1	2	2	2	2	68.68	351.87	16.45	106.8	2075.575	2588.5	2	0.157891060216257
0	3.411285983	20	1	3	3	1	2	2	2	1	3	2	2	2	2	2	49.99	245.785	13.4	35.325	1149.355	1468.5	2	0.141766625026227
0	-3.964106126	48	3	2	1	2	2	2	2	1	1	2	2	2	2	2	56.825	234.72	11.65	83.365	2522.31	1856	1	0.0919101615992346
0	-0.996608451	36	3	3	3	1	3	2	2	1	3	1	2	2	2	2	98.445	231.315	12.5	122.735	3767.21	2402.5	1	0.071904821718726
0	0.653157016	70	1	3	2	1	3	2	2	1	1	2	2	2	2	1	83.07	531.265	33.5	94.66	3294.785	3349	2	0.150195851054039
0	-4.26143987	67	3	3	1	2	3	2	2	2	3	1	2	2	2	2	61.37	148.68	11.05	49.76	2419.255	1276.5	2	0.166231060143796
0	1.118868376	81	3	3	1	2	1	1	2	1	1	1	2	2	2	2	86.44	220.865	20.75	54.415	2390.56	1851	2	0.148744249297739
0	4.466889583	20	4	2	1	1	3	1	2	1	2	2	2	1	2	2	109.785	406.455	19.4	149.76	1799.235	3396.5	1	0.0452387430194078
0	-2.872397542	62	3	3	1	2	2	2	2	1	1	1	2	2	2	2	53.14	158.155	11.85	54.805	1444.175	1300	2	0.16156451728361
0	-1.672316237	35	3	2	1	2	2	2	2	1	1	2	2	2	2	2	84.06	432.955	11.65	135.41	3555.63	3246	1	0.0760725470157101
0	5.095294924	39	1	3	1	2	1	2	2	1	3	1	2	2	2	2	150.02	399.71	22.95	94.55	4827.36	2990.5	2	0.136816949746971
0	0.233718976	41	2	3	2	2	3	2	2	1	3	1	2	2	2	2	125.28	399.085	18.3	95.075	2125.185	2956	1	0.0648545714057529
0	1.12985396	37	3	3	1	1	1	2	2	1	2	1	2	2	2	2	140.715	370.02	11.3	157.725	3045.39	3439	1	0.0601310216520557
0	-3.198265806	70	1	1	1	2	1	2	2	1	3	1	2	2	2	2	57.045	183.715	14.85	50.745	1795.58	1421.5	1	0.0863124441536595
0	0.026972956	44	3	3	1	1	1	2	2	2	3	1	2	2	2	2	87.44	190.885	6.15	84.025	2649.31	1870.5	1	0.0659924731818212
0	5.563333165	81	3	2	1	1	2	2	2	1	1	1	2	1	1	2	121.105	444.535	24.25	184.58	3163.735	3870.5	1	0.0411639089316082
0	-3.222294392	65	3	1	2	1	3	2	2	1	2	1	2	2	2	2	74.265	188.69	7.55	98.57	4111.81	2499.5	1	0.0864832792669478
0	-1.109462155	69	5	3	1	2	1	2	2	1	1	1	2	2	1	2	53.88	173.21	18.3	56.975	1820.155	1495.5	1	0.07258589833889
0	1.38350156	55	3	3	1	2	2	2	2	1	1	1	2	2	2	2	111.165	248.365	8	94.055	3322.855	2547	1	0.0588537479964372
1	-4.652161225	22	3	1	1	1	1	2	2	2	1	2	2	2	2	2	60.785	280.18	5.5	57.94	1963.955	1872	2	0.167563013178346
0	3.359068965	82	3	1	1	2	2	2	2	2	1	1	2	2	1	2	89.135	449.18	29.85	132.64	3450.075	3276.5	1	0.0497447619888928
0	2.244994151	62	3	3	1	2	1	2	2	1	3	2	2	2	2	2	67.8	211.72	20.8	71.325	2366.915	1791	2	0.145281820476516
0	1.54049678	25	3	2	3	1	3	2	2	1	3	2	2	2	2	2	63.625	244.985	11.5	32.905	1808.71	1494.5	1	0.0580759878848559
0	11.09524336	47	3	3	1	2	1	2	2	2	3	2	2	2	2	2	136.265	503.635	35.65	157.775	5051.455	3849	1	0.0254359959031699
0	-3.986209092	44	3	2	1	2	2	2	2	1	2	2	2	2	2	2	54.495	165.51	7.9	82.67	5968.88	1860	1	0.0920764707218975
1	-2.218926991	69	4	2	2	2	1	2	2	2	2	1	2	2	2	2	77.62	457.78	16.5	94.04	1862.325	2947	1	0.0796054155132541
0	0.213358479	39	4	3	1	2	3	2	2	1	3	2	2	1	2	2	83.265	307.215	10.9	111.255	4701.335	2542.5	1	0.0649658150931834
0	7.034316552	35	5	3	1	1	3	2	2	1	3	1	1	1	2	1	180.36	340.84	31	183.02	3193.73	3734.5	1	0.0362463092933244
0	2.740989775	73	3	2	3	2	3	2	2	2	1	1	1	2	1	2	92.36	215.485	19.45	87.6	2221.355	1984.5	1	0.0524406665783189
0	1.087522243	43	3	3	1	2	2	2	2	1	3	2	2	1	2	2	126.56	316.59	22.55	123.06	2911.515	3080	1	0.0603467035858299
0	-1.741240296	85	3	3	1	2	2	2	2	1	1	2	2	2	2	2	51.705	152.41	13.7	25.695	2112.045	1005.5	1	0.0765099441048289
0	1.906558302	51	3	2	1	2	3	2	2	1	3	2	2	1	2	2	113.6	347.905	14.45	99.025	4379.895	2721	1	0.0562998706033024
0	-0.652991068	27	1	3	1	1	3	2	2	2	3	2	2	2	2	2	85.84	315.025	21.5	50.595	3521.06	2017	2	0.154329015901016
0	-3.567581796	61	4	2	1	2	2	2	2	2	1	2	2	2	2	2	77.585	203.36	12.75	68.775	1036.7	1743	1	0.0889722101357209
0	-1.643055361	77	3	1	1	2	2	2	2	1	1	1	2	2	2	2	80.8	176.055	10.3	51.235	2795.83	1466.5	1	0.0758875517884279
0	2.99376602	29	3	3	2	2	3	2	2	1	3	2	2	1	2	2	85.29	188.215	20.2	50.045	4605.58	1517.5	1	0.0513218156340623
0	-0.273776804	78	3	3	2	1	1	2	2	1	1	1	2	1	2	1	78.08	336.66	22.95	120.75	3987.23	2686	2	0.153119581110238
0	4.694751849	26	3	3	1	2	1	2	2	1	2	2	2	2	2	2	109.695	285.145	20.45	119.425	3485.695	2637	1	0.0443614204446038
0	-2.618053999	54	3	2	2	2	2	2	2	1	3	1	2	2	2	2	82.93	250.23	15.35	64.19	3979.16	2357.5	1	0.0822792805704229
0	-0.640653071	69	3	2	1	2	3	2	2	1	3	1	1	2	2	2	58.86	132.84	10.8	46.69	2121.74	1169.5	2	0.154289543822099
0	4.312009688	64	2	2	1	2	3	2	2	1	2	1	2	2	2	2	79.495	160.49	8.95	58.045	1648.145	1496.5	1	0.0458444843532886
0	-3.818224763	50	3	1	2	2	1	2	2	2	2	2	2	1	2	2	37.9	283.19	12	68.73	1868.965	1833	2	0.164730436560738
0	-5.277777444	52	3	2	1	2	3	2	2	1	2	1	2	1	2	2	36.68	147.305	8.1	31.005	1999.355	1179.5	2	0.169713439807653
0	-3.371341211	81	3	1	2	1	2	2	2	2	1	1	1	2	2	2	31.205	165.545	8.3	69.565	1279.09	1385.5	2	0.163228431490387
0	10.10270483	26	1	3	3	2	1	2	2	1	3	2	2	2	2	2	170.055	302.965	11.6	72.58	3415.02	2521	2	0.122956325167031
0	0.279495792	78	3	2	1	1	1	2	2	1	1	2	2	1	2	2	54.35	337.2	7.55	63.735	3108.53	2107	1	0.0646051092270738
0	-5.165940064	45	1	1	1	1	1	2	2	1	1	2	2	2	2	2	42.505	180.565	14.6	111.885	1185.81	1870.5	2	0.169327417267748
0	-3.973300514	46	4	1	2	2	3	2	2	2	1	1	1	2	2	2	52.445	63.725	4.25	38.18	1423	815	2	0.165254245869109
0	7.044933087	47	1	2	1	2	1	2	2	1	1	2	2	2	2	2	128.035	358.09	25.6	134.475	3819.3	3214	1	0.036212959728777
0	-1.645274474	32	4	3	1	1	3	2	2	1	3	2	2	1	2	2	66.115	180.8	8.5	90.07	1720.46	1763.5	2	0.157530632263719
0	-3.4301473	46	4	3	1	2	2	1	2	1	2	2	2	2	2	2	86.405	210.765	8.95	58.33	3185.015	2134	1	0.0879738807250473
0	-0.856587281	58	3	2	1	2	3	2	2	1	3	1	2	2	2	2	89.765	195.065	11.4	34.08	2808.925	1446.5	2	0.15498155718001
1	-0.611744607	50	4	1	2	2	1	2	2	2	2	2	2	2	2	2	57.49	214.405	4.25	50.06	1482.77	1523	2	0.154197091277033
0	-1.254201222	78	3	3	1	2	2	2	2	1	1	1	2	2	2	2	58.535	259.125	21.05	58.18	2127.12	1778	1	0.0734681313231983
0	-2.942353616	33	1	3	3	2	2	2	2	1	3	2	2	2	2	2	53.155	213.695	11.3	64.015	3085.39	1827.5	1	0.084511900636409
0	-0.62274643	26	5	3	3	1	3	2	2	1	3	2	2	2	2	2	70.095	237.805	11.6	79.835	4871.2	1884.5	2	0.15423227102578
0	-1.92739898	60	1	1	1	1	1	2	2	1	2	2	2	2	2	2	84.245	248.09	17.85	63.56	2702.035	1886.5	1	0.0777028980444212
0	10.24801616	53	3	3	1	1	1	2	2	1	3	2	2	2	2	2	96.515	221.145	27.8	100.615	3129.33	2119.5	2	0.122572781693929
0	-1.042878519	44	4	3	1	2	1	2	2	2	3	2	2	2	2	2	71.355	308.09	23.6	97.39	1397.18	2354.5	1	0.0721833454948953
0	2.227524213	81	3	1	2	2	1	1	2	2	3	1	2	2	1	1	81.6	293.475	17.9	89.915	2185.165	2283.5	1	0.0547847533986851
0	-0.46384062	65	1	1	1	1	2	2	2	1	3	1	2	2	2	2	52	176.36	16.45	40.29	1261.235	1261	1	0.0687687297547107
0	4.132558167	51	3	2	1	2	2	2	2	1	3	2	2	1	2	2	168.905	447.065	27	199.94	7816.16	4153	1	0.046555989942507
0	-4.528647416	81	3	2	2	2	1	2	2	1	1	1	1	1	2	2	54.425	132.75	8.65	84.87	1439.375	1488	2	0.167141040806798
0	-0.288678079	48	3	3	1	2	1	2	2	1	2	2	2	2	2	2	126.185	218.36	10	97.425	3412.585	2547.5	1	0.0677657010455852
0	-3.790715824	48	1	1	1	2	3	2	2	1	3	2	1	2	2	2	67.765	139.035	11.55	46.425	2335.96	1537.5	1	0.0906148750914122
0	1.010508208	29	4	2	1	1	3	2	2	1	3	1	2	2	2	2	82.205	234.06	15.35	94.655	5457.18	2103	1	0.0607409545097686
0	-0.305541924	35	2	3	2	2	3	2	2	1	3	2	2	2	2	2	104.21	312.42	22.4	91.265	5317.64	2483	1	0.0678616731347904
0	-0.808177347	38	3	3	1	2	3	2	2	2	3	2	2	2	2	2	79.55	138.365	6.9	104.275	3368.95	1795	1	0.0707807969744479
0	-2.662702086	44	3	2	1	2	1	2	2	1	2	1	2	2	2	2	45.36	120.98	6.25	48.9	3621.515	1158	2	0.160869316457044
0	2.728855382	57	3	3	2	2	3	2	2	1	3	2	2	1	2	2	107.415	315.145	17.2	95.765	3190.395	2506	1	0.0524949525830268
0	-1.625613495	83	3	1	1	1	3	2	2	2	1	2	2	1	2	2	67.155	334.665	15.55	90.455	2624.58	2387	1	0.0757774765543289
0	-0.820914114	61	3	2	1	2	2	2	2	1	1	1	2	2	1	2	76.655	258.67	18.7	48.205	2487.47	1782.5	1	0.0708562582784576
0	0.09507001	26	3	1	1	1	1	2	2	1	2	2	2	2	2	2	99.685	612.675	18.05	89.56	3905.455	3681	1	0.0656156365685939
0	-1.616349171	49	3	3	1	1	1	1	2	2	3	2	2	1	2	2	72.735	281.905	16.4	81.155	1325.47	2123	2	0.157436544718414
1	-2.193418128	75	3	1	2	2	3	2	2	1	3	1	2	2	2	2	61.22	137.475	11.85	32.415	1884.695	1109.5	2	0.1593222912625
0	5.388616705	28	4	3	1	2	3	2	2	2	3	2	2	2	2	2	155.555	500.27	30.45	178.605	3937.375	4188.5	1	0.0417888383625725
0	1.565410803	51	3	3	2	2	2	2	2	1	3	2	2	2	2	1	54.945	377.345	18.6	52.225	4932.715	2191	1	0.0579534543124356
0	-0.230383231	81	3	2	1	1	2	2	2	2	2	2	2	2	1	2	71.865	260.56	17.65	78.475	2085.135	2004.5	1	0.0674349166911312
1	-3.899290319	21	3	3	3	2	1	2	2	1	2	2	2	2	2	2	47.515	271.88	8.05	52.96	2470.425	1811.5	2	0.165004090322429
0	-0.311413663	67	1	2	1	2	3	2	2	2	3	2	1	2	2	2	72.905	193.65	17.2	72.41	2284	1697.5	2	0.153239270136012
0	-0.930411403	40	3	1	1	1	3	1	2	2	2	2	1	1	2	2	90.79	177.855	7.15	74.75	2660.94	1739.5	2	0.155218724234405
0	1.767410846	42	3	3	1	1	3	2	2	1	3	2	2	1	2	2	93.68	416.69	19.1	101.705	3186.925	2898.5	2	0.146741998938958
0	-0.9291235	34	1	1	1	1	3	2	2	1	3	1	2	2	2	2	102.515	279.885	10.75	89.41	1915.305	2324	1	0.0715003766190456
0	-2.620426795	44	3	2	1	2	2	2	2	1	3	2	2	2	2	2	56.02	283.31	15.5	65.255	4021.135	1927	1	0.0822954188945848
0	4.326536158	26	3	2	3	2	1	2	2	1	3	2	2	2	2	2	176.025	410.965	14.5	76.13	4370.12	3042	1	0.045787343916202
0	5.34642775	41	2	3	1	2	2	2	2	1	3	2	2	2	2	2	117.915	376.765	19.7	106.99	2086.28	2927	1	0.0419410963535592
0	5.485978232	50	3	3	1	2	3	2	2	2	3	1	2	2	2	2	136.01	215.37	21.65	129.955	3408.085	2546	2	0.135689717727664
0	-1.688064636	64	4	2	2	2	3	2	2	2	3	1	2	1	2	2	84.475	224.495	15.05	88.2	1561.535	2015.5	2	0.1576699030722
0	2.105378535	34	4	3	3	2	2	2	2	1	3	1	2	2	2	2	59.78	409.59	24.75	122.665	1946.73	2894.5	1	0.0553567548611541
0	7.147495195	85	3	1	2	1	3	2	2	1	1	2	2	2	2	2	42.73	192.605	14.75	39.475	2390.335	1353.5	2	0.130983315523884
0	1.36888955	25	1	1	1	1	3	2	2	1	3	2	2	2	2	2	76.39	338.055	18.7	62.775	3027.55	2222	1	0.0589266318817676
0	18.08669512	31	3	3	1	1	1	2	2	1	1	1	2	2	2	2	210.08	495.225	31.3	147.995	4435.915	4119.5	1	0.0137238560541333
0	2.098128269	25	5	3	3	1	1	2	2	1	3	2	2	2	2	2	65.505	270.9	13.25	81.97	1825.68	2067.5	2	0.145729566462644
0	-4.357843994	55	4	3	2	2	3	2	2	1	2	1	2	2	2	2	64.05	156.165	9.1	51.71	2038.38	1335	2	0.166558908111304
0	-4.255501444	34	2	1	1	1	2	2	2	1	3	2	2	2	2	2	55.09	234.12	12.75	42.61	1548.32	1529.5	2	0.166210881845036
0	-0.404953068	75	1	2	2	1	3	2	2	2	3	1	1	2	1	2	58.785	122.565	9.25	54.44	2113.06	1213	2	0.153537065689608
0	2.493087618	34	1	1	3	2	1	2	2	1	2	2	2	2	2	2	86.81	420.4	38.4	96.575	2629.79	2836	1	0.0535603142706626
0	6.598330433	38	3	3	2	2	2	2	2	1	3	2	2	2	2	2	141.465	333.19	17.15	156.21	8106.945	3521	1	0.0376416864646685
0	0.585254833	35	5	1	1	1	3	2	2	1	2	2	2	1	2	2	38.455	198.8	14.25	39.11	2166.76	1264.5	1	0.0629617058210549
0	-1.200846357	41	4	3	1	2	2	2	2	1	2	1	1	2	2	2	69.24	275.985	18.4	78.305	2394.405	2043	1	0.0731417694471275
0	-3.166205264	69	4	1	2	2	3	2	2	1	1	1	2	2	2	2	75.22	240.815	18.6	50.855	1634.305	1675.5	2	0.162542661703454
0	-4.037218522	45	3	2	1	2	3	2	2	1	3	1	2	1	2	2	73.595	319.525	7.25	60.065	2310.23	2077	1	0.0924613140834356
0	0.575445941	30	4	3	1	2	2	2	2	1	2	1	2	2	2	2	89.855	294.06	17.7	87.335	1908.63	2494	1	0.0630138148196276
0	-1.73978111	57	3	3	1	2	2	2	2	1	3	2	2	2	2	2	89.895	186.095	11.3	97.045	2054.415	1977	1	0.0765006600943127
0	-2.574492098	31	5	3	1	1	3	1	2	1	3	1	1	2	2	2	76.73	216.215	12.7	48.445	2081.135	1610.5	2	0.160577600155233
0	-1.954883211	56	3	3	3	1	2	2	2	1	1	1	1	2	1	2	71.235	204.23	17.15	66.97	5269.545	1676.5	1	0.0778804640370403
0	-0.748660415	29	4	3	3	1	1	2	2	2	3	2	2	2	2	2	71.1	282.1	8.55	60.275	2392.095	1937	2	0.154635363717089
0	-2.273942456	49	1	3	3	2	3	2	2	1	1	2	2	2	2	2	65.945	178.27	16.25	38.365	4243.495	1387.5	2	0.159586882906005
0	-4.022588344	63	3	2	1	2	1	2	2	1	1	1	2	2	1	2	60.895	161.8	11.85	50.055	1139.61	1439	1	0.0923507882578317
0	-0.375960873	60	3	1	1	2	3	1	2	2	2	1	2	2	2	2	85.04	221.95	13.5	88.975	2594.74	2010	1	0.0682637942649583
0	-6.056505441	74	1	1	3	1	2	2	2	2	1	1	2	2	2	2	21.46	100.48	7	15.325	1470.245	614	2	0.172420749456749
0	-0.1893559	26	4	1	3	1	1	1	2	1	2	1	2	2	2	2	63.045	227.595	7	66.62	4195.91	2025.5	2	0.152851391632323
0	1.347181365	70	3	3	2	1	3	2	2	1	1	1	2	1	2	2	80.38	252.7	23.3	107.515	2713.37	2228.5	2	0.148036827418258
0	-4.937012555	37	3	3	2	2	2	2	2	1	1	2	2	2	2	2	52.465	86.84	11.8	44.145	1908.065	938	2	0.16853942129562
0	3.55027697	25	3	2	1	1	1	2	2	1	1	2	2	2	2	2	118.39	473.36	11.55	134.4	2577.55	3550	1	0.0489377262956279
0	-2.567630845	20	3	2	1	1	1	2	2	1	3	2	2	2	2	2	80.63	136.415	5.85	39.435	3704.575	1325.5	1	0.0819370144486693
0	-2.604566043	29	2	3	1	1	1	2	2	2	3	2	2	2	2	2	71.205	327.965	14.45	89.415	2205.77	2386	1	0.0821875984668673
0	-5.031777893	49	3	2	2	1	1	1	2	1	2	2	2	2	2	2	51.04	126.71	4.8	57.24	3888.05	1910	1	0.10025862655886
0	7.582956455	35	5	2	1	1	3	2	2	1	2	1	2	2	2	2	81.985	607.085	13.05	95.115	4536.26	3688.5	1	0.0345610423453033
0	-1.563752435	44	3	3	1	2	1	2	2	1	1	2	2	2	2	2	95.285	266.915	7.75	83	4641.575	2430	2	0.157265576577999
0	-5.972689849	65	2	1	1	2	2	2	2	2	3	1	2	2	2	2	30.995	59	6.3	21.505	1862.22	549.5	2	0.17212772437242
0	-3.256004392	85	3	3	2	2	1	2	2	1	3	1	1	2	1	2	33.275	186.23	11.95	39.61	1906.995	1198	2	0.162842573632405
0	0.173456725	47	4	3	1	2	3	2	2	1	3	2	2	2	2	2	88.32	318.805	14.35	62.71	3813.4	2416	2	0.151703166670236
0	-0.03415208	42	3	3	1	2	2	2	2	1	3	2	2	1	2	2	88.705	212.285	15.3	92.22	2142.44	2026	2	0.152359338784633
0	7.136272653	60	3	3	1	2	2	2	2	1	3	2	2	2	2	2	86.605	223.445	18.75	66.475	2227.975	1822	1	0.035927254088933
0	0.194659883	45	3	2	1	2	3	2	2	2	1	2	2	2	2	2	75.545	226.125	15.9	60.01	2248.195	1741.5	1	0.0650681354336839
0	3.335610086	34	3	3	1	2	1	2	2	1	3	2	2	2	2	2	96.765	318.195	22.15	68.59	5033.58	2256.5	1	0.0498446404944202
0	-2.07743258	70	1	3	2	1	2	2	2	1	3	2	2	1	2	2	46.565	191.095	11.35	45.545	2565.79	1343	2	0.158941805760256
0	-3.717252746	25	4	3	3	1	3	1	2	2	3	2	2	2	2	2	53.91	278.145	9.1	61.845	1389.715	1871.5	2	0.164390094460048
0	9.270287744	62	3	3	1	2	3	2	2	1	3	2	1	2	2	2	116.625	402.005	54.85	152.215	4218.495	3763.5	1	0.0298388520046978
0	0.627575735	33	2	1	1	2	3	2	2	1	3	2	2	1	2	2	91.475	244.27	9.35	102.89	4255.89	2375	2	0.150275921998941
0	-0.673437616	31	3	3	1	2	1	2	2	1	3	2	2	2	2	2	52.51	225.84	15.85	36.43	3376.51	1415	2	0.154394447229093
0	1.427880989	45	3	1	1	1	1	2	2	1	2	2	2	2	2	2	124.205	449.82	16.9	163.29	3671.145	3731.5	1	0.05863290451913
0	-0.498211698	48	3	1	2	2	2	2	2	1	2	2	2	2	2	2	94.845	269.51	22.3	70.555	4961.94	2044	1	0.0689671596479139
0	5.474792235	44	1	3	1	2	1	2	2	2	3	2	2	2	2	2	89.9	249.455	25.3	95.84	1906.665	2187	2	0.135721882864043
0	-2.651794352	56	3	3	1	2	1	2	2	1	1	1	2	2	2	2	59.005	176.29	14.05	44.575	4345.205	1315.5	2	0.160833220595095
0	-3.91290454	58	5	2	1	2	3	2	2	2	3	1	2	1	2	2	53.24	308.98	8.6	74.28	1890.74	2083.5	2	0.165050083758677
0	-0.675406095	39	1	3	1	2	2	2	2	2	3	2	2	2	2	2	53.7	247.61	14.9	81.57	2839.3	1909.5	2	0.154400747784491
0	-4.767712416	63	3	3	2	1	2	2	2	1	2	1	2	2	1	2	49.45	162.585	7.5	42.905	3425.035	1217.5	1	0.0981331017935558
0	5.359609294	48	3	3	1	2	2	2	2	1	1	2	2	2	2	2	99.895	367.34	42.35	118.285	4216.165	3328.5	1	0.0418934678363886
0	-4.34571243	34	3	3	1	2	3	2	2	2	3	2	2	2	2	2	58.32	238.71	22	71.415	1972.535	1778.5	2	0.166517623047247
0	-0.634700591	43	4	3	3	2	3	2	2	2	1	2	2	2	2	2	51.955	224.595	6.55	67.06	1406.485	1693	1	0.0697603904726998
0	2.941822621	41	3	3	2	2	2	2	2	1	3	2	2	1	2	2	112.755	314.085	34.75	76.525	4188.055	2366.5	1	0.0515498698022234
0	-2.956675062	81	3	1	1	1	3	1	2	1	1	1	1	1	1	2	68.835	154.395	14.75	46.86	3395.465	1313.5	1	0.0846117548443067
0	5.968536032	52	3	3	1	2	2	2	2	2	3	1	2	2	2	2	72.81	347.67	28.25	84.11	3684.385	2373.5	1	0.0397488455433897
0	-0.808164819	77	4	3	1	2	2	2	2	1	1	2	2	2	2	2	71.575	168.565	10	71.76	2108.03	1790	1	0.0707807227866878
0	2.257976271	76	3	2	1	2	1	1	2	1	3	2	2	1	2	2	87.9	332.39	26.25	76.965	3940.575	2346.5	1	0.0546430184913282
0	-6.68551854	46	1	3	1	2	1	1	2	2	2	2	2	2	2	2	21.76	58.665	3.3	25.915	2247.695	553.5	2	0.174632431289119
0	-1.553009098	67	3	2	1	2	3	2	2	1	1	1	2	1	2	2	75.12	201.06	23.55	98.87	3501.155	2457.5	1	0.0753208489964126
1	-2.669053933	73	4	3	2	1	3	2	2	1	3	1	2	2	1	2	20.685	138.88	12.7	23.9	1167.835	820	2	0.16089033900725
0	-1.120828548	43	3	2	1	2	3	2	2	1	2	1	2	2	2	2	108.49	274.285	10.85	87.115	1760.97	2300.5	1	0.0726548245418734
0	-0.725503367	62	1	1	1	2	2	2	2	1	2	1	2	2	1	2	62.765	215.76	25.8	85.865	3244.02	1849.5	1	0.0702927874359889
0	-0.245794803	71	3	2	2	2	1	2	2	1	1	1	2	2	2	2	54.79	203.7	20.7	60.385	3322.76	1994	2	0.153030644979458
0	3.827304249	39	3	3	2	1	2	2	2	1	3	1	2	2	2	2	138.32	487.89	17.55	174.175	4672.075	4034	1	0.0477904942359061
0	-2.165153073	26	4	3	1	1	2	2	2	1	3	2	2	2	2	2	60.815	242.925	12.4	53.95	1804.98	1691.5	2	0.159229500830768
0	4.124748812	39	3	3	2	2	1	2	2	1	2	1	1	1	2	2	109.335	260.485	25.3	152.02	7732.835	2802	1	0.0465871906973269
0	8.19834278	69	3	3	1	2	1	2	2	1	3	1	2	2	2	2	132.56	313.94	30.75	141.5	4034.73	3303	1	0.0327606667721461
0	5.270097594	82	3	1	3	1	2	2	2	1	1	1	2	2	1	2	102.575	263.735	19.9	65.88	2718.87	2071.5	1	0.0422179184029214
0	0.631394946	66	3	3	3	2	3	2	2	1	1	1	2	2	2	2	80.87	282.34	18.5	73.405	4168.19	2056.5	1	0.062717130012284
0	-3.323847605	57	3	3	2	1	3	2	2	2	2	1	2	1	2	2	55.885	192.22	11.4	87.365	2280.58	1760.5	2	0.163069453023383
0	-1.012092832	69	3	3	1	2	3	2	2	1	3	1	1	2	2	2	71.83	133.25	13.45	42.82	3660.75	1275.5	1	0.0719979194595412
0	-0.51235542	38	4	2	1	1	3	1	2	1	2	1	1	2	2	2	77.245	175.14	13	91.43	4231.145	1825.5	1	0.0690489679861279
1	-2.560962241	55	4	2	1	2	3	2	2	2	3	2	2	1	2	2	51.59	243.44	12.25	40.22	2860.715	1532	1	0.0818918461691431
1	-4.026070706	61	4	1	1	2	3	1	2	2	1	2	1	2	1	1	56.765	101.745	6.65	60.155	842.48	1177.5	1	0.0923770854937236
0	-0.873698451	68	3	2	2	1	3	2	2	2	3	1	2	2	2	2	85.035	337.125	32.3	69.395	2151.705	2189.5	2	0.155036502122805
0	4.368413245	65	3	2	2	2	1	2	2	1	2	1	2	2	2	2	146.77	295.195	21.3	141.17	2847.225	2965.5	1	0.0456229983223503
0	-1.980347588	62	3	2	2	1	2	2	2	2	3	2	2	2	2	2	44.995	154.36	9	49.265	1760.15	1223.5	2	0.158623891066117
0	-7.158746229	31	4	3	2	2	2	2	2	2	3	2	2	2	2	2	11.805	141.78	10.35	16.79	1664.52	735.5	2	0.176311053091709
0	-4.417366542	39	3	3	1	2	2	2	2	2	3	2	2	2	2	2	46.405	250.985	7.25	45.23	2130.43	1593	1	0.0953751627513936
0	4.252366697	41	3	3	1	2	2	2	2	1	3	2	2	2	2	2	85.605	343.3	20.55	65.445	3323.38	2306.5	1	0.0460798052673165
0	-4.275914271	28	3	1	2	1	3	2	2	1	2	2	2	1	2	2	34.735	102.16	8.6	34.14	1212.66	838.5	2	0.166280251223229
0	4.495552406	53	3	3	1	2	3	2	2	1	3	1	1	2	2	2	134.335	277.72	19.7	146.915	4908.65	2950.5	1	0.0451274814802163
0	-0.185320339	31	2	1	3	2	1	2	2	1	3	2	2	2	2	2	104.875	289.98	18.4	112.865	1763.67	2556.5	2	0.152838581018072
1	-1.203804797	45	1	3	1	2	3	2	2	1	1	1	2	2	2	2	61.075	301.015	21.9	124.6	4569.525	2531.5	2	0.156099605389783
0	0.094030533	29	3	3	1	2	2	2	2	1	3	1	2	2	2	2	110.715	310.57	19.35	129.7	3691.03	2824.5	1	0.065621373738107
0	-1.07873273	35	1	1	1	1	2	2	2	1	1	2	2	2	2	2	91.355	295.515	29.7	97.685	3109.63	2389.5	1	0.0723998564961368
0	-3.348994123	69	4	2	2	1	3	2	2	2	1	1	1	2	2	2	71.26	105.36	6.35	51.605	2447.22	1170.5	1	0.0873891503127409
0	-2.300615689	67	4	2	2	1	1	2	2	1	3	1	2	2	2	2	46.845	278.815	14.8	86.595	1947.365	2011	2	0.159674606076907
1	-3.534759277	32	4	3	1	2	1	2	2	1	3	2	2	2	1	2	37.865	218.52	3.1	37.96	1240.29	1361	2	0.16377640624491
1	-3.858363481	74	4	3	1	2	3	2	2	2	1	1	2	2	2	2	25.72	118.395	11.1	18.14	1627.275	715.5	2	0.164865887611058
0	-1.146758879	56	3	2	2	1	2	1	2	1	2	2	2	2	2	2	79.5	211.295	13.05	101.835	3315.405	2381	1	0.0728122934220801
0	-1.888242004	36	3	3	1	2	2	2	2	1	1	2	2	1	2	2	62.535	225.47	20.3	84.07	2833.075	1980	2	0.158322760316772
0	-0.398748803	70	4	2	2	2	1	2	2	1	3	1	2	2	2	2	79.81	384.44	15.35	103.06	2608.65	2842.5	1	0.0683943962709922
0	21.5287858	48	3	1	1	1	3	2	2	1	3	1	2	2	2	1	166.375	318.275	15.8	187.8	4060.23	3596	1	0.010105858279011
0	-0.944607839	24	3	2	3	1	1	2	2	1	2	2	2	2	2	2	86.03	163.855	10.85	89.89	3001.5	1805	1	0.0715929895090992
0	3.001754071	54	3	3	1	2	2	2	2	1	3	1	2	2	2	1	97.91	297.695	35.85	130.26	3654.49	2685.5	1	0.0512868294533523
0	-2.483867001	38	1	1	1	1	3	2	2	1	3	2	1	2	2	2	63.6	164.47	16.25	63.765	1926.995	1471	2	0.160278343838247
1	-4.124372876	70	3	1	1	2	1	2	2	1	2	2	2	1	2	2	44.135	143.53	18.45	43.255	3421.845	1111	2	0.165765817150965
0	14.87390558	64	3	2	1	1	3	2	2	1	2	1	2	2	2	2	156.48	208.93	9.1	135.645	4331.915	3066	1	0.0182394725398228
0	1.856649837	45	4	1	1	1	3	2	2	2	2	2	2	2	2	1	105.43	319.065	12.1	140.085	2559.565	2961.5	1	0.0565389791391762
1	-0.577296875	44	1	1	1	1	3	1	2	1	2	2	2	2	2	2	65.24	479.235	18.5	46.49	2852.93	2524	2	0.154086982544184
0	-2.728612625	20	4	3	3	2	1	2	2	2	3	2	2	2	2	2	57.095	197.605	11.55	63.275	1558.795	1563.5	2	0.161087567255177
1	-1.721084501	80	3	1	1	1	3	2	2	2	3	1	2	2	2	2	48.665	123.965	9.15	46.135	1486.5	1092	2	0.157777442640053
1	13.13827964	78	4	2	2	1	2	2	2	2	3	1	1	2	1	2	51.16	274.74	20.5	42.47	2758.685	1639	2	0.115156178730465
0	-0.424862089	39	3	3	1	2	3	2	2	1	3	2	2	2	2	2	65.78	165.64	15.5	66.705	3099.72	1635	2	0.153600509714996
0	-2.011814429	44	1	2	1	2	1	2	2	1	3	2	2	2	2	2	68.82	336.015	11.1	62.165	6741.6	3250	1	0.0782494615593074
0	0.261649956	34	4	3	3	1	3	2	2	2	3	2	2	1	2	2	77.765	312.51	13.6	85.755	2882.695	2310	2	0.151425121391285
0	-6.081831421	46	4	1	1	2	2	2	2	2	1	1	2	2	2	2	28.82	129.345	3.9	32.435	866.33	911.5	2	0.172509368469758
0	1.334140834	52	3	3	1	2	2	2	2	1	3	1	2	1	2	2	115.095	315.895	38.05	104.69	2053.685	2671.5	1	0.0591002970432729
0	3.986219716	61	3	3	1	1	3	2	2	1	3	1	2	2	2	2	88.87	347.215	22.9	73.15	1770.92	2380	1	0.0471439754377215
0	-4.800797971	69	4	3	2	2	3	2	2	1	3	1	1	2	2	2	41.965	161.715	12.35	40.97	2306.805	1162	2	0.168071942813036
0	1.664789253	50	3	3	1	2	1	2	2	1	2	2	2	2	2	2	63.655	277.65	15.6	68.7	2653.055	2013	2	0.147057335635267
0	-2.375168341	72	3	3	1	2	2	2	2	2	3	1	2	2	2	2	65.495	199.65	14.85	53.315	5080.98	1519.5	1	0.0806425157870539
0	-0.183966595	62	3	3	1	2	2	2	2	1	1	2	2	2	2	2	62.955	217.37	16.55	67.47	2918.87	1698	1	0.0671726080512493
0	-3.407973285	55	4	3	2	2	3	2	2	2	3	1	1	2	1	2	39.25	210.145	8.8	33.945	2675.03	1288.5	2	0.16335113778387
0	-3.391654587	39	3	3	1	2	3	2	2	1	1	2	2	2	2	2	51.87	164.205	12.65	54.45	3327.625	1322.5	2	0.163296465933235
0	0.233326109	67	4	2	2	1	2	2	2	1	2	1	2	2	2	2	65.48	261.7	10.55	76.335	2586.045	1964.5	2	0.151514372045469
0	3.841816036	49	3	3	1	2	3	2	2	1	3	2	2	2	2	2	91.91	272.97	29.9	42.15	4910.54	1793	2	0.140487102123106
1	-3.89702093	27	4	2	1	2	1	2	2	2	3	2	2	2	2	2	62.965	316.805	7.1	71.55	2033.8	2146	2	0.164996424560735
1	-3.563299128	55	1	1	1	2	2	2	2	2	3	2	2	2	2	2	97.855	321.895	14.5	30.255	3324.76	1981.5	2	0.16387225810878
0	-2.975852309	26	1	3	1	2	3	2	2	1	1	2	2	2	2	2	58.875	118.505	14.1	40.01	4932.15	1045.5	2	0.161908394403259
0	-1.291857455	40	4	2	1	2	1	2	2	2	3	2	2	2	2	2	73.44	237.92	12.2	59.835	1418.67	1784.5	1	0.0736992762348129
0	-2.578920385	32	1	1	1	1	2	2	2	2	3	2	2	2	2	2	81.275	222.72	19.8	70.525	1990.47	1833.5	2	0.160592234562327
0	-4.147770672	61	4	2	1	2	3	2	2	1	1	1	2	2	2	2	77.665	135.645	6.05	60.265	2162.965	1641	2	0.165845161755589
0	6.327625702	30	3	2	1	2	2	2	2	2	1	2	2	2	2	2	137.47	275.16	18.15	85.095	4000.225	2392	2	0.13328803362429
0	-2.590023387	42	4	3	3	2	3	1	2	1	2	1	2	2	2	2	75.64	261.135	20.6	59.18	3294.02	1993.5	1	0.0820888516157097
0	-1.242697509	66	1	1	1	1	2	2	2	1	3	2	2	2	2	2	86.705	289.345	23.05	61.135	1943.485	2043	1	0.0733976517444511
0	0.248725389	62	3	3	1	2	2	2	2	1	2	2	2	2	2	2	96.65	230.145	13.85	120.955	8261.105	2387	1	0.0647726946328018
0	1.27225222	70	3	3	1	2	2	2	2	2	3	1	1	2	2	2	78.5	324.335	18.5	71.81	3027.415	2221.5	2	0.148268687769378
0	-3.715337539	60	1	2	1	2	3	2	2	1	1	1	2	2	2	2	34.22	164.195	8.6	45.415	2488.38	1183.5	2	0.164383644419801
0	-5.467031172	62	1	1	1	1	1	2	2	2	2	2	2	2	2	2	39.43	191.195	5.75	42.645	2123.9	1291	2	0.170368269634291
0	-2.702007374	50	3	1	2	1	3	2	2	1	2	1	2	1	2	2	60.21	165.135	4.6	46.93	2463.83	1321.5	1	0.0828520391075691
0	-2.546183678	74	1	1	1	1	2	2	2	2	1	1	2	1	2	2	64.73	157.845	12.95	64.475	1738.19	1453	2	0.160484073293956
0	-1.981063846	48	4	3	3	2	3	2	2	2	2	1	2	1	1	2	89.46	327.645	15.6	103.975	2814.065	2585	2	0.1586262346305
0	-2.357285875	85	3	1	2	1	3	2	2	2	3	1	1	2	2	2	64.33	143.225	12.8	46.195	1065.22	1231.5	2	0.159861113502006
0	5.995075981	39	3	3	3	2	1	2	2	1	3	2	2	1	2	2	116.63	246.29	26.1	80.635	5131.245	2461.5	1	0.0396578078370195
0	-0.468310061	85	3	1	2	1	2	2	2	1	3	2	2	2	2	2	75.755	257.57	19.9	57.105	1413.095	1805.5	1	0.0687945025495857
0	7.386581422	40	3	2	1	2	3	2	2	1	2	2	2	2	2	2	77.915	362.695	18.95	93.07	2220.32	2549.5	1	0.0351553848087216
0	-0.116473089	44	3	3	1	2	2	2	2	1	1	1	2	2	2	2	129.68	134.76	9.1	114.425	3028.915	2710.5	1	0.0667928840093209
0	-1.197097132	31	4	3	1	1	2	2	2	2	3	1	2	2	2	2	83.345	300.045	13.85	110.12	2295.055	2506	1	0.0731188865478745
0	-1.57073451	59	3	3	1	2	3	2	2	2	1	1	2	2	2	2	78.57	264.345	15.45	123.82	2060.72	2462.5	2	0.157288263428682
0	-1.468919867	62	3	3	1	1	3	2	2	1	2	2	2	2	2	2	82.32	249.3	11.95	67.075	4823.82	2128	2	0.156957701089645
0	-1.640769853	81	3	1	1	1	2	2	2	2	3	1	2	2	1	1	93.495	326.465	16.65	53.44	1451.075	2120	2	0.157515976728635
0	4.264733404	54	2	2	1	1	1	2	2	2	1	1	1	2	1	2	47.575	123.29	9.2	12.67	1162.785	773.5	2	0.139239656460496
0	2.288781915	31	4	2	3	1	3	2	2	2	2	2	2	2	2	2	131.16	242.845	19.3	114.735	2503.23	2508.5	2	0.145148546841737
0	1.114617916	29	3	3	3	2	2	2	2	1	2	1	2	2	2	2	109.455	215.245	9.9	63.85	3954.165	2138	1	0.0602085665651325
0	-2.515491089	29	1	1	1	1	3	2	2	1	3	2	2	2	2	2	73.455	317.385	12.1	87.88	2226.95	2331	1	0.0815844627963339
0	0.253915843	23	1	1	2	1	3	2	2	1	2	2	2	2	2	2	152.73	309.395	15.1	126.45	5953.005	3966	1	0.0647443973556002
0	-1.907533753	71	4	1	2	1	3	2	2	1	2	1	2	2	2	2	33.46	136.045	9.2	47.695	1371.875	1323	2	0.158385794375857
0	1.344901664	71	3	2	1	2	2	2	2	1	1	1	2	2	2	2	42.42	292.155	38.9	13.99	2446.345	1395	1	0.0590464658863429
0	-2.881353811	76	4	1	2	2	1	2	2	1	2	1	1	1	2	2	87.015	128.93	9.3	41.39	1627.175	1247	2	0.161594263971582
0	0.425101939	50	4	2	1	2	2	2	2	2	3	2	2	2	2	2	59.83	281.215	18.05	81.985	2671.46	2025	1	0.063817566708402
0	-1.050348333	85	3	2	2	1	2	2	2	1	1	1	2	2	2	2	60.175	226	10.55	82.12	1640.965	1865	1	0.072228403647929
0	-3.897238513	37	4	3	2	1	3	2	2	1	3	2	2	1	2	2	46.15	195.355	9.55	53.27	1216.09	1431.5	2	0.164997159521247
0	-1.445785953	29	4	3	1	1	3	2	2	2	3	1	2	2	2	2	87.72	156.085	13.15	55.905	3782.505	1472	2	0.156882671014201
0	0.918325584	38	4	3	2	2	3	2	2	1	3	1	2	2	2	2	183.855	240.775	7.15	178.585	1532.575	3352	1	0.0612160300466037
1	1.317213028	73	4	1	1	1	1	2	2	1	3	1	1	2	2	2	72.43	236.1	21.45	68.6	1825.65	1800.5	1	0.0591850718025258
0	1.32552854	57	2	3	1	2	3	2	2	2	3	1	2	2	2	2	103.965	281.71	16.65	54.315	2652.625	2023.5	2	0.148103799137629
0	4.277650546	54	3	2	1	1	3	2	2	1	3	1	2	2	2	2	132.585	461.555	25.75	88.885	6006.095	3144.5	1	0.0459799078925054
0	-2.534715343	28	4	3	3	2	2	2	2	1	3	1	2	2	2	2	47.79	183.16	12.15	40.3	2757.285	1259	2	0.16044619617712
0	-3.451733696	40	3	3	1	2	1	2	2	1	3	2	2	2	2	2	42.475	177.975	12.1	31.495	3106.83	1138.5	2	0.163497819284611
0	-1.74979479	43	1	1	1	2	2	1	2	2	3	2	2	1	2	2	59.595	188.025	20.8	61.28	2283.53	1505	2	0.157870995252615
0	-4.997916394	52	3	3	1	2	3	2	2	1	1	1	2	1	2	2	45.03	103.78	5.15	55.9	2678.44	1301.5	2	0.168748773844004
0	-2.231758517	45	4	2	2	1	3	2	2	1	3	2	1	2	2	2	64.79	151.005	10.5	58.47	2026.875	1417.5	2	0.159448227909991
0	6.048822837	84	3	3	2	2	1	2	2	1	1	1	2	2	2	2	96.875	335.69	28.4	126.545	3671.28	2851.5	2	0.134079584680142
0	0.417514642	53	3	3	1	2	1	2	2	1	2	2	2	2	2	2	91.645	363.54	10.05	136.715	2713.45	3023	1	0.0638583818520505
0	-2.813098645	44	3	3	1	1	1	2	2	1	3	2	2	2	2	2	53.315	190.61	14.25	53.785	2235.86	1414	2	0.161367678122214
0	5.782786025	47	3	3	1	2	2	2	2	1	1	2	2	2	2	2	146.75	374.575	25.6	112.15	7167.43	3572	1	0.0403916410831705
0	-2.092157597	70	3	3	2	1	1	2	2	1	2	1	2	2	2	2	43.01	117.33	12.5	51.29	2136.175	1265	2	0.158990069551756
0	0.278898723	81	3	3	1	2	3	2	2	2	3	1	2	1	2	2	82.525	277.57	22.95	50.27	2926.76	1871	2	0.151370790240904
0	-1.098743794	28	1	3	3	2	3	2	2	2	3	2	2	2	2	2	71.17	461	13.1	116.245	1992.87	3147.5	2	0.155760615023168
0	14.80753018	40	3	3	1	2	1	2	2	1	3	2	2	2	2	2	65.26	362.91	28	57.3	10770.945	2412.5	2	0.111053273251307
0	-0.293646101	35	3	3	1	2	2	2	2	1	3	2	2	2	2	2	114.86	292.435	14.9	85.985	2832.72	2376	1	0.0677939609217179
0	0.116530485	85	3	3	1	2	1	2	2	1	3	1	2	2	2	2	83.5	352.36	23.15	92.245	2454.59	2519	1	0.0654972945296278
0	-3.631321311	21	4	1	3	1	3	2	2	1	3	2	2	2	2	2	60.01	316	4.65	69.785	2714.875	3155.5	1	0.0894386822315783
1	7.22805498	66	3	2	1	1	3	2	2	2	3	1	1	2	2	2	134.225	151.145	19.05	118.855	2527.725	2163.5	2	0.13075869807709
0	5.048347128	42	3	3	1	2	1	2	2	1	2	2	2	2	2	2	117.695	216.4	16	116.83	2149.14	2362	1	0.0430320758794107
0	-0.008178722	48	3	3	3	2	2	2	2	1	1	1	2	2	2	2	113.68	262.66	16.45	81.66	3719.985	2641	1	0.0661877844198844
0	0.667636333	34	3	3	1	2	1	2	2	1	3	2	2	2	2	2	59.665	168.895	13.4	49.595	2407.265	1398	2	0.150150545411407
0	-2.783223057	76	3	2	2	1	3	2	2	2	1	1	2	1	1	2	73.825	118.135	8.5	32.585	2476.82	1061.5	2	0.1612685814605
0	-4.967484557	59	1	1	1	2	1	2	2	2	3	2	1	2	2	2	47.145	130.32	19.35	24.435	2100.8	918.5	2	0.168644140715153
0	0.452243063	25	1	1	1	1	2	2	2	1	3	2	2	2	2	2	101.005	381.885	32.4	122.775	1620.285	2969	1	0.0636717630183921
0	0.12701897	64	1	1	1	1	3	2	2	1	1	1	1	2	2	2	94.565	429.13	31.4	99.36	2229.055	2938	1	0.065439529056005
0	5.28981166	63	3	3	1	2	2	2	2	1	1	1	2	2	2	2	93.86	237.95	15.4	76.005	2614.675	2522	1	0.0421462555954682
0	-2.128055668	23	4	3	1	1	3	2	2	1	3	1	2	1	2	2	46.965	157.535	11.5	54.885	1665.835	1377.5	2	0.159107781629456
0	-2.124449295	30	1	2	1	1	1	1	2	1	3	2	2	2	2	2	50.745	295.055	16.95	71.055	1954.075	2377.5	2	0.159095952900485
0	2.594173085	22	1	2	1	1	2	2	2	1	3	2	2	2	2	2	100.39	281.06	15.45	103.07	3217.625	2442	1	0.0531010625481596
0	3.739904523	25	1	3	3	1	1	2	2	1	1	1	2	2	2	2	148.435	560.56	40.45	132.685	3138.135	4027.5	1	0.0481496479441677
0	-4.796864704	71	4	1	1	1	3	2	2	2	3	1	2	2	2	2	30.455	140.015	14.1	26.29	1781.095	889	2	0.168058459506156
0	-4.232875694	65	2	1	1	1	2	2	2	2	3	2	1	2	2	2	64.315	236.385	26.3	74.685	1567.12	1832.5	2	0.166134019320654
0	-1.197725584	60	1	1	1	1	1	2	2	1	3	1	1	2	2	2	58.4	246.01	31	54.39	1781.78	1655.5	2	0.156079973791431
0	-2.148945784	78	3	1	1	1	1	2	2	2	1	2	2	2	1	2	50.215	201.935	18.8	48.875	4127.8	1408.5	1	0.0791448634908787
0	0.083960317	31	3	3	1	2	1	2	2	1	3	2	2	1	2	2	119.955	337.705	12.95	114.18	1722.285	2817.5	2	0.151985746888999
0	-0.699639216	25	1	1	1	1	2	1	2	1	3	2	2	2	2	2	91.935	401.24	21.35	80.45	2216.205	2649.5	1	0.0701407576682261
0	3.46555057	24	3	3	1	1	1	2	2	1	1	2	2	2	2	2	97.7	309.46	20.7	126.475	2886.405	2729	2	0.141604816400767
0	0.678327469	69	3	2	1	2	1	2	2	1	1	2	2	1	2	2	83.895	316.395	15.3	58.725	3336.1	2257	1	0.062469265571782
0	-3.089711317	38	3	3	3	2	1	2	2	1	3	1	2	2	2	1	44	168.985	9	45.305	2203.24	1340.5	2	0.162287538486759
0	-2.813052664	55	2	1	1	1	3	2	2	1	3	2	2	2	2	2	53.555	162.835	10.45	38.275	2325.425	1194	2	0.161367525566384
0	-0.386276808	56	1	1	1	2	2	1	2	1	1	1	1	2	1	1	73.76	159.12	15.7	80.815	1681.995	1658	1	0.0683228881345645
0	-3.533979216	66	4	1	2	1	3	2	2	2	3	1	2	2	2	2	94.94	147.81	14.2	69.37	1481.165	1576	2	0.163773787022807
0	-2.148906341	34	4	3	3	2	2	2	2	1	3	2	2	2	2	2	83.735	257.735	16.9	95.01	2242.75	2214	1	0.0791446046027309
0	-0.830552959	29	3	3	1	2	1	2	2	2	3	2	2	2	2	2	53.605	228.395	15.1	39.795	1565.26	1464.5	2	0.154897989949592
0	1.473057942	48	4	1	1	1	3	2	2	1	3	1	2	2	2	2	116.02	320.105	13.55	109.64	2462.9	2737.5	1	0.0584088919157839
0	2.392033192	45	3	3	2	1	3	2	2	2	1	2	2	2	2	2	111.355	310.415	17.9	118.085	2837.85	2726.5	2	0.14483468999241
0	-1.122563279	49	4	1	1	1	1	2	2	2	3	1	2	2	2	2	92.32	261.825	14.3	133.755	1203.5	2569	1	0.072665349329879
0	-3.683995164	37	3	3	1	2	3	2	2	1	3	2	2	2	2	2	55.245	193.925	25.7	55.145	3145.675	1461	2	0.164278118382335
0	4.070635078	76	3	3	2	1	2	2	2	1	1	2	2	2	2	2	50.59	183.74	15.45	100.15	2418.18	1779.5	2	0.139811011768049
0	-1.385020033	36	1	1	1	1	3	2	2	1	2	2	2	2	2	2	98.51	306.91	15.95	75.435	2105.4	2279.5	2	0.156685728486038
0	2.397445977	25	1	3	1	1	1	2	2	2	1	2	2	2	2	2	68.33	251.005	17	68.805	1450.89	1892.5	2	0.144818252096116
0	0.112379229	80	3	3	2	2	2	2	2	2	3	2	2	2	2	2	47.03	195.105	13.8	44.9	2694.07	1350	2	0.151895969095579
0	-2.48231914	46	4	3	2	2	2	2	2	2	3	1	2	2	2	2	70.885	220.35	12.2	67.455	1680.14	1749.5	2	0.160273236524699
0	-2.995033834	35	4	3	3	1	2	2	2	1	2	2	2	2	2	2	64.38	196.545	6.45	60.06	2344.535	1583.5	2	0.161972217592632
0	-4.297915147	32	3	3	1	2	1	2	2	1	3	2	2	2	2	2	36.225	76.435	10.7	35.845	2029.3	713	2	0.16635504325807
0	1.542462294	71	3	3	1	2	2	2	2	1	1	1	2	2	2	2	97.925	377.445	20.05	127.455	4471.66	3051.5	1	0.0580663121422744
0	8.567339039	46	3	3	1	1	2	2	2	1	1	1	2	2	2	2	168.88	466.565	22.5	143.66	5110.835	3843	1	0.0317249469837607
0	-0.269672532	54	5	3	2	2	3	2	2	1	3	1	2	2	2	2	91.745	246.1	10.3	150.4	2564.805	2698.5	1	0.0676576918180335
1	1.954226668	50	3	2	2	1	3	1	2	1	3	1	2	2	1	2	64.695	323.96	11.55	68.14	3189.425	2226.5	2	0.14616938320812
0	-1.595263891	52	3	2	1	2	3	1	2	1	3	1	1	2	2	1	90.26	163.335	7.85	72.105	3006.68	1800	1	0.0755862910848754
0	3.351791132	49	3	3	1	2	1	2	2	1	3	2	2	2	2	2	85.405	297.6	32.3	73.225	3601.25	2388	1	0.0497757277582903
0	-0.493059274	23	2	1	1	1	1	2	2	1	1	2	2	2	2	2	53.58	314.935	23.65	36.735	1821.19	1775.5	1	0.0689373800161643
0	-0.965618787	60	3	3	1	2	3	2	2	1	3	1	2	2	2	2	48.21	156.975	10.2	49.58	3365.01	1284	2	0.15533193550623
0	4.650458167	36	5	3	1	2	1	2	2	2	3	2	2	2	2	2	117.335	323.375	13.25	69.785	3125.615	2401	2	0.138110055289667
0	-1.577356883	72	3	3	1	1	3	2	2	2	3	1	1	1	2	2	70.88	283.285	15.35	88.49	1728.275	2165.5	2	0.157309783963324
0	-4.533039439	32	4	2	1	1	2	2	2	1	3	2	2	2	2	2	38.22	107.355	4.85	15.85	2334.305	872	2	0.167156031133784
0	-0.639962492	80	3	1	2	1	3	2	2	1	1	1	2	2	2	2	73.745	143.875	8.05	79.83	1134.72	1583.5	1	0.0697911398069035
1	1.990609914	23	4	3	1	2	1	2	2	1	3	2	2	2	2	2	117.09	353	14.75	120.79	2662.325	2933	2	0.14605807887204
0	6.582783907	31	3	2	1	2	3	2	2	1	3	2	2	2	2	2	132.01	448.5	16.5	111.825	4368.9	3294.5	1	0.0376923851890987
0	-3.335942277	53	3	2	1	2	3	2	2	1	1	2	1	2	1	2	64.745	182.125	9.5	90.175	1062.225	1799	2	0.163109926457689
0	-2.625273886	46	3	3	1	2	2	1	2	1	3	2	2	2	2	2	78.18	127.57	8.05	103.78	3459.785	1794	2	0.160745486480989
0	1.965026615	73	3	3	1	2	2	2	2	1	3	1	2	2	2	2	63.925	277.255	26.05	55.09	2895.445	1801.5	1	0.0560209633693026
0	-2.267567585	48	1	3	1	2	1	2	2	2	3	1	2	2	2	2	54.105	373.145	11.45	85.72	1739.5	2450	1	0.0799269669811348
0	-1.541344648	51	3	3	2	2	2	2	2	1	3	2	2	2	2	2	58.125	154.355	11	66.81	2334.22	1495	2	0.15719278497808
0	0.931271067	21	2	3	3	1	1	2	2	2	2	2	2	2	2	2	88.5	380.79	15.05	92.145	3097.315	2685.5	1	0.061149104308192
0	-1.663825565	33	3	2	1	1	1	2	2	1	1	2	2	2	2	2	98.655	237.475	8.55	106.725	2383.835	2522	1	0.0760188239936886
0	0.923740402	81	3	3	1	2	3	2	2	1	1	1	2	2	2	2	69.08	223.655	18.1	94.73	1636.25	2050.5	1	0.0611880281021799
0	1.638274967	71	3	2	1	2	2	2	2	1	1	2	2	2	1	2	96.96	126.125	10.35	93.425	4145.185	2216.5	1	0.0575964827006049
0	-4.021752953	66	1	1	1	1	2	2	2	1	2	1	2	2	2	2	66.89	236.995	16.8	55.72	2989.77	2089.5	1	0.0923444807609038
0	-3.154899273	85	3	3	2	2	2	2	2	2	3	1	2	1	2	2	59.97	221.385	10.9	62.625	2102.505	1658.5	2	0.162504933484501
0	-2.475436928	29	3	2	1	2	3	2	2	1	3	2	2	1	2	2	70.35	184.24	11	41.06	3142.765	1375.5	2	0.160250529615126
0	-2.884354317	81	3	2	2	1	2	2	2	2	3	1	2	2	1	2	51.64	160.54	13.35	58.69	1431.54	1344	2	0.161604230620914
0	-4.699060743	23	3	3	3	1	3	2	2	1	3	2	2	2	2	2	56.5	221.025	6.9	53.555	2034.495	1579	2	0.167723463301564
0	-0.895829674	41	4	3	3	2	3	2	2	1	3	1	2	2	2	2	68.805	124.59	11.4	32.515	2912.335	1052.5	2	0.155107590300962
0	-3.748157537	46	4	3	3	1	2	2	2	2	3	1	1	2	2	2	44.38	116.125	9.6	51.815	1828.06	1091.5	1	0.0902994743831863
1	-1.200052144	62	1	1	1	1	2	2	2	2	3	1	1	2	2	2	67.965	201.475	24.2	38.705	1548.52	1378.5	2	0.156087486712296
0	0.089363655	25	3	1	3	2	3	2	2	1	1	2	2	1	2	2	87.355	234.72	12.95	126.18	1713.3	2406.5	2	0.151968673940998
0	-3.282465259	42	3	3	3	1	2	2	2	2	3	1	2	2	2	2	45.38	233.425	10.35	54.44	1850.195	1567.5	2	0.162931033015586
0	2.298549949	44	3	3	1	2	2	2	2	1	2	2	2	2	2	2	112.09	155.265	15.3	77.645	4306.205	1748.5	1	0.0544547112369834
0	-1.535126467	85	3	3	2	2	3	2	2	1	3	1	2	2	2	2	51.015	155.905	10.9	46.355	1692.365	1226	2	0.157172590109534
0	4.361817707	69	4	3	1	2	1	2	2	2	1	1	2	2	2	2	101.75	294.345	31.4	68.645	2845.445	2161.5	1	0.0456488450000614
1	-1.680964215	33	4	1	3	2	1	1	2	2	2	2	2	1	2	2	73.205	240.85	13	65.255	1481.385	1835	2	0.157646786118956
0	-5.161621608	28	3	2	2	1	3	2	2	2	2	2	2	1	2	2	32.79	158.685	4.2	28.89	1142.715	1016	2	0.169312525527704
0	-1.030208222	81	3	1	2	2	2	2	2	2	1	1	2	2	1	1	53.78	245.89	20.8	61.905	1783.87	1689	1	0.072106977298674
0	-3.354720208	45	3	2	1	2	3	1	2	1	3	1	1	2	2	2	75.125	316.19	13.5	64.945	2807.905	2133	1	0.087430292634094
0	3.480077977	33	4	2	2	1	2	2	2	1	2	2	2	1	2	2	136.05	327.1	10.4	85.365	3592.44	2808.5	1	0.049232562400355
0	12.34165448	54	3	3	1	2	1	2	2	1	2	1	2	2	2	2	88.19	586.505	36.3	46.88	5979.615	3174.5	1	0.0227995101677944
1	-1.746401975	30	1	3	1	2	3	2	2	2	3	2	2	2	2	2	83.595	135.375	6.6	64.705	3417.575	1455.5	2	0.157859937396162
0	0.975452711	61	5	2	1	2	1	2	2	1	3	1	1	2	2	2	63.025	206.745	22.25	61.19	2279.68	1744.5	2	0.149190037724996
0	0.566791777	56	3	2	1	2	3	2	2	2	1	2	2	2	2	2	73.13	173.43	13.9	67.085	2386.34	1556	1	0.0630598228887685
0	5.866145899	40	1	3	1	2	3	2	2	1	1	2	2	2	2	2	125.87	298.905	20.65	68.335	3124.78	2584	1	0.0401019475293127
0	-1.137156646	42	3	3	3	2	3	2	2	1	3	1	2	2	2	2	75.685	199.72	9.05	76.96	3709.125	1786	1	0.0727539445576114
0	-5.857143496	71	3	1	2	1	2	2	2	2	3	1	1	2	1	2	27.385	162.865	8.95	55.265	1189.63	1230.5	2	0.171724413138054
0	-0.8652017	37	5	3	3	2	1	2	2	1	3	1	2	2	2	2	95.775	333.21	10.6	100.225	2523.035	2614	2	0.155009216585465
1	0.284908546	61	1	1	1	1	2	1	2	2	3	1	1	2	2	2	48.455	213.72	20.05	43.24	2481.045	1377	2	0.151351863902147
0	14.32259296	24	1	3	1	2	3	2	2	1	3	2	2	2	2	2	219.29	341.475	25.75	124.755	2703.14	3333.5	1	0.0191491609861535
0	-1.642235524	20	5	3	3	1	3	2	2	1	3	2	2	1	2	2	76.61	294.91	8.85	104.45	2672.115	2453.5	2	0.157520745086228
0	2.354651691	48	4	3	1	2	3	2	2	1	3	1	2	2	2	2	116.41	341.77	10.5	143.12	2478.525	3098	1	0.0541953446864436
0	-1.854351902	36	3	3	1	2	2	2	2	1	1	2	2	2	2	2	75.43	287.53	19.7	84.615	2633.73	2177	1	0.0772327712221507
1	-0.078363591	67	1	2	1	1	2	2	2	2	3	1	1	2	2	1	53.875	134.97	11.85	64.42	2443.485	1317	2	0.152499373482795
0	-5.06729058	47	4	2	1	2	3	2	2	2	3	2	2	2	2	2	58.99	152.965	6	56.87	1190.02	1354.5	1	0.100547579241731
0	0.704724535	51	3	3	1	2	1	2	2	2	3	1	2	2	2	2	64.41	287.73	20.25	80.96	3054.08	2090.5	2	0.150034547845721
0	-1.372548549	30	1	1	3	1	3	2	2	1	1	2	2	2	2	2	51.215	248.865	17.15	35.895	2001.645	1485.5	2	0.156645333297281
1	-0.59525805	45	4	3	2	1	2	2	2	1	3	1	2	2	2	2	99.035	210.165	14.9	74.4	2580.365	1894	2	0.154144385638829
0	0.501586385	21	4	3	3	1	1	2	2	1	3	2	2	1	2	2	106.94	458.38	20.35	119.57	3613.945	3260.5	2	0.150670786365962
0	-3.97783592	74	3	1	1	1	1	2	2	2	3	2	2	2	2	2	76.69	132.31	8.15	82.045	1708.165	1575.5	2	0.165269585500455
1	-3.344043392	24	3	1	2	1	1	1	2	1	2	2	2	1	2	2	65.68	237.94	6.3	62.92	1446.95	1932	2	0.163137040441328
0	-1.720368013	27	4	1	1	1	3	2	2	2	3	2	1	2	2	2	81.58	379.375	13.1	86.4	2339.435	2589.5	2	0.15777510853795
0	-3.333867867	39	2	2	3	2	3	2	2	1	2	2	1	2	2	2	56.195	295.49	6.6	55.545	2859.77	1882.5	1	0.0872805514161584
0	1.809979311	79	3	1	1	1	2	2	2	1	3	1	1	1	2	2	89.05	202.3	25.8	50.88	2181.24	1601.5	1	0.0567634394517335
0	-2.574695575	23	4	1	3	2	1	2	2	2	3	2	2	2	2	2	73.27	533.145	13.7	64.75	3940.17	3020.5	1	0.0819848905925155
0	-5.502677642	45	3	3	1	1	2	2	2	1	3	2	2	2	2	2	33.415	181.65	7.5	48.835	1705.15	1280	2	0.170491833048123
0	-6.034728056	20	3	2	3	1	2	2	2	2	3	2	2	2	2	2	18.315	231.005	5.65	36.98	2440.725	1294.5	2	0.172344576272306
0	-2.350169143	52	3	3	2	2	3	2	2	1	3	2	2	1	2	2	64.905	232.295	15.7	71.345	5541.235	1793	2	0.159837681894473
0	3.984494023	48	4	3	1	2	2	2	2	1	2	2	2	2	2	2	121.65	348.865	14.2	105.375	2523.595	2891.5	1	0.0471509512166551
0	1.677714196	80	4	3	2	2	1	2	2	1	3	1	2	2	2	2	61.515	228.235	20.6	85.93	3251.01	1857.5	2	0.14701758897906
0	-4.728542343	78	3	1	2	2	1	1	2	2	1	2	2	2	2	2	54.69	153.45	8.35	46.92	1301.81	1244.5	1	0.0978212566458148
1	-0.308384012	60	3	3	2	2	1	2	2	2	3	2	2	2	2	2	63.375	219.85	16.25	48.43	3194.99	1532.5	2	0.153229632713428
0	-2.324292203	29	3	3	1	2	1	2	2	1	1	2	2	1	2	2	43.125	120.32	12.5	52.9	3528.84	1144	2	0.159752506421136
0	4.168137069	28	1	2	1	1	2	2	2	2	1	2	2	2	2	2	145.595	437.49	34.95	144.44	3836.21	3597	1	0.0464140929839711
0	1.358173844	35	1	1	1	1	2	2	2	1	3	2	2	2	2	2	88.715	323.01	26.45	43.995	2779.885	2023.5	2	0.148002837457076
0	4.67884453	55	3	3	1	2	3	2	2	1	2	2	2	2	2	2	152.46	218.275	14.45	113.135	4794.515	2669	1	0.0444221364546585
0	-0.613018583	21	3	2	3	2	1	2	2	1	2	2	2	2	2	2	120.12	422.5	13.2	81.83	5172.26	3757	1	0.0696338183685089
0	-3.271820157	34	3	1	1	2	2	2	2	1	2	2	2	2	2	2	47.725	143.005	14.85	33.885	3483.515	1028	1	0.0868363580730549
0	-1.15475254	41	1	1	1	1	3	2	2	1	1	1	2	2	2	2	67.11	393.135	26.7	46.285	3343.435	2210.5	1	0.0728609006256648
0	-0.812089699	81	3	3	1	2	1	2	2	2	3	2	1	2	2	2	51.465	174.065	13.35	42.465	1702.225	1246	2	0.154838747247487
1	8.074492675	30	1	2	3	2	2	2	2	1	3	2	2	2	2	2	198.7	391.36	14.75	117.9	4168.975	3819	1	0.0331155651800053
0	4.398707704	48	1	3	3	2	2	2	2	1	1	2	2	2	2	2	54.785	306.95	21.15	54.76	3582.835	1884.5	1	0.0455044590652847
0	3.49536878	30	3	1	1	1	1	2	2	1	2	2	2	1	2	1	110.25	421.395	16.65	105.31	2396.32	3123	1	0.0491681976879713
0	-2.476152623	63	3	2	1	2	1	2	2	1	2	1	2	2	2	2	60.895	255.925	11.8	72.81	2812.455	1908.5	2	0.160252890830476
1	0.438527806	85	4	3	2	1	1	2	2	2	1	2	2	2	2	2	63.93	149.84	13.6	64.935	1137.905	1419.5	2	0.1508687374827
0	4.454794645	73	3	3	2	1	1	2	2	1	1	1	2	2	2	2	67.955	253.11	18.1	76.82	2243.86	1972.5	1	0.0452857708127793
0	-4.811452033	26	1	1	1	1	2	2	2	2	3	2	2	2	2	2	55.27	259.435	14.9	39.805	2333.325	1598.5	1	0.0984823739740896
0	-0.011997981	57	3	3	1	2	1	2	2	1	1	2	2	2	2	1	89.88	283.2	21.95	75.89	1672.725	2206.5	1	0.0662090375525734
0	0.55163887	38	3	3	1	2	3	2	2	2	3	2	2	1	2	2	71.085	343.675	16.75	81.625	3158	2351.5	1	0.063140455815222
0	-0.598165685	72	3	3	1	2	3	2	2	2	3	1	2	2	1	2	71.875	181.815	14.55	57.66	2116.535	1506.5	1	0.0695472352654508
0	-0.631566151	65	3	3	1	1	3	2	2	1	1	1	2	2	2	1	97.915	191.44	10	76.75	2658.845	1851	2	0.15426047795001
0	-3.12094289	71	1	1	2	2	1	2	2	2	3	2	1	2	2	2	59.88	148.155	13.25	34.785	1656	1143	2	0.162391663172579
0	1.948110956	66	3	3	1	2	1	2	2	2	2	2	2	2	2	2	103.235	210.235	15.8	96.295	4377.785	2110.5	2	0.14618809940012
0	10.77735073	30	3	3	1	2	1	2	2	2	3	2	2	2	2	2	127.97	402.38	24.3	95.38	4650.535	2959.5	1	0.0261546095474369
0	9.39308941	83	3	3	1	2	1	2	2	1	1	1	2	2	2	2	103.485	219.3	27.55	31.62	3752.99	1621	2	0.124844215434411
0	7.562837636	67	4	1	2	1	3	2	2	1	3	1	1	1	1	2	138.21	415.31	40.7	217.195	2375.455	4104.5	1	0.0346214849948043
0	1.401392124	66	3	1	3	1	1	2	2	1	2	2	2	2	2	2	80.88	383.505	17.25	128.615	3669.535	3011.5	1	0.0587646261302306
0	7.485190884	42	2	3	1	1	2	2	2	1	3	1	2	2	2	2	156.14	405.03	12.7	111.855	3434.65	3301.5	1	0.0348557152167876
0	4.15903397	34	3	3	1	2	2	2	2	1	2	1	2	1	2	2	187.17	290.885	9.1	183.175	3211.76	3800.5	1	0.0464503590164647
0	16.16329652	63	3	3	1	2	2	2	2	1	1	1	2	2	2	2	93.64	377.165	41.5	53.735	4073.67	2444.5	1	0.0162743176253435
0	-1.945532188	42	5	3	2	1	3	2	2	1	3	2	2	2	2	2	78.975	213.42	7.45	86.79	1597.45	1935.5	2	0.158510010578486
0	-1.994322976	63	3	3	1	2	1	2	2	1	3	1	2	2	2	2	77.205	183.315	8.75	73.73	2162.245	2142	1	0.0781359210634217
0	-3.351138026	64	3	3	1	1	3	2	2	1	1	1	1	2	2	2	63.42	192.97	9.7	85.44	5202.975	1788.5	1	0.0874045523523035
0	3.631725694	21	3	3	3	1	1	2	2	1	3	2	2	2	2	2	78.795	372.255	16.75	98.155	1960.54	2757.5	1	0.0485977420370801
0	-1.749660252	50	4	3	2	2	1	2	2	1	2	2	2	2	2	2	31.2	228.72	13.7	71.385	1953.715	1646	2	0.157870556754604
0	0.126906864	66	3	2	1	2	2	2	2	1	3	1	2	2	2	2	113.05	275.705	12.2	79.11	1988.95	2264.5	2	0.151850091785219
0	-0.951594086	84	3	3	1	2	1	2	2	1	1	1	2	2	2	2	62.205	216.42	12.75	48.19	1968.315	1685	1	0.0716348110643867
0	-0.337097178	71	4	1	2	2	3	2	2	2	1	1	1	2	2	2	67.64	165.65	13.35	46.44	1967.025	1341	1	0.068041593538934
0	1.780635214	66	3	1	1	1	2	2	2	1	3	1	2	2	2	2	86.83	223.51	19.1	78.71	3808.25	1907.5	2	0.146701403600742
0	-4.394081167	25	2	3	3	1	2	2	2	1	3	1	2	2	2	2	55.395	141.735	8.05	72.495	2203.805	1443.5	1	0.0951943403079609
0	-1.5396752	78	4	2	2	1	1	2	2	2	3	1	1	2	2	2	54.22	206.975	11.5	65.06	1785.585	1600.5	2	0.1571873628822
0	-0.734663073	80	3	3	1	2	2	2	2	1	3	2	2	2	2	2	47.68	232.33	12.1	63.56	2015.005	1666.5	1	0.0703467015000196
1	-0.006526832	26	3	3	1	2	2	1	2	2	3	2	2	2	2	2	89.215	320.04	9.9	99.63	1909.62	2495.5	2	0.152271892429817
0	-6.635589862	53	4	3	2	1	3	2	2	2	2	1	2	2	2	2	25.785	85.64	3.45	19.545	5190.41	621	2	0.174456062328426
0	-1.062242337	30	1	1	1	1	2	2	2	2	3	2	2	2	2	2	73.825	236.025	22.05	77.27	1744.635	1906	2	0.155642979811462
0	8.356151892	23	1	3	3	1	1	2	2	2	3	2	2	2	2	2	110.555	392.245	26.3	86.21	3482.355	2735	2	0.127647701424006
0	-0.912994405	28	4	1	2	1	1	2	2	1	2	2	2	2	2	2	73.88	356.99	8.55	61.365	3141.905	2268.5	1	0.0714040253192906
0	1.26398471	45	3	3	3	2	2	2	2	1	2	2	2	2	2	2	96.575	277.77	11.05	39.695	2832.36	1847.5	1	0.0594523844701198
0	-2.705425511	67	3	3	1	2	3	2	2	2	1	2	2	2	2	2	46.995	127.37	8.2	24.725	3212.705	910.5	2	0.161010759993415
0	-3.147968868	40	3	3	3	2	2	2	2	2	3	1	1	2	2	2	38.605	152.875	17.35	19.85	2595.855	918	1	0.0859558403567855
0	-4.445767598	85	3	1	2	2	2	2	2	1	3	1	2	2	1	2	46.03	235.76	13.3	67.985	1385.31	1714	2	0.166858366737346
0	12.3609147	36	4	2	1	2	2	2	2	1	1	1	2	2	2	2	138.505	456.57	16.4	80.67	3715.385	3326	1	0.0227609387814087
0	-4.589620966	43	3	1	3	2	1	2	2	1	2	2	2	1	2	2	67.4	205.79	10.4	65.995	4227.14	1993.5	1	0.0967223789209712
0	-0.80229507	27	1	1	3	1	2	2	2	1	1	2	2	2	2	2	91.17	316.04	22.4	76.975	2532.795	2289.5	1	0.0707459714877764
0	0.671745963	35	1	3	1	2	1	2	2	1	3	1	2	1	2	2	84.965	264.945	19.85	88.39	3073.735	2170	2	0.150137688458595
0	-2.3300545	69	3	3	1	2	2	2	2	1	3	1	2	2	2	2	61.84	266.78	12.5	70.39	2811.96	2097	1	0.0803417970324051
0	-6.312683449	76	1	1	2	1	1	2	2	2	3	1	2	2	2	2	29.26	89.24	8.55	26.565	738.405	704.5	2	0.173318813023208
0	-3.938370513	24	3	1	1	1	2	2	2	2	2	2	2	2	2	2	40.545	265.64	9.15	51.395	3592.93	1676	1	0.0917168599927868
0	1.818594884	39	3	2	1	2	1	2	2	1	2	2	2	2	2	2	107.41	434.58	15.35	96.51	2924.9	3011.5	2	0.146584928902901
0	4.003501104	54	3	3	1	2	3	2	2	2	3	1	2	2	2	2	106.315	384.605	20.8	78.095	3438.77	2637.5	2	0.140009088179799
0	1.111413814	30	3	3	2	2	1	1	2	1	2	1	2	2	2	2	106.225	245.565	17.2	72.48	6002.53	2437	1	0.0602248859951274
0	-3.291684293	38	1	2	1	2	3	1	2	1	2	1	2	2	2	2	63.185	140.035	9	52.715	6594.08	1711	1	0.0869783400457867
0	2.452304868	43	1	2	1	2	3	2	2	1	1	1	2	2	2	2	103.08	317.605	41.4	79.955	3062.775	2442	1	0.0537466584013921
0	-1.522768431	58	4	3	1	2	2	2	2	2	3	1	1	1	2	2	90.425	169.465	11.2	67.61	2241.175	1644	1	0.0751314061880071
0	-1.867327521	73	3	2	1	2	3	2	2	1	1	1	2	2	2	2	69.405	239.5	19.65	84.395	2629.51	1923	1	0.0773160903387316
0	1.547326969	25	4	2	1	1	3	2	2	1	3	1	2	2	2	2	81.17	424.895	16.85	121.44	3142.935	3084	1	0.0580423710563617
0	-3.447060629	85	3	3	2	1	1	1	2	2	3	1	2	2	2	2	47.41	153.975	8.75	63.155	1574.1	1356	2	0.163482150466557
0	-1.467226988	71	3	2	3	1	1	2	2	1	1	1	2	2	2	2	70.555	205.54	20.1	52.585	4763.13	1542.5	1	0.0747846094078411
0	-2.050527269	50	3	3	1	2	2	2	2	1	2	2	2	2	2	2	74.92	197.405	9.2	78.59	4479.84	2049	1	0.0785012924836868
0	-3.900085772	44	2	2	1	2	1	1	2	1	2	2	2	2	2	2	62.8	181.41	8.5	63.33	2105.405	1537	2	0.165006777348204
1	-0.417640089	85	3	3	2	1	1	2	2	2	3	2	2	2	2	2	72.435	244.175	20.1	39.045	1412.14	1600.5	2	0.153577492914089
0	3.329964278	53	3	3	2	2	3	2	2	2	1	1	2	2	2	2	109.14	245.055	20.15	119.395	2830.48	2468.5	2	0.142009403529817
1	-0.674759949	25	4	2	1	1	2	2	2	2	3	2	2	2	2	2	65.29	277.725	8.4	83.84	4074.11	2281.5	2	0.154398679627206
0	5.756174435	73	3	3	1	2	2	2	2	1	3	1	2	2	2	2	91.835	348.26	37.9	92.185	3327.605	2504	1	0.0404845437816639
0	-4.83540333	80	3	1	2	1	3	2	2	2	3	1	2	2	1	2	44.865	164.885	7.15	28.95	1153.015	1081	2	0.168190607775234
0	-5.362865413	23	3	2	1	1	1	1	2	1	2	1	2	2	2	2	22.305	109.985	6.15	53.68	1163.395	1000.5	2	0.170007601541636
0	2.203270441	20	3	3	3	2	2	2	2	1	3	2	2	1	2	2	66.92	271.82	12.35	75.87	1742.92	2010	1	0.0548978871913806
0	-5.967158811	84	2	1	1	1	1	2	2	2	3	1	2	2	2	2	25.39	102.09	6.8	16.975	1432.405	660.5	2	0.172108401360636
0	2.174456176	62	3	2	2	1	3	2	2	2	3	2	1	2	2	2	49.085	256.745	18.45	56.92	2017.19	1711	2	0.14549672516184
1	-4.101124025	66	3	1	2	1	3	2	2	2	2	1	2	2	2	2	36.46	120.405	9.65	43.78	1433.255	1008	2	0.165687007776207
0	-1.41498304	47	3	3	2	2	3	2	2	1	2	1	2	2	2	2	78.535	211.265	10.5	91.27	4522.815	1967	1	0.0744597488825888
0	-1.612900092	85	3	2	1	2	1	2	2	1	3	1	2	2	1	2	103.375	186.565	10.95	82.55	1754.515	2084	1	0.0756973351473018
0	-1.182833402	22	3	3	3	2	1	2	2	2	2	2	2	1	2	2	58.81	335.725	13.25	61.595	1604.865	2112.5	2	0.156031890982013
0	-2.771856909	40	3	2	1	2	1	2	2	1	3	2	2	2	2	2	65.465	208.705	16.85	42.29	2647.33	1452.5	1	0.0833313428084824
0	-0.460304264	63	1	1	2	1	2	2	2	2	3	2	2	2	2	2	65.84	302.73	21.6	79.59	2369.07	2165	2	0.153713506144042
1	-2.964187649	33	1	1	1	1	3	2	2	2	3	2	2	2	2	2	36.485	161.595	16.25	30.36	1200.31	1043	2	0.161869592220689
0	-0.733739961	38	3	2	2	2	1	2	2	1	2	2	2	2	2	2	76.85	219.55	14.2	149.175	2188.835	2550.5	2	0.154587553532048
0	-4.303755416	68	3	3	1	2	3	2	2	1	1	1	2	2	1	2	33.365	121.2	13.15	27.145	2074.46	997.5	1	0.0944958187729209
0	12.58407348	44	3	3	2	2	1	2	2	1	3	2	2	2	2	2	129.185	506.235	52.55	105.065	6637	3387	2	0.116547318818668
0	-0.576588415	67	1	1	1	1	1	2	2	1	3	2	1	2	2	2	68.215	218.315	18.45	54.9	2067.745	1613	2	0.154084718695963
0	-0.583680333	39	5	3	1	1	1	2	2	1	3	2	2	2	2	2	112.58	207.185	7.6	62.145	2592.805	1999.5	1	0.0694628909522187
0	-0.757797619	49	1	3	2	2	1	2	2	1	1	2	2	2	2	1	59.435	218.91	18.65	52.605	2352.975	1605	2	0.154664648365474
0	-2.373843277	25	3	2	1	1	3	2	2	1	3	2	2	2	2	2	86.91	141.22	9.85	64.725	2435.805	1492	2	0.159915639000253
0	-3.652355731	48	3	3	1	2	3	1	2	1	3	1	2	2	2	2	56.485	170.395	11.2	64.485	5570.99	1680	1	0.0895931047771724
0	1.561593725	58	4	1	3	2	3	2	2	1	3	1	1	2	1	2	67.825	268.8	18.7	115.92	1948.7	2349	1	0.0579722119096633
0	-1.871149732	64	3	3	1	2	3	2	2	2	1	1	2	2	2	2	46.175	96.395	8.15	33.445	1465.635	857.5	2	0.158266929909322
0	1.794243673	73	3	2	1	1	1	2	2	1	3	1	1	2	1	2	125.67	197.43	19.8	83.225	3506.855	2018.5	1	0.0568393083172283
0	-2.673076864	51	4	3	2	2	3	2	2	2	3	1	1	2	2	2	82.43	174.875	10.55	75.945	1331.08	1701.5	2	0.160903654753629
0	-3.6436748	81	1	2	2	1	3	2	2	2	1	1	2	2	2	2	46.72	126.215	9.95	34.12	2244.44	984	2	0.164142444665414
0	-1.870899337	72	3	1	1	1	2	2	2	1	3	1	2	2	2	2	58.93	165.47	9	62.915	1352.87	1449	1	0.0773390401869887
0	3.123344086	83	3	3	2	2	2	2	2	1	1	2	2	2	2	2	72.84	303.985	19.45	62.475	3290.15	2160	2	0.142627813738696
0	-4.41828011	62	3	3	2	1	1	2	2	1	2	2	2	2	2	1	34.635	128.165	5.1	26.375	1656.855	1274.5	2	0.166764700986027
0	0.625152267	63	3	2	1	2	1	2	2	1	3	1	2	2	2	2	53.475	193.335	17.2	63.68	2259.105	1740	2	0.150283509411678
0	-1.128039626	41	4	3	1	2	3	2	2	1	3	2	2	2	2	2	85.27	333.005	15.75	108.04	2397.49	2621.5	1	0.0726985841252437
0	-3.448003066	38	1	1	1	2	2	2	2	1	3	2	2	2	2	2	51.6	188.95	9.65	50.5	1759.97	1395.5	2	0.163485310365332
0	4.117423047	46	3	3	1	2	2	2	2	1	3	2	2	2	2	2	95.015	378.295	24.05	122.78	2926.595	3013	1	0.0466164774563995
0	11.8020858	31	3	3	1	2	3	2	2	1	3	2	2	2	2	2	203.13	473.46	26.15	161.825	3975.825	4145.5	1	0.0239063883020997
0	-2.73553096	65	1	1	1	1	3	2	2	1	1	1	2	2	2	2	71.045	384.83	22.65	65.31	2887.505	2382.5	1	0.0830817618286777
0	-1.233121163	38	3	2	1	2	3	2	2	2	2	1	2	2	2	2	117.185	100.66	7.45	98.195	3140.47	1759.5	1	0.0733390281452436
0	-1.415424026	56	1	1	1	2	3	2	2	2	3	2	1	2	2	2	74.715	170.055	19.45	29.37	3377.59	1227	2	0.156784242720065
0	-0.960297969	42	3	1	2	1	3	2	2	1	2	2	2	2	2	2	79.64	181.7	11.2	72.89	2240.915	1857.5	1	0.0716869464801369
0	8.252749138	53	4	2	2	2	3	2	2	1	1	1	2	2	2	2	97.6	447.485	31.6	138.005	1894.345	3340	2	0.127930199225887
0	-3.7377656	73	3	3	1	1	3	2	2	2	3	1	1	1	1	2	57.29	119.175	8.85	46.28	3184.195	1103	2	0.164459190477404
1	-5.617253722	81	3	2	1	2	2	2	2	1	3	2	2	2	2	2	40.565	173.25	9.15	22.14	2114.61	1044.5	2	0.170889476774179
0	1.665020592	71	3	3	1	2	2	2	2	2	3	1	2	2	1	2	85.975	335.97	24.65	68.685	2269.635	2247.5	1	0.057465971613117
0	-3.062132156	70	3	2	1	1	2	2	2	2	3	1	1	1	2	2	52.68	146.105	14.3	29.065	2660.74	1051	2	0.162195635639737
0	-0.810087688	21	3	3	3	1	1	2	2	1	3	2	2	1	2	2	112.975	220.85	15.1	56.785	2876.8	1814.5	1	0.070792110390922
0	6.081363301	42	3	1	1	2	3	2	2	1	1	1	2	2	2	2	102.69	202.875	23.5	121.59	6485.025	2322.5	2	0.133986993616357
0	-0.366253836	51	4	3	1	1	1	2	2	1	2	1	2	1	2	2	87.695	332.395	16.25	92.95	5015.855	2698	1	0.068208231791229
0	-2.634600802	54	3	2	2	1	3	2	2	1	2	1	1	2	1	2	73.965	143.58	6.9	57.325	3177.695	1372.5	2	0.160776337047128
0	3.628240013	70	3	3	1	2	1	2	2	1	1	1	2	2	1	2	78.94	238.085	19.4	66.09	2665.885	1922	2	0.141120628373948
0	-3.333287252	35	3	3	1	2	1	2	2	1	3	2	2	2	2	2	39.715	87.98	7.2	58.94	1434.02	1024	2	0.163101041026709
0	-1.742670158	46	4	1	1	1	1	2	2	1	2	1	2	1	2	2	77.955	338.69	15.1	111.58	3234.075	2991	1	0.0765190425473684
1	-2.651485868	23	3	3	1	2	1	2	2	1	3	2	2	2	2	2	61.13	261.25	10.7	97.2	1598.965	2149.5	2	0.160832199855625
0	-0.161757634	51	1	3	1	2	1	2	2	1	3	1	2	2	2	2	76.18	125.245	8.85	53.85	3678.245	1516	2	0.152763800312733
0	-1.654818997	40	1	1	1	2	3	2	2	1	1	1	2	2	2	1	80.66	263.905	24.1	43.245	1403.955	1794.5	1	0.0759618748926426
0	-0.815951171	20	3	3	3	2	2	2	2	1	2	2	2	2	2	2	83.275	402.615	13	82.285	1895.045	2663.5	1	0.0708268455575435
0	9.979454945	66	1	2	2	2	3	2	2	1	3	2	2	2	2	2	143.69	302.335	21.9	85.865	4896.355	2505	2	0.123282448795952
0	-4.343836522	45	3	2	1	2	3	2	2	2	2	1	2	1	2	2	61.1	198.705	10.55	82.58	2494.39	1730	2	0.166511239854392
0	2.27846447	28	3	2	3	2	1	2	2	1	3	2	2	2	2	2	120.02	471.055	14.4	109.32	4296.58	3466.5	1	0.0545478536885604
0	-2.340067204	41	1	3	1	2	2	2	2	1	1	2	2	2	2	2	74.205	245.54	15.2	105.535	3035.085	2249.5	1	0.0804084508124814
0	-2.425718457	77	3	2	1	1	2	1	2	2	3	1	2	2	1	2	63.315	251.03	15.6	88.85	3201.655	2031	2	0.160086567916907
0	-1.443702665	48	4	2	1	2	1	2	2	1	1	2	2	2	2	2	100.9	269.015	15.7	96.92	2668.71	2406.5	1	0.0746381703807635
0	-5.270190689	40	3	2	1	1	2	2	2	1	2	1	2	1	1	2	24.82	323.865	5.75	27.33	2659.225	1724.5	2	0.169687230935693
0	3.692816525	36	4	2	1	1	1	2	2	1	2	2	2	2	2	2	116.28	381.5	21.55	171.555	1610.895	3458	2	0.140928824139287
0	-2.90076944	41	3	3	3	1	1	2	2	1	2	1	2	2	2	2	73.75	464.04	17.55	75.21	3145.84	2763.5	2	0.161658764820968
0	-1.470099036	77	3	3	2	2	2	2	2	1	2	1	2	2	2	2	64.84	261.455	21.15	75.84	1790.485	2005.5	2	0.156961526263896
0	1.925834028	30	3	2	3	2	3	2	2	1	2	1	2	2	2	2	101.825	381.875	11.75	77.455	3958.665	2602	1	0.0562077768291439
0	-2.209927952	66	4	1	1	2	1	2	2	2	2	1	2	2	2	2	72.795	275.865	6.35	55.02	2479.425	1867	1	0.0795460549433828
0	2.722513256	58	3	2	1	2	1	2	2	1	3	2	2	2	2	2	53.425	184.44	13.95	55.53	2855.84	1536	2	0.143833905236646
0	-2.206102718	22	4	1	3	1	2	2	2	2	2	2	2	2	2	2	47.625	171.305	9.75	85.63	1198.865	1624	2	0.15936394737522
0	-4.909527898	80	3	2	2	1	2	2	2	2	1	1	2	2	1	2	42.475	105.52	13.75	42.83	1245.925	945.5	2	0.168445012581036
0	-1.562220926	20	4	3	3	2	3	2	2	2	3	2	2	2	2	2	79.815	401.5	14.25	119.255	2331.435	2958	1	0.0753786438853831
0	5.852614746	46	3	3	1	2	2	2	2	1	1	1	2	2	2	2	118.81	373.975	39.6	73.89	4943.46	2737.5	1	0.0401488353918197
0	-3.143295528	23	3	3	2	2	1	2	2	1	2	2	2	2	2	2	90.72	156.795	5.4	62.97	2283.67	1557	2	0.162466219011792
0	-0.21868981	68	4	1	1	2	1	2	2	1	2	1	2	2	2	2	68.98	334.805	14.55	111.885	2674.72	2556.5	1	0.0673687454453672
1	-0.789228755	43	4	3	3	1	2	2	2	1	2	1	2	2	2	2	62.53	271.83	14.8	63.465	2093.69	1897	2	0.15476541938966
0	0.665192268	42	1	3	1	2	3	2	2	2	1	2	2	2	2	2	93.48	213.28	22.55	60.305	3734.605	1730.5	2	0.150158192081749
0	-3.944152943	47	3	2	1	2	1	2	2	1	1	2	2	2	2	2	43.35	138.135	6.45	50.76	2753.3	1246	2	0.165155690340616
0	-1.773953946	50	3	2	1	2	1	1	2	2	3	2	2	2	2	2	41.465	133.695	12.35	38.025	1723.975	1025	2	0.157949752964495
0	7.531822243	80	3	3	2	2	1	1	2	2	3	2	2	2	2	2	118.115	315.46	19.4	57.355	2897.425	2227	1	0.034714863810022
0	-2.491048322	78	1	1	2	1	3	2	2	1	1	2	1	2	2	2	94.235	173.29	7.1	65.525	1751.14	1678.5	2	0.160302041012695
0	0.557081276	72	3	3	1	2	2	2	2	1	3	1	2	2	2	2	100.33	272.275	13.3	94.19	1824.175	2399	1	0.0631114841402444
0	-2.55599867	21	1	2	1	2	3	2	2	1	1	2	2	1	2	2	71.475	297.4	14.85	87.05	1725.19	2239.5	1	0.0818582412942583
0	1.410753888	51	4	2	1	2	3	2	2	1	3	2	2	2	2	2	148.58	259.695	9.55	103.855	5839.63	3012	1	0.0587180410143816
0	-2.304982196	43	3	3	1	2	2	2	2	1	1	1	2	2	2	2	73.225	292.07	18.05	97.935	2624.415	2281	1	0.0801751142857771
0	-1.451350557	65	3	2	1	1	2	1	2	1	1	1	2	1	2	2	59.78	202.385	7.45	49.06	1370.43	1544	1	0.0746857495285864
0	0.06361427	32	2	1	1	2	2	2	2	1	1	2	2	2	2	2	89.36	217.94	12.1	41.675	1873.31	1606.5	1	0.0657894569249108
0	-2.166437836	45	4	3	1	2	3	2	2	1	2	1	2	2	2	2	39.1	128.49	10.8	17.755	3145.29	910.5	1	0.0792597508291447
0	3.005776532	50	3	3	1	2	1	2	2	1	3	2	2	2	2	2	74.19	202.695	22	66.79	3383.28	1768	2	0.142980694338341
0	6.860757341	74	4	1	2	1	2	2	2	2	1	1	2	1	1	2	54.935	200.25	22.85	64.585	3740.915	1557	1	0.036795718657347
0	-2.865760316	51	4	3	1	2	3	2	2	1	2	1	1	2	2	2	63.275	234.71	20.35	46.395	2545.975	1611.5	1	0.0839796815923409
0	-4.688939589	85	3	2	2	1	3	2	2	2	1	1	2	2	1	2	35.22	181.66	14.3	54.775	2105.64	1316	1	0.0975068659509865
0	-2.680179762	22	5	2	3	1	2	2	2	1	3	2	2	2	2	2	77.11	334.705	26.4	69.56	1833.33	2224.5	2	0.160927167252463
0	8.485405294	42	3	3	1	2	3	2	2	1	1	2	2	2	2	2	151.435	307.48	15.6	186.425	4555.135	3686	1	0.031952152304976
0	-5.860691571	47	3	3	1	2	3	1	2	1	3	2	2	2	2	2	43.62	120.975	8.15	24.79	2352.54	942.5	2	0.17173678643901
0	-1.62417067	72	1	1	1	2	2	2	2	1	1	1	2	2	2	2	34.715	99.43	7.95	34.255	1979.715	835.5	1	0.0757683775002029
1	-2.776583286	53	4	1	3	1	1	2	2	1	1	2	2	2	2	2	35.48	165.365	4	19.52	1347.045	977.5	1	0.0833638659930943
0	-2.281459452	30	3	3	3	1	3	1	2	1	3	2	2	2	1	2	86.85	234.27	12.45	133.52	4701.605	2576.5	1	0.0800190207714617
0	8.91525155	81	3	3	2	2	2	2	2	1	1	2	1	2	1	2	101.015	333.13	22.25	98.84	2460.05	2535.5	1	0.0307774645047505
0	2.032775472	25	3	3	1	2	2	2	2	1	3	2	2	2	2	2	70.855	262.415	19	86.36	2997.665	2216	2	0.145929172916943
0	0.275774222	39	3	2	2	2	1	2	2	1	3	2	2	2	2	2	105.415	328.605	15.35	153.77	1878.4	3088.5	1	0.0646253565498347
0	11.5196046	27	4	3	3	2	1	2	2	1	3	2	2	1	2	2	108.435	386.725	16.15	128.68	2586.9	3168.5	1	0.0245066076319907
0	1.219467461	42	5	3	1	2	3	2	2	1	2	1	2	2	2	2	122.75	322.425	20	144.88	3083.38	3054	1	0.0596768197077253
0	-1.234492377	72	3	2	1	2	2	2	2	1	1	1	2	2	2	2	55.835	262.685	15	68.83	2086.07	1840.5	1	0.0733474196649251
0	-1.968441365	56	3	3	1	2	3	2	2	1	3	1	2	2	2	2	69.555	229	11	77.31	2270.785	2012	1	0.0779681955943397
0	-0.883687078	39	4	2	3	1	3	2	2	1	3	2	2	2	2	2	106.68	283.81	12.65	88.28	2428.125	2561.5	1	0.0712292580173699
0	4.245961325	66	3	2	1	2	2	2	2	1	1	2	2	1	2	2	89.47	225.83	15.9	89.715	3707.125	2396.5	2	0.139294828733981
0	1.83719679	51	3	2	1	2	2	2	2	1	3	1	2	2	2	2	120.435	162.985	12.7	166.95	2216.915	2872	1	0.0566324361901801
0	-0.648642532	85	1	1	2	1	1	1	2	2	3	1	1	2	2	2	68.92	186.29	16.15	43.55	2191.81	1375	2	0.15431510299822
0	11.13481112	51	3	3	1	1	3	2	2	1	2	1	2	2	2	2	55.66	237.32	18.2	42.95	6547.25	1513	2	0.120254429989313
1	-4.65567501	24	1	2	1	1	1	2	2	2	1	2	2	2	2	2	36.21	178.625	9.75	43.33	1598.68	1233.5	2	0.167575030103095
0	0.085688942	76	4	1	2	1	1	2	2	1	2	1	1	2	2	2	76.09	227.715	15.85	71.45	2403.795	1834.5	2	0.15198028477541
0	1.015194687	68	3	3	2	2	2	2	2	1	1	2	2	2	1	2	80.855	491.02	33.25	70.79	3748.075	2869.5	1	0.0607168946312719
0	-0.929358938	60	3	1	1	1	3	2	2	1	1	1	1	2	1	2	78.145	167.04	16.15	73.015	4503.215	1618	1	0.071501783959258
0	2.441434299	73	3	3	1	2	2	2	2	2	3	2	2	2	1	2	71.805	144.53	9.8	68.86	2846.83	1469	1	0.0537964313227038
1	-3.409206191	63	4	3	1	2	2	1	2	1	2	1	1	2	2	2	62.265	209.745	16.45	80.06	1965.175	1769.5	1	0.0878226564161839
0	-2.573725742	34	3	1	1	1	3	2	2	1	1	2	1	2	2	2	58.445	145.945	15.2	75.04	3428.81	1471.5	2	0.160575067645584
0	1.966550685	41	3	2	1	2	3	2	2	1	1	1	2	2	2	2	138.91	231.19	15.5	163.58	2975.81	2941.5	1	0.0560137106362395
0	-0.327852209	50	1	1	1	2	3	2	2	2	3	1	2	2	2	2	94.36	213.19	17.8	76.46	1471.945	1913.5	2	0.153291570334026
0	0.815278866	64	4	1	3	2	3	2	2	1	1	1	1	2	2	2	38.96	69.075	13.7	19	3458.375	584.5	2	0.149689212197857
0	-1.190255615	85	3	3	2	2	1	2	2	1	3	2	2	2	1	2	55.315	188.355	13.35	65.97	1836.19	1786.5	1	0.0730771472937815
0	0.505608926	72	3	3	1	2	2	2	2	1	1	1	2	2	2	2	96.765	239.005	16.15	83.655	1869.585	2296.5	1	0.0633859856425699
0	5.705353486	30	4	1	1	1	3	2	2	1	3	1	2	1	2	2	163.14	361.055	19.75	128.98	6142.465	3311	1	0.0406625321587328
0	-0.620429924	51	1	1	1	2	2	2	2	1	3	1	2	2	2	2	109.285	183.74	9.6	51.12	2313.965	1746.5	1	0.0696770592418948
0	-1.790303646	50	3	2	1	2	2	2	2	1	3	2	2	2	2	1	97.875	264.71	11.9	95.43	4830.805	2289.5	2	0.158003070363523
0	5.59930116	62	3	3	1	2	2	2	2	1	1	2	2	2	2	2	103.055	181.435	16.65	32.965	4362.605	1404	2	0.135364223423006
0	-4.230035903	21	5	1	3	2	3	2	2	1	3	2	2	2	2	2	40.965	256.23	12.65	50.78	1890.7	1625.5	2	0.166124374203694
0	-2.400840989	62	4	2	2	2	1	2	2	1	2	1	2	2	2	2	68.08	159.19	8.3	52.485	1197.46	1372	1	0.080814102895549
1	0.509317672	54	2	1	1	1	2	2	2	2	3	1	1	2	2	2	67.49	250.625	20.75	67.925	1651.92	1852.5	2	0.150646531235091
1	-4.63816374	51	3	2	1	2	3	2	2	1	1	1	2	2	2	2	39.57	203.86	6.8	45.125	1954.565	1377	2	0.167515149486209
0	-0.890501192	25	3	3	1	2	1	2	2	1	1	2	2	2	2	2	66.705	287.68	22.75	59.485	4379.85	2003.5	1	0.0712698570005516
0	3.073189692	29	3	3	1	2	3	2	2	1	3	1	2	2	2	2	159.92	305.675	19.3	87.47	3725.915	2622.5	1	0.0509749571026834
0	-3.517780643	60	1	1	1	1	2	2	2	2	3	2	2	2	2	2	50.14	168.5	17.15	33.665	1772.28	1145.5	2	0.163719404462466
0	1.452553142	37	4	1	2	2	3	2	2	1	3	2	2	2	2	2	94.135	229.98	19.9	105.52	2368.4	2314.5	2	0.147711270508482
0	-4.399748596	59	3	1	2	1	3	2	2	1	2	1	2	2	2	2	23.415	215.065	11	34.335	2275.775	1231.5	2	0.166701577147975
0	1.798645394	63	3	3	1	2	3	2	2	1	2	2	2	2	2	2	129.285	309.8	16.95	143.725	2854.495	3016	1	0.0568180759559443
0	-2.576058184	43	2	3	1	2	2	2	2	1	2	2	2	2	2	2	67.435	209.515	11.35	75.415	2472.675	1776	2	0.160582775563399
1	1.078409184	22	3	2	1	1	3	2	2	1	2	2	2	2	2	2	72.415	297.36	13.55	51.675	2502.29	1923.5	2	0.148869900376902
0	9.700615667	66	3	2	2	2	2	2	2	2	3	1	2	2	2	2	91.18	331.48	20.75	91.44	3376.015	2463	1	0.0287383480345313
0	-3.957337979	74	1	1	2	1	2	2	2	2	3	1	1	2	2	2	66.04	109.285	7.55	44.165	2383.17	1092.5	2	0.165200266536402
0	0.023654253	61	3	3	1	1	3	2	2	1	1	1	1	2	2	2	72.025	204.02	23.2	57.07	3066.18	1888.5	1	0.0660108897175289
1	-0.034245873	59	3	2	1	2	2	2	2	1	3	1	2	2	2	2	96.33	247.455	14.45	95.005	2997.705	2311.5	2	0.152359635751586
0	2.274845246	66	3	2	1	2	2	2	2	1	1	1	2	2	2	2	91.33	211.945	21.4	74.9	3268.21	1853.5	1	0.0545646530983551
0	3.72334283	54	3	3	2	2	1	2	2	1	3	1	2	2	2	2	85.92	202.125	17.5	67.915	2896.905	1771	2	0.140838231470345
1	-1.921195142	59	3	3	2	2	2	2	2	2	3	1	2	2	2	2	88.18	176.28	7.5	81.745	1468.035	1795.5	2	0.158430444088924
0	5.388222192	67	3	3	1	2	1	2	2	1	3	1	2	2	2	2	85.81	269.94	23.65	104.335	2036.05	2357.5	2	0.135971031831693
0	-0.769621834	69	3	1	1	2	1	2	2	1	2	1	2	2	2	2	35.035	200.295	11.5	45.99	1916.29	1467	2	0.154702551571653
0	0.785775634	33	3	2	1	2	3	2	2	2	2	1	2	2	2	2	111.045	289.715	14	91.845	3235.29	2421.5	1	0.0619052467872937
0	0.61691908	40	1	3	1	2	1	2	2	1	3	2	2	2	2	2	88.74	325.33	37.85	83.82	2657.405	2382	2	0.15030928828179
0	-3.778720466	20	3	3	3	1	1	2	2	1	3	2	2	2	2	2	64.5	132.745	5.5	60.385	4818.74	1652.5	1	0.0905258767756109
0	-4.381345906	25	3	3	3	2	2	2	2	2	3	2	2	2	2	2	47.03	118.405	10.15	52.795	2764.04	1119.5	2	0.16663891103835
0	-4.541947818	45	3	3	2	2	2	2	2	1	1	2	2	2	2	2	44.8	191.265	6.65	35.98	2264.48	1309.5	2	0.167186439445964
0	-2.993732881	43	4	3	2	2	2	2	2	2	3	2	2	1	2	2	55.2	199.69	12.25	51.485	3603.475	1441	2	0.16196788825471
0	2.657964997	49	2	1	1	2	2	2	2	1	1	2	2	2	2	2	160.925	460.48	16.1	69.085	2691.535	3110	1	0.052813160357533
0	-3.650437353	27	1	3	3	1	1	2	2	1	2	2	2	1	2	2	59.44	258.115	12.4	82.64	2783.965	1973.5	2	0.164165193640346
0	-1.455318087	82	3	2	2	2	1	2	2	2	3	2	2	2	2	2	58.045	137.085	8.6	34.63	1289.815	1084.5	2	0.156913582982779
0	3.751408529	50	3	3	2	2	3	2	2	1	3	1	2	2	2	2	128.895	262.545	14.4	102.93	3215.65	2464.5	2	0.14075498422879
0	-4.704096146	55	1	1	3	1	3	1	2	1	3	1	2	2	2	2	33.68	153.09	9.75	22.66	1714.895	937.5	2	0.167740697441868
0	-1.769314835	28	1	3	3	1	2	2	2	2	3	2	2	2	2	2	61.805	285.4	27.4	72.76	1618.595	1992.5	2	0.157934627199979
0	4.162307293	20	3	3	3	2	2	2	2	1	2	2	2	1	2	2	97.635	155.06	18.15	88.535	4041.935	1786.5	2	0.139540916663362
1	-0.872102971	82	3	3	1	2	2	2	2	1	1	2	2	2	2	2	97.895	266.965	16	106.69	2648.04	2637.5	1	0.0711602882137047
0	5.416404663	31	3	3	1	2	2	2	2	1	2	1	1	2	2	2	128.125	467.63	36.1	125.23	5468.635	3460.5	1	0.0416888420312658
0	-5.0149968	58	1	2	1	1	3	1	2	1	2	2	1	2	2	2	41.255	186.075	6.9	55.13	1748.44	1391	1	0.100122342463605
1	-3.150260393	69	4	1	2	1	3	2	2	1	3	1	2	2	2	2	38.65	103.42	5.3	31.095	938.27	855.5	2	0.162489455536212
1	2.866418613	37	1	2	1	1	3	1	2	1	3	1	2	2	2	2	120.65	410.7	20.55	83.51	2837.05	2867	1	0.051882633589324
0	-4.071446399	22	5	3	3	2	1	2	2	2	3	2	2	2	2	2	73.34	111.54	5.35	32.95	896.57	1035.5	2	0.165586449672969
0	-2.414847981	55	3	3	1	2	1	2	2	1	3	1	2	2	2	1	68.24	178.295	17.95	57.04	2201.195	1494.5	2	0.160050737379467
0	-0.55593994	84	3	3	1	1	1	2	2	1	3	1	2	2	2	2	92.445	309.29	19.85	88.93	2510.15	2375	1	0.0693016310004118
0	0.380410683	40	4	3	1	2	1	2	2	2	3	2	2	2	2	2	49.29	209.905	11.6	59.75	1345.16	1545.5	2	0.151051364944363
0	-1.961568394	42	4	1	1	1	3	2	2	2	2	2	2	2	2	2	84.08	217.025	6	83.295	2535.075	1961	1	0.0779237109243125
0	-0.505251281	70	2	3	1	2	1	2	2	1	3	1	2	2	2	2	65.06	224.565	25.95	76.695	2074.56	1866.5	1	0.0690078658627678
0	-1.725822345	59	4	1	1	1	3	2	2	1	3	1	1	2	1	2	53.77	277.665	6.35	43.075	1740.89	1684	1	0.0764119003583746
0	2.856957317	37	3	3	1	2	1	2	2	1	3	2	2	2	2	2	91.595	202.195	19.75	45.91	3607.52	1549.5	2	0.143428421733801
1	-4.478702559	59	3	3	2	2	2	1	2	1	2	1	2	2	2	2	60.695	57.505	3.75	41.775	3887.42	924.5	2	0.166970650571359
0	-2.792960131	62	4	1	2	2	3	2	2	2	3	1	1	2	2	2	69.97	171.425	10.35	66.395	2421.98	1539	2	0.16130087370405
0	-1.082598281	54	3	1	1	2	3	2	2	1	2	2	2	2	2	2	73.595	356.985	25.15	101.555	4195.995	2742	1	0.072423235023603
0	3.077558551	30	1	1	1	1	3	2	2	2	3	1	2	2	2	2	88.735	227.435	14.85	63.02	2703.65	1813	2	0.142765153086
1	5.93114906	56	4	3	2	2	1	2	2	2	3	2	2	2	2	2	106.825	428.275	24.2	101.3	2699.975	2983	2	0.134414868506632
0	2.975897184	31	3	3	1	2	2	2	2	2	3	2	2	2	2	2	94.83	402.605	17.4	74.31	2428.725	2624.5	1	0.0514001596384657
0	-5.979561503	24	3	3	3	2	1	2	2	2	3	1	2	2	2	2	27.725	163.09	6.95	35.565	1788.075	1053.5	2	0.172151733299413
0	-4.128692056	50	3	3	1	2	1	2	2	2	1	2	2	1	2	2	66.405	206.48	9.05	41.07	2493.575	1426	2	0.165780461694464
0	-0.326910913	38	1	1	2	1	3	2	2	2	3	2	2	2	2	2	75.105	312.875	20.8	64.5	2161.735	2094	2	0.153288575152407
0	-5.401884772	74	3	2	2	1	3	2	2	1	2	1	1	2	2	2	39.125	82.12	6	29.31	2946.745	742.5	2	0.170142632737829
0	1.550319829	24	1	1	1	2	1	2	2	1	3	2	2	2	2	2	109.355	411.3	18.25	116.215	1925.29	3115	1	0.0580276465587611
0	2.621022704	45	1	2	1	1	3	2	2	1	1	1	2	2	2	2	107.97	285.535	21.1	138.955	2362.8	2796.5	1	0.0529797060339811
0	-5.285080017	35	1	1	1	1	3	2	2	1	3	1	2	2	2	2	53.855	292.395	8.65	69.995	2934.51	1994.5	1	0.102335877541706
1	0.411296364	73	4	2	1	2	2	1	2	1	1	2	1	2	2	2	38.09	129.955	20.75	86.725	3263.885	1385.5	1	0.0638918506663939
0	3.735315908	26	3	3	3	2	1	2	2	1	3	2	2	2	2	2	127.97	279.555	22	107	3288.48	2707.5	1	0.0481685747390592
0	-1.678158919	68	4	3	2	2	3	2	2	1	1	1	2	2	2	2	86.725	167.91	19.75	69.12	2099.105	1581.5	2	0.157637653632973
0	5.192508681	48	3	3	1	2	3	2	2	2	3	1	2	2	2	2	89.125	264.665	19.1	92.61	3102.98	2200	2	0.136535723004341
0	-1.84820911	43	4	3	1	2	3	2	2	2	3	2	2	2	2	2	65.325	194.04	17.85	68.275	2254.5	1615	2	0.158192021565366
0	1.418903737	44	4	3	3	1	3	2	2	2	3	2	2	2	2	2	63.79	232.495	13.55	59.125	3469.165	1696.5	2	0.147815169667143
0	-3.268828768	30	1	3	3	2	3	2	2	2	3	2	2	2	2	2	69.965	166.94	14.65	68.315	2094.265	1557.5	2	0.162885441022036
0	-0.253752672	61	3	3	1	2	3	2	2	1	1	1	2	2	2	2	120.355	264.9	7.8	75.14	3558.99	2625.5	1	0.067567341909288
0	-1.476241734	32	3	2	3	1	2	2	2	2	3	2	2	2	2	2	73.755	208.645	8.1	77.435	1565.29	1824.5	2	0.156981454144267
0	-2.012629317	79	3	2	2	1	2	2	2	2	3	1	2	2	2	2	51.56	379.67	22.75	73.89	1518.55	2334	2	0.158729543426186
0	3.362996891	44	4	2	1	1	3	2	2	1	2	1	2	2	2	2	94.49	299.82	25	51.2	5185.585	2263.5	1	0.0497280570172241
0	-6.382726997	38	4	1	1	1	3	2	2	1	3	1	1	2	2	2	31.64	81.38	4.45	26.8	1534.265	698	2	0.173565001906724
0	-1.122932476	26	3	3	1	2	3	2	2	1	1	2	2	1	2	2	68.915	147.085	12.85	81.65	2725.09	1707	1	0.072667589467167
1	1.27964337	53	4	3	2	2	3	2	2	2	3	1	2	1	2	2	85.645	298.885	10.35	104.225	1969.375	2448.5	2	0.148245803361798
0	-0.669580654	65	4	1	1	2	3	2	2	1	3	1	1	2	1	2	77.93	200.615	11.1	79.37	2103.145	1937.5	1	0.0699644561759731
0	-1.203053655	47	3	3	1	2	3	2	2	1	3	1	2	2	2	2	66.125	162.79	12.45	73.01	4812.565	1573.5	2	0.15609717961846
0	-2.050621489	46	3	3	1	2	2	2	2	1	3	2	2	2	2	2	76.04	142.215	13.2	55.69	2918.89	1358.5	1	0.0785019062997097
0	7.025846864	51	3	3	1	2	3	2	2	1	3	1	2	2	2	2	94.28	253.17	16.5	107.945	5681.43	2546	1	0.0362729362016784
0	-0.813198484	45	3	3	1	2	2	1	2	1	3	2	2	2	2	2	75.285	276.5	14.05	83.54	3958.16	2131.5	2	0.154842304462652
0	3.991219463	78	4	3	2	2	1	2	2	1	3	1	2	2	2	2	75.76	251.69	18.45	59.85	2390.615	1838	2	0.140045350232378
0	-1.738457081	49	1	1	1	1	2	2	2	1	1	1	2	2	2	2	55.5	249.025	21.1	55.36	2242.6	1680.5	1	0.0764922369108452
0	4.688744626	59	3	3	1	2	3	2	2	1	1	1	2	2	2	2	83.32	181.66	26.05	83.015	3382.775	2167.5	1	0.0443843398611644
0	1.648131861	54	5	3	1	1	3	2	2	1	1	2	2	1	2	2	86.85	353.485	23.35	118.505	3117.41	3050	1	0.0575483514503153
0	-1.591880717	46	3	2	1	2	3	2	2	2	3	1	2	1	2	2	75.685	161.54	14.2	37.85	2715.95	1262	2	0.157356990046353
0	-4.249233877	60	4	1	2	1	2	2	2	2	2	2	2	2	2	2	41.57	109.195	6.2	55.28	2670.39	1095.5	2	0.166189587278883
0	1.412665741	32	3	3	1	2	1	2	2	1	3	1	2	2	2	2	119.885	317.11	11.25	115.39	3696.345	2878	1	0.0587085316994138
0	-4.980480177	58	3	1	1	2	3	2	2	1	1	1	2	2	2	2	35.825	254.595	12.35	48.19	2956.16	1540.5	1	0.0998425408320142
0	-3.068723836	85	1	1	2	2	3	2	2	2	3	2	1	2	2	2	60.13	220.28	25.95	55.075	1568.49	1599	2	0.162217597462503
0	-4.556059327	85	3	1	2	1	3	2	2	1	1	1	2	2	2	2	47.305	144.595	13.2	45.455	1928.41	1163.5	1	0.0964585634806024
0	-1.545414174	56	4	3	1	2	2	2	2	1	3	1	2	1	2	2	88.875	238.49	26.65	97.89	3255.495	2252.5	1	0.0752732292348002
0	-0.873483739	81	3	1	2	1	1	2	2	1	2	1	2	2	2	2	65.61	258.69	18.8	82.52	4155.81	2005	2	0.155035812571925
0	-3.20645643	58	4	3	1	2	2	2	2	1	3	1	2	2	2	2	58.695	313.04	15.3	51.08	2336.635	1892.5	1	0.0863706423119401
0	2.044605778	24	5	3	3	1	2	2	2	1	3	2	2	2	2	2	132.74	214.87	12	115.185	6548.985	2803.5	1	0.0556434429306787
0	-1.270600383	75	3	3	1	2	3	2	2	1	1	1	2	1	2	2	65.9	217.31	16.65	76.84	2794.66	1801.5	1	0.0735687117683719
0	-0.264815111	54	4	3	2	2	2	2	2	1	3	2	2	2	2	2	91.065	144.04	15.55	71.08	2267.76	1540	2	0.153091093269814
0	-2.48910391	65	3	2	2	1	3	2	2	2	3	1	2	2	2	2	52.695	138.34	9.6	55.085	1443.585	1240	2	0.160295624493272
0	-1.220109389	71	1	1	2	1	2	1	2	1	3	1	2	2	2	2	52.995	120.15	13.4	49.64	1766.96	1195	1	0.073259443135592
0	1.17922098	62	4	2	2	2	2	2	2	1	1	2	2	2	2	2	77.81	271.54	15.1	42.055	3627.105	1883.5	1	0.0598804076235971
0	-2.869177797	30	3	2	2	2	3	2	2	2	3	2	2	2	2	2	24	134.825	5	39.365	4395.245	978.5	2	0.161553824544236
0	2.095983231	41	3	3	1	2	3	2	2	2	3	2	2	2	2	2	122.685	209.685	14.2	102.195	8983.7	2256	1	0.0554009849158099
0	-2.857859041	60	5	2	1	2	2	2	2	2	3	2	2	2	2	2	66.605	257.985	7.85	78.92	1737.505	1985.5	1	0.0839249523372978
0	-2.390187896	35	3	1	1	2	2	2	2	1	2	2	2	2	2	2	83.48	433.205	19.05	74.455	6951.555	2703	2	0.159969478587719
0	-2.733477823	55	3	3	1	2	3	2	2	1	2	1	2	2	2	2	73.435	165.04	8.1	56.465	2174.94	1460	2	0.161103686979309
0	-4.432563605	54	4	3	1	2	1	2	2	1	1	1	2	2	2	2	49.4	136.745	9.8	33.555	2865.27	1255	2	0.166813367855614
0	-1.828676541	85	3	1	2	2	1	2	2	2	3	1	1	2	1	2	67.255	144.775	9.25	53.06	2127.485	1325	2	0.158128264333231
1	1.054291995	20	4	2	3	2	1	2	2	1	3	2	2	2	2	2	79.5	270.48	11.55	104.045	931.025	2326.5	2	0.148944840783192
0	2.362905029	84	3	1	2	2	1	2	2	1	1	2	2	2	1	2	78.54	221.62	29.8	65.755	2665.97	1703.5	1	0.0541572867991165
0	-4.560076565	30	4	3	2	2	1	2	2	2	3	1	2	1	2	2	36.145	161.42	8.35	41.815	2416.82	1157.5	2	0.167248334680345
0	5.256891449	65	3	3	1	2	1	2	2	1	1	1	2	2	2	2	79.4	194.1	15.15	44.86	2153.725	1478.5	2	0.136349741203871
0	3.596900732	38	5	3	1	2	2	2	2	1	3	1	2	2	2	2	103.7	459.725	23.3	137.18	3668.75	4031	1	0.0487428334357558
0	3.884446553	76	3	2	2	2	2	2	2	1	3	1	2	2	2	2	59.85	311.91	20.95	81.085	2277.865	2214	2	0.140360934252639
0	3.065820655	52	1	1	1	1	2	2	2	2	3	1	2	2	2	2	99.325	280.6	27.2	76.17	2199.59	2175	2	0.14280038012929
0	-1.534169689	66	4	3	2	2	3	2	2	1	3	1	1	2	2	2	61.325	298.95	13.2	52.675	1829.92	1882	2	0.157169482956623
0	-1.514744551	64	3	2	1	1	3	2	2	1	1	1	2	2	2	2	60.375	239.775	10.45	61.18	1927.345	1734.5	1	0.0750812142719179
0	0.089730365	64	3	3	1	2	3	2	2	1	1	1	2	2	2	2	92.8	222.29	17.3	85.96	2924.415	2163	1	0.0656451125586227
0	4.762736352	72	4	2	2	1	1	2	2	1	2	2	2	2	2	2	151.115	394.43	16.25	144.85	3702.105	3483.5	1	0.0441028245804352
1	-0.703778845	46	1	1	1	2	2	2	2	1	3	2	2	2	2	2	112.105	292.845	20.25	88.56	2486.495	2403.5	1	0.0701650699443159
0	5.712670303	72	3	3	1	2	3	2	2	1	3	1	2	2	2	2	129.68	224.885	16.75	147.665	2538.03	2722.5	1	0.0406368606021005
1	-2.21695652	22	1	1	3	1	3	2	2	1	3	2	2	1	2	2	54.085	205.15	12.45	55.305	1393.87	1529	2	0.159399598218287
0	4.162280947	47	4	3	3	2	2	1	2	1	1	2	2	2	2	2	87.275	248.125	15.05	133.67	1629.76	2500	2	0.139540994223862
0	11.31382684	63	3	1	1	2	2	2	2	1	3	1	2	2	2	2	93.22	436.885	30.25	105.92	2273.105	3017	1	0.0249530702005569
0	-2.340407833	26	4	3	2	1	3	2	2	1	1	2	2	2	2	2	84.405	372.07	12.5	115.45	2670.93	2837.5	2	0.159805547636389
0	-2.276079086	65	3	3	2	2	2	2	2	1	2	1	2	2	2	2	58.755	209.66	11.3	86.65	1644.525	1816.5	1	0.0799833565319408
1	-1.751900245	22	4	3	3	1	1	2	2	1	3	2	2	2	2	2	72.855	90.63	6	45.115	2992.68	1100.5	2	0.157877857664814
0	0.328317509	50	3	2	1	1	1	2	2	1	3	1	2	2	2	2	72.025	368.635	19.5	107.12	1712.935	2689	2	0.151215216378115
0	7.855835751	83	4	3	2	2	1	2	2	1	2	2	2	1	2	1	97.025	466.465	31.5	92.735	5912.63	3043.5	1	0.0337512221389508
0	-2.773977413	41	1	3	1	2	3	2	2	1	1	2	2	1	2	2	62.87	241.735	11.7	62.725	2161.925	1762	2	0.161237923851953
0	-2.650898472	85	3	1	2	1	3	2	2	2	1	2	1	2	1	2	58.31	182.92	17.25	62.09	2088.65	1475	2	0.160830256241684
0	5.266309997	33	5	3	1	2	2	2	2	2	3	2	2	2	2	2	57.455	165.995	14.15	46.365	2490.34	1394	2	0.136322551919628
0	-4.41207335	79	3	2	1	1	1	2	2	2	3	1	2	2	2	2	41.22	153.57	12.6	32.205	1039.465	1042	2	0.16674355678989
0	0.075451289	46	3	3	2	2	1	2	2	1	3	2	2	2	2	2	62.615	202.575	19.95	65.355	3423.815	1713	2	0.152012636074985
0	0.969246989	45	3	3	1	2	1	2	2	1	3	1	2	2	2	2	91.26	258.79	13.05	87.975	2609.525	2236	2	0.149209352110686
0	-0.76938614	85	3	3	1	1	1	2	2	2	3	2	2	2	2	2	66.165	216.605	16.75	48.04	2425.84	1541	1	0.0705514298473369
0	3.134588005	47	3	1	1	2	3	2	2	1	1	1	2	2	2	2	92.06	212.32	11.55	98.1	2256.585	2185	2	0.142594103102414
0	-3.162266789	26	1	1	1	2	1	2	2	1	2	2	2	2	2	2	75.755	224.03	6.5	61.345	3243.51	2124	1	0.0860570759844799
0	-2.924995107	24	3	2	3	1	2	2	2	1	2	2	2	2	2	2	46.99	97.785	11.15	77.295	5750	1348.5	2	0.161739274355157
0	-0.366078997	64	4	3	1	2	1	2	2	1	2	1	2	2	1	2	71.19	289.095	13.9	36.54	2031.255	1758.5	1	0.0682072314091586
0	-1.914905143	44	3	3	1	2	3	2	2	1	3	1	2	2	2	2	87.365	138.665	7.85	69.48	3483.14	1796.5	1	0.0776223026420858
1	-1.584964441	70	4	2	2	1	3	2	2	2	1	1	1	2	1	2	34.5	174.79	16.95	121.985	2156.605	1891.5	1	0.0755215112987692
0	-0.903811105	64	3	3	1	2	2	2	2	2	3	1	2	2	2	2	48.83	185.465	13.25	42.3	2658.595	1280.5	2	0.155133234148259
0	-0.434907371	47	4	3	3	2	2	2	2	1	3	2	2	2	2	2	66.97	221.43	16.75	66.875	1407.47	1755.5	1	0.0686021045289382
0	-0.893960254	49	4	1	1	1	2	2	2	1	3	1	2	2	2	2	76.13	129.07	6.55	53.035	4865.755	1507	2	0.155101584469065
0	9.919404982	39	3	3	1	2	1	2	2	1	3	2	2	2	2	2	154.33	569.165	51.25	139.525	3011.03	4116.5	1	0.0281940299555878
0	1.558337315	69	3	1	1	1	1	2	2	2	1	1	2	2	2	2	96.19	365.105	17.55	133.795	1754.195	3001	1	0.057988218824527
0	-3.101361256	58	1	2	1	2	1	2	2	1	3	2	2	2	2	2	34.265	161.475	18.35	49.67	2219.245	1251	2	0.16232637255947
0	-1.159500066	67	4	1	1	1	2	2	2	1	3	1	2	2	1	2	56.02	159.6	6.65	32.84	1614.175	1154.5	1	0.072889783183972
0	-2.250456229	54	3	3	1	2	3	2	2	1	3	1	2	2	2	2	71.685	144.815	14.4	30.025	4211.15	1185	2	0.159509673606648
0	0.218778659	63	3	1	1	1	1	2	2	1	2	2	2	2	2	2	108.915	324.355	18.25	79.22	2278.235	2413	1	0.0649361834705421
0	-2.711136589	41	4	1	3	1	1	2	2	2	2	2	2	2	2	2	87.73	183.45	7.25	98.495	2928.545	2357.5	2	0.16102967517152
0	2.591897401	66	3	3	1	2	3	2	2	2	3	1	1	1	2	2	112.225	308.235	29.95	90.575	2414.18	2458	1	0.0531113603858337
0	-1.830586436	80	3	1	1	1	1	2	2	1	1	1	2	1	2	2	47.765	278.51	13.55	72.105	1401.935	1908.5	1	0.0770803820768962
0	-2.699871592	42	1	3	1	1	3	2	2	1	1	1	1	2	1	2	90.285	59.97	6.35	41.935	3042.62	984	1	0.0828374231407619
0	-2.467594458	85	3	2	2	1	3	2	2	2	3	2	1	1	1	2	57.775	163.815	12.7	51.9	1089.265	1362.5	2	0.160224657648944
0	-5.443630097	24	3	3	1	2	3	2	2	1	2	2	2	2	2	2	39.84	188.23	6.9	62.065	2333.46	1449.5	2	0.170287191825419
0	3.695885951	35	3	3	1	2	1	2	2	1	3	2	2	2	2	2	72.965	279.925	32.6	90	3326.73	2170	2	0.14091971281898
1	10.95049609	53	3	3	1	2	2	2	2	1	3	2	2	2	2	2	122.885	192.57	28.4	71.13	4048.665	1855.5	2	0.12073314032477
0	-1.294426838	45	4	3	1	2	2	2	2	1	2	1	2	1	2	2	62.655	243.515	13.4	69.19	2888.03	1861	1	0.0737150722903661
0	0.56741537	49	4	3	3	2	3	2	2	2	3	2	2	2	2	2	75.03	149.975	10.85	83.355	5471.06	1653.5	2	0.150464365325291
1	0.108099959	50	4	1	3	1	2	1	2	2	3	2	2	2	2	2	65.025	265.87	15.1	88.39	2689.79	2081.5	2	0.151909484906494
0	3.007524065	65	3	2	2	1	1	2	2	2	3	2	2	2	2	2	81.28	223.15	13.55	71.215	2930.92	1828	2	0.142975443763381
0	-1.913737248	22	3	3	3	1	1	2	2	1	3	2	2	2	2	2	62.75	218.925	10.45	54.555	1310.235	1605	2	0.158406068077986
0	0.41499113	65	4	1	2	2	3	2	2	1	1	2	2	2	2	2	48.875	148.145	8.15	65.63	2467.555	1360	2	0.150942677443236
1	-2.815795262	24	3	3	3	2	1	2	2	1	3	2	2	2	2	2	81.73	202.9	10.8	76.2	3103.95	1809	2	0.161376625166369
0	2.897460157	54	3	2	2	1	2	2	2	1	1	1	2	2	2	2	95	256.915	13.4	84.33	4842.78	2135.5	1	0.0517453994240113
1	-4.05572845	20	3	2	1	1	3	2	2	2	1	2	2	2	2	2	57.62	274.82	12.1	45.79	1643.585	1688	2	0.165533211629241
0	-0.721999537	60	3	3	1	2	1	2	2	2	3	2	2	2	2	2	68.19	278.985	18.25	108.035	2204.825	2313	2	0.154549941716366
0	-0.69513521	59	4	2	2	1	2	2	2	2	2	1	1	2	1	2	78.215	292.78	9.7	91.85	3215.865	2342	1	0.0701143142579698
0	-3.54675987	32	1	2	1	1	3	2	2	1	3	1	1	2	2	1	49.8	134.345	12.6	41.915	3075	1103.5	2	0.163816705060634
0	3.523293885	43	3	3	1	2	3	2	2	1	1	1	1	2	2	2	94.585	299.395	23.9	116.045	5237.165	2808	1	0.0490508565322091
0	-0.19766486	82	3	1	2	1	3	2	2	2	3	1	2	2	2	2	75.395	257.27	21.2	52.205	3414.89	1730.5	2	0.152877770622187
0	-3.49739593	24	5	2	1	2	1	2	2	2	3	2	2	2	2	2	35.475	145.825	12.3	36.42	1138.53	1032	2	0.163650988676343
0	0.374648523	33	5	3	1	2	1	2	2	2	3	2	2	2	2	2	81.705	252.02	12.3	102.345	1755.615	2237.5	2	0.151069481826806
0	-1.974035428	50	3	3	3	2	2	2	2	1	3	1	2	2	2	2	75.085	197.82	15.9	40.08	2176.935	1439	2	0.158603239176643
0	-1.330837941	85	3	2	1	2	2	2	2	1	3	1	2	2	2	2	50.54	251.305	38.2	51.34	1859.035	1549	1	0.0739392565999935
0	-3.667452435	47	2	2	2	1	3	1	2	2	3	2	2	1	2	2	34.095	152.405	7.8	30.04	3641.86	1010	2	0.164222442958172
1	-3.01536111	31	4	3	3	1	3	2	2	2	3	1	2	2	2	2	51.745	284.16	8.25	74.57	2499.135	2308	2	0.162039875269802
0	-2.53825154	26	1	3	3	2	3	2	2	1	2	2	2	2	2	2	47.07	214.745	12.45	14.64	2374.8	1257.5	1	0.0817381907681508
1	-0.184357951	54	1	1	1	1	2	2	2	1	2	2	2	2	2	2	88.975	367.11	28.55	136.245	2434.02	3009.5	1	0.0671748156993476
0	6.241721546	52	3	3	2	2	3	2	2	2	3	1	2	1	2	2	61.61	154.75	24.45	74.76	3748.62	1486	2	0.13353150056426
0	-3.475941407	62	1	3	2	1	2	2	2	1	3	1	2	2	1	2	58.915	361.03	9.25	104.52	4384.125	2589	1	0.088305399868769
0	-0.307826177	49	1	3	1	2	2	2	2	1	1	1	2	2	2	2	126.08	357.495	23.3	95.615	3637.005	3283	1	0.0678746825257669
1	-4.216964391	44	3	3	2	2	2	2	2	2	1	2	2	2	2	2	38.735	87.335	6.05	38.535	1678.325	845	2	0.166079983669727
0	0.503777598	26	4	3	1	1	3	1	2	2	3	1	2	1	2	2	101.775	432.41	16.55	77.505	2625.255	2809.5	2	0.150663911615721
0	-0.536753915	67	3	3	2	2	2	2	2	1	1	2	2	1	2	2	58.965	187.135	23.1	76.335	2865.61	1799	2	0.153957473209373
0	-0.512157935	45	3	1	1	1	1	2	2	2	1	1	2	2	2	2	47.69	232.205	11.7	67.535	1247.475	1701	2	0.153878947768455
0	-1.163822332	42	3	3	2	1	1	2	2	1	3	2	2	1	2	2	59.215	368.385	17.4	77.215	2187.745	2462.5	1	0.0729160877834838
0	-3.092393507	26	3	3	3	2	1	2	2	1	2	2	2	2	2	2	72.79	165	7.8	89.41	4246.59	1909	2	0.162296478671881
1	-0.08958762	26	3	3	1	2	1	2	2	1	3	2	2	1	2	2	88.69	292.425	17.35	75.495	3496.055	2173	2	0.152534940984052
0	-2.495943214	31	1	3	1	1	3	2	2	1	3	2	2	2	2	2	42.685	147.75	13.25	43.105	3183.375	1134.5	1	0.0814526438292853
0	12.18927309	43	1	3	3	2	2	2	2	1	3	2	2	2	2	2	50.74	147.6	31.55	52.915	3623.095	1200.5	2	0.117547223141989
0	4.157281744	62	3	1	2	2	2	2	2	1	2	1	2	2	2	2	95.185	253.075	19.45	63.075	3546.76	1937.5	1	0.0464573428431699
0	-4.712265478	21	4	3	3	1	2	2	2	2	3	1	2	2	2	2	57.315	133.845	6.95	85.635	1865.865	1529	1	0.0976919316871975
0	0.863050465	26	1	1	1	1	2	2	2	1	2	2	2	2	2	2	99.23	367.03	14.85	93.39	2016.515	2723	1	0.0615025647092068
0	-2.996131604	25	3	3	1	2	2	2	2	1	3	1	2	1	2	2	52.975	178.93	9.55	66.095	1337.455	1523.5	2	0.161975870846815
0	0.84615396	46	1	1	1	1	2	2	2	1	3	2	2	2	2	2	94.56	356.325	27.5	111.71	1749.42	2767	1	0.0615904029847039
0	0.977734617	82	3	3	2	2	3	2	2	2	1	2	1	1	2	2	57.99	223.13	16.7	55.97	1514.88	1579.5	2	0.149182936148315
0	-1.120468351	60	1	1	1	1	2	2	2	1	1	2	2	2	2	2	90.2	157.415	12.3	117.035	3086.215	2450	1	0.0726526393669692
0	-4.435060227	26	3	3	1	2	2	1	2	1	2	1	2	2	2	2	55.215	183.915	6.75	58.005	5752.905	1936	1	0.0955127685209933
0	-0.384808941	35	3	1	3	2	1	2	2	1	2	1	2	2	2	2	96.235	432.655	14.15	64.375	4695.015	3676	1	0.0683144766956811
0	5.165168787	34	4	3	3	1	2	2	2	1	1	2	2	2	2	2	99.495	337.19	25	82.095	4733.425	2435	1	0.0426013116261842
0	-5.906453625	61	4	1	2	1	1	2	2	2	1	1	2	1	1	2	22.905	104.005	5.45	31.685	959.43	780.5	2	0.171896437052734
0	-3.88330614	76	4	1	1	2	3	2	2	2	2	1	1	2	2	2	44.735	121.84	11.05	38.075	1934.29	989	1	0.0913044970349081
0	-1.178267244	36	3	3	1	2	3	1	2	1	3	2	2	2	2	2	59.18	195.195	10.55	50.245	4555.255	1444.5	2	0.156017150517462
0	-0.250751838	60	2	3	1	2	3	2	2	2	2	2	1	2	2	2	65.67	214.685	7.15	70.005	1715.97	1731	1	0.0675503238648282
1	1.376715018	33	4	2	1	2	1	2	2	1	3	2	2	2	2	2	149.93	315.55	12.3	131.13	2125.025	3030.5	2	0.147945520649794
0	-1.973839092	46	3	3	3	2	2	2	2	1	2	2	2	2	2	2	89.835	176.69	17.2	80.91	3159.765	1797.5	2	0.158602596846925
0	2.193726328	85	3	1	1	1	2	2	2	1	3	1	2	1	1	2	88.06	265.735	20.8	54.04	2492.165	1959	1	0.0549424668942732
0	-1.053976904	68	3	2	1	2	2	2	2	2	1	1	1	2	1	2	75.465	239.88	15.95	73.63	3161.46	1893.5	1	0.0722503006865533
0	-1.235867044	24	4	1	3	2	1	2	2	1	3	2	2	2	2	2	66.885	189.59	8.65	63.47	1337.155	1589.5	2	0.156203177286187
1	-1.708555153	36	1	1	1	1	3	2	2	2	3	2	2	2	2	2	80.425	306.115	23.95	65.84	1653.68	2132	2	0.157736629851027
1	0.282369679	29	3	3	1	2	2	2	2	1	3	2	2	2	2	2	92.105	255.165	13.6	69.085	1984.24	1996.5	2	0.151359859152294
0	-0.120519547	42	4	3	1	2	1	2	2	2	3	2	2	2	2	2	78.11	281.825	18.4	92.955	2526.71	2234	2	0.152632995336218
0	1.721612825	76	3	2	1	2	2	2	2	1	1	1	1	2	1	2	83.715	260.345	16.05	117.085	2742.475	2501.5	1	0.0571907337300592
0	-1.265260178	38	3	3	1	1	3	2	2	1	2	2	2	2	1	2	67.81	390.53	8.9	82.795	2873.995	2545.5	1	0.0735359449135656
0	2.260124904	61	3	3	1	2	1	2	2	1	3	1	2	2	2	2	80.67	197.805	26	37.68	3112.715	1401.5	2	0.14523575663209
1	0.195905068	64	4	1	3	2	3	2	2	2	3	1	1	2	2	2	104.97	140.13	9.65	66.685	2140.51	1574.5	2	0.151632354604574
0	-1.46518201	84	3	1	1	1	2	2	2	2	3	1	1	2	2	2	46.215	155.76	18.05	53.17	2375.66	1268	1	0.0747718689093673
0	5.447871489	80	3	1	1	1	1	2	2	1	1	1	2	2	2	2	105.205	320.045	20.3	113.12	3520.375	2652.5	1	0.0415758836491958
0	-3.402894382	58	3	1	1	1	3	2	2	1	3	1	2	2	2	2	49.395	121.23	8.8	58.525	1638.325	1203.5	2	0.163334120566598
1	-2.118523126	66	3	1	1	1	3	2	2	1	1	1	2	1	2	2	43.245	164.695	12.55	58.07	1901.34	1342	2	0.159076516905524
0	-3.395295449	75	4	2	1	2	1	2	2	2	1	2	1	2	2	2	51.56	181.215	12.65	56.765	1547.625	1417	1	0.0877223313349721
0	-4.123910055	69	1	2	1	2	3	2	2	2	3	2	1	2	2	2	55.205	119.395	10.8	56.3	2477.2	1195.5	2	0.165764247978902
0	0.882229612	36	1	1	1	1	2	2	2	2	3	1	1	2	2	2	85.995	190.72	19.1	68.825	2755.435	1713.5	2	0.149480396891554
0	2.006266321	31	1	1	3	1	1	2	2	1	2	2	2	2	2	2	67.775	470.145	25.3	72.675	4065.175	2714	1	0.0558250236586951
1	-1.78087735	38	3	3	1	2	1	2	2	1	3	2	2	2	2	2	47.94	232.625	19.35	59.445	2351.705	1641	2	0.157972328831702
0	0.212207792	49	3	3	1	2	2	2	2	1	3	2	2	2	2	2	34.79	106.15	15.3	70.055	2932.545	1158.5	2	0.151580945493864
1	2.745369516	48	4	2	3	1	3	1	2	2	1	1	1	2	2	2	95.79	258.22	13.8	93.55	1906.615	2262.5	2	0.14376490343117
0	4.453017497	52	4	3	2	1	3	2	2	2	3	2	2	1	2	2	127.195	405.775	14	123.825	4191.925	3207	2	0.138687295002261
0	0.802856807	43	3	1	1	2	3	2	2	1	3	1	2	2	2	2	120.61	368.91	17.65	111.75	2733.07	2915	1	0.0618160242379295
0	2.714710247	24	3	3	3	2	1	2	2	1	2	2	2	2	2	2	101.09	417.685	17.5	71.755	2854.095	2768	1	0.052558301171315
1	-4.006597388	62	4	1	1	1	1	2	2	1	1	2	1	2	1	2	48.21	230.06	11.5	65.12	2097.835	1670.5	1	0.0922301181420312
1	2.461609762	82	3	3	2	2	2	2	2	1	1	2	2	2	2	2	92.9	385.165	29.15	92.43	2009.195	2949	1	0.0537040887522847
0	-3.029905557	32	3	3	1	2	3	2	2	1	1	2	2	2	2	2	68.07	284.435	14.85	82.05	3762.875	2128.5	2	0.16208829929494
0	11.44778129	81	3	3	2	2	2	2	2	1	1	2	2	2	2	2	52.55	234.695	22.9	59.66	2019.24	1938	1	0.0246615462734848
0	2.344655222	32	2	3	1	1	1	2	2	1	1	2	2	2	2	2	150.705	321.275	16.55	85.78	3641.785	2665	1	0.0542414743150704
0	8.952740699	27	4	2	3	2	2	2	2	1	2	2	2	2	2	2	185.025	454.78	19.35	174.18	4596.45	4118.5	1	0.0306770192511277
0	6.653467068	36	1	3	3	1	3	1	2	2	2	1	2	2	2	2	118.45	454.035	21.75	98.44	2479.245	3129	1	0.037462408605526
0	-1.419600203	23	3	3	1	2	1	2	2	1	2	2	2	2	2	2	88.545	416.325	15.85	137.93	2755.295	3231.5	1	0.0744884065914443
0	-3.301034343	70	3	3	1	2	1	2	2	1	3	2	2	2	2	2	45.995	127.99	11.85	36.185	2936.345	1089.5	2	0.162993133105464
1	4.546953625	43	4	3	2	2	3	2	2	1	2	2	2	2	2	2	116	427.26	22	134.915	2060.96	3378.5	1	0.0449286087114965
0	-3.431956786	30	5	3	1	2	3	2	2	1	3	2	2	1	2	2	59.49	245.205	7.8	79.44	3382.405	1976	2	0.163431515477587
0	3.604898482	36	1	3	1	1	3	2	2	2	3	1	1	2	2	2	119.94	344.595	31.25	155.365	3909.705	3226	1	0.0487094760310049
0	-2.572065182	69	3	2	2	2	2	2	2	2	3	1	2	2	2	2	40.975	146.505	7.25	46.725	2658.385	1155.5	2	0.160569580249311
0	-1.652312226	69	3	3	3	2	3	2	2	2	1	1	2	2	2	2	82.5	138.12	14	46.755	2201.865	1281	2	0.157553531423149
0	-2.588682845	85	3	3	2	2	2	2	2	1	3	1	2	2	1	2	46.47	166.165	14.45	31.025	2099.715	1096.5	2	0.160624500928882
0	-0.612184885	85	3	3	2	2	2	2	2	2	3	1	1	2	2	2	47.03	164.375	12.4	54.65	1639.92	1308.5	2	0.154198498996997
0	-2.853301925	72	3	3	1	2	1	2	2	1	1	1	2	2	2	2	44.515	181.53	8.8	47.425	4809.615	1467.5	2	0.161501109314217
0	4.551176083	76	3	1	2	2	2	2	2	1	1	2	2	2	2	2	112.64	248.66	21.1	57.49	4294.175	1929	2	0.138400063819306
0	-3.191199414	62	1	3	2	2	2	2	2	2	3	1	2	2	2	2	63.045	153.855	9.15	57.535	3533.785	1368	2	0.162626092565814
0	-0.950127635	21	3	2	3	2	2	2	2	1	2	2	2	2	2	2	101.03	243.355	11.05	103.79	6143.04	2801.5	1	0.071626030619606
0	-3.039870381	30	4	2	1	2	1	2	2	1	3	2	2	2	2	2	60.535	146.4	9.2	42.115	2053.475	1196	2	0.162121482756612
0	-6.410926016	50	3	2	1	2	3	2	2	1	1	1	2	2	2	2	18.625	123.295	13.3	15.84	3117.54	691.5	2	0.173664193706899
0	3.669396457	59	1	2	1	2	3	1	2	2	3	1	2	2	2	2	80.89	163.57	23.45	37.175	1314.7	1289	2	0.140998360812432
0	-4.927230704	50	4	3	3	1	3	2	2	2	3	1	2	2	2	2	47.955	260.455	6.9	58.29	1630.65	1721	2	0.168505816189709
0	0.943745078	54	3	2	1	2	3	2	2	2	3	1	2	2	2	2	71.625	218.405	18.65	64.275	3169.69	1727.5	2	0.149288744554464
0	3.368728873	43	3	3	2	2	2	2	2	1	3	2	2	2	2	2	114.17	356.515	30.95	82.05	4707.795	2578.5	1	0.0497036891712178
0	0.688870447	37	2	2	1	2	3	2	2	2	3	2	2	2	2	2	66.665	300.525	15.9	50.225	2844.46	1862.5	2	0.150084124320637
0	-1.065665122	72	3	1	1	2	2	2	2	2	3	2	2	1	2	2	52.84	197.43	18.2	31.385	1553.125	1235	2	0.155654007526522
0	1.663291214	60	4	1	2	1	3	2	2	1	1	1	2	2	2	2	152.655	306.735	18.6	104.02	4889.19	3171.5	1	0.0574744020729517
0	-1.106442941	34	3	3	1	2	3	2	2	2	2	2	2	2	2	1	107.415	225.585	14.6	63.785	4563.475	1912.5	2	0.155785436733508
0	-0.65516892	54	3	3	2	2	2	2	2	1	1	1	2	2	2	2	66.46	158.71	18.75	77.65	2496.46	1614.5	2	0.15433598420378
0	-0.376009152	69	3	1	1	1	3	2	2	1	1	1	2	1	1	2	86.68	216.125	18.9	110.81	3075.995	2261	1	0.0682640707160352
0	-5.001179328	53	1	1	1	1	3	2	2	2	3	1	1	2	2	2	34.77	209.49	9	45.505	1537.25	1371.5	2	0.168759995789145
0	-4.547926548	23	3	3	1	1	1	2	2	1	2	2	2	2	2	2	38.085	168.275	6.25	45.725	3228.56	1208.5	2	0.16720685002465
0	2.361992367	75	4	2	2	1	3	2	2	2	3	1	2	2	1	2	111.615	240.515	25.7	60.095	3351.17	1933.5	1	0.0541614940360747
0	-2.464885552	25	1	1	1	1	2	2	2	1	3	2	2	2	2	2	87.735	381.245	25.75	69.275	1981.335	2473	1	0.0812436097350676
0	-2.655348642	22	4	3	3	2	2	2	2	1	3	2	2	2	2	2	94.985	297.13	11.75	130.66	3291.955	2725.5	1	0.0825332702667543
0	4.150100695	37	5	3	1	2	1	2	2	1	2	2	2	1	2	2	119.27	277.31	23.5	101.11	4194.585	2520.5	2	0.139576855787207
0	-2.275076622	34	2	1	1	2	3	2	2	1	2	2	2	2	2	2	91.87	339.76	8.95	67.705	2723.89	2300.5	1	0.0799767132165947
0	-2.592392614	46	4	3	3	2	3	2	2	2	3	1	2	1	2	1	77.58	286.28	8	55.085	1900.06	1936	2	0.160636763639508
0	0.079930885	46	3	3	2	2	1	2	2	2	3	1	2	1	2	2	103.955	179.555	14.6	75.21	3137.035	1810	2	0.151998479721007
0	1.480999055	20	3	3	3	1	2	2	2	2	3	2	2	2	2	2	39.4	214.605	21.7	49.95	1884.555	1417	2	0.147623485078951
0	10.50981141	58	3	2	1	2	2	2	2	1	1	2	2	2	2	2	128.465	498.895	37.95	160.03	4335.03	3842	1	0.0267746749718209
0	-1.633517687	78	3	3	1	2	1	2	2	1	1	2	2	2	2	2	56.205	200.565	9.1	46.75	1970.62	1488	1	0.075827341520034
0	-6.33027188	25	3	2	1	2	1	2	2	1	2	1	2	2	2	2	46.615	220.425	5.45	35.08	3100.77	1669.5	1	0.1113150186336
0	5.947664705	28	3	3	1	2	2	2	2	1	1	2	2	2	2	2	129.045	513.77	22.9	160.355	3124.205	3977	1	0.0398205794376308
0	10.62047842	42	3	3	3	1	2	1	2	2	3	1	2	2	2	2	83.98	438.89	29.55	250.98	3453.485	4158	1	0.0265164712852994
1	1.398323491	35	2	2	1	1	3	2	2	2	3	2	2	2	2	2	74.28	405.195	20.35	90.605	2005.365	2701	2	0.147878744878773
0	-4.195379068	39	4	2	2	2	3	2	2	1	2	1	2	2	2	2	68.04	167.005	9.25	71.345	5701.7	1583	1	0.09366377232755
1	4.499087498	56	3	2	2	1	3	2	2	2	3	2	1	2	2	2	89.885	170.715	9.15	100.675	4300.19	1951.5	2	0.138552422695498
1	-3.497475594	26	3	1	3	1	2	2	2	1	1	2	2	2	2	2	82.53	188.09	7.15	55.355	2312.195	1589.5	2	0.163651256002226
0	1.053601997	83	3	1	1	1	2	2	2	2	3	1	2	2	1	2	59.595	189.84	18.6	23.435	2432.48	1184	2	0.148946985300187
0	8.62034007	60	4	3	1	2	2	2	2	2	3	1	2	2	2	2	142.55	340.87	20.95	133.755	2984.92	3113	1	0.0315788064695518
0	2.875979531	77	3	3	1	2	1	2	2	1	1	1	2	2	2	2	60.305	264.68	51.35	74.88	2208.95	1832.5	2	0.143371127704768
0	0.431938477	69	3	2	2	2	2	2	2	1	1	2	2	2	1	2	58.99	122.55	11.35	52.865	1244.545	1182	1	0.0637808110726573
0	1.228198014	40	3	3	1	1	3	2	2	1	2	2	2	1	2	2	139.665	369.18	11.9	136.365	9862.235	3366	1	0.0596327417605588
0	-6.544714367	51	1	1	1	2	3	2	2	2	2	2	1	2	2	1	26.625	60.335	2.35	31.205	995.32	671.5	2	0.174135412665678
0	3.863767661	66	4	1	1	2	2	2	2	2	2	2	2	2	2	2	177.83	310.89	18.05	97.51	2918.08	2829.5	1	0.0476414083789232
0	0.105470549	80	3	3	2	1	2	2	2	2	1	2	1	1	2	1	94.92	241.11	13.65	106.08	4221.34	2282.5	1	0.0655582587724406
0	-0.79374927	35	3	2	2	2	2	2	2	1	3	2	2	2	2	2	61.8	196.685	15.65	62.445	5670.215	1576.5	2	0.154779916967425
0	6.947109947	35	3	2	1	2	1	2	2	1	2	2	2	2	2	2	111.575	238.125	13.85	85.025	4152.92	2227	1	0.036521371277898
0	-3.666698842	65	4	3	1	1	2	2	2	2	3	2	1	2	2	2	28.22	144.73	10.85	41.565	1062.53	1053	1	0.0896985415770569
0	2.578988682	51	3	3	1	1	2	2	2	2	3	2	2	2	2	2	103.265	233.43	33.8	197.265	2375.72	3005	2	0.144267828464585
0	-2.47063309	23	2	3	3	1	2	2	2	1	3	2	2	2	2	2	69.53	153.095	6.85	43.755	3736.235	1281	2	0.16023468156102
0	-0.517718391	43	3	3	1	2	2	2	2	1	1	2	2	2	2	2	97.745	221.945	14.4	98.725	3424.515	3261.5	1	0.0690800113605992
0	-2.095271821	35	3	3	2	2	1	2	2	1	3	2	2	2	2	2	61.845	155.475	5.8	45.175	1797.14	1368.5	2	0.159000278486349
0	-2.68341981	74	4	3	2	2	3	2	2	2	1	1	1	2	1	2	43.31	235.31	15.7	76.955	2015.605	1774	2	0.160937893605692
0	0.858488824	74	3	3	1	1	2	2	2	1	3	1	2	2	1	2	72.205	288.34	12.6	89.425	2708.31	2251	1	0.061526267318201
0	-0.625230465	45	3	2	1	2	3	2	2	1	2	1	1	1	2	2	71.17	126.38	14	17.11	2706.265	930	1	0.0697050809048038
1	-3.91421016	25	3	3	3	2	1	2	2	1	3	2	2	2	2	2	51.325	207.87	7.9	50.535	1226.865	1590	2	0.165054495124793
0	-5.518095141	43	1	1	2	1	1	2	2	1	1	2	2	2	2	2	22.895	76.675	5.7	29.865	1009.675	676	2	0.17054529765876
0	0.830641325	30	1	2	3	2	2	2	2	1	2	2	2	1	2	2	63.19	422.135	20.45	75.995	2395.635	2649.5	1	0.0616711504748446
0	-1.864210914	20	3	1	1	1	1	2	2	1	2	2	2	1	2	2	46.7	573.43	8.65	55.525	3529.28	2910	1	0.077296070436027
0	-2.218857705	60	4	2	1	2	2	2	2	2	3	1	1	2	2	2	69.65	141.835	8.2	66.29	5596.9	1472	2	0.159405843595467
0	6.426227818	36	3	3	3	2	3	2	2	2	2	1	2	2	2	2	127.76	248.21	15.15	95.17	3724.39	2322	2	0.133009043507872
1	-3.266969494	25	4	2	3	1	1	2	2	1	3	2	2	2	1	2	69.495	172.98	7.95	57.08	1011.925	1483.5	2	0.162879225557035
0	7.866770143	38	3	3	1	2	2	2	2	1	3	2	2	2	2	2	141.785	346.17	19.25	121.055	2871.075	3041	1	0.0337191568823611
0	2.405810743	28	4	3	1	2	2	2	2	1	3	2	2	2	2	2	78.515	230.06	16.6	95.535	1580.325	2062	1	0.0539598455159643
0	1.681142716	66	4	3	1	2	3	2	2	2	3	1	2	2	2	2	90.165	288.85	15.3	126.32	1668.815	2639	1	0.0573874345936069
0	-0.089447591	41	3	2	1	1	1	2	2	1	2	1	2	2	2	2	74.775	485.63	11.9	103.67	4478.14	3503.5	1	0.0666413973333775
0	-6.729749811	40	2	1	3	1	2	2	2	2	3	1	2	2	2	2	13.72	85.135	5.35	16.65	3020.585	536	2	0.174788792026134
0	-1.890186735	85	3	1	1	1	2	2	2	2	3	1	2	2	1	2	38.74	145.415	7.35	19.2	2679.98	897.5	1	0.0774630748632688
0	-3.307947572	82	4	1	2	2	3	2	2	1	3	1	2	2	2	2	31.71	178.685	11.65	24.7	1305.375	1051.5	1	0.0870947408974094
1	-1.39844621	25	3	3	1	1	2	2	2	1	1	1	2	2	2	2	68.775	208.175	11.8	68.525	2257.235	1703.5	2	0.156729225417425
0	-0.097704646	81	3	3	2	1	3	2	2	1	3	1	2	2	2	2	66.205	189.695	19.95	60.255	2915.495	1518.5	1	0.066687646832028
0	-1.66913834	34	4	3	1	2	3	2	2	2	3	1	2	2	2	2	56.76	173.165	16.3	36.095	3146.315	1184.5	2	0.157608290556911
0	-4.595203292	66	3	2	1	2	3	2	2	2	3	2	2	2	2	2	43.585	130.175	16.25	48.825	2141.74	1119.5	2	0.167368316585886
0	1.359895522	26	4	1	3	2	1	1	2	2	2	2	2	2	2	2	54.315	354.255	12.75	99.42	1918.32	2501	1	0.05897153571323
0	-1.540744407	85	3	2	2	1	2	2	2	1	3	2	2	2	1	2	76.895	270.42	9	57.62	2558.59	1887.5	2	0.157190835475287
0	-1.125630653	67	4	1	1	1	3	1	2	1	1	1	1	1	1	2	58.725	159.64	12.1	81.045	2233.4	1577	1	0.0726839628458362
0	2.188780358	78	3	3	1	1	1	2	2	2	1	2	2	2	2	2	86.29	269.22	14.85	90.845	2512.04	2198.5	1	0.0549655825055853
0	-2.436290137	25	4	3	1	2	1	2	2	1	2	2	2	2	2	2	63.18	263.49	7.2	70.795	2083.055	1997	1	0.0810515811484985
0	-3.396837795	80	3	1	1	1	1	2	2	1	3	1	2	2	2	2	51.1	205.065	15.05	62.345	1968.98	1604.5	1	0.0877334497092422
0	1.754901984	33	3	2	1	2	3	2	2	1	3	1	2	2	2	2	153.595	467.82	9.95	127.335	3189.755	3619	1	0.0570294106773062
0	-0.605374077	39	4	1	1	2	2	2	2	1	2	2	2	2	2	2	74.365	249.08	8.5	93.23	2980.465	2387	1	0.0695892431980034
1	-3.760258953	60	3	3	1	2	3	2	2	1	1	1	2	2	2	2	33.33	148.045	6.85	41.465	2559.28	1098.5	2	0.164534984494095
0	-0.985770264	65	1	1	1	1	1	2	2	1	1	2	2	2	2	2	88.27	324.8	32.55	89.045	4365.405	2418	1	0.0718397248555468
0	-4.787695834	20	4	3	3	1	3	2	2	2	1	2	2	2	2	2	46.15	170.255	11	58.415	1097.075	1355.5	2	0.168027031812514
0	-0.998705038	60	3	3	1	2	1	2	2	1	1	1	2	2	2	2	90.38	141.57	11.15	106.05	3376.165	1915	1	0.0719174206422224
0	-1.63102706	67	1	1	1	2	2	2	2	2	1	1	2	2	2	2	55.545	166.29	11.75	75.34	1516.325	1554	2	0.157484282889014
0	6.519085474	59	4	1	2	1	3	2	2	2	3	1	2	1	2	2	97.315	296.505	22.35	100.74	1643.18	2448	2	0.132746761026018
0	-2.331700939	65	1	3	1	1	3	2	2	1	1	1	1	2	1	2	55.45	233.635	11	71.035	2694.075	1934	1	0.0803527537749738
1	1.384465904	38	1	2	1	1	1	2	2	1	3	2	2	2	2	2	91.22	312.32	18.1	63.705	2506.975	2159.5	1	0.0588489408813243
0	1.568399539	40	3	3	3	2	1	2	2	1	3	2	2	2	2	2	66.685	216.9	21.65	73.31	2278.12	1757.5	2	0.147354031964514
0	4.820970488	45	4	3	1	2	3	2	2	1	1	2	2	2	2	2	131.87	396.22	22.2	139.555	3048.49	3336.5	1	0.043882461520422
0	0.323344283	55	3	3	1	2	2	2	2	1	1	2	2	2	2	2	106.76	217.81	14.1	71.48	4325.44	1931.5	2	0.151230866528727
0	-0.097327021	32	4	2	1	2	3	2	2	2	3	2	2	2	2	2	82.295	228.005	8.05	70.765	1958.455	1855.5	2	0.152559470094355
0	-0.492619594	29	4	1	1	1	3	2	2	1	2	1	2	2	2	2	112.835	168.005	19.3	112.51	7414.1	2106	1	0.0689348393364502
1	7.676414353	60	1	3	2	2	1	2	2	1	3	1	2	2	2	2	107.775	284.305	27	122.605	6841.08	2624	2	0.129514572334598
0	-2.676039097	43	3	3	1	2	1	2	2	1	3	2	2	2	2	2	38.99	184.77	9.55	78.125	2322.315	1567.5	2	0.160913460201491
0	-0.301810582	24	1	1	1	1	2	2	2	1	3	2	2	2	2	2	66	313.95	9.85	43.16	2838.355	1870.5	1	0.0678404271974236
0	0.83840977	39	3	3	3	2	3	2	2	1	3	2	2	1	2	2	74.97	290.14	17.3	80.36	3108.145	2128	2	0.149617041288655
0	0.946747972	83	3	2	1	1	1	2	2	2	3	2	2	1	2	2	71.35	280.275	18.45	75.415	1941.37	2040	1	0.0610691815419347
0	-2.897455484	59	1	3	2	2	2	2	2	1	3	2	2	2	2	2	73.74	219.47	11.95	71.795	1745.79	1807	2	0.161647754021365
0	-1.843542038	62	3	3	2	1	3	2	2	2	3	1	1	2	2	2	71.815	211.61	4.3	61.605	1988.89	1708	1	0.0771634218357012
0	-6.839127686	53	4	3	1	2	3	1	2	2	2	1	2	2	2	2	19.685	95.805	2	29.405	1799.61	720	2	0.175175924485732
0	-2.692198743	70	4	3	1	2	3	2	2	2	3	1	1	1	2	2	69.885	202.94	17.4	54.505	1281.765	1549.5	1	0.0827849343035185
0	5.61331316	35	3	3	1	2	3	2	2	1	1	2	2	2	2	2	133.69	384.245	26.65	192.18	5305.605	3773	1	0.0409867920960156
0	-2.650707801	57	4	3	3	2	1	2	2	1	1	1	2	2	2	2	71.365	350.335	18.15	48.09	2239.985	2089	2	0.160829625341219
0	2.653462726	49	4	2	3	2	2	2	2	2	3	2	2	2	2	2	61.025	308.72	27.1	126.695	1640	2506.5	1	0.0528334312841595
0	0.567019454	51	4	3	1	1	3	2	2	1	3	1	1	2	2	2	85.11	238.91	12.2	79.34	3261.905	1994	2	0.15046560611333
0	4.354019425	45	4	3	1	2	3	2	2	2	3	1	2	2	2	2	84.46	215.01	7.55	69.94	1562.53	1820	2	0.138977491179377
0	-2.197474195	84	3	3	1	2	2	2	2	1	1	1	2	2	2	2	53.585	140.335	9.75	32.095	1694.085	1267.5	1	0.0794639727769519
1	-2.466313051	52	4	1	3	1	2	1	2	2	3	1	2	2	1	2	75.855	215.055	8.35	80.805	1007.875	1868	2	0.160220430665361
0	-4.827430082	70	1	1	1	2	1	2	2	2	3	2	2	2	2	2	42.265	146.405	8.5	35.355	1364.455	1063.5	2	0.168163260850873
0	-2.256300613	69	4	2	2	1	2	2	2	1	1	1	1	1	1	2	63.02	261.54	17.55	49.5	1957.405	1698	1	0.0798523781011601
0	2.249516715	45	3	3	1	1	3	2	2	1	3	2	2	1	2	2	90.93	424.995	16.05	142.4	3664.54	3417.5	1	0.0546823575985963
0	0.764280518	71	3	3	1	2	3	2	2	1	1	2	2	2	2	2	75.51	317.275	30	65.83	2344.93	2272	1	0.0620176966035764
0	-1.197979472	67	3	2	1	2	2	2	2	1	1	1	1	2	1	1	66.825	207.965	18.9	44.57	2308.285	1461.5	1	0.073124271198436
0	-2.400129229	75	3	2	1	1	1	2	2	1	2	2	2	2	1	2	49.735	245.475	16.85	50.205	1852.22	1587	1	0.0808093412442302
0	-2.52060083	59	4	2	3	2	2	2	2	1	3	1	2	2	2	2	64.28	213	10.7	60.335	3305.195	1685	1	0.0816189518689539
0	-4.122909426	53	1	1	1	1	2	2	2	1	3	2	2	2	2	2	65.555	147.135	12	26.8	1176.09	1134.5	1	0.0931110696471402
0	0.068049281	61	4	3	1	2	1	2	2	2	3	1	2	2	2	2	66.29	255.73	11.9	70.07	2083.175	1869.5	2	0.152036030153426
0	-2.226804216	31	4	3	1	1	1	2	2	2	3	2	2	2	2	2	52.89	206.58	12.05	44.115	1492.155	1409.5	2	0.159431949971619
0	0.299332731	45	3	3	1	2	2	2	2	2	2	2	2	2	1	2	49.855	170.19	8.05	48.105	4933.215	1277.5	2	0.151306446663772
1	-1.308836285	21	3	3	1	1	2	2	2	2	3	2	2	1	2	2	62.435	187.175	22.15	31.205	2223.465	1246.5	2	0.156439101412511
0	-1.868570082	66	5	1	1	2	2	2	2	1	1	1	2	1	2	1	53.675	309.48	13.95	78.56	2309.68	2120	1	0.0773240734074037
0	27.48330606	63	3	2	1	1	3	2	2	1	2	1	2	2	1	2	71.46	157.08	6.5	59.395	2303.25	1618.5	1	0.0059392759919865
1	-4.343647281	26	1	2	1	2	2	2	2	1	3	2	2	2	2	2	53.55	147.34	11.05	77.915	1596.87	1497	2	0.166510595930809
0	0.68659164	24	1	3	1	2	3	2	2	1	3	2	2	2	2	2	75.605	333.505	18.4	80.21	5464.3	2323.5	1	0.0624257150472163
0	-0.474114623	56	3	3	1	2	1	2	2	2	3	2	2	2	2	2	54.79	175.86	19.15	49.025	2401.68	1319.5	2	0.153757554569731
1	4.945306783	50	3	3	1	2	2	2	2	1	1	2	2	2	2	2	156.275	318.485	23.05	132.46	3297.805	3075	1	0.0434154761083659
1	-6.71973433	36	3	2	2	1	3	2	2	2	1	2	2	1	2	2	18.45	275.835	2.65	46.2	1935.145	1568	2	0.174753376916332
0	2.863154213	74	3	3	1	2	3	2	2	1	3	1	2	2	2	2	92.95	310.955	27.5	93.765	2299.345	2434	1	0.0518970854432062
0	-1.622321338	45	3	3	2	1	3	2	2	1	3	1	1	2	2	1	74.38	257.265	24.6	69.835	3426.285	1939.5	2	0.157455967092409
0	11.50174008	40	3	2	1	2	1	2	2	1	3	2	2	2	2	2	55.595	274.65	8.5	68.755	1356.24	1916	2	0.11930631622275
1	-5.540418438	71	4	3	2	2	1	2	2	1	1	1	2	1	2	2	18.915	137.89	7.45	21.58	2052.49	810	2	0.170622733704265
0	-3.931143795	64	4	1	2	2	2	1	2	1	1	1	2	2	2	1	26.275	211.89	6.45	23.77	1748.98	1148	2	0.165111718252498
0	-0.950090355	82	3	1	1	1	2	2	2	1	1	1	2	2	1	2	71.585	243.155	16.35	43.085	1518.405	1615	1	0.0716258074168235
0	-2.793733664	48	3	3	2	1	1	2	2	1	2	2	2	1	2	2	71.425	171.59	7.3	70.645	3047.39	1600.5	2	0.161303439290172
0	-3.602380115	40	3	2	1	2	3	2	2	1	3	2	2	2	2	2	53.965	121.315	8	60.165	3962.37	1244.5	2	0.164003585919526
0	-1.014939074	45	1	3	1	1	1	2	2	2	3	2	2	2	2	2	69.38	245.975	20.35	52.66	1739.545	1725	2	0.1554906408057
1	-3.099652814	60	1	1	1	2	1	2	2	1	3	2	1	2	2	2	83.245	91.885	7.65	77.03	1504.22	1394	1	0.0856145403142745
0	-1.117846798	84	3	1	2	1	3	2	2	2	1	1	2	2	2	2	62.85	200.86	9.1	68.51	1006.03	1654	1	0.072636737255619
0	4.795682044	55	3	2	1	2	1	2	2	1	2	1	2	2	2	2	121.195	256.75	26.55	96.11	3891.04	2643	2	0.137686771473333
0	1.526321852	83	3	2	1	1	2	2	2	2	3	1	1	2	1	2	83.06	134.66	12.5	95.27	1592.09	1712.5	2	0.147483705590571
0	3.339578573	49	3	3	1	2	3	2	2	1	3	1	2	2	2	2	112.545	160.47	15.4	118.81	2956.14	2137.5	1	0.0498277309124492
0	0.715269906	23	1	2	1	1	1	2	2	1	2	2	2	2	2	2	103.605	489.945	28.8	89.65	2948.395	3170	1	0.0622748065352979
0	8.238391191	52	3	3	2	1	1	2	2	1	1	2	2	2	2	2	64.26	326.505	23.8	99.655	2736.29	2385	1	0.0326466945009099
0	3.405266853	81	3	2	1	2	1	2	2	1	1	1	2	2	2	1	86.445	265.655	28.85	72.295	2318.435	1977	1	0.0495486246397509
0	-2.261777047	78	4	2	2	1	3	2	2	1	3	1	2	2	2	2	77.29	283.945	8.25	69.06	2004.495	2106	1	0.0798886248769202
0	-3.24180201	38	4	2	3	2	3	2	2	1	3	1	2	2	2	2	62.695	98.3	8.2	70.495	4358.065	1338.5	2	0.162795110676857
0	0.49337945	50	1	1	1	2	1	2	2	1	3	1	2	2	2	2	92.12	180.6	10.75	77.81	2741.405	1788.5	2	0.150696537229803
0	2.316965744	33	3	3	1	1	2	2	2	1	2	2	2	2	2	2	111.49	353.075	14	133.435	3904.66	3232.5	1	0.0543694434823877
0	1.381099519	70	3	3	1	2	2	2	2	1	3	1	2	2	2	2	53.035	213.195	18.65	71.93	2099.865	1666.5	2	0.147931969400687
0	-0.821735272	47	3	2	1	2	2	2	2	1	3	2	2	2	2	2	86.11	347.925	21.45	65	3670.945	2276.5	1	0.0708611259355567
1	1.217715965	80	3	1	2	1	3	2	2	2	3	1	2	2	2	2	44.845	129.245	14.1	33.055	2360.96	963.5	2	0.1484376322137
0	-0.003532968	82	3	3	1	2	3	2	2	2	1	1	2	1	2	2	72.67	168.235	13.45	52.175	2930.96	1413	2	0.152262417964348
0	-1.862847767	27	3	2	1	2	2	1	2	1	1	2	2	2	2	2	78.47	427.35	25.8	94.74	1919.055	2849	2	0.15823981805065
0	-5.014210522	78	2	1	2	2	2	2	2	2	3	1	2	2	2	1	35.535	208.575	7.9	42.83	685.545	1320.5	2	0.16880481884992
0	6.000912919	36	1	3	1	2	3	2	2	2	3	2	2	1	2	2	205.53	377.375	18.4	198.375	2826.355	4119	1	0.0396378127392932
0	1.52283537	34	1	1	1	1	2	2	2	1	3	2	2	2	2	2	119.58	424.71	36.1	116.005	2662.245	3155	2	0.147494454333785
0	1.27177945	57	3	3	1	2	1	2	2	2	3	2	2	2	2	2	48.395	272.71	14.15	57.81	4294.015	1768	2	0.148270151654169
0	15.98736381	64	3	2	1	2	1	2	2	1	1	1	2	2	2	2	148.395	463.035	36.25	101.48	3570.33	3243.5	1	0.0165296627403444
0	5.159478096	67	4	3	1	2	3	1	2	1	1	1	2	2	2	2	122.875	381.22	39.3	145.35	3163.69	3227.5	1	0.0426221994157975
0	0.039168653	33	3	3	2	2	3	2	2	1	3	2	2	2	2	2	115.285	232.425	10.25	70.135	2962.935	2117.5	2	0.152127335633992
0	1.915701026	78	3	1	1	1	1	2	2	1	1	2	2	2	2	2	122.965	219.97	17.2	103.595	2549.465	2341	1	0.0562561716478808
0	0.070135928	53	1	3	2	1	1	1	2	2	1	1	2	1	1	2	56.91	254.17	20.95	75.035	2037.03	1861	1	0.0657533838557514
0	0.808784716	29	3	3	1	2	1	2	2	1	2	2	2	2	2	2	100.275	330.62	27.9	133.71	2949.255	3014.5	1	0.0617850882836284
1	1.371093837	32	3	3	1	1	3	2	2	2	3	2	2	2	2	2	126.22	404.595	17.6	189.22	3503.2	3859	1	0.0589156315968758
0	6.045973641	30	3	2	3	1	1	2	2	2	3	1	2	2	2	2	122.82	409.72	25.75	137.86	2762.015	3299	1	0.0394837772945727
0	1.137789459	37	3	3	1	2	3	2	2	1	2	1	2	2	2	2	99.32	273.54	13.7	128.385	5869.93	2641.5	1	0.0600906704746016
0	3.29260643	21	1	1	1	1	1	2	2	1	3	2	2	1	2	2	102.36	388.73	19.5	116.845	2504.845	2977.5	1	0.0500282268642567
0	1.029275561	61	4	3	1	2	2	2	2	1	1	1	2	2	2	1	83.38	304.5	23	128.76	4410.88	2726.5	1	0.0606446586607461
0	-2.533853259	40	3	2	1	1	1	2	2	1	2	2	2	2	2	1	57.13	236.585	10.95	59.605	1770.51	1769	2	0.160443349216725
0	2.927953985	37	4	3	1	2	2	2	2	2	3	2	2	1	2	2	71.4	223.93	26.55	66.965	1677.58	1744	2	0.143214680340756
0	2.469535103	77	3	1	1	2	2	2	2	1	1	2	1	2	1	2	69.225	253.285	22.95	66.295	4221.69	1830	1	0.0536678556289093
0	-2.999389455	43	3	3	1	1	3	1	2	2	2	2	1	2	2	1	52.23	196.455	5.6	54.58	2348.675	1448.5	2	0.16198671299809
0	-0.456358901	40	1	1	1	1	2	2	2	1	2	2	2	2	2	2	103.7	237.735	18.05	67.315	1828.46	2444	1	0.0687256068878524
0	-3.982417825	44	2	1	1	1	3	2	2	2	1	2	2	2	2	2	30.935	136.635	9.25	37.405	1948.765	989	1	0.0920479249080106
0	6.356499927	28	3	3	1	2	1	2	2	1	1	1	2	2	2	2	132.675	482.73	30.85	179.17	3579.91	4090	1	0.0384377898397925
0	-1.415694274	22	2	3	3	2	3	2	2	1	3	2	2	1	2	2	82.295	142.38	5.5	79.8	1685.595	1943	1	0.0744641626922392
0	3.582173376	46	4	1	3	1	3	2	2	2	3	1	2	1	2	2	72.925	241.55	23.35	82.965	3202.805	1967	2	0.141257588543304
0	-2.012807648	53	3	3	1	2	2	2	2	1	1	1	2	2	2	2	71.61	130.195	6.3	57.465	4182.86	1397.5	2	0.158730127230784
0	0.725940877	82	3	1	1	1	1	2	2	1	3	1	2	2	2	2	72.35	256.255	32.65	17.875	2635.215	1417.5	1	0.0622187417716259
0	0.760018789	40	4	3	1	2	1	2	2	2	1	2	2	1	2	2	77.79	366.015	25.9	90.35	1651.515	2528	2	0.149861745120678
0	3.857241088	29	4	3	3	2	2	2	2	2	3	2	2	1	2	2	69.825	257.685	27.25	69.045	3075.365	1905	2	0.140441439660096
0	-2.617400728	26	1	1	1	1	3	2	2	1	3	1	2	2	2	2	89.815	251.715	9.6	53.27	1996.26	1849.5	1	0.0822748379226515
0	1.372066124	62	3	2	1	2	3	2	2	2	3	1	1	2	1	2	48.835	181.05	13.45	57.515	3948.615	1401.5	1	0.0589107801037558
0	-0.94571493	76	3	3	1	2	3	2	2	1	1	1	2	2	2	2	48.315	165.84	16.65	34.59	2434.535	1136.5	1	0.0715996153468726
0	5.141478246	32	1	2	1	1	2	2	2	1	1	2	2	2	2	2	152.31	338.625	24.8	117.565	3198.385	3009.5	1	0.042688332703927
0	-3.035650508	29	4	2	3	1	3	2	2	1	3	2	2	1	2	2	73.435	122.645	7.6	41.115	3221.045	1162	2	0.162107429656091
0	1.699163742	41	3	3	2	2	3	2	2	1	2	1	2	2	2	2	101.825	130.115	13.85	93.845	3473.825	1771.5	2	0.14695164711194
0	4.187381984	79	3	3	1	2	1	2	2	1	3	2	2	2	2	2	80.315	278.99	22.6	60.5	1878.215	1958.5	1	0.046337511478225
1	0.748925976	69	3	1	1	1	3	2	2	2	2	2	2	2	2	2	92.2	237.7	12.45	73.105	3265.765	1976	2	0.149896398718801
0	1.569366062	68	3	3	1	2	1	2	2	1	1	1	2	2	2	2	66.585	228.96	22.95	76.91	2860.075	1808.5	2	0.147351054470446
0	1.107518435	46	3	1	2	2	2	2	2	1	2	1	2	2	1	2	91.66	187.67	15.5	135.955	4423.045	2555	2	0.148779489164017
0	-3.567520342	34	4	2	1	1	3	2	2	1	2	2	2	1	2	2	87.31	265.31	6.6	87.335	2338.17	2190.5	2	0.16388643900377
0	6.415846162	71	3	2	2	2	3	1	2	1	1	1	1	2	2	2	110.785	229.125	25.4	117.9	2465.36	2548.5	1	0.0382409379127248
0	-2.464510002	40	1	1	1	2	3	2	2	1	1	2	2	2	2	2	82.57	230.215	16.9	60.725	4197.575	1882.5	1	0.081241085090093
0	0.636908185	24	3	3	3	2	3	2	2	1	2	2	2	2	2	2	73.09	280.075	9.55	83.295	2632.05	2144.5	2	0.15024670682083
0	-4.50914096	60	3	3	2	1	1	2	2	1	1	2	2	1	2	2	55.255	113.89	7.4	26.49	2583.035	1016.5	2	0.167074476688754
0	0.802246047	51	3	2	1	2	1	2	2	1	2	1	2	2	2	2	89.155	251.675	11.5	73.765	4195.65	2021	2	0.149729888564675
0	2.486727879	45	1	1	1	1	1	1	2	1	3	2	2	2	2	2	109.67	337.27	25.4	82.755	5107.335	2513.5	1	0.0535893329222218
0	5.547792594	36	3	3	1	2	2	2	2	1	3	2	2	2	2	2	168.435	291.325	16.55	145.505	3658.1	3127.5	1	0.0412191301452096
0	3.477698752	23	3	3	1	2	3	2	2	2	3	2	2	1	2	2	113.43	305.835	21.6	141.48	2992.715	2916	1	0.0492425846351304
0	1.765887852	66	5	3	1	2	1	2	2	2	3	2	2	2	2	2	47.77	211.495	34.45	52.5	1634.69	1417	2	0.146746674726404
0	0.57988899	81	3	3	2	1	3	2	2	2	3	1	2	2	2	2	76.93	189.16	13.6	50.63	3137.205	1496.5	2	0.150425277689698
0	4.922680831	25	5	3	1	2	1	2	2	1	1	2	2	2	2	2	114.385	238.67	13.25	65.68	2727.305	2025.5	1	0.043500100396661
0	-4.680607951	70	4	3	1	2	2	2	2	2	1	2	2	2	2	2	47.185	218.065	5.85	70.18	2803.775	1676.5	1	0.097440839287717
0	-2.827256822	77	3	2	1	2	3	2	2	2	3	1	1	2	2	2	62.685	282.85	21.5	53.92	1921.87	1832	2	0.161414657696806
0	-1.169411565	31	3	3	1	2	1	2	2	2	3	1	2	2	2	2	86.555	254	13.95	40.14	1935.64	1700.5	1	0.0729501159383774
0	-1.493860365	43	4	3	1	2	3	2	2	2	3	2	2	2	2	2	57.73	248.495	10.55	86.85	1974.29	1971.5	2	0.157038623195424
0	-2.405710286	65	3	3	1	2	2	2	2	1	1	2	2	2	2	2	76.82	148.845	7.25	116.225	2514.775	2148.5	1	0.0808466852120242
0	1.31227847	58	4	3	2	1	2	2	2	1	3	1	1	1	2	2	86.725	295.905	25.85	95.955	1889.425	2373	1	0.0592098056364344
0	7.60646463	46	1	2	2	1	2	2	2	1	2	1	1	2	2	2	150.745	314.39	23.8	113.09	5923.91	2892	1	0.0344905460384808
0	-3.917148945	61	1	2	1	2	2	2	2	1	1	1	2	2	2	2	63.28	236.26	23.7	28.19	1470.09	1425	1	0.0915577389672359
0	0.455369861	73	3	3	1	2	2	2	2	1	1	2	1	2	2	2	43.77	160.415	12.85	96.74	2299.815	1814.5	1	0.0636549856837532
0	-3.226283572	71	3	1	2	1	1	2	2	1	2	1	2	1	1	2	59.265	207.71	8.7	79.58	2530.29	1756	1	0.0865116706415595
0	1.589819413	31	3	3	1	2	3	2	2	1	3	2	2	2	2	2	88.725	330.515	21.05	92.195	1812.505	2472.5	2	0.147288057014733
0	-3.015065658	68	3	1	2	2	3	2	2	2	3	1	2	2	2	2	44.38	76.655	14.5	47.015	2840.935	891	2	0.162038891718345
0	-1.121639669	22	1	1	2	1	1	2	2	1	2	2	2	2	2	2	70.21	343.755	22.5	71.905	6002.59	2259.5	1	0.0726597455194484
0	2.871052392	42	3	3	1	2	1	2	2	2	3	1	2	2	2	2	86.01	300.57	21.4	55.915	1573.78	2042	2	0.143385966188382
0	-2.070056875	62	1	1	2	2	2	2	2	2	1	2	2	2	2	2	67.825	186.01	15.15	41.1	1831.295	1372	2	0.158917635089354
0	-2.233276654	30	4	3	1	2	2	2	2	2	3	2	2	2	2	2	91.79	394.745	14.6	107.335	2369.34	2889.5	2	0.159453216197877
0	-1.836389374	55	3	3	1	2	2	2	2	1	2	1	2	2	2	2	37.175	221.415	16.05	52.9	1116.96	1530.5	1	0.0771175662244345
0	-2.845527259	85	3	1	2	2	1	2	2	2	3	1	2	2	2	2	54.525	234.62	16.15	41.785	1835.94	1481.5	2	0.161475298910083
0	-2.20502877	62	1	3	1	1	3	2	2	1	3	1	2	1	1	2	53.215	183.055	7.7	90.545	2612.565	1743.5	2	0.159360420193903
0	-3.413453907	21	3	3	3	1	1	2	2	1	2	2	2	2	2	2	42.775	204.885	9.15	52.315	1665.325	1443	2	0.163369502591614
0	0.251853409	65	4	2	1	2	3	2	2	1	1	1	2	1	1	2	107.73	139.935	9.7	86.9	2899.305	1754	1	0.0647556399359826
1	2.782093524	40	3	3	1	2	2	2	2	1	3	2	2	2	2	2	70.32	134.88	16.9	80.615	3891.825	1521.5	2	0.143654093383562
0	-3.729756567	43	5	3	2	1	1	1	2	1	2	1	2	2	2	2	78.44	196.73	8.8	60.755	4233.2	1784	2	0.164432209869592
0	-3.821949686	57	5	3	1	2	3	2	2	1	3	1	2	2	2	2	52.84	94.76	8.85	41.88	1142.25	949.5	2	0.164743002822312
0	-4.104302875	71	3	2	1	2	2	2	2	2	3	1	2	2	2	2	45.21	162.1	8.45	62.46	2288.775	1379.5	2	0.165697781726298
0	-2.1437287	53	3	2	2	1	3	1	2	1	2	1	2	2	2	2	69.06	225.89	25.25	66.26	3910.66	1969.5	1	0.0791106273617671
1	0.138481653	55	4	3	3	2	3	2	2	2	1	1	2	2	2	2	62.825	168.62	22.05	39.06	3442.42	1231.5	2	0.15181354747271
0	4.990031204	71	3	3	1	2	1	2	2	1	1	2	2	2	2	2	74.005	270.23	27.3	105.6	2819.09	2263.5	2	0.137122015885457
0	2.175790849	29	4	2	1	2	1	2	2	1	2	1	2	1	2	2	124.105	328.005	12.25	94.385	2065.565	2648.5	1	0.0550263342761479
0	5.181565983	29	1	1	1	1	1	2	2	1	1	1	2	2	2	2	133.4	271.7	36.3	151.055	2097.255	2932	1	0.0425411801306097
0	-0.210675857	45	1	1	1	2	3	2	2	1	1	2	1	2	2	2	76.87	311.9	25.65	78.25	1795.12	2241.5	2	0.152919084938459
0	-1.367826261	42	2	3	1	1	1	2	2	1	3	1	2	2	2	2	61.81	258.98	15.75	85.33	1646.305	2025	1	0.0741676387512872
0	-5.240121991	52	4	2	1	2	3	2	2	1	3	1	2	2	2	2	33.195	142.86	4.75	31.65	1101.74	1077	2	0.169583388588397
0	2.82787404	72	3	3	2	2	1	2	2	1	2	1	2	1	2	1	80.79	178.185	16.9	75.08	2105.215	1672	2	0.14351605611356
0	-3.702494168	63	3	2	1	2	3	2	2	2	1	1	2	2	2	2	45.82	186.62	10.8	76.805	1759.63	1720.5	2	0.164340395731803
0	0.022633278	25	1	2	1	1	1	2	2	2	3	2	2	2	2	1	125.825	208.005	18.4	98.25	2406.28	2213.5	1	0.0660165563948874
1	-6.315369275	29	3	3	1	2	1	2	2	2	3	2	2	2	1	2	24.34	62.07	4.35	19.305	3922.94	518.5	2	0.173328248067432
0	-4.367407118	61	1	1	1	2	3	2	2	2	3	1	1	2	2	2	43.135	140.22	13.8	32.595	872.43	1016	1	0.0949875804885504
0	-2.450805604	46	1	1	1	1	3	2	2	1	3	2	1	2	2	2	76.76	260.345	12.65	65.6	2260.55	1935	2	0.160169283347498
0	5.628502683	41	1	3	1	2	2	2	2	1	3	1	2	1	2	2	152.51	321.405	14.8	87.07	4406.84	2785	1	0.0409331089526137
0	-0.207340063	30	3	2	1	2	2	2	2	1	2	2	2	2	2	2	105.875	200.825	13.8	105.08	3409.695	2177.5	2	0.152908491795383
0	4.533186502	66	2	3	1	2	1	2	2	1	1	2	2	2	2	2	93.65	414.375	29.4	64.33	5333.515	2782.5	1	0.0449817919920073
0	-3.196125996	50	4	3	2	2	3	2	2	2	3	2	2	2	2	2	60.22	178.96	6.15	47.96	2756.745	1380.5	2	0.162642541652093
0	0.340858394	53	4	2	1	2	1	2	2	1	3	2	2	2	2	2	111.375	181.81	13.2	99.11	2539.735	2213	2	0.151175757585912
0	6.237655746	49	3	3	1	2	2	2	2	1	1	2	2	2	2	2	87.65	370.625	30.55	121.805	2403.73	3143.5	1	0.0388349270142414
0	-4.689707953	75	4	1	1	1	3	1	2	1	3	1	1	1	1	2	48.12	101.075	4.1	42.34	791.705	978.5	1	0.097512957101991
0	-3.082246884	62	3	2	1	2	3	2	2	1	2	1	1	2	1	2	69.87	120.325	11.05	36.975	4087.58	1074	1	0.0854918881613711
0	-2.234862343	31	3	3	1	2	1	2	2	1	3	2	2	2	2	2	56.69	193.36	20.45	33.865	1840.54	1240	2	0.159458426583218
0	-1.630937071	47	3	2	1	1	2	1	2	1	1	1	2	2	2	2	72.625	249.675	10.8	94.435	2890.09	2110.5	1	0.0758110579376774
0	3.754134629	32	4	3	3	2	2	2	2	1	3	1	2	2	2	2	54.66	176.745	14.2	73.545	2222.22	1747	2	0.140746900390995
0	-2.622585798	35	3	3	1	2	1	2	2	2	3	2	2	2	2	2	29.47	146.555	6.65	14.465	1276.79	826	2	0.16073659600453
0	0.183596827	73	3	3	2	2	2	2	2	1	3	2	2	1	2	2	76.235	230.645	21.6	75.56	2496	1913	1	0.0651287441967376
0	-5.219587636	26	3	3	1	2	1	2	2	1	3	1	2	2	2	2	38.425	151.35	6.25	58.055	1349.35	1309	2	0.169512502179426
0	-1.579292583	67	4	3	2	2	2	2	2	2	1	1	1	1	1	2	68.45	235.57	11.25	87.085	2021.76	1960.5	2	0.157316074804791
0	0.384593738	66	3	3	1	2	2	2	2	1	1	1	2	2	2	2	63.57	278.1	14.95	56.63	2320.89	1885	1	0.0640357592853389
1	0.600972091	52	4	2	2	2	2	2	2	1	1	1	2	2	2	2	107.87	209.135	6.85	83.205	1981.78	2015	1	0.0628782930646364
0	0.359261769	66	3	2	1	2	2	2	2	1	3	1	2	2	2	2	58.96	197.005	16.75	45.745	3149.29	1474	2	0.151117868230708
0	-4.000546968	25	1	3	1	2	2	2	2	1	3	2	2	2	2	2	60.23	178.74	14.4	41.235	2090.15	1306	2	0.165346415898964
0	3.48520475	48	3	3	1	2	2	2	2	1	1	1	2	2	2	1	112.1	364.22	23.6	106.565	3554.1	2893.5	1	0.049210972988449
0	3.145528527	85	3	3	1	2	2	2	2	1	3	2	2	2	2	2	84.02	316.355	20.75	79.86	3287.305	2270.5	1	0.0506609724309441
0	-3.185917154	41	3	3	1	2	3	2	2	1	3	1	2	1	1	2	56.805	182.565	9.8	54.725	1747.64	1441.5	2	0.162608457418534
0	-0.694412045	41	3	3	1	1	3	2	2	1	1	1	2	2	2	2	108.53	209.93	12.2	65.7	5480.235	2177	1	0.0701100693548106
1	-2.709885289	44	3	3	3	2	3	2	2	2	3	2	2	2	2	2	51.23	305.125	11.95	73.735	2119.12	2024.5	2	0.161025530692676
1	-6.143568935	42	3	1	1	1	1	2	2	1	2	2	2	2	2	2	35.76	473.205	2.85	21.87	7951.17	3196	1	0.109662022499004
0	1.033182551	44	3	3	1	2	1	2	2	1	2	1	2	2	2	2	87.935	188.41	12.95	93.145	2060.225	2164	1	0.0606246297795968
0	-1.63439159	65	3	3	2	2	3	2	2	1	1	1	2	2	2	2	71.83	204.83	14.7	73.86	2193.345	2012.5	2	0.157495227302346
0	2.734390004	56	2	1	1	1	1	1	2	2	1	1	2	2	2	2	101.725	412.725	22.85	136.13	2519.965	3201.5	1	0.0524701855884437
0	3.710120217	83	3	3	1	2	2	2	2	1	3	1	2	2	1	2	95.915	376.47	31.6	127.69	1928.87	2999	1	0.0482726261839807
1	10.04281097	58	4	3	1	1	3	2	2	2	1	1	2	2	2	2	69.315	334.085	10	77.77	1921.955	2271	1	0.0278914419723183
0	10.55818162	62	3	3	1	2	2	2	2	1	1	1	1	2	2	2	107.215	238.785	32	86.965	7507.525	2101	1	0.0266615201602945
0	-1.110505848	39	3	3	1	2	2	2	2	1	3	2	2	2	2	2	99.705	210.62	11.4	102.5	2879.5	2459.5	1	0.0725922248088353
0	-2.78939885	61	3	2	1	2	2	2	2	1	1	2	2	2	2	2	54.72	337.87	11.55	78.855	2049.515	2246	1	0.0834521107249654
1	-3.396230165	34	2	2	2	1	3	2	2	1	2	1	2	2	2	2	38.115	227.78	8.95	51.43	1721.93	1497	2	0.163311793812343
0	0.248836901	84	2	1	2	1	1	2	2	2	1	1	1	1	2	1	71.675	231.935	17	61.9	1628.025	1771	1	0.0647720865712531
0	-3.580890853	45	4	2	1	2	2	2	2	1	3	2	2	2	2	2	73.785	152.41	11.05	111.47	842.85	1884.5	1	0.0890694293877717
1	-1.040555483	25	3	1	1	1	1	2	2	1	2	2	2	2	2	2	75.88	204.1	7.55	59.55	6979.38	1928.5	2	0.155573122727708
0	24.17705543	47	2	3	1	2	2	2	2	1	3	2	1	1	2	2	123.575	277.755	12.75	62.945	3072.265	2196.5	1	0.0079804533664497
0	-2.29372528	53	4	2	2	2	3	2	2	1	2	1	2	2	2	2	78.17	310.66	6.95	71.855	3123.39	2769	1	0.0801003803072065
0	6.399552162	38	1	1	1	1	2	2	2	1	2	2	2	2	2	2	155.22	208.08	21	93.71	2476.16	2443.5	1	0.0382948885764707
0	-2.811964383	35	1	3	1	2	2	2	2	1	3	2	2	2	2	2	52.15	154.595	15.85	79.53	2746.855	1576	2	0.161363914900142
0	-3.85125606	70	3	2	2	1	2	2	2	2	3	1	2	2	2	2	50.815	169.875	9.1	56.47	1937.875	1373	2	0.164841896581122
0	0.086315033	59	3	2	1	2	3	2	2	1	3	1	1	2	2	2	123.94	138.87	13.95	52.69	6791.69	1532.5	1	0.0656639723985353
1	-2.592300442	22	1	1	1	1	1	2	2	2	3	2	2	2	2	2	33.875	204.495	10.1	43.25	1202.24	1314.5	2	0.160636458954047
0	0.185503699	73	4	2	1	1	2	2	2	1	1	1	2	2	2	2	67.075	131.91	15.8	39.14	1770.7	1135.5	1	0.0651182936765153
0	0.658232593	48	4	3	1	2	2	2	2	1	3	1	2	2	2	2	56.315	287.11	19.05	84.695	2314.07	2078	2	0.150179968348393
0	3.173050908	47	4	3	1	2	3	2	2	1	3	1	2	2	2	2	133.1	371.405	15.55	165.165	2460.015	3631.5	1	0.0505419941804166
0	-1.320712726	48	1	3	1	2	2	2	2	1	3	1	2	2	2	2	66.21	184.63	21.7	95.845	2747.01	1912	1	0.0738768522705242
0	-4.084465992	73	3	1	1	1	3	2	2	2	3	1	2	1	2	2	55.55	167.17	8.1	36.055	1455.76	1197.5	2	0.165630558548944
0	1.805739159	53	3	3	2	2	2	2	2	1	2	1	2	1	2	2	96.65	343.165	16.45	120.35	7461.055	3796	1	0.0567838738215738
0	-4.868366524	21	3	2	3	2	2	2	2	2	3	2	2	2	2	2	33.87	168.695	8.7	52.15	1435.275	1270.5	1	0.0989385096445425
0	0.860586847	38	3	3	1	2	2	2	2	1	3	2	2	2	2	2	91.325	246.355	15.7	95.645	3590.765	2577	1	0.0615153647803102
0	1.718761065	83	3	3	1	2	1	2	2	2	3	1	2	2	1	2	69.635	299.425	19.05	49.295	1321.91	1865.5	1	0.0572045736266279
1	-3.600147288	60	4	3	2	2	3	1	2	1	3	1	2	2	1	2	80.465	111.885	7.6	38.99	3299.615	1116	2	0.163996080443214
0	-4.006582878	64	4	3	1	1	3	1	2	2	2	1	1	1	1	2	71.82	102.76	6.3	48.13	1487.22	1140	2	0.165366839915673
0	-0.778997251	53	3	2	1	1	1	2	2	1	2	2	2	1	2	2	83.9	282.39	15.05	77.53	3030.35	2545	1	0.070608194768766
0	4.521527223	80	3	1	2	1	1	2	2	1	1	1	2	2	2	2	115.68	297.955	25.55	103.85	2706.945	2721.5	1	0.0450268794859438
0	0.993648336	38	3	3	1	2	3	2	2	1	3	2	2	2	2	2	120.605	244.485	11.95	99.205	4821.84	2365	1	0.0608275851841817
1	0.375905524	26	2	2	1	1	2	2	2	1	3	2	2	2	2	2	93.69	213.465	15.6	88.405	1605.54	1983	2	0.151065529521994
0	-1.108571141	31	4	2	1	2	3	2	2	1	3	2	2	1	2	2	67.245	201.73	7.7	81.845	3176.15	1798	2	0.155792298525309
0	12.64445464	66	4	2	2	1	2	2	2	2	3	1	2	2	2	2	72.885	359.41	34.25	50.67	4119.085	2137	1	0.0222004312200222
0	-0.897077321	27	1	2	1	2	2	2	2	1	3	2	2	2	2	2	69.155	407.365	21.7	96.125	2883.47	2798.5	1	0.0713090583663463
0	4.145216061	64	3	2	2	1	2	2	2	1	2	2	2	2	2	2	159.85	335.415	16.3	154.05	4125.415	3604	1	0.0465054600448912
0	1.356762487	71	4	2	1	2	2	2	2	1	1	2	2	2	2	2	76.435	349.945	18.1	87.435	3004.145	2466	1	0.0589871853330038
0	0.641615494	60	3	1	1	1	2	2	2	2	1	1	2	2	2	2	50.8	322.57	20.4	66.905	2942.895	2042.5	2	0.150231972383491
0	8.012474753	68	4	2	1	2	3	2	2	2	2	1	1	2	2	2	125.315	154.38	16.25	63.375	2901.37	1663.5	1	0.0332946731643479
0	-2.709158869	82	3	3	2	2	2	2	2	2	3	2	1	2	2	2	65.41	274.98	10.55	88.29	1715.75	2106	2	0.161023124728711
0	3.05937957	38	4	2	2	2	3	1	2	1	3	1	2	2	2	2	108.22	415.535	18.9	131.37	2502.585	3252	1	0.0510351087017635
0	-1.033069096	75	3	3	1	2	2	2	2	1	3	1	2	1	2	2	82.04	160.35	11.35	87.13	2015.285	1743	1	0.0721242142269824
0	-0.95504682	42	4	3	1	2	3	1	2	1	2	1	2	2	1	2	99.465	160.255	12.5	112.9	2930.11	2205	2	0.155297933696037
1	5.723420484	34	1	1	1	1	3	1	2	1	2	2	2	2	2	2	142.705	327.825	46.65	123.245	4284.995	2950.5	1	0.0405991710228788
0	-1.250633546	76	3	3	1	1	1	2	2	1	1	2	2	1	2	2	53.535	183.675	16.2	37.805	1913.73	1254	2	0.156250896915366
0	7.372286662	65	4	3	1	2	2	2	2	1	1	1	1	2	1	2	171.55	310.695	26.25	134.59	2956.295	3498	1	0.0351990314970549
0	3.640145545	83	3	2	2	2	2	2	2	1	1	1	2	1	2	2	60.995	191.62	19.5	54.23	3314.265	1455.5	2	0.141085250285858
0	-2.103857245	78	3	1	2	1	1	2	2	1	1	2	2	2	1	2	81.35	222.165	12.05	97.405	1661.95	2084	1	0.0788494261685064
1	-0.08545295	46	4	3	1	2	1	1	2	1	1	2	2	2	2	2	102.32	375.685	13.1	121.11	2286.525	2953.5	2	0.152521837959656
1	-4.129233794	24	5	3	1	2	1	2	2	2	3	2	2	2	2	2	43.285	135.14	11.75	25.5	2964.845	920	2	0.165782298575959
0	-2.945439787	74	3	3	2	2	3	2	2	1	1	1	2	1	2	2	40.2	258.765	13.7	68.735	2462.555	1874	1	0.0845334094569608
0	1.330444551	54	3	3	1	2	2	2	2	1	1	1	2	2	2	2	107.795	265.71	23.35	102.265	5742.52	2378.5	1	0.0591187983626355
0	-0.49063902	29	3	3	3	2	1	2	2	2	3	2	2	2	2	2	79.995	154.195	9.6	48.48	2423.735	1362	2	0.153810273010223
0	2.921485968	44	3	3	1	2	3	2	2	1	1	1	2	2	2	2	75.42	241.045	17.65	67.445	6256.6	1988	1	0.0516394175871059
0	3.594051019	24	5	3	3	2	2	2	2	1	2	2	2	2	2	2	93.85	381.36	17.5	93.965	3418.19	3383.5	1	0.0487547243980871
0	2.374698236	58	3	3	3	1	3	2	2	2	1	1	2	2	2	2	102.83	269.85	36.85	75.22	3204.36	2080	2	0.144887344335916
0	-4.123387521	22	3	3	1	2	2	2	2	1	2	2	2	1	2	2	55.67	166.445	7.25	56.295	2816.48	1937	1	0.0931147063058789
1	3.505093927	29	4	3	1	1	3	2	2	1	3	2	2	1	2	2	124.215	209.38	11.1	93.695	2809.635	2217.5	1	0.049127302463365
0	-5.150949911	55	3	2	1	2	1	2	2	1	2	1	2	1	2	2	27.86	223.275	2.9	33.15	2081.75	1614.5	2	0.169275729776771
0	0.380701081	72	3	2	1	2	2	2	2	2	3	1	2	2	2	2	83.82	298.275	21.2	105.185	2168.885	2433.5	1	0.0640567632675106
0	-5.348452904	71	3	2	1	2	1	2	2	1	3	1	2	2	2	2	35.69	172.42	6.35	60.75	1583.605	1360	1	0.102861511665185
0	-4.135191121	54	3	2	3	1	2	1	2	1	2	1	2	2	2	2	62.885	135.905	6.25	58.995	2804.075	1302	1	0.0932045315752195
0	0.347917257	43	3	3	2	2	1	2	2	1	3	2	2	2	2	2	76.965	139.665	9.6	81.77	1850.055	1693.5	2	0.151153551198183
0	-1.790044023	70	2	1	1	1	2	2	2	1	3	1	2	2	2	2	83.605	139.645	8.05	25.625	1574.635	1118	1	0.0768210530132262
0	6.477127563	52	3	3	1	2	1	2	2	1	1	2	2	2	2	2	85.495	250.71	25.6	94.405	2052.325	2147	2	0.132865219370047
0	4.267695085	45	3	1	1	2	2	2	2	1	3	1	2	2	2	2	130.635	445.03	20.1	119.735	3070.97	3554.5	1	0.0460192176206283
0	5.439194598	37	5	3	1	2	2	2	2	1	3	1	2	2	2	2	151.145	456.77	22.3	100.845	4192.475	3343.5	1	0.0416070023223631
0	0.598049722	61	1	2	2	1	2	2	2	2	1	1	1	2	1	2	76.235	151.695	18.8	50.815	3680.74	1368	1	0.0628937944889001
0	7.309091475	65	3	3	1	2	1	2	2	1	3	1	2	2	2	2	90.49	360.96	28.4	134.46	3619.13	3289.5	1	0.0353926141487012
0	7.605888392	23	3	2	3	1	3	1	2	1	2	2	2	2	2	2	90.015	205.49	12.55	61.575	2352.36	1750.5	2	0.129709598315139
0	11.92190524	28	4	3	3	2	2	2	2	1	2	2	2	2	2	2	169.23	296.49	44.35	183.725	2797.65	3424	1	0.0236561474875439
0	-0.832216531	30	5	3	3	2	1	2	2	1	1	2	2	2	2	2	96.655	253.775	10.55	81.25	1830.545	2139.5	1	0.0709232839165241
1	-2.128813429	30	2	3	1	1	1	2	2	2	3	2	1	2	2	1	93.05	205	11.05	82.295	2307.955	1927.5	2	0.159110267139772
1	1.048795408	28	3	3	1	2	1	2	2	1	3	2	2	1	2	2	65.09	338.855	17	48.925	2400.355	2040.5	2	0.148961924904647
0	1.091159924	54	4	3	2	2	1	2	2	1	3	1	1	2	1	2	53.57	172.045	22.4	36.175	3154.675	1199.5	2	0.148830291954866
0	-0.642533641	63	4	2	1	2	1	2	2	2	1	1	2	2	2	2	73.955	220.705	19.3	125.05	1739.025	2262.5	1	0.0698061695800999
0	1.290389674	84	3	1	1	1	3	2	2	1	3	1	1	2	2	2	83.54	268.7	19.65	51.49	2360.785	1841.5	2	0.148212535941389
0	-2.59542656	23	5	3	1	2	1	2	2	1	3	2	2	2	2	2	47.31	131.93	12.5	39.21	1871.34	1055.5	2	0.160646792968861
[truncated: 8,905 more rows]
