# Supplementary material for: Association between the composite dietary antioxidant index and constipation: Evidence from NHANES 2005–2010
Source: PLoS One. 2024 Sep 27;19(9):e0311168. doi: 10.1371/journal.pone.0311168 (PMC11432863; doi:10.1371/journal.pone.0311168)
Supplement: S1 File — (ZIP) [file pone.0311168.s001.zip › CDAI/all/PROJ2_3_tbl1/PROJ2_3_tbl1_BIANMI24_CDAI23_gam.xls]

BIANMI24	CDAI23	ZHONGZU3	JIAOYU4	HUNYING5	PIR6	BMI7	YIYU8	YUNDONG9	DRINK10	XIYAN11	GAOXUEYA12	TANGNIAOBING13	FEIBING14	XINGZHANGBING15	GANBING16	DANBAIZHI17	TANSHUI18	XIANWEI19	ZHIFANG20	SHUIFEN21	NENGLIANG22	XINBIE1	AGE	CDAI23.fit
0	-3.761902799	4	3	1	2	3	2	2	2	3	1	2	2	1	2	42.88	236.405	8.15	75.505	2054.175	1751	2	2	0.116946728360337
0	8.393622966	3	3	1	2	1	2	2	1	3	1	1	2	2	2	65.17	226.76	19.45	51.455	2677.135	1807	1	3	0.066944453017914
0	1.666733776	3	2	1	2	3	2	2	1	3	1	2	2	2	2	130.105	216.555	13.15	73.45	1682.45	2044.5	1	3	0.0882936250623222
0	-2.967916724	2	2	3	1	2	2	2	1	3	2	2	2	2	2	49.695	242.04	9.55	73.535	2813.495	1941.5	1	1	0.150861644698044
0	-5.775918104	4	2	1	2	2	2	2	2	1	1	1	1	2	2	40.615	189.45	5.75	44.03	2429.68	1311.5	2	2	0.122708725734138
0	17.33236614	5	2	3	1	3	2	2	1	1	1	2	2	2	2	117.14	438.35	55.7	121.75	5706.15	3133.5	2	2	0.0694827120411939
0	-1.220939275	4	2	1	1	2	2	2	1	2	1	2	2	2	2	50.07	143.19	11	57.845	1099.375	1370.5	1	3	0.0986572617296968
0	3.65061919	5	3	1	2	2	2	2	2	3	2	2	2	2	2	133.045	343.04	18.6	84.8	3543.05	2682	1	1	0.102627685474211
0	2.502836795	3	3	1	2	1	2	2	1	2	1	2	2	2	2	106.89	423.025	21.3	156.595	3377.705	3663.5	1	3	0.0853966876222668
0	-0.951390292	3	1	1	1	3	2	2	1	3	1	2	2	2	2	71.99	264.87	26.55	76.205	3880.895	2007.5	2	1	0.132815455765855
0	-2.514051611	3	2	1	2	2	2	2	2	3	1	1	2	1	1	55.84	180.205	14.45	82.14	2450.035	1651	2	3	0.10349494127297
0	0.137388981	3	3	1	2	2	2	2	2	3	1	2	1	2	2	87.495	320.41	21.35	162.27	3646.875	3017	1	2	0.106453682323805
0	15.49083765	3	3	1	2	3	2	2	1	2	1	2	2	2	2	165.82	282.725	26.3	109.935	5607.715	2766	1	1	0.0646612274803248
1	1.386067938	3	2	2	1	2	2	2	1	1	1	2	2	2	2	91.88	393.92	20.6	105.425	2296.32	2840.5	1	3	0.0892782245114532
0	0.795886068	3	3	1	2	2	2	2	1	3	2	2	2	2	2	91.965	263.16	17.2	72.615	2251.07	2042	2	1	0.119787355856329
0	2.478244764	1	1	2	1	3	2	2	2	2	2	1	2	2	2	98.72	320.285	17.35	119.235	2683.875	2811.5	2	2	0.100556993120561
1	0.543220823	3	3	1	2	2	2	2	2	3	2	2	2	1	2	91.81	294.965	14.6	93.485	2285.815	2354	2	1	0.121524464592577
0	2.718486795	3	3	1	2	2	2	2	1	3	1	2	2	1	2	100.93	224.605	6	34.72	2134.36	1612.5	1	3	0.0846591744267138
0	-4.555795112	3	3	2	2	3	2	2	1	1	1	1	1	2	2	42.84	73.64	4.6	25.205	2076.5	690	2	3	0.111530727626577
0	1.522836999	1	1	2	1	3	2	2	1	3	1	1	2	2	2	82.08	376.525	36.25	59.675	3770.11	2326.5	2	2	0.102928210662658
0	0.422028252	3	3	1	2	1	2	2	1	1	1	2	1	2	2	125.54	226.81	14.05	117.795	2439.625	2560.5	1	3	0.0926993104395579
0	16.37445539	3	3	1	1	1	2	2	1	3	2	2	1	2	2	107.11	472.88	54.85	63.765	6711.395	2788	2	1	0.0630341126303008
0	1.170194356	1	3	1	2	3	2	2	2	3	1	2	2	2	2	88.055	258.26	22.25	100.74	2921.185	2260	2	2	0.10381574576548
1	-5.26198574	4	3	3	1	1	2	2	2	3	2	2	2	2	2	29.715	161.815	5.45	30.18	780.975	1029	2	1	0.175063153641966
0	-4.250424856	3	3	1	2	1	2	2	1	3	1	2	1	2	2	51.82	120.21	9.55	48.75	1949.57	1116.5	2	2	0.11832253060404
0	-1.840579862	4	1	3	1	2	2	2	2	3	1	2	2	1	2	43.82	215.49	12.65	54.085	2744.845	1495	2	2	0.111669127446039
1	-3.371060071	3	3	1	1	3	1	2	1	1	1	2	1	2	2	50.685	207.205	8.7	64.62	1802.29	1596	2	2	0.115855972442991
0	-1.243642204	3	2	1	2	2	2	2	1	3	1	2	2	2	2	78.63	289.065	19.05	65.545	3525.75	2033.5	1	2	0.110072182611793
0	-0.646241323	3	2	1	2	3	2	2	2	3	1	2	2	2	2	94.975	132.94	15.8	35.965	3390.035	1217	2	2	0.108493967693444
0	1.911645843	3	3	1	2	1	2	2	2	3	1	2	2	2	2	69.85	284.035	29.2	88.86	2486.87	2156	1	3	0.0874392079702888
0	-4.538523203	1	1	1	1	1	2	2	1	1	2	2	2	2	2	54.625	239.8	14.85	39.48	2302.585	1544	1	1	0.167000575744332
0	-3.498927029	4	2	2	1	2	2	2	2	3	2	2	2	2	2	42.185	512.715	19.3	120.575	2611.07	3222	2	2	0.116211849840107
0	-0.026993809	3	1	1	2	3	1	2	1	1	2	1	2	1	1	80.895	253.82	18.7	88.425	4105.695	2012	1	3	0.0943113396532
0	-1.915794592	2	1	1	2	3	2	2	2	1	2	2	2	2	2	84.84	182.055	15	52.03	5724.55	1521	1	2	0.111871769758802
0	0.571925588	3	3	1	2	2	2	2	1	3	2	2	2	2	2	89.82	350.315	20	76.03	2285.92	2383.5	1	2	0.105336776271882
0	3.463786299	3	3	1	2	1	2	2	1	1	2	2	2	2	2	81.545	274.275	25.9	73.19	2851.95	2053.5	1	1	0.103632366601775
0	1.335880323	4	3	1	2	3	2	2	1	3	2	2	2	2	2	78.57	368.14	21.05	114.5	2794.315	2825.5	1	1	0.116216700802109
0	8.482564451	2	1	3	1	1	2	2	2	3	2	2	2	2	2	143.495	356.055	37.5	118.245	2317.185	3014.5	1	1	0.0821942356578994
0	-1.935669347	4	3	1	2	2	2	2	1	3	2	2	2	2	2	59.56	226.13	15.7	61.635	3174.025	1736	2	2	0.111925369499354
0	-3.674889625	1	1	1	2	2	2	2	1	1	2	2	2	2	2	51.99	207.625	12.9	51.365	1666.025	1484	1	2	0.116703129741661
0	1.158596905	3	2	2	2	2	2	2	1	1	1	2	2	2	2	83.03	250.445	12.45	138.595	2634.03	2853.5	1	3	0.0900802130002388
0	0.285558939	3	2	1	1	3	2	2	1	2	2	2	2	2	2	30.39	219.025	9.45	30.525	4451.64	1246	2	2	0.106071681937941
0	-0.594537627	3	1	1	2	2	2	2	1	3	1	2	2	2	2	97.48	215.69	13	101.57	2430.295	2280.5	1	3	0.096365611279247
0	7.10156074	4	3	1	2	3	2	2	1	3	1	2	2	2	2	105.83	280.14	18.6	41.93	2743.84	1971	1	1	0.0870490309799723
0	10.92957192	3	3	1	2	2	2	2	1	3	1	2	2	2	2	141.18	141.455	14.75	68.505	3208.44	2267	2	3	0.0601018478642448
0	5.964757115	3	1	1	1	1	2	2	2	3	2	2	2	2	2	73.7	281.605	16.2	161.02	2480.205	2788	2	3	0.0741158038152264
0	-3.49323312	3	2	2	2	3	2	2	1	1	2	2	2	2	2	39.975	226.08	15.25	19.815	3148.175	1361	2	3	0.107282278056979
0	-3.968053335	3	3	1	2	1	2	2	1	1	1	2	1	2	2	52.91	139.6	11.55	60.045	1067.445	1532.5	1	3	0.109162544510002
0	2.904172611	3	3	2	2	3	2	2	1	3	1	2	2	2	2	99.05	123.235	15.5	118.33	3129.67	1931	2	2	0.0995154923291432
0	9.258674501	1	3	1	1	1	2	2	1	3	1	2	2	2	2	223.1	399.02	33.7	161.565	2778.775	3949	1	1	0.0797237114852512
0	-3.207629693	3	2	2	2	2	2	2	1	1	1	2	2	2	2	52.155	175.395	14.55	45.425	1408.81	1294	2	3	0.1061652924883
0	7.774095443	1	3	1	2	2	2	2	1	3	2	2	2	2	2	119.785	258.95	27.95	58.285	6108.14	2003	2	1	0.0846052647443193
0	2.424660969	1	1	2	2	3	2	2	2	3	1	2	2	2	2	75.155	217.475	15.05	74.285	1932.24	1808	1	3	0.0856650722860385
0	-5.745735554	2	1	1	1	3	2	2	2	3	2	2	2	2	2	55.11	125.395	7.5	37.96	1216.215	1064	2	1	0.180662804457642
0	-0.319234439	1	1	2	2	3	2	2	1	2	1	2	2	2	2	73.005	309.435	22.05	44.45	2186.26	1882	1	2	0.107638459126046
0	0.776169382	4	3	2	2	2	2	2	1	2	1	2	2	2	2	103.86	321.57	12.4	96.05	4431.5	3025	1	2	0.104815338264176
0	-4.239212325	1	1	1	1	3	2	2	1	1	1	2	2	2	2	49.36	131.945	4.9	50.055	1147.345	1182	1	3	0.110249500578663
0	-1.130509918	3	2	1	1	1	2	2	2	1	1	1	2	2	2	78.075	194.175	7.6	69.305	1682.53	1709.5	1	3	0.0983246659696006
0	16.21408734	1	3	1	2	2	2	2	1	3	2	2	2	2	2	225.165	305.02	23.55	159.475	4614.92	3507.5	1	1	0.0633225886663688
0	2.300797622	4	3	3	1	3	2	2	1	3	2	2	1	2	2	119.205	549.975	12	154.83	3057.46	4030.5	1	1	0.110244470205034
1	-1.199671389	3	1	2	2	2	2	2	1	1	1	2	1	2	2	47.93	150.1	10	38.68	2666.2	1121.5	1	3	0.0985789817148529
0	-1.111047019	4	3	1	2	2	2	2	2	3	1	2	2	2	2	106.055	257.545	20.35	85.845	2042.91	2196	2	2	0.109720175317853
0	1.066858728	3	1	1	1	3	2	2	1	3	2	2	2	2	2	105.87	284.7	11.85	80.265	1714.81	2293	1	1	0.117972614923021
0	0.484184648	4	1	1	2	1	2	2	1	1	2	2	2	2	2	90.515	253.18	10.45	108.555	1658.175	2343.5	1	3	0.0924770626920901
0	0.330495837	1	3	3	2	3	2	2	2	3	2	2	2	2	2	98.74	66.78	4.4	65.985	3453.25	1252	2	1	0.123022827570002
0	-5.350657396	4	3	3	1	3	2	2	2	3	1	2	2	2	2	18.3	204.79	8.9	36.24	1567.015	1178.5	2	2	0.121472168736818
1	-3.111952096	3	2	1	1	3	1	2	1	1	2	2	1	2	2	63.72	296.945	11.2	84.58	3200.55	2217.5	2	1	0.152264638126537
0	6.402723128	3	3	1	2	3	2	2	1	1	1	2	2	2	1	129.37	339.56	20.35	126.69	3004.715	2994	1	2	0.0913169792854604
0	-2.055315728	5	1	2	2	1	2	2	2	3	2	2	2	2	2	30.595	182.435	11.3	47.76	2093.08	1251	2	3	0.101759549474435
0	1.357072942	3	3	2	2	3	2	2	1	3	1	1	2	1	2	74.515	213.705	18.65	47.09	2272.57	1571	2	3	0.089380257583631
0	-1.78353126	3	3	1	2	3	2	2	1	3	1	2	2	2	2	68.325	161.85	13.65	62.755	1792.65	1435.5	2	2	0.111515641441143
0	-4.086153287	3	1	1	2	2	2	2	1	2	1	2	2	2	2	33.2	140.655	15.65	32.37	1677.495	950.5	2	3	0.109634772780068
0	-4.061344661	4	1	1	2	3	2	2	2	2	1	2	2	2	2	65.86	157.205	8.55	26.24	1253.895	1111.5	1	3	0.109535423077769
0	1.099984647	4	3	1	1	3	2	2	2	3	1	1	2	2	2	86.605	180.11	7.35	74.65	2183.765	1742	2	3	0.0902874129822694
0	-0.010950871	4	3	1	2	2	2	2	1	2	2	2	2	2	2	92.035	242.125	17.15	89.415	1657.97	2114	2	2	0.10683732029655
0	1.200531804	4	1	2	1	3	2	2	1	3	1	2	2	1	2	70.34	200.04	13.5	64.395	2539.2	1630.5	2	3	0.0899321057645994
0	-3.219782338	4	1	1	2	1	2	2	1	2	1	2	1	2	2	57.06	162.335	10.7	55.895	1715.915	1458.5	1	3	0.10621260991371
0	-0.030318356	4	3	1	2	2	2	2	1	3	1	2	2	2	2	87.97	223.7	21.25	91.325	2264.17	2266	1	3	0.094323317753047
1	-3.23909017	4	2	1	1	1	2	2	1	2	2	2	2	2	2	35.525	129.85	6.4	25.71	1507.51	886	2	2	0.115489664108999
0	-1.1721347	1	3	2	2	3	2	2	1	3	2	2	1	2	2	75.84	206.15	12.3	47.425	4062.275	1794	2	2	0.109882225833017
0	-1.201115537	3	3	2	2	2	2	2	1	2	2	2	1	2	2	74.635	258.375	9.2	71.86	1499.045	1969.5	1	2	0.109959177776893
0	-4.302874478	3	3	2	2	1	2	2	2	2	1	2	1	1	1	47.03	178.5	14.8	36.78	1235.335	1203	2	3	0.110506088882196
0	2.754053288	4	3	1	2	3	2	2	1	2	1	1	1	2	2	105.695	214.78	19.65	117.755	5658.105	2297	2	3	0.0845379451736596
0	3.747773023	3	3	1	2	1	2	2	1	3	2	2	1	2	2	92.91	340.38	21.75	93.815	3351.495	2570	1	2	0.0974808292859688
0	-1.465584585	2	2	1	1	2	2	2	1	1	2	2	2	2	2	87.735	212.93	12.3	116.98	2583.44	2235.5	1	1	0.137124001275782
0	-5.024433428	1	1	1	1	1	1	2	2	3	2	2	2	2	2	38.795	289.37	17.1	43.665	1595.275	1650	2	1	0.172373373615331
0	-3.049970098	3	3	1	2	2	2	2	1	3	1	2	2	2	2	53.075	171.955	11	54.185	3839.465	1349.5	2	3	0.105553112327224
1	-0.505287774	4	1	1	2	2	2	2	1	3	1	2	2	2	2	124.42	218.445	18.8	111.05	2829.715	2377	1	2	0.108124484505648
0	-3.257702217	3	3	1	2	2	2	2	1	3	1	2	2	2	2	63.01	83.67	5.3	45.065	2029.795	1092.5	2	2	0.115541264741051
0	-3.416287313	3	1	1	1	2	1	2	1	2	1	2	1	2	2	62.915	203.87	9	93.305	2368.73	1888	1	2	0.11598174042891
0	-3.759746833	1	3	1	1	2	2	2	1	1	1	1	2	2	2	55.64	372.535	13.5	65.61	3299.185	2265	1	3	0.108334056403527
0	2.346630678	3	2	2	1	2	2	2	2	3	1	2	2	2	2	56.35	305.795	29.7	55.375	2400.485	1852	1	3	0.0859334907177064
0	-3.090346181	4	3	1	2	2	1	2	1	2	1	2	2	2	1	40.96	218.47	12.8	67.15	1865.225	1561	2	2	0.115077997600455
1	-4.154243134	2	1	1	1	2	2	2	1	1	1	1	2	2	2	76.085	171.24	7.15	55.02	1240.085	1495.5	1	3	0.109907861998234
0	1.095612757	1	2	2	2	1	2	2	2	3	2	2	2	2	2	88.69	225.855	16.4	84.61	3250.86	2002	2	3	0.0903028768811768
0	-3.169156287	4	3	2	1	3	2	2	1	3	2	2	1	2	2	73.53	225.745	7.85	85.375	1042.835	1953	1	1	0.152826042880268
0	-1.341615175	3	3	1	2	2	2	2	1	2	1	1	2	2	2	68.265	184.775	10.1	78.19	1735.615	1770	1	3	0.0991021170635134
0	-4.41327602	1	2	1	1	3	2	2	2	3	2	2	1	2	2	64.065	171.29	8.55	48.84	967.825	1379	2	1	0.165644563934034
1	-3.47960002	4	1	1	2	1	2	2	1	2	1	1	1	2	2	62.905	245.835	10.8	51.885	3630.47	2076.5	2	2	0.116157998683307
0	2.890459697	3	3	1	1	3	2	2	2	1	2	2	2	1	2	84.045	297.02	13.35	120.34	3363.09	2572	1	3	0.0840740883739976
0	-1.36514191	3	3	1	2	3	2	2	1	3	1	2	2	2	2	60.755	280.505	21.45	62.105	3166.955	1907.5	1	2	0.110395598225931
0	0.407407538	3	1	1	2	1	2	2	2	2	2	2	1	2	2	109.135	198.27	10.6	115.13	2579.595	2262	1	2	0.105758436467008
0	-4.007435999	4	3	2	1	1	2	2	2	3	2	2	2	2	2	57.62	110.04	13.15	46.97	3155.28	1083.5	2	1	0.16133332250791
0	2.65143367	3	3	1	1	3	2	2	1	1	2	2	2	2	2	129.25	307.565	13.75	114.97	3052.62	2778	1	1	0.108186404877979
0	1.99886189	4	3	3	2	3	2	2	2	3	2	2	2	2	2	117.185	334.855	12.55	105.01	3200.765	2730.5	2	2	0.101740695470475
0	-0.248525399	1	3	2	2	2	2	2	1	3	2	2	2	2	2	65.22	244.75	12.45	111.51	2703.125	2207.5	2	2	0.107454246160767
0	-3.987530442	3	2	2	1	1	2	2	1	2	1	2	2	2	2	47.905	335.02	8.35	69.59	4240.835	2126.5	2	2	0.117580430271541
0	-2.661944033	3	2	1	1	2	2	2	1	3	2	2	2	2	2	50.205	195.755	9.9	75.565	1715.825	1641.5	2	1	0.14793107558153
0	0.454114936	3	3	1	1	3	2	2	1	3	1	2	2	2	2	78.43	251.105	19.45	82.815	3531.405	2149.5	1	2	0.105638576045614
0	-2.093812159	3	3	1	2	3	2	2	1	1	1	2	1	2	2	97.87	228.22	14.65	57.1	3739.105	2211	1	2	0.112352658873308
0	-2.734135494	3	1	1	1	2	2	2	1	1	1	2	2	1	2	44.015	172.68	15.4	34.425	1735.685	1136	1	3	0.104335992110687
0	-3.092978159	3	1	1	1	1	2	2	1	2	1	2	2	2	2	61.11	330.015	7.9	92.26	2685.085	2376	1	3	0.105719800759273
0	11.88199374	3	3	2	1	1	2	2	1	2	1	2	1	2	2	185.765	284.99	20.2	137.8	4904.77	3092.5	1	1	0.0724773458289127
0	6.656829873	1	1	1	1	3	2	2	1	1	1	2	2	2	2	133.785	440.845	29.2	92.885	2144.54	3086.5	1	2	0.0907457286669217
1	-2.230752392	3	2	2	1	3	1	2	1	3	1	2	1	2	2	47.65	274.415	13.55	61.155	2761.52	1807	2	2	0.112723807538527
0	-0.362367412	5	3	1	2	2	2	2	1	3	1	2	1	2	2	57.715	207.895	15.85	52.275	2565.275	1506	2	2	0.107750965230212
0	-3.446139209	3	2	2	2	3	2	2	1	1	2	1	2	2	2	62.675	108.64	8.3	58.15	3157.035	1207.5	2	2	0.116064817255256
0	-1.661378557	4	1	2	1	2	2	2	2	3	1	2	2	2	2	65.89	194.755	11.95	76.665	3870.875	1693.5	1	2	0.111187614882061
0	4.484595189	3	2	1	2	2	2	2	1	2	1	2	2	2	2	143.69	467.645	12.6	126.125	5240.455	3586	1	1	0.09834552119821
0	-1.722458041	3	2	1	2	3	2	2	2	3	2	2	2	2	2	42.13	330.16	10.7	56.23	1959.56	1959	2	2	0.111351531272793
0	1.272671526	1	2	3	1	2	2	2	1	3	2	2	2	2	2	68.965	315.97	22.35	50	2223.93	1952.5	1	1	0.116625361198317
0	-3.077928155	3	2	3	2	3	2	2	1	2	2	2	1	2	2	63.225	116.195	9.8	46.22	6685.99	1135	2	2	0.115043686781391
0	-2.599092842	3	3	1	2	2	2	2	2	3	1	2	2	2	2	49.06	192.285	10.4	51.27	1793.56	1413.5	2	3	0.103819252473272
0	-1.410441224	1	3	3	1	1	2	2	2	3	2	2	2	2	2	49.23	200.98	11.8	42.205	2167.125	1341.5	2	1	0.136651794920467
0	-0.598805712	4	1	2	1	1	2	2	1	2	2	2	2	2	2	81.9	294.925	16.55	98.45	2338.24	2639.5	1	1	0.129986649926978
0	1.147850194	1	1	1	1	1	2	2	2	3	1	2	2	2	2	91.455	268.455	24.45	55.835	2013.175	1903	2	1	0.117439350605861
0	0.807511332	1	1	1	1	3	2	2	1	3	1	2	2	2	2	105.42	284.525	28.6	115.265	3735.92	2552	1	1	0.119708499951114
0	3.618658298	1	1	2	1	3	2	2	2	2	1	2	2	2	2	126.07	251.975	32.95	101.535	2213.365	2396.5	1	3	0.0816280423375553
0	-2.111223885	3	3	1	1	3	2	2	2	2	1	2	2	2	2	72.605	375.265	7.2	56.63	2693.07	2259	1	1	0.14282577856772
0	4.44964034	3	3	2	1	3	2	2	1	1	1	2	2	2	2	85.265	103.435	15.05	54.03	2701.985	1215	2	2	0.0958162656612847
0	6.036486427	1	2	1	2	3	2	2	1	1	2	2	2	2	2	160.665	340.27	17.85	126.485	4015.1	3440	1	2	0.09214598170589
0	2.329386271	3	2	2	2	3	2	2	1	1	1	2	1	2	2	109.725	423.33	22.85	109.1	3977.985	3575	1	2	0.100923252095156
0	-3.665398865	3	2	1	2	3	1	2	2	1	1	2	1	2	2	48	156.76	14.8	48.31	3709.115	1246.5	2	3	0.107960667427158
0	0.668488472	3	3	1	2	2	2	2	1	3	1	2	1	2	2	121.335	278.7	15.15	92.69	3079.83	2426.5	1	2	0.105089968341003
0	1.781638833	3	2	1	2	2	2	2	2	1	1	1	2	2	2	69.265	195.425	11.7	70.515	2663.23	1662	2	3	0.0878921890466909
0	0.488776677	3	3	1	2	2	2	2	1	3	2	2	2	2	2	86.35	264.635	16.6	85.815	1980.555	2152.5	1	2	0.105549703687928
0	-0.953801915	3	3	2	2	1	2	2	1	2	2	2	2	2	2	75.645	146.56	11.55	66.555	1888.32	1471.5	2	2	0.109304000878598
0	0.771232822	4	3	1	2	2	2	2	2	3	1	2	2	2	2	79.98	402.79	18.8	114.615	2072.84	2916.5	1	1	0.119954887501065
0	3.072939429	1	1	1	1	2	2	2	1	3	2	2	2	2	2	129.535	433.365	37.4	82.165	5977.735	2936.5	1	2	0.0991054609435774
0	4.040279074	4	3	1	2	2	2	2	1	2	1	2	2	2	2	90.295	151.55	14.4	90.18	2288.125	1813.5	1	2	0.096784013734328
0	13.96064412	1	1	1	1	2	2	2	1	3	1	2	2	2	2	73.62	205.85	31.45	32.875	3668.515	1354	2	3	0.0527471161043565
0	-6.159381171	1	2	1	2	2	2	2	2	2	1	2	2	2	2	23.575	121.89	4.6	28.055	3379.9	831	2	2	0.123832996655637
0	1.514667854	3	3	1	2	3	2	2	2	3	1	2	2	2	1	109.385	366.74	21.85	121.105	3577.395	2951	1	2	0.102948695464545
1	1.647004416	3	3	1	2	1	2	2	2	3	2	2	2	2	2	100.4	211.265	19.75	83.7	1824.855	1991	2	3	0.0883626514036533
0	-4.745074464	3	1	3	1	2	2	2	1	1	2	2	2	2	2	34.41	137.175	5.15	34.22	2015.585	1057.5	1	3	0.112303036265988
0	6.859326067	4	3	1	1	3	2	2	1	3	2	2	1	2	2	100.095	249.06	20.05	79.365	2390.65	2086	1	2	0.0902928018502511
1	0.732816054	1	1	1	1	2	2	2	1	1	2	1	2	2	2	90.095	221.445	33.2	65.425	2812.485	1808	1	2	0.104925831508789
0	4.224627567	3	3	1	1	2	2	2	1	1	1	2	2	1	2	105.325	185.475	15.45	137.97	1961.13	2493.5	1	3	0.0796329823416655
0	1.229646025	3	3	2	2	3	2	2	1	3	2	1	2	2	2	94.93	234.325	19.55	90.965	4613.735	2172	2	1	0.116904881480711
0	0.270690374	2	3	2	1	1	2	2	2	3	1	2	2	2	2	88.92	182.585	15.45	53.93	3754	1568	2	2	0.106109960959574
0	-3.929327564	4	2	1	2	3	2	2	1	3	1	2	2	2	2	24.035	151.02	10	13.53	1371.29	805.5	2	3	0.109008094256981
1	-0.446339803	1	1	2	2	3	2	2	1	1	2	1	2	2	2	53.05	331.54	23.15	59.225	1712.485	2028.5	1	3	0.0958273147293077
1	0.738447409	3	3	3	2	1	2	2	1	2	2	2	2	2	2	90.64	384.34	20.45	76.39	2347.915	2774.5	2	1	0.120178327689357
0	-4.0702577	4	1	1	1	1	2	2	2	1	2	2	2	2	2	48.375	146.335	6.85	27.485	3404.645	1027.5	1	3	0.109571107359318
1	2.340484168	4	3	1	2	3	2	2	2	3	2	1	2	2	2	112.535	240.9	15.65	80.775	1644.26	2122.5	2	2	0.100895905751254
0	-2.115010038	4	3	1	2	1	2	2	1	3	1	2	2	1	2	84.48	162.75	12.45	52.345	2041.625	1459.5	1	2	0.112410041715933
0	-3.605350738	1	2	2	1	2	2	2	2	3	1	2	2	2	2	54.04	211.635	14.95	53.825	1466.015	1524	2	2	0.116508766350807
0	-1.390863911	3	2	1	2	3	2	2	2	1	2	2	2	2	2	70.09	391.73	17.3	65.67	1903.1	2388	1	3	0.0992840096174657
0	16.0007933	4	2	3	1	2	2	2	1	3	2	2	2	2	2	122.52	408.045	16.45	164.735	3540.33	3570.5	1	1	0.063710838580204
1	1.978131284	3	3	2	1	1	2	2	2	3	2	2	2	2	2	47.89	232.7	20.35	39	1974.91	1444	2	3	0.0872080653229821
0	-3.853744676	1	2	1	1	1	2	2	1	2	2	2	2	2	2	70.06	102.045	11.25	19.085	2887.56	1006	2	1	0.159733694051481
0	-1.86995397	3	3	1	2	3	2	2	1	1	2	1	2	2	2	76.04	199.695	11.75	86.795	1743.9	1870.5	2	1	0.140658462407887
0	5.94314173	1	1	1	1	2	2	2	1	3	2	2	2	2	2	151.01	441.135	33.15	103.315	2580.355	3267.5	2	1	0.0916683384693424
0	-0.634402251	4	2	3	2	3	2	2	1	2	2	2	2	2	2	99.745	83.31	1.05	72.67	913.445	1406	1	1	0.130267529182504
0	-1.458863165	4	3	1	2	2	2	2	1	3	2	2	2	2	2	88.82	396.34	14.15	82.85	1604.805	2637.5	1	1	0.137066316181169
0	0.544023745	5	3	3	1	1	2	2	1	3	2	2	2	2	2	101.685	248.475	11.6	85.88	2165.325	2185.5	1	1	0.121518872388215
0	-2.62318789	3	3	1	2	1	2	2	1	3	2	2	1	2	2	46.365	197.41	19.05	36.615	2442.41	1442.5	2	2	0.113793339067424
0	-0.344889465	3	2	1	2	3	2	2	1	3	1	2	2	2	2	60.405	210.555	13.85	82.99	2446.94	1971	2	3	0.0954596023900334
0	1.348103675	3	2	1	2	2	2	2	1	1	2	2	2	2	2	164.15	364.805	6.35	127.935	5518.92	3620	1	1	0.116137942919601
0	7.198015788	3	3	1	2	3	2	2	1	1	1	2	2	2	2	94.435	514.645	28.95	121.45	5120.69	3435	1	2	0.0895397875705917
1	-0.118236287	4	2	1	1	3	2	2	2	3	2	2	2	2	2	83.645	290.245	11.1	98.02	1422.735	2343	2	1	0.126297924418508
0	-3.480768025	4	3	2	2	3	2	2	2	3	1	2	2	2	2	41.88	203.92	11.9	66.075	2076.495	1549	1	3	0.107233309869022
0	-0.240637613	5	3	1	2	1	2	2	1	3	2	2	2	2	2	79.825	187.165	16.45	74.85	2768.585	1787	2	1	0.127219318264132
0	-0.281252992	1	2	1	1	3	2	2	1	3	1	1	2	2	2	117.575	308.775	29.25	120.39	3451.3	2712.5	2	2	0.107539474749425
0	5.00327919	3	2	2	2	2	2	2	2	1	1	2	2	1	2	93.795	336.655	34.65	81.34	3740.92	2394.5	1	3	0.0771250478346357
0	-5.941662334	4	2	1	2	3	2	2	1	1	1	2	2	2	2	43.765	213.18	6.9	24.625	1182.72	1243	1	2	0.123193589581754
0	0.1635897	3	3	1	2	1	2	2	1	1	1	2	1	1	2	54.475	192.485	15.4	61.41	2162.065	1515	1	3	0.0936257342732935
0	3.297197308	1	3	2	2	3	2	2	1	1	1	1	2	2	2	79.655	268.43	20.1	62.18	2021.38	1921	1	3	0.0827014480316364
0	3.568689244	4	1	2	2	1	2	2	1	2	1	1	1	1	2	116.43	265.905	9.2	128.98	2499.125	2688.5	1	3	0.081794220478219
0	-5.373740928	3	3	1	1	2	2	2	1	2	2	2	2	2	2	35.98	144.415	4.85	26.865	2369.775	960	1	1	0.176342432054304
0	-1.846503946	4	3	1	1	2	2	2	1	1	1	1	2	2	2	73.045	232.365	9.75	65.445	1483.395	1800	1	3	0.100977026521554
0	-1.609544355	3	1	1	2	3	2	2	1	3	1	1	2	2	2	77.065	156.96	16.45	52.085	2781.125	1385.5	2	3	0.100094193723147
1	0.120325102	3	1	2	1	2	1	2	2	3	1	1	2	1	2	80.285	191.43	16.25	73.17	1781.515	1724	2	3	0.0937811934643339
0	-0.665851898	3	3	1	2	3	2	2	1	3	1	2	1	2	2	98.415	310.055	14.4	79.5	3801.81	2377	1	1	0.130516569464333
0	-0.857856114	3	3	1	1	1	1	2	1	3	1	2	2	2	2	91.22	355.63	17.1	100.37	5438.45	2696	1	2	0.10905074135572
0	-1.941086794	3	2	3	1	1	2	2	1	2	2	2	1	2	2	83.93	222.935	8	98.525	1491.25	2107	2	1	0.141292983360213
0	0.400731206	1	1	1	2	2	2	2	1	2	1	2	2	2	2	105.7	245.05	16.25	93.83	4139.52	2609.5	1	2	0.105775578930264
1	-1.328009403	2	1	1	1	2	2	2	1	1	2	2	2	2	2	75.025	233.665	11	42.13	2152.2	1707	1	2	0.110296668767568
0	-1.747044536	3	2	1	2	3	2	2	1	2	2	2	2	2	2	59.515	582.335	12.8	79.22	3554.2	3233.5	1	1	0.139570985341941
0	-4.096142483	1	2	2	2	2	2	2	2	2	2	2	2	2	2	55.54	143.005	9.15	56.285	1706.025	1289.5	2	2	0.117886533717994
0	-3.830816149	3	3	1	2	3	2	2	1	1	1	2	2	2	2	35.26	256.49	10.25	68.695	1658.91	1807.5	1	3	0.108616082032372
0	-3.637878802	3	2	1	2	3	2	2	1	2	1	2	2	2	2	71.06	126.9	10.05	42.425	2767.17	1167	2	2	0.116599648512493
0	-0.013287284	1	1	1	1	2	2	2	1	1	2	2	2	2	2	104.045	314.45	18.5	101.03	2726.89	2545.5	1	1	0.125517613558494
0	-1.172859266	1	1	1	1	1	2	2	2	2	2	2	2	2	2	78.715	322.595	35.95	77.905	1699.165	2283.5	1	2	0.109884149178909
0	1.700766561	3	3	2	2	1	2	2	1	1	2	2	2	2	2	91.35	238.7	17.25	54.83	2183.21	1770	2	3	0.0881746237617208
0	3.367033902	3	3	3	2	1	2	2	1	3	2	2	2	2	2	169.435	335.96	10.85	154.44	4025.665	3695.5	1	1	0.104159007240834
0	-6.568993401	1	1	3	1	2	2	2	1	3	2	2	2	2	2	30.895	102.24	2.8	26.715	1178.39	756.5	2	1	0.190546582632633
0	-0.420411864	1	1	1	1	1	2	2	2	3	1	2	2	2	2	55.605	222.93	23.25	52.305	1447.02	1542.5	2	3	0.0957332776946966
0	-2.938747304	4	1	1	2	3	2	2	1	1	1	1	2	1	2	66.055	188.225	14.1	73.86	2392.845	1697.5	1	3	0.105123104811772
0	2.620429227	3	3	1	2	1	2	2	1	3	1	2	2	2	2	124.465	165.465	10.55	85.805	3545.925	2063	2	2	0.100208250742239
0	-4.051835921	3	2	2	2	1	2	2	1	3	2	2	2	2	2	56.6	175.675	15.35	31.285	2980.07	1197	2	3	0.109497365294739
0	-3.464336815	3	2	1	2	2	2	2	1	1	1	2	2	2	2	36.12	131.49	6.35	46.875	2270.63	1149	2	3	0.107168791604383
0	-1.602990208	2	3	2	2	3	2	2	1	3	1	2	2	2	2	84.375	182.435	6.25	75.97	3261.74	1755.5	2	2	0.11103111728613
0	-3.063235074	3	3	1	2	1	2	2	2	3	1	2	2	2	2	46.225	97.46	3.7	45.5	930.62	975.5	1	3	0.10560449946094
0	2.426018259	1	3	2	1	2	2	2	1	2	2	2	2	2	2	49.05	220.04	15.2	56.495	3168.625	1547	2	2	0.100685360158219
0	1.638927595	3	3	1	1	2	2	2	1	1	1	2	1	2	2	129.7	289.73	19.8	138.635	4127.045	2926	1	2	0.102637489774487
0	1.445932632	1	1	3	2	2	2	2	2	3	2	2	2	1	2	123.805	321.585	45.35	38.425	1557.995	2109	1	2	0.103121196157959
0	-2.890324918	4	1	3	1	2	2	2	1	2	1	1	2	2	2	62.795	165.185	7.35	79.675	2025.8	1619.5	2	2	0.114526419164985
0	1.75767239	1	2	1	1	2	2	2	2	3	2	2	2	2	2	91.935	406.405	16.95	84.04	2211.965	2723.5	2	3	0.0879758368242916
0	1.535984623	3	2	1	2	3	2	2	1	3	2	2	2	2	2	107.55	283	13.2	139.105	2859.88	2790.5	1	2	0.102895249414584
1	-5.154449574	1	1	1	1	2	2	2	2	3	2	2	2	2	2	34.945	188.52	15.25	35.55	955.855	1185	1	2	0.120905261949533
0	-3.839647153	4	3	1	2	2	2	2	1	2	1	2	1	2	2	61.415	153.42	9.3	57.77	2435.855	1513	2	2	0.117164749237242
0	9.428052492	1	2	1	1	2	2	2	2	3	2	2	2	2	2	140.595	397.025	22.25	112.615	2675.53	3152.5	2	1	0.0792064154827627
0	1.487497509	3	3	2	2	1	2	2	1	1	2	2	2	2	2	126.375	130.395	11.15	95.285	2017.115	1882	2	3	0.0889217534926793
0	0.441239809	4	2	1	1	3	2	2	1	3	2	1	2	2	2	133.105	202.61	12.75	105.265	2819.625	2297	1	1	0.12223858315491
0	-0.399911898	3	3	1	2	2	2	2	1	3	2	2	1	2	2	104.52	296.135	17.4	113.89	3190.93	2613	2	2	0.10784897793171
1	1.963526878	5	3	1	2	1	2	2	1	3	2	2	2	2	2	59.895	159.575	11.55	56.05	2865.965	1458.5	2	1	0.11227834120089
0	-3.460266148	4	3	2	2	1	2	2	1	3	2	2	2	2	2	54.055	194.275	7.95	66.53	1439.155	1703	2	1	0.155720421860987
0	0.856453715	4	3	3	2	3	2	2	1	1	2	2	2	2	2	85.945	445.45	12.35	102.985	3224.495	3005.5	1	1	0.119377519333338
0	-5.333450384	3	3	1	2	1	2	2	2	3	2	2	2	2	2	30.575	204.475	12.15	46.795	2072.675	1348.5	2	1	0.175880209047422
0	1.500827565	1	1	1	2	3	2	2	2	3	2	2	2	2	2	90.485	377.305	21.25	48.735	3843.34	2288.5	2	1	0.11516109735521
0	-4.081915427	4	2	1	2	3	2	2	2	3	2	2	2	2	2	51.69	147.355	5.95	58.205	1274.405	1319.5	1	1	0.162115033636536
0	3.401079249	1	1	1	2	1	2	2	1	3	2	2	2	2	2	121.985	326.315	27.7	148.925	2744.665	3101.5	2	1	0.103973200296555
0	7.106358447	1	3	1	2	2	2	2	1	2	1	2	1	2	2	87.375	184.64	13.55	118.645	2145.51	2130	1	2	0.0897430114623056
0	2.17482424	3	3	1	2	1	2	2	1	3	1	2	2	2	2	55.2	229.965	28.1	40.515	2577.045	1513.5	2	3	0.0865263326197932
0	3.172000307	3	3	1	2	3	2	2	1	3	1	2	2	2	2	66.59	162.355	16.2	71.035	1391.095	1543.5	1	3	0.083122257263239
0	2.69783998	3	3	2	2	1	1	2	1	2	2	2	2	2	2	58.175	192.885	29.1	92.39	3651.86	1759	1	3	0.0847296029300075
0	-1.750409262	3	3	1	2	1	2	2	2	3	2	1	2	2	2	52.6	178.165	22.55	79.3	2875.75	1561.5	2	3	0.100618367034544
0	2.4151186	3	3	1	2	1	2	2	1	2	2	2	2	2	2	71.2	130.855	8.7	106.44	2634.94	1737.5	2	2	0.100712168550154
0	-0.33010628	3	2	1	2	1	2	2	1	1	2	2	2	2	1	135.12	293.945	8.7	115.295	2866.075	2917.5	1	2	0.107666807098701
0	5.573474579	3	3	1	2	3	2	2	2	3	1	2	2	2	2	176.58	261.77	23.9	191.8	3626.345	3456	1	1	0.0932647130476969
0	0.829305148	3	2	1	2	3	2	2	1	3	1	2	2	2	2	83.3	277.26	14.55	122.22	4676.86	2514	2	2	0.104680051269427
0	-3.032023447	4	3	2	2	3	2	2	1	2	1	2	2	2	2	63.54	158.67	6.55	79.74	1599.325	1589	1	2	0.114916929666986
0	0.782037925	3	3	2	2	3	2	2	1	3	2	2	2	2	2	59.255	183.835	17	58.325	2070.71	1472.5	2	3	0.0914151352577271
1	-1.203506527	3	3	3	2	2	2	2	1	2	2	2	1	2	2	55.295	302.485	11.75	66.61	2742.16	1954.5	2	3	0.0985930949439433
0	4.586657677	3	1	1	1	2	2	2	1	2	2	1	2	2	2	88.42	133.79	15.4	107.205	3998.135	1833.5	1	3	0.078459077617588
0	-5.76986941	3	2	1	2	1	2	2	2	3	1	1	2	2	2	46.64	136.755	9.45	29.725	2528.17	985	2	3	0.116566510394495
0	-1.713973209	4	1	2	1	3	2	2	1	3	1	2	2	2	2	50.905	203.34	13.35	46.485	1347.31	1420.5	2	3	0.100482606534156
0	-2.813977481	4	1	3	1	1	2	2	1	3	2	2	2	2	2	63.13	141.425	4.75	79.835	724.735	1535	2	1	0.149378806334055
0	-0.341691866	3	3	1	2	1	2	2	1	3	2	2	1	2	2	60.425	203.06	14.1	48.25	2762.715	1514.5	2	1	0.127989301973199
0	-2.484778933	1	1	1	1	2	2	2	1	1	2	1	2	2	2	91.39	264.91	26.45	78.26	2845.615	2104.5	1	2	0.113415120870115
0	-0.359015046	4	2	1	1	1	1	2	1	3	1	2	2	2	2	90.175	462.905	22.25	105.99	2315.33	3115	1	1	0.128122144482699
0	0.079335783	3	3	1	1	3	2	2	2	1	1	1	1	1	2	74.4	206.385	23.15	58.305	2752.985	1662	1	3	0.0939285748859764
0	-2.949768324	4	1	2	1	3	2	2	2	1	2	2	2	2	2	68.525	165.4	9.5	92.6	2151.55	1749.5	2	3	0.105165645922678
0	-3.337896609	3	1	1	2	1	2	2	1	2	1	2	2	2	2	58.15	172.96	11.9	108.45	1686.455	1863.5	2	3	0.106673472706288
0	2.356033827	3	3	2	1	3	2	2	2	1	2	2	1	2	2	128.985	221.185	20	72.5	3869.135	2029.5	2	2	0.100857600800315
0	-2.359385474	3	3	1	2	3	2	2	1	1	1	2	2	2	2	79.005	196.575	10.85	52.27	4348.8	1569	2	2	0.113073412892838
0	10.52734689	3	3	3	2	1	2	2	1	3	2	2	2	2	2	143.495	400.765	36.3	162.56	2703.22	3997	1	2	0.082433704336573
0	-3.826686547	1	3	2	1	1	1	2	1	3	2	2	2	2	2	45.295	136.005	8.45	28.54	1354.725	973	2	1	0.159453945491612
0	0.401163567	4	3	2	2	1	2	2	1	2	1	2	2	2	2	65.71	190.235	7.8	57.405	1542.525	1536	2	3	0.0927739638505227
0	3.225402368	1	1	1	1	2	2	2	2	3	2	2	2	2	2	83.63	329.62	21.65	42.61	5337.01	2006	2	1	0.104937684667113
0	-0.353687271	1	1	1	1	1	2	2	1	3	2	2	2	2	2	84.05	298.255	13.7	63.49	2297.32	2094	2	1	0.128081262024449
0	-2.722088907	5	3	1	2	2	2	2	1	2	2	1	2	2	2	63.44	182.84	9.95	62.09	2423.965	1534.5	2	2	0.114064268012535
0	0.22212468	3	2	2	2	3	2	2	1	3	1	2	2	2	2	101.055	274.02	14.8	116.505	1708.285	2529	2	3	0.093415573674574
0	-2.927813388	4	3	1	2	3	2	2	1	1	1	1	2	2	2	56.605	135.845	10.25	56.025	3476.61	1262	2	3	0.105080914668639
0	-4.045729083	4	3	3	2	3	2	2	2	1	2	2	2	2	2	46.935	261.145	9.85	74.38	2806.05	1891.5	2	1	0.16173470132606
0	0.896521505	3	3	1	2	1	2	2	2	3	2	2	2	2	2	55.225	224.87	27.8	29.29	3162.8	1323	2	2	0.104509132476918
0	1.663985156	4	3	2	2	1	2	2	2	2	2	2	2	2	2	65.655	342.45	14.75	84.4	2685.725	2351.5	2	3	0.0883032398257131
0	-3.411982555	1	1	1	2	2	2	2	1	3	2	2	2	2	2	48.395	160.985	13.85	34.485	909.675	1121.5	2	2	0.115969764672092
0	-3.659128676	1	1	1	2	3	2	2	1	1	2	1	2	2	2	53.005	130.275	10.8	63.4	1436.5	1289.5	1	3	0.107935893602875
1	3.185772235	3	1	1	1	1	2	2	2	1	2	2	2	2	2	124.245	318.55	21	149.905	2470.11	3079	1	3	0.0830758926235836
0	-0.735319471	4	3	1	2	2	2	2	2	1	1	1	2	2	2	87.12	242.62	14.85	82.92	1991.785	2068.5	1	3	0.0968782737340762
0	7.114026045	3	2	1	2	3	2	2	2	3	2	2	2	2	2	123.995	410.625	21.35	99.52	3276.525	2989	2	2	0.0897259948736544
1	-2.457638388	1	1	1	1	2	2	2	1	3	2	2	2	2	2	39.63	162.445	12.2	46.67	1902.065	1204	1	1	0.146011689272467
0	-0.808857812	3	2	1	1	2	1	2	1	3	2	2	2	2	2	76.375	271.04	14.85	76.38	3117.31	2208	1	3	0.0971465894720499
0	2.402713098	3	3	3	2	1	2	2	1	3	2	2	2	2	2	92.26	402.45	15.5	76.315	2815.515	2667	1	1	0.109640454471107
1	2.689518973	4	1	2	2	1	2	2	2	3	1	2	2	1	2	41.55	147.49	22.35	37.955	2157.69	1051.5	2	3	0.0847579978200136
1	-2.922898435	4	3	2	2	2	2	2	1	1	1	2	2	2	2	51.155	122.87	5.05	43.91	1271.485	1132	2	2	0.114616087362104
0	-1.228735571	4	3	3	2	3	2	2	1	3	2	2	2	2	2	24.55	92	2.75	25.975	2216.835	699	2	1	0.135112878380657
0	-3.767414621	3	3	2	2	1	2	2	1	3	2	2	2	2	2	42.345	226.895	13.5	74.965	4716.925	2126	2	1	0.158843100405
0	1.351381021	1	2	1	1	2	2	2	1	3	2	2	2	2	2	89.165	271.045	14.05	93.85	2091.285	2242.5	2	1	0.116116840932353
0	-1.124458417	3	2	2	2	2	2	2	1	1	2	2	2	2	2	35.79	138.925	12	42.695	2342.115	1069.5	2	3	0.098302431406339
0	-0.990457773	1	1	1	1	3	2	2	1	1	1	1	2	2	2	54.58	148.285	14.35	91.4	2381.16	1589.5	1	3	0.0978107905212277
0	-0.165090446	3	2	2	1	2	1	2	1	1	1	2	2	2	2	48.57	233.975	22.3	48.935	1511.06	1634	2	3	0.0948094281647656
0	5.649702511	2	3	1	2	2	2	2	1	1	1	1	2	2	2	154.135	339.71	22.6	113.045	3846.975	2967	1	2	0.0930288095588116
0	-4.54910957	1	1	1	1	2	2	2	2	3	2	2	2	2	2	49.695	126.6	11.1	25.68	1518.955	928	2	1	0.167115739551318
0	-3.522206724	4	2	1	2	1	2	2	2	1	1	2	2	2	2	63.685	208.125	12.25	70.17	2869.025	1690	1	3	0.107396175906485
1	-4.875721429	3	1	1	1	2	2	2	1	1	1	2	2	2	2	47.86	103.795	6.1	37.685	830.4	987	1	3	0.112838857641707
0	-4.354003722	1	3	3	2	2	2	2	1	3	2	2	2	2	2	39.665	88.54	6.4	54.315	1500.28	999	2	1	0.165007025279444
0	5.899935755	1	1	1	2	2	2	2	1	2	2	2	2	2	2	163.985	447.395	29.35	141.58	4038.815	3737	1	1	0.0918516985429284
0	-1.54821431	1	3	3	1	2	2	2	1	1	2	2	1	2	2	111.97	219.41	15.05	108.55	4678.035	2893	1	2	0.110884476730803
0	0.995323448	3	2	1	2	3	2	2	1	1	2	2	1	2	2	84.87	248.095	19.65	109.365	3906.215	2275.5	2	2	0.104258339514603
0	-6.505824875	5	2	3	2	1	2	2	2	3	2	2	2	2	2	22.34	130.905	15	40.715	402.84	972	2	1	0.189773047571065
0	-4.967853626	4	1	3	2	3	2	2	1	2	1	2	1	2	2	49.33	251.99	8.55	68.475	4169.14	2049	1	3	0.113218069654907
0	5.419864248	3	1	1	2	2	2	2	1	3	2	2	2	2	2	159.52	408.69	17.55	200.065	4154.94	4051	1	1	0.0939467502270509
0	9.710813293	3	3	1	2	1	2	2	1	1	1	2	2	2	2	132.47	348.205	32.85	86.53	4073.635	2697	1	2	0.0841275493535018
0	0.442866111	2	1	1	2	2	2	2	1	1	1	2	2	2	1	138.25	268.815	10.75	109.78	3591.495	2616	1	1	0.12222713479894
0	-0.475358181	3	3	3	2	3	2	2	1	3	2	2	2	2	2	102.67	362.665	14.7	116.665	3918.92	3138.5	1	2	0.108046170945067
0	1.796735394	1	1	1	1	3	2	2	1	3	2	2	2	2	2	42.765	214.38	20.15	44.8	1810.535	1386	2	3	0.0878395214385985
0	-0.057421585	3	3	1	2	3	2	2	1	3	1	2	1	2	2	124.315	232.575	7.95	72.235	2406.635	2331.5	1	3	0.0944209923670758
0	-4.201857416	3	3	1	2	1	2	2	2	2	1	2	2	2	2	64.865	118.625	9.35	71.17	1936.005	1375.5	2	2	0.118185131125367
0	0.279084718	3	3	1	2	3	2	2	1	1	1	2	1	2	2	85.36	297.115	25.3	71.3	3144.795	2138.5	1	3	0.093211253359729
1	-2.570696677	3	3	3	2	1	2	2	2	3	2	2	1	2	2	59.2	179.61	19.6	45.57	1271.57	1296.5	2	1	0.147070140331677
0	4.364124885	1	3	1	2	2	2	2	1	3	2	2	2	2	2	98.685	300.335	33.1	71.04	2739.32	2174.5	2	1	0.0989432852705952
1	-4.420441299	3	3	3	2	3	2	2	1	3	2	2	1	2	2	59.37	97.62	8	55.48	2945.995	1148	2	1	0.165721816759096
0	3.779515531	3	3	1	2	3	2	2	2	3	2	2	2	2	2	115.355	262.95	18.4	123.195	3139.055	2593.5	2	2	0.0974049963080985
0	0.46593902	3	3	1	2	2	2	2	1	3	2	2	2	2	2	56.17	255.06	14.9	59.96	2319.775	1900.5	2	2	0.105608251887804
0	-2.283014919	4	3	1	2	3	2	2	2	3	2	2	2	2	2	56.315	281.61	14.45	62.93	2602.91	1893.5	2	3	0.102618037807432
0	3.343957422	4	2	2	2	2	2	2	2	3	2	1	2	2	2	128.66	200.635	17.8	90.04	2348.51	2124	1	2	0.0984501335230448
0	-1.634958092	3	3	3	1	1	2	2	1	2	2	2	2	2	2	88.045	222.47	10.4	78.955	5225.495	2551	2	1	0.138589220153704
0	5.99893226	3	2	1	2	2	2	2	1	1	1	2	2	2	2	92.055	373.395	23.65	91.59	5530.86	2657.5	2	2	0.092231368346216
0	-2.492896708	4	2	1	2	3	2	2	1	1	2	2	2	2	2	66.685	137.075	17.1	69.7	2147.275	1414	2	3	0.103414395506148
0	-2.767069915	5	2	2	2	1	2	2	1	3	2	2	2	2	2	52.57	153.79	10.55	60.655	2122.79	1532	2	1	0.148930359864938
0	-5.29855981	1	1	2	1	3	2	2	1	3	1	2	2	2	2	36.93	179.385	9.1	31.12	2007.225	1222.5	2	2	0.12132141998334
0	0.933483264	3	2	1	2	1	2	2	1	3	2	2	2	2	2	129.615	274.84	19.8	124.995	2391.235	2711	1	1	0.118859835489934
0	-5.733302857	3	2	1	2	3	2	2	2	1	1	1	2	2	2	38.945	132.995	5.6	37.48	1199.425	1014	1	3	0.116411987273838
0	1.512983499	2	3	1	2	2	2	2	1	3	2	2	2	2	2	81.77	203.465	13.35	79.17	2030.99	2130	1	2	0.102952919567115
0	-1.674658762	1	1	2	1	3	2	2	2	2	1	2	2	2	2	38.675	139.835	13.3	29.895	4195.895	946	2	2	0.111223236490263
0	-3.811935103	4	2	1	1	3	2	2	2	3	1	2	1	2	2	79.965	212.285	6.25	67.485	2434.02	1775	2	1	0.159301669106449
0	2.30630418	3	3	2	2	2	2	2	1	1	1	2	2	1	2	84.29	181.335	15.55	82.245	3779.82	2268	1	3	0.0860724172638274
0	2.311695141	3	3	3	2	1	2	2	1	2	2	2	2	2	2	103.84	291.39	21	146.925	2805.335	3092	2	1	0.110179654141712
0	-2.352128598	3	3	3	2	1	2	2	1	3	2	2	2	2	2	105.58	219.125	8.05	93.52	1415.515	2134	2	1	0.145032175297899
0	-0.497459632	3	3	2	2	3	2	2	1	1	1	1	2	2	1	62.28	154.83	15.8	34.96	3079.425	1152.5	2	2	0.108103996671768
0	-2.929821981	5	2	1	2	1	2	2	1	3	2	2	2	2	2	65.265	209.245	7.6	40.12	2073.8	1453.5	2	1	0.150493098021846
0	-0.488616426	1	2	1	2	1	2	2	1	3	2	2	2	2	2	81.43	351.53	16.45	114.335	2736.99	2844	2	1	0.129123907506233
0	-2.849315423	3	3	1	2	2	2	2	1	1	2	2	2	2	2	43.555	204.865	11.6	55.605	3309.71	1464.5	1	2	0.114413614960107
0	4.417767059	3	2	2	2	3	2	2	1	2	1	2	2	2	2	102.855	282.115	13.5	107.21	3083.76	2474.5	1	2	0.0958913048765203
0	-2.727298859	3	2	1	1	2	2	2	1	2	2	2	2	2	2	49.65	209.44	17.2	63.12	6033.06	1593.5	2	2	0.11407855564326
1	-1.121888315	3	3	1	2	2	2	2	1	3	1	2	2	2	2	55.085	298.14	11.95	77.585	2086.03	2075.5	2	2	0.109748919379973
0	2.276952094	3	2	1	2	3	2	2	1	1	2	2	2	2	2	141.31	324.66	12.95	135.415	3208.665	3403.5	1	1	0.110386491697627
0	-4.444885184	3	2	1	2	1	2	2	1	2	2	2	2	2	2	39.44	382.775	7	77.59	1566.72	2615	2	1	0.165985655478471
0	2.195241196	4	1	3	1	1	2	2	1	3	2	2	1	2	2	120.875	449.46	12.55	129.265	2184.98	3426.5	1	1	0.110875178524041
0	-0.633051101	4	3	2	2	1	2	2	1	1	1	2	2	2	2	72.465	348.785	13.25	49.93	1828.115	2131	1	2	0.108459345426949
0	8.076337989	3	3	1	2	2	2	2	1	3	2	2	2	2	2	113.76	377.74	22.75	132.245	3434.02	3092	1	2	0.087613267282551
0	-4.449666523	3	2	1	2	1	2	2	1	2	1	2	2	2	2	45.645	104.745	6.15	37.65	1079.585	935.5	2	3	0.111099754622377
0	-0.844824053	4	3	3	2	3	2	2	2	3	2	2	2	2	2	36.45	202.045	15.25	40.025	2290.35	1289	2	1	0.131949540673144
0	-1.391404695	4	3	3	2	3	2	2	1	2	2	2	2	2	2	64.19	359.105	8.7	73.095	2258.325	2527.5	1	1	0.136489336886754
0	5.862507048	3	3	1	2	3	2	2	1	3	2	2	2	2	2	115.46	197.27	17.7	96.94	4597.335	2119.5	1	3	0.0744312174415506
0	-1.617342833	3	2	3	2	3	2	2	1	3	1	2	2	2	2	109.54	265.595	12.95	97.465	5665.99	2845	1	1	0.138435800493443
0	-5.059625265	3	2	1	1	1	2	2	1	2	2	2	2	2	2	44.66	255.415	4.8	53.965	2852.85	1657.5	1	1	0.172769281198067
0	-4.316468698	3	3	1	2	2	2	2	2	3	2	2	2	2	2	50.665	269.035	11.75	32.85	2088.015	1552.5	1	3	0.110560948773625
1	2.15406099	3	1	2	1	2	2	2	2	1	1	2	2	1	2	125.015	273.4	18.3	69.13	4920.52	2196	2	3	0.0865981475182659
0	-1.601861714	3	2	1	2	1	2	2	1	3	2	2	2	2	2	93.565	288.545	21.65	99.115	1601.62	2401.5	1	1	0.138301164942957
0	-1.519673297	3	2	2	1	3	2	2	1	2	1	2	1	2	2	75.92	246.355	17.65	76	4340.03	1942	1	3	0.0997607237222133
0	2.000362115	3	3	1	2	3	2	2	2	3	1	2	1	2	2	60.855	308.315	29.5	33.52	2613.125	1703.5	2	2	0.101736972035688
0	2.831533854	3	3	1	2	2	2	2	1	1	1	2	2	2	2	85.525	396.55	30.05	92.62	3163.095	2761.5	1	3	0.0842742558521091
0	-6.32426598	3	1	2	2	2	2	2	1	1	1	2	2	2	2	19.965	148.505	9.4	36.545	1381.075	982	2	3	0.118931179467104
0	-4.760554647	1	1	1	1	2	2	2	1	3	2	2	2	2	2	53.155	115.505	8.85	25.69	1252.42	996	1	1	0.169433725483613
0	-0.922626396	3	3	2	2	2	2	2	1	1	1	2	2	2	2	93.39	191.41	23.75	50.85	2486.12	1711	2	3	0.0975624242640776
0	0.030675939	1	1	1	1	2	2	2	1	3	2	2	2	2	2	90.185	276.185	37.3	61.05	1952.18	1968.5	1	3	0.0941036603708883
1	0.676780135	1	2	3	2	2	2	2	1	2	2	2	2	2	2	81.615	262.735	19.75	82.28	2321.865	2290	2	1	0.120600624867638
0	-3.356894967	4	2	1	2	3	2	2	1	2	1	1	2	2	2	57.975	139.33	6.65	69.69	2542.895	1554.5	1	1	0.154685445272389
0	-0.923589539	3	2	1	2	3	2	2	1	2	2	2	2	2	2	59.56	175.14	12.05	60.125	2171.645	1442.5	2	2	0.109224196745443
0	-4.701034647	3	2	2	2	2	2	2	1	3	1	1	2	2	2	36.84	166.13	13.9	52.485	1063.96	1245.5	2	3	0.112122922093592
0	3.883250317	3	3	1	2	2	2	2	1	3	2	2	2	2	2	65.97	321.345	14.75	75.645	2719.165	2169	1	2	0.0971575390646371
0	-1.199195466	3	3	3	2	3	2	2	2	3	1	2	2	2	2	102.61	303.715	12.2	89.415	1815.965	2410.5	1	2	0.109954078017298
0	-1.740273446	5	2	2	2	1	2	2	2	3	2	2	2	2	2	53.57	206.98	12.75	48.51	2322.685	1458.5	2	3	0.100580588395973
0	-5.378738386	4	3	3	2	1	2	2	1	2	1	2	2	2	2	28.71	238.32	9.05	52.55	1256.99	1570.5	1	2	0.121553490179163
0	-6.22896086	4	1	1	1	1	2	2	1	2	2	2	2	2	2	30.69	395.76	2.4	26.95	3172.94	2089.5	1	1	0.186412026836825
0	-1.59696272	3	2	1	1	1	2	2	1	2	1	2	2	2	2	78.44	215.72	6.95	79.865	2046.19	1883	1	1	0.138258598003101
0	3.735526704	3	1	1	2	1	2	2	1	1	1	2	2	2	2	62.77	225.35	23.2	56.055	1911.995	1623.5	1	3	0.0812403631880031
0	1.984975658	3	1	2	1	1	2	2	1	1	1	2	2	2	2	71.16	434.03	22.35	84.51	2580.03	2717	2	3	0.0871842901969927
0	0.507887057	5	3	2	2	2	2	2	1	1	2	2	2	2	2	81.095	210.47	19.2	41.685	3319.195	1508.5	1	3	0.0923923697793985
0	3.777259933	1	3	1	2	2	2	2	1	3	2	2	2	2	2	86.93	313.705	15.45	70.395	2779.825	2253.5	1	1	0.101955979065036
0	-4.231095862	2	1	3	2	2	2	2	1	1	2	2	2	2	2	61.84	264.89	8.65	39.13	2101.335	1649	1	1	0.163693607863014
0	0.583730228	3	3	1	1	1	2	2	1	1	1	2	2	1	2	60.795	248.68	18.6	61.975	1951.595	2073	2	3	0.0921215846065441
0	-0.751301333	3	2	1	1	3	2	2	1	1	2	2	2	2	2	65.16	226.145	12.75	78.54	2393.115	1849.5	2	2	0.108770077714415
0	3.5845785	1	1	1	1	1	2	2	2	3	1	2	1	1	2	101.645	407.68	34.7	69.395	2357.885	2636	2	1	0.102980955606418
0	-1.462048872	4	2	1	2	3	2	2	2	3	1	2	2	2	2	70.26	249.55	16.3	84.915	2117.255	2022.5	2	3	0.0995472827560466
0	-0.503745884	3	3	3	1	2	2	2	1	3	2	2	1	2	2	71.8	143.9	11.55	48.415	2442.7	1328	2	1	0.129241764519888
0	-1.117363064	4	3	1	1	3	2	2	2	3	2	2	2	2	2	85.42	281.775	7.45	92.12	2314.51	2283	2	1	0.134182759845186
0	4.435967853	4	1	2	2	2	2	2	1	1	1	2	2	1	2	131.685	250.165	28	175.015	1708.55	3425.5	1	3	0.0789460467251215
0	0.52657712	1	1	1	1	1	2	2	1	2	2	2	2	2	2	141.645	289.39	35.1	145.39	1972.435	3036.5	1	2	0.105452858002982
0	0.125050033	3	2	1	2	1	2	2	1	2	2	2	2	2	2	77.75	175.3	5.6	56.215	1911.97	1512.5	2	2	0.106485547622533
0	-3.919674185	1	2	1	1	2	2	2	2	3	2	2	2	2	1	67.545	138.895	7.65	64.595	1762.21	1403.5	1	1	0.160417673175376
0	0.953919036	4	1	2	2	1	2	2	1	3	2	2	2	2	2	116.785	210.52	10.9	109.045	1375.94	2425.5	2	1	0.118723151024072
0	-4.122261475	4	3	1	2	2	2	2	2	3	2	1	2	2	2	42.05	216.395	12.25	85.025	1241.955	1755.5	2	2	0.117960247690654
0	-1.023651586	3	3	1	1	1	2	2	1	3	2	2	2	2	2	100.405	251.02	13.1	70.655	3783.78	2152	1	1	0.133407969927865
1	-6.557030055	3	2	2	2	1	1	2	1	1	1	2	2	2	2	21.405	142.465	5	22.345	855.745	857.5	2	3	0.11993629805336
1	-4.908160316	4	1	3	1	3	2	2	2	3	2	2	2	2	2	46.485	268.445	8.55	58.935	1523.17	1749	2	1	0.171071736573465
0	2.653706272	3	3	1	2	1	2	2	1	3	1	2	2	2	2	72.3	200.17	24.4	89.27	4350.38	1940.5	2	1	0.108173248679192
0	0.948985704	3	2	2	2	2	2	2	2	3	1	2	2	2	2	71.525	254.225	16.05	43.74	3225.335	1663.5	2	3	0.0908222133331505
0	2.338843388	3	3	1	2	1	2	2	1	2	2	2	2	2	2	80.995	398.72	23.5	87.765	3881.915	2958.5	1	1	0.110018422901568
0	-4.120208322	5	2	2	2	2	2	2	1	2	2	2	1	2	2	50.205	155.735	6.75	53.6	2095.87	1298	1	2	0.117954451769977
0	-3.64066623	3	3	3	1	1	2	2	1	2	1	2	2	2	2	66.225	204.595	14.85	28.165	2321.56	1432	1	1	0.157545837563304
0	10.78992394	3	2	2	1	3	2	2	1	1	1	2	2	2	2	171.18	195.895	17.05	56.475	2176.97	2214	2	2	0.0818956275463579
0	0.712328969	5	3	3	2	3	2	2	1	3	2	2	2	2	2	83.87	164.66	3.35	30.39	2030.71	1331.5	1	1	0.120356862873868
0	-3.047797341	2	1	3	1	1	2	2	1	3	2	2	2	2	2	60.455	214.02	12.2	43.375	3236.02	1669	1	1	0.151637865912984
1	-1.629396892	1	2	1	1	2	2	2	2	3	1	2	2	2	2	22.43	273.71	5.65	52.89	2579.73	1620	2	2	0.111101871003076
0	-0.770013164	3	2	2	1	1	2	2	1	1	1	2	1	2	2	63.885	305.385	12	120.735	4688.685	2518.5	2	3	0.0970048133481142
0	6.10620775	3	3	1	2	1	2	2	1	1	2	2	2	2	2	142.27	356.785	37.65	194.51	4413.68	3990.5	1	2	0.0919876446369012
0	-3.062751983	1	1	1	1	2	2	2	1	3	2	2	2	2	2	56.815	221.49	18.45	66.895	1477.25	1692.5	2	1	0.151783699844651
1	0.397938241	3	2	1	1	1	2	2	1	3	1	1	2	2	2	64.06	228.49	19.3	78.615	2154.73	1846.5	2	3	0.0927855062031486
0	-3.737028989	1	3	1	1	3	2	2	1	3	1	2	2	2	1	30.655	120.775	5.6	31.88	2703.045	881.5	2	1	0.158530991320065
0	-1.545107337	3	2	1	2	1	2	2	1	1	1	2	2	2	2	75.375	228.995	16.85	61.94	2345.65	1786.5	2	3	0.0998550243697668
0	-3.037426436	3	3	3	2	2	2	2	1	3	2	2	2	2	2	69.92	175.655	9.1	106.385	2516.52	1926.5	1	1	0.151536827074886
0	-1.998622757	3	2	1	2	1	2	2	2	2	2	2	2	2	2	55.255	213.13	17.5	92.65	4023.27	2041.5	2	2	0.112095294727164
0	4.360723946	4	3	3	2	3	2	2	1	3	2	2	2	2	2	127.625	433.305	17.75	61.865	4314.835	2760.5	1	1	0.09896026353384
0	-3.306761336	3	1	1	1	3	2	2	1	3	2	2	2	1	2	59.335	218.97	10.9	57.92	1817.93	1610.5	1	3	0.106551816018805
0	-1.749133494	3	3	1	2	3	2	2	1	1	2	2	1	2	2	92.44	260.485	11.5	83.175	3592.375	3097.5	2	1	0.139589373089772
0	-1.350764459	3	1	2	1	2	2	2	1	1	1	1	2	2	2	76.94	191.315	15.65	76.065	1971.56	1740	1	3	0.0991358932137656
0	0.474882131	3	3	1	2	2	2	2	1	1	2	2	2	2	2	95.175	252.665	25.55	71.935	2389.81	2138	1	3	0.0925103109869936
0	3.847829181	3	3	1	2	2	2	2	1	1	1	2	2	2	2	48.62	215.725	22.9	43.435	2285.925	1609	1	3	0.08086913190723
0	-2.890457276	3	3	2	1	1	2	2	1	2	1	2	2	2	2	73.14	253.325	14	97.28	2790.905	2174	2	3	0.104936881098953
1	-2.223003972	3	2	1	2	1	2	2	1	3	1	2	2	2	2	41.575	98.12	11.3	37.02	1969.395	1177	2	2	0.112702778569634
0	-3.453536973	4	3	3	2	2	2	2	2	3	2	2	2	2	2	63.975	153.9	11.15	46.695	4268.125	1281	2	2	0.116085412933006
0	-2.990042337	1	1	1	1	2	2	2	1	1	1	2	2	2	2	81.67	256.57	20.75	66.25	1977.925	1921.5	1	2	0.114801112762179
0	-1.61629562	3	3	1	2	3	2	2	2	3	1	2	2	2	2	56.14	239.93	19.1	93.06	2980.55	2001	2	2	0.111066762717634
0	-3.107892504	3	1	1	2	3	2	2	1	3	1	2	2	2	2	48.785	135.98	12.35	55.62	2173.465	1204.5	1	3	0.105777658906204
0	-1.581957821	3	1	1	1	1	2	2	1	2	2	2	1	2	2	58.24	164.53	6.35	40.595	3718.425	1377	2	1	0.138128336844003
0	4.242540392	3	2	3	1	2	2	2	1	3	2	2	2	2	2	75.42	243.325	20.65	68.905	2873.425	1862.5	1	1	0.0995537688510836
1	-0.178600362	3	2	2	1	1	2	2	1	1	1	2	2	2	2	86.745	328.035	20.1	82.07	4312.23	2349	2	3	0.0948582153160223
1	1.296221337	2	1	2	1	1	2	2	1	3	2	2	2	2	2	143.045	356.075	27.8	114.225	4852.205	2999.5	2	1	0.116472831905949
0	-1.822921885	4	3	1	2	2	2	2	1	1	1	2	2	2	2	102.39	204.955	6	107.585	2341.25	2546.5	1	2	0.111621600003615
1	4.937757303	3	3	1	2	2	2	2	1	1	1	2	2	2	2	107.97	437.5	21.2	106.63	3194.485	3104.5	1	1	0.0961607983140578
0	-0.470502516	3	3	2	1	1	2	2	1	2	2	2	1	2	2	76.21	396.915	22.55	108.725	2579.675	2854.5	1	3	0.0959149868440666
1	11.87403765	4	2	1	1	2	2	2	1	3	1	2	2	2	2	130.03	400.57	24.45	134.345	2556.465	3332.5	1	1	0.072497065873136
0	-1.019495789	3	2	1	1	1	2	2	1	2	1	2	2	2	2	97.39	248.04	15.05	86.46	1959.51	2221.5	1	2	0.109477702621913
0	-1.119957185	3	2	1	2	2	2	2	1	3	2	2	2	2	2	90.86	472.525	9.05	98.805	4462.92	3405	1	1	0.134204309766565
0	-1.457495642	4	1	1	1	3	1	2	1	3	1	2	2	2	2	54.2	139.655	8.3	37.245	1444.295	1099.5	2	3	0.0995304299101518
0	3.66982566	3	1	1	2	1	2	2	1	1	1	2	2	1	2	92.505	275.655	21.85	98.86	2672.11	2471	1	3	0.0814581390666846
0	8.207285578	3	2	1	2	1	2	2	1	3	1	2	2	2	2	116.77	374.41	19.65	140.825	3265.16	3166.5	1	2	0.0873292694621504
1	-1.045730947	4	2	1	1	3	2	2	2	3	2	2	2	2	2	86.745	336.945	12.8	105.465	1831.56	2632.5	2	1	0.133589869826457
0	-3.910783533	3	3	3	2	2	2	2	1	1	1	2	1	2	1	66.52	94.53	6.15	35.865	3572.495	1094	2	2	0.11736454612675
1	-2.350112423	3	3	3	1	1	2	2	1	3	2	2	2	2	2	68.365	165.845	19.1	72.805	2623.375	1608	2	1	0.145013535730457
0	-1.828649784	4	2	2	2	3	2	2	1	2	2	2	2	2	2	98.02	420.115	11.65	123.73	3473.205	3142	1	2	0.111637015034966
0	5.869094682	1	2	2	2	1	2	2	1	3	2	2	2	2	2	138.995	301.63	18.25	57.52	3500.695	2259.5	2	2	0.0925271255356446
0	7.827992168	4	2	1	2	3	2	2	1	3	1	2	2	2	2	95.155	253.435	14.15	40.14	2383.36	1905	1	2	0.0881541670326872
0	0.798896425	3	3	1	2	2	2	2	1	3	2	2	2	2	2	93.23	251.205	15.35	59.885	3060.1	1923	1	1	0.119766927333312
0	1.318034399	4	3	2	2	2	2	2	1	3	1	2	2	2	2	128.595	325.27	10.15	105.625	1990.36	2759.5	1	2	0.103442848371506
0	2.299454689	3	3	3	2	1	1	2	1	1	2	2	1	2	2	68.05	138.235	13.75	58.645	3554.795	1331	2	1	0.110252461512846
0	-1.638213779	3	3	3	2	3	2	2	1	2	2	2	2	2	1	59.88	100.395	9.6	30.06	3687.51	902	1	2	0.111125503604707
1	-1.05368606	3	2	2	1	3	2	2	2	3	1	2	2	2	2	57.425	204.88	12.65	24.845	2500.65	1239.5	2	3	0.0980426044810418
0	-2.129297573	3	3	1	2	2	2	2	1	3	1	2	1	2	2	62.03	192.505	18.55	66.725	1961.055	1614	2	3	0.102037873685257
0	6.515102546	3	3	1	2	1	2	2	1	3	2	2	2	2	2	116.77	356.355	30.55	102.685	3749.3	3111.5	1	3	0.0724369684640605
1	0.479480777	4	1	1	2	3	1	2	1	3	2	2	2	2	2	78.045	239.44	14.75	67.945	1764.08	1869.5	2	2	0.105573531887215
0	-4.621660661	3	2	1	2	2	2	2	1	3	1	2	2	2	2	46.915	267.59	10.5	71.445	4201.925	2142	1	2	0.119377322573935
0	-3.79871685	4	1	1	2	3	2	2	2	3	2	2	2	2	2	60.21	253.495	12.9	74.765	3067.63	1905	2	1	0.159165360832256
0	-6.129000735	3	2	1	2	1	2	2	1	1	1	2	2	2	2	31.55	95.235	3.2	36.115	1208.79	828	2	2	0.123743603349749
1	-1.055700418	4	1	1	1	3	2	2	1	3	2	2	1	2	2	63.795	428.83	13	83.355	3836.965	2670.5	1	1	0.133672134111617
0	1.119674821	1	1	2	1	3	2	2	1	3	2	2	2	2	2	75.495	324.505	19.2	66.61	2136.195	2177	1	2	0.103943440468154
0	-2.176656674	1	1	2	1	2	2	2	2	2	1	1	2	1	2	60.575	171.495	15.6	76.425	3591.87	1597.5	2	3	0.102216345905717
0	-1.479702907	3	1	3	1	1	2	2	1	3	2	2	2	2	2	58.39	244.56	10.75	68.945	2279.99	1815	2	1	0.137245283919634
0	-2.334578257	1	1	1	2	2	2	2	1	3	1	2	2	2	2	67.865	174.985	13	69.87	3821.63	1605.5	1	2	0.11300591728404
0	-1.617633249	1	1	1	1	1	2	2	1	3	2	2	1	2	2	93.3	286.025	25.15	90.595	1211.45	2329	1	2	0.111070346801013
0	-3.416552551	3	3	1	1	2	2	2	1	1	1	1	2	2	1	43.225	147.165	8.45	35.225	1882.26	1063	2	3	0.106981360311729
0	0.37941699	3	3	1	2	1	2	2	1	3	2	2	2	2	2	86.955	231.005	17.05	141.585	2805.095	2499	2	1	0.122675249608887
0	-3.581192766	3	2	1	2	1	2	2	2	3	1	2	2	2	2	25.84	115.64	13.55	26.93	1198.71	782	2	3	0.107628389639883
0	-1.267354096	3	2	3	2	2	2	2	1	2	1	2	1	2	2	92.385	249.35	20.05	156.975	2864.565	2700	2	2	0.110135235467528
0	0.118814768	5	3	1	2	1	2	2	2	3	2	2	2	2	2	81.1	227.775	13.65	44.395	5107.315	1614.5	2	2	0.10650165333612
0	4.041719346	3	2	1	2	3	2	2	2	3	2	2	2	2	2	194.305	181.05	13.95	117.705	4318.785	2531	1	1	0.100577828919805
0	-0.428277205	1	3	1	2	2	2	2	1	1	2	1	2	2	2	58.945	198.585	17.15	62.695	4728.665	1809	1	2	0.107923079180354
0	-1.517617503	4	3	2	2	2	2	2	1	3	2	2	2	2	2	89.975	299.935	12.45	93.56	2556.025	2379	1	1	0.137571758132862
0	-0.813534232	1	1	1	1	2	2	2	1	3	2	2	2	2	2	65.415	237.015	11.6	64.105	2192.19	1759	2	1	0.131697084630718
0	3.425124814	1	1	1	1	2	2	2	1	2	2	2	2	1	2	119.885	433.285	27.75	109.275	4628.475	3183.5	1	1	0.103842290108318
0	-1.440333273	2	3	1	2	1	2	2	1	2	2	2	1	2	2	64.075	296.865	11.6	68.485	2699.58	2225.5	2	1	0.13690747113777
0	4.249220009	2	3	1	1	1	2	2	2	3	2	2	2	2	2	102.39	368.425	21.3	118.8	2246.8	2956	2	1	0.0995200430631601
0	-1.109402006	3	1	1	1	3	2	2	2	2	1	2	1	2	2	55.64	340.925	12.9	103.11	3278.84	2457	2	2	0.109715814387365
0	-2.992303935	3	2	1	1	2	2	2	2	3	2	2	2	1	2	73.47	262.225	9.75	81.44	2702.525	2052.5	1	3	0.105329973571438
0	4.415973564	3	3	1	2	1	2	2	1	2	1	2	2	1	2	152.77	266.455	12.55	169.985	3951.7	3171.5	2	1	0.0986851452310941
0	1.145714674	5	3	3	1	1	2	2	1	3	2	2	2	2	2	79.12	237.005	15.5	106.245	3028.685	2200	2	1	0.117453359126029
0	4.976729367	1	3	2	2	3	2	2	2	3	1	1	2	2	2	78.4	240.345	16.15	129.53	1888.675	2392.5	2	2	0.0945829102304186
0	4.137257483	3	3	2	1	2	2	2	1	3	1	2	1	2	2	112.305	303.44	33.7	74.625	3042.715	2355.5	2	3	0.0799183163716728
1	-2.161442549	4	2	2	1	3	2	2	2	2	1	2	2	1	2	48.495	206.575	13.8	60.785	2512.595	1536.5	2	3	0.102158985519904
0	3.166686388	3	1	3	1	1	2	2	1	2	2	2	1	2	2	104.605	215.665	5.65	83.93	4319.94	2269.5	2	1	0.105263184293709
0	9.662481105	3	3	2	2	2	2	2	1	3	1	2	1	2	2	88.5	247.22	26.5	62.36	3314.61	1866	2	2	0.0842287946264624
0	0.94402692	4	2	2	2	1	2	2	1	2	2	2	2	2	2	122.96	268.58	9.85	121.475	2329.43	2855	1	2	0.104388481909661
0	-2.715216159	1	3	3	1	1	2	2	1	1	2	2	2	2	2	56.74	233.025	9.85	57.27	3856.82	1671.5	2	1	0.148436467437081
0	-1.32174896	4	3	1	2	3	2	2	2	2	1	1	2	2	2	67.61	220.345	12.85	64.8	3026.865	1710.5	1	3	0.0990288013774965
0	-0.862383071	3	2	1	2	3	2	2	1	1	1	2	2	1	2	68.695	136.63	12.05	55.54	2588.945	1316	1	3	0.0973421167787143
0	9.93444637	3	3	1	2	2	2	2	1	1	1	2	1	1	2	78.525	315.03	28.45	55.84	2555.005	2017	1	3	0.0627100100596564
0	-1.844734574	3	3	1	1	3	2	2	1	3	2	2	1	2	1	52.03	173.78	11.25	50.265	3540.575	1339.5	2	2	0.111680312650923
0	0.460735243	1	1	2	1	3	2	2	1	3	2	2	2	2	2	72.42	242.29	28.4	55.565	2849.875	1715	2	3	0.092560883080386
0	-0.325326835	5	3	2	2	2	2	2	2	3	2	2	2	2	2	60.465	331.855	15.25	39.75	2175.24	1903.5	2	2	0.107654344050166
0	0.222165684	3	3	1	2	1	2	2	1	1	2	2	2	2	2	67.69	243.26	19.2	78.63	2663.93	1981.5	2	1	0.123799001105646
0	-3.297264232	1	1	2	1	3	2	2	1	3	2	2	1	2	2	36.94	239.54	19.6	34.16	2567.51	1392	2	3	0.106514731962753
0	-1.119177922	1	1	1	1	2	2	2	2	3	2	2	2	2	2	108.705	265.895	17.65	105.31	2471.795	2424.5	2	2	0.109741732566129
0	0.200062245	3	3	3	2	2	2	2	1	1	1	2	2	2	2	94.585	296.18	11.85	96.35	3322.18	2965	1	1	0.123958482726705
0	-2.603178896	4	1	2	1	3	2	2	1	3	1	2	2	2	2	81.295	138.83	6.95	69.85	2267.54	1817.5	1	3	0.103834856170537
0	-0.314196582	4	3	3	2	2	2	2	2	3	2	2	1	2	2	109.115	358.36	20.9	56.035	1954.9	2392.5	1	1	0.127778965546453
0	-1.406474616	3	3	2	2	2	2	2	1	1	2	2	1	2	2	77.27	204.92	18.7	51.015	2606.955	1681.5	2	3	0.0993417078629952
0	2.719760812	3	3	1	2	1	2	2	1	1	2	2	1	2	2	67.715	186.67	20.25	89.7	4593.04	1969.5	2	2	0.0999652496976842
0	1.319274304	1	2	3	1	1	2	2	1	2	2	2	2	2	2	131.185	428.88	19.8	106.87	3108.69	3167	1	1	0.116323836292239
0	0.479985414	3	1	3	2	3	1	2	1	2	2	2	1	2	2	98.55	393.94	25.65	82.355	5247.65	3872.5	1	1	0.1219663666093
0	-3.61723565	3	2	1	2	1	2	2	1	2	2	2	2	2	2	49.62	110.82	9.45	44.17	2920.455	1247.5	1	2	0.116541965246816
0	-3.352016054	5	2	2	2	1	2	2	2	2	2	2	2	2	2	72.785	202.56	3.75	53.345	1870.525	1569.5	2	2	0.115803050091628
0	-3.71652406	3	3	1	2	3	2	2	2	2	2	2	2	2	2	48.055	161.835	9.85	66.325	2870.215	1428	2	2	0.11681963317228
0	3.371446291	4	2	3	2	1	2	2	1	2	2	2	2	2	2	133.32	334.59	11.55	114.76	1693.245	3289	1	1	0.104134895978281
0	1.112417478	2	3	1	2	1	2	2	1	3	2	2	2	2	2	87.785	290.02	17.9	95	1881.79	2305.5	2	1	0.11767214497176
0	1.592170437	3	3	2	2	2	2	2	2	1	1	2	1	2	2	56.61	186.585	6.95	40.03	1225.495	1320	1	3	0.0885546471879192
1	1.482358553	3	2	3	1	2	2	2	2	3	2	2	2	2	2	108.98	193.71	13.3	47.135	1988.12	1608.5	2	1	0.115278530272309
0	0.793683856	4	1	2	2	3	2	2	1	1	1	2	1	2	2	96.55	140.04	9.85	71.975	2200.76	1595.5	1	3	0.0913737198095882
0	2.627535302	5	3	1	2	2	2	2	1	1	2	2	2	2	2	93.53	306.8	11.4	104.49	2850.605	2611.5	1	1	0.108324895166946
0	0.199937207	3	3	3	2	2	2	2	1	1	1	2	2	2	2	70.395	222.56	14.25	81.935	3037.415	1949.5	1	1	0.123959385987073
0	2.172352883	3	1	1	1	2	2	2	1	1	1	2	2	2	2	106.545	201.625	14.1	56.66	1821.555	1738	1	3	0.0865348785448331
0	-6.34057381	5	3	2	1	3	2	2	2	3	1	1	2	2	2	26.05	70.095	5.35	22.775	2393.845	583	2	3	0.119001361686124
0	0.024949934	1	1	2	1	3	2	2	2	2	2	1	2	2	2	100.35	312.45	14.5	81.215	3469.31	2363.5	2	2	0.10674436302767
0	0.934989606	3	3	1	2	1	2	2	1	1	1	2	2	2	2	72.45	227.29	17.65	67.835	3488.295	1784.5	2	3	0.0908718559588025
0	0.300686849	3	3	1	2	3	2	2	2	3	1	1	1	2	2	44.665	166.38	20.4	33.725	3068.12	1114.5	2	3	0.0931338126445904
0	5.792455375	4	3	2	2	3	1	2	1	1	1	2	2	2	2	117.305	359.35	16.35	94.045	4713.245	3441.5	1	1	0.0923114963359521
0	-0.957870555	3	3	3	2	1	1	2	1	2	1	2	2	2	2	90.125	373.385	8.15	92.83	3007.97	2812.5	1	1	0.13286841542023
1	-3.765638707	3	2	1	2	1	2	2	2	1	1	2	1	2	2	44.8	113.54	4.55	61.52	1718.18	1176	2	3	0.108357412263631
0	-0.513323354	1	3	1	1	3	2	2	1	3	1	1	2	2	2	59.785	262.635	13.6	65.585	3457.09	1858.5	1	1	0.129316470927517
0	0.704958025	4	3	3	2	2	2	2	1	3	2	2	2	2	2	93.375	228.005	17.85	69.08	2742.935	1892	2	1	0.12040733355298
0	-2.640205813	4	3	1	2	3	2	2	1	3	1	2	2	2	2	80.555	253.7	7.65	70.205	2373.26	2054	1	1	0.14772543013325
0	0.658042642	3	3	1	2	1	2	2	1	1	2	2	2	2	2	78.045	228.86	22.75	60.005	3861.6	1791	2	2	0.105116642806826
1	-4.42734507	4	2	3	1	2	2	2	1	2	1	2	2	2	2	38.09	161.46	6.35	28.505	1609.055	1446	2	2	0.118824209266843
0	-2.711403268	3	3	3	1	1	2	2	1	2	2	2	2	2	2	44.995	232.205	15.45	35.775	1722.345	1403.5	2	3	0.104248856019456
0	-0.471338419	5	2	3	1	3	2	2	1	2	1	2	1	2	1	60.945	169.285	8.45	59.49	2150.5	1594.5	2	2	0.108035656628618
0	-2.772998864	4	1	1	2	3	2	2	2	1	1	1	1	2	2	73.385	171.28	10.95	70.28	2623.83	1594	2	3	0.104485104541497
0	0.170949848	3	3	1	2	2	2	2	1	1	2	2	2	2	2	88.155	245.25	22.85	111.365	2586.75	2442.5	2	2	0.106367053485369
0	8.898738444	4	1	1	2	3	2	2	1	3	1	1	2	2	2	135.41	135.215	12.9	115.9	2984.63	2265.5	1	2	0.0858433950086032
0	11.47573918	3	3	3	2	2	2	2	1	2	1	2	2	2	2	117.99	409.41	25.1	138.135	6320.505	3972.5	1	1	0.0735004637539694
1	-3.520042916	3	2	2	2	1	2	2	2	2	2	2	2	2	2	66.07	200.98	7.45	63.545	2959.255	1609.5	2	2	0.116270710026233
0	-0.625823645	3	3	3	1	3	2	2	2	3	2	2	2	2	2	59.815	450.1	20.5	49.76	3243.815	2451.5	1	1	0.130199741520453
0	1.783854326	4	3	1	2	3	2	2	2	3	2	2	2	2	2	111.56	409.77	12.35	82.34	1760.95	2823.5	1	1	0.113384566200805
0	-4.639639352	4	3	1	2	3	2	2	1	3	2	2	2	2	2	25.34	170.65	11	22.675	2102.77	956.5	2	1	0.168104044983591
0	5.727676512	4	2	2	1	3	2	2	2	2	1	2	2	2	2	101.56	362.2	23.9	69.705	2047.345	2447.5	2	3	0.0748488101540797
1	3.039126445	3	2	1	2	3	2	2	1	3	1	1	2	2	2	96.14	237.615	16.05	122.1	5778.255	2407	1	1	0.105975720627494
0	-2.870768321	4	3	2	2	3	2	2	2	3	1	2	1	2	2	51.225	220.65	11.7	65.065	1642.755	1635.5	2	2	0.114472613101166
0	0.859561751	4	1	2	2	3	1	2	1	2	1	1	1	1	2	105.06	113.465	13.8	86.92	5017.995	1651	2	3	0.0911395965479787
0	1.664583821	3	1	1	2	1	2	2	1	1	2	2	2	2	2	118.775	205.545	23.05	127.48	4702.81	2459.5	1	1	0.114128023538813
0	-0.814719696	1	1	3	1	1	2	2	1	2	2	2	2	2	2	113.895	298.675	11.2	73.21	2613.07	2401.5	1	1	0.131706634457308
0	1.443877277	3	3	1	1	2	2	2	1	2	2	2	2	2	2	105.555	196.36	12.05	165.305	4018.48	2687.5	2	1	0.115523819696355
0	3.226598652	3	3	1	1	1	2	2	1	1	2	2	2	2	2	98.255	291.605	15.95	102.875	3262.77	2549	2	1	0.10493106922383
0	-1.851641971	1	1	1	1	2	2	2	1	2	2	2	2	2	2	88.89	246.76	18.95	81.57	3039.835	2421	1	2	0.111698910722178
0	-1.175021565	3	3	1	2	2	2	2	1	1	1	1	2	2	2	76.585	200.805	14.9	87.6	3499.26	2176.5	1	3	0.0984882984224684
1	-5.777186521	3	1	1	2	1	2	2	1	3	2	2	2	2	2	25.77	106.435	7.1	24.14	1594.72	737	2	1	0.181032361923196
0	-3.168793995	1	1	1	1	3	2	2	1	2	2	1	2	2	2	45.105	170.89	12.45	43.335	3667.54	1241.5	1	1	0.15282247978173
0	0.21059902	3	1	1	2	1	2	2	1	3	1	2	2	2	2	76.69	283.195	22.35	55.5	2787.195	1901	1	3	0.093456939436148
0	-2.082350144	1	3	2	1	3	2	2	1	1	2	2	1	2	1	67.605	144.455	12.95	43.84	2495.65	1220	2	2	0.112321641726439
0	-1.439634492	4	1	1	2	1	2	2	1	2	1	2	2	2	2	49.54	209.785	11.65	70.305	2023.985	1656	2	3	0.0994643377966492
0	0.508404292	4	1	1	1	1	2	2	1	2	2	2	2	2	2	101.095	363.205	18.05	113.775	3435.84	2847	1	2	0.105499407575781
1	-2.757281358	3	3	2	2	1	2	2	1	1	1	2	1	2	2	52.51	197.625	14.65	71.97	1996.82	1620	2	3	0.104424777215543
0	3.415469484	3	2	2	1	3	2	2	1	1	1	1	2	2	2	91.52	241.91	27.4	37.27	4422.595	1633	2	3	0.082305326831084
0	0.868517558	3	3	1	2	1	2	2	1	1	2	2	2	2	2	89.92	138.105	21.1	86.875	3553.75	1639.5	2	2	0.10458031173041
0	1.303259548	4	3	3	2	3	2	2	1	2	1	2	2	2	2	97.485	323.315	10.8	93.305	2704.1	2708	2	2	0.103480062262885
0	-3.802143416	4	1	1	1	3	2	2	2	3	1	2	2	2	2	77.15	152.495	4.9	44.95	1318.23	1329.5	2	2	0.117059532636468
0	0.33552198	3	3	1	2	3	2	2	1	3	1	2	2	2	2	69.375	192.895	11.85	52.85	4013.015	1509	2	2	0.105943140525866
0	3.170520124	1	1	1	1	2	2	2	1	1	1	2	2	2	2	116.67	327.055	28.8	140.32	3967.44	3184.5	1	1	0.105241883644158
0	4.568314984	4	3	1	2	2	2	2	1	3	2	2	2	2	2	114.48	420.3	22.55	122.335	3709.77	3207.5	2	1	0.0979343004717023
0	14.28443573	1	3	1	1	2	2	2	1	1	2	2	2	2	2	178.365	559.09	50.35	117.355	7504.845	3941	1	2	0.0750331964129769
0	5.21182267	4	2	1	2	2	2	2	2	3	2	2	2	2	2	99.155	409.39	23.2	139.13	2621.905	3259	1	3	0.0764641095960014
0	-3.161691954	1	2	1	1	1	2	2	1	3	1	1	2	1	2	53.28	140.84	9.35	39.96	5617.06	1127	2	3	0.105986597908712
0	-1.210514045	3	2	1	2	2	2	2	1	1	1	2	2	2	2	64.425	170.085	9.25	99.215	2225.35	1813.5	1	2	0.10998414343916
0	2.614039673	1	3	3	2	3	2	2	1	2	2	2	2	2	1	102.405	312.575	22.75	96.16	5388.3	3090	1	2	0.100223899751714
0	4.249898328	4	1	2	1	1	2	2	1	2	1	1	2	2	2	84.095	204.915	18.3	44.675	2704.865	1538	1	3	0.0795505996458005
0	4.44123337	4	3	1	2	3	2	2	2	3	2	2	2	2	2	86.805	257.79	19.85	60.33	4532.845	1900.5	2	2	0.0958360530948071
0	3.391626023	3	3	1	2	3	2	2	1	2	2	2	2	2	2	143.56	189.55	9.9	114.41	3676.955	2731.5	1	1	0.104024739026933
0	2.998886696	1	1	1	1	2	2	2	2	3	1	1	2	2	2	78.3	236.59	27.5	67.245	2558.485	1814.5	2	3	0.0837066230766662
0	-4.584199619	3	3	1	1	3	2	2	2	1	2	2	2	2	2	48.96	145.455	6.6	68.37	1596.415	1380	2	3	0.111646325139482
1	4.758862932	4	3	1	1	1	2	2	1	3	2	2	2	2	2	135.405	413.47	22	162.35	2662.9	3880	1	2	0.095090976337812
0	7.868005707	3	2	2	2	1	2	2	1	3	2	2	2	2	2	83.235	321.02	23	132.14	2832.935	2710	2	3	0.0684444068192526
0	1.364737438	3	3	1	2	3	2	2	1	3	1	2	2	2	2	93.34	261.155	18.55	89.21	2569.885	2192.5	2	2	0.103325292921795
0	0.203319394	1	3	1	1	2	2	2	1	3	1	1	2	2	2	102.3	303.095	12.3	152.005	4159.58	2965.5	1	2	0.106283557909693
0	1.145842752	3	3	3	1	1	2	2	1	2	2	2	2	2	2	56.165	124.98	12.9	72.28	4101.87	1700	2	1	0.117452518884763
0	1.656463766	1	3	1	2	2	2	2	1	1	2	2	2	2	2	103.585	251.545	16.2	115.855	3160.52	2449	1	1	0.11417891008207
0	3.428556512	3	3	1	2	1	2	2	1	3	2	2	2	2	2	122.995	294.675	26.85	124.365	1863.395	3140.5	1	1	0.103823628811633
1	-2.385898011	1	2	1	1	3	2	2	1	3	2	2	2	2	2	66.385	227.85	14.35	41.415	1796.82	1529	1	1	0.145344808340876
0	0.828686083	3	3	3	2	2	2	2	1	3	2	2	2	2	2	115.39	264.825	26.2	151.685	2785.54	2853.5	1	1	0.119565104028839
0	-0.014479082	1	1	1	2	2	2	2	1	1	2	2	2	2	2	91.865	421.915	17.6	135.35	2070.715	3234.5	1	1	0.125526424839712
0	8.018583073	3	1	1	2	3	2	2	2	2	2	2	2	2	2	147.79	590.26	27.6	136.86	4033.44	4145.5	1	1	0.0837552981452197
1	0.491374899	3	3	1	1	2	2	2	1	3	2	2	2	2	2	90.86	226.13	12.55	97.36	3426.05	2131.5	2	1	0.121886558016471
0	0.910283457	3	3	1	2	3	2	2	2	3	2	1	2	2	2	70.265	169.25	15.25	50.67	2917.23	1375.5	1	1	0.119015338828373
0	18.52574744	1	1	1	1	1	2	2	2	3	2	2	2	2	2	122.235	379.82	23.5	98.73	2586.395	2867.5	2	1	0.0594132993582925
1	-5.802239787	4	2	3	2	2	2	2	1	3	2	2	2	1	2	34.575	183.565	4.75	54.405	1142.055	1346	2	1	0.181327214004818
0	1.424958993	3	1	1	1	1	2	2	1	3	1	2	2	2	2	82.505	295.745	24.15	66.57	2832.97	2063.5	1	3	0.0891414583206023
0	-1.992431275	3	1	1	1	3	2	2	2	3	1	1	2	2	2	70.04	151.115	15.55	64.26	2154.52	1435.5	2	3	0.101523423159264
0	3.119129102	3	3	1	2	1	2	2	1	3	2	2	2	2	2	81.275	259.965	16.5	67.73	2346.245	1953	2	1	0.105527972384754
0	-3.950204541	1	1	1	1	2	2	2	1	1	1	1	2	2	2	42.895	131.835	15.95	37.78	1721.445	1028.5	1	2	0.117475392191494
0	2.256030669	3	3	1	2	2	2	2	1	1	2	1	2	1	2	79.205	256.865	22.85	48.775	3489.18	1746	1	3	0.0862458065525759
0	-2.006962728	3	3	1	2	2	2	2	1	3	1	2	2	2	2	89.515	319.265	12.8	87.27	2968.68	2766	1	2	0.11211782301171
0	4.694248682	3	1	1	1	2	2	2	2	3	2	2	2	2	2	106.165	388.205	22.45	128.765	2603.44	3071.5	1	2	0.0952421247346145
0	-2.638104778	3	3	1	2	2	2	2	1	1	2	2	2	2	2	63.405	347.685	15.4	77.435	2578.23	2300	1	2	0.113834166493991
0	-1.049560425	3	3	1	2	3	2	2	1	3	1	2	2	2	2	58.005	186.595	22.3	67.57	1960.8	1536	2	1	0.133621459574315
0	-0.642868006	3	2	1	2	3	2	2	2	3	1	1	2	2	2	62.765	206.76	15.2	51.845	2479.875	1519.5	1	3	0.0965414624394394
0	2.804563988	4	3	1	1	3	2	2	2	3	2	2	2	2	2	110.65	355.365	15.35	155.405	1783.12	3222.5	1	1	0.10730514021147
0	-2.413763272	3	3	2	2	2	2	2	1	3	2	2	2	2	2	71.085	197.41	9.15	94.915	2585.915	1893	2	2	0.113221486980417
0	0.960805907	4	3	1	2	3	2	2	2	3	1	2	2	2	2	68.755	201.705	15.5	57.235	1546.05	1570	2	2	0.104345897004869
0	-2.072451121	3	1	1	2	1	1	2	2	3	1	2	2	2	2	51.84	164.32	8.75	33.245	1978.43	1143.5	2	3	0.101823962719421
0	4.627940783	3	3	1	1	2	1	2	1	1	1	1	2	2	2	115.525	307.575	28.3	158.465	4945.11	3068.5	1	3	0.0783260794831886
1	1.68055696	4	2	3	1	1	2	2	1	2	1	2	2	2	1	99.685	326.54	16.35	98.27	3088.645	2544	1	2	0.102533414570228
1	1.637013178	3	3	1	2	3	2	2	2	2	2	1	1	2	2	99.335	261.75	19.3	137.69	5381.425	2662	2	2	0.102642278126588
0	-0.867006659	3	1	1	1	1	2	2	1	2	2	2	2	2	2	93.01	297.165	9.6	77.17	4054.405	2619.5	1	1	0.13212901057469
0	3.933793316	1	3	1	1	2	2	2	1	1	2	2	2	2	2	115.115	363.905	24.75	73.055	2832.155	2601.5	1	2	0.0970371724094926
0	-0.898344275	1	1	1	2	3	2	2	1	3	2	2	2	2	2	107.215	354.615	34.1	81.58	3363.375	2554.5	2	1	0.132383246783913
0	0.400050443	5	1	1	1	3	2	2	1	1	1	2	1	2	2	97.845	146.71	6.9	64.515	3199.515	1754.5	1	2	0.105777327025276
0	3.668583849	3	3	1	2	3	2	2	2	3	2	2	2	2	2	93.125	271.745	13.6	110	2488.085	2428	1	2	0.0976702412873931
0	5.200744864	3	3	1	2	2	2	2	1	3	1	1	2	1	2	56.54	198.02	13.35	41.305	2721.89	1749	1	3	0.0764991038980133
0	6.284562907	1	2	1	1	3	2	2	1	2	1	2	2	2	2	184.625	240.97	14.95	60.45	4064.725	2483.5	1	2	0.0915837094964896
0	0.579062835	4	2	1	1	3	2	2	2	2	1	2	1	2	2	62.005	343.025	21.95	64.795	3627.225	2152.5	1	1	0.12127528674687
0	-1.369182771	1	2	1	2	3	2	2	2	3	1	2	2	2	2	96.89	321.465	24.05	90.93	2018.765	2475	1	2	0.110406368666706
0	-0.953594501	4	3	3	2	1	2	2	2	3	2	2	2	2	2	70.21	223.735	6.85	75.24	1467.55	1851	2	1	0.132833465666551
0	5.462913857	3	3	1	2	3	2	2	1	1	2	2	2	2	2	139.12	440.885	28.05	126.05	2385.85	3435.5	1	1	0.0937544834613983
0	7.56067384	3	2	2	1	2	2	2	1	2	2	2	1	2	2	109.095	222.85	12.1	121.1	2999.7	2602.5	1	2	0.0887397519568291
1	3.060232818	4	3	3	2	3	2	2	2	3	2	2	2	2	2	99.58	357.925	12.8	130.29	1445.26	2984	2	1	0.105857314083477
0	-2.448453892	1	2	1	1	2	2	2	1	1	2	2	2	2	2	60.815	294.71	13.15	56.69	1758.605	1977	2	2	0.113316039749551
0	2.021570202	5	3	1	1	2	2	2	1	3	1	1	2	2	2	127.16	122.51	8.95	64.1	1702.445	1563.5	2	2	0.101684348128814
0	-3.067501348	3	2	2	1	3	1	2	1	1	1	1	1	1	2	59.095	295.285	17.2	60.195	2047.255	1896.5	1	3	0.105621031216891
0	1.065782172	1	2	2	2	3	2	2	2	3	2	2	2	2	2	98.365	362.165	24.6	79.3	2172.815	2541	1	1	0.117979730782927
0	0.019074658	1	1	1	1	2	2	2	2	3	1	2	1	2	2	104.14	271.035	19.2	71.32	1807.345	2114	1	3	0.0941454234387055
0	-0.360440433	1	1	1	2	1	2	2	1	3	2	2	2	2	2	76.91	453	47.45	82.395	2147.415	2805.5	1	1	0.12813308612406
0	-0.610465079	4	3	1	1	3	2	2	2	3	1	1	2	2	2	78.605	310	17.55	74.11	3930.915	2204	1	2	0.10840008300839
0	-2.861002572	3	2	1	1	1	2	2	1	2	1	2	2	2	2	90.215	81.475	5.95	73.48	4424.16	1363.5	1	1	0.149829966529496
0	-1.339037995	3	3	2	2	2	2	2	1	1	2	2	2	2	1	57.24	202.11	13.9	62.365	2258.83	1568	2	3	0.0990926042149092
0	-1.752554928	3	3	1	2	3	2	2	1	1	1	2	2	2	2	93.07	251.605	9.2	96.075	3172.765	2310	1	2	0.111432378446211
0	4.839781948	3	3	3	1	1	2	2	2	3	2	2	2	2	2	82.82	323.085	22.95	87.445	2286.09	2387	2	1	0.0966245887828567
0	-2.365147892	3	1	2	1	1	2	2	1	2	1	2	2	2	2	53.86	198.505	8.4	68.4	3976.485	1809.5	2	3	0.102929086603169
0	-3.245041136	4	3	3	2	1	2	2	1	1	2	2	2	2	2	32.815	127.305	9.55	95.69	1875.025	1559.5	2	2	0.115506160588127
0	-0.35686951	4	3	1	2	2	2	2	1	1	1	2	1	2	2	70.355	212.68	8.7	33.665	3207.595	1722	1	3	0.0955029921468404
0	2.564165488	3	3	1	1	1	2	2	1	1	2	2	2	2	2	122.945	325.065	22.6	129.9	2593.32	2994	1	1	0.108693374702902
0	-2.33352767	1	1	1	1	3	2	2	1	3	1	1	2	2	2	64.785	246.325	9.4	28.895	2119.18	1482.5	1	2	0.113003059615052
0	0.275375568	1	3	3	2	3	2	2	1	2	2	2	2	2	2	77.395	266.94	12.2	81.555	2186.71	2210	2	1	0.123416631116459
0	-0.288402456	1	3	3	1	3	2	2	2	3	2	2	2	2	2	77.475	324.53	38.95	80.585	2259.255	2292	2	1	0.127582211572192
0	-1.825680785	4	2	1	2	3	2	2	1	2	2	2	2	2	2	89.145	332.215	18.5	129.385	4406.355	3040	1	2	0.111629024576459
0	0.284951059	4	3	3	2	3	2	2	2	3	1	2	2	2	2	57.62	262.91	7.95	55.625	4100.34	1769.5	2	1	0.123348052640945
0	8.928187346	3	3	1	2	2	2	2	1	2	1	2	1	2	2	101.64	242.695	18.55	35.785	3518.185	1659	1	3	0.0654480645650485
0	-1.315974053	3	3	1	2	3	2	2	1	1	1	1	2	2	2	57.16	205.05	17	68.75	2756.995	1642.5	2	3	0.0990074953534088
0	19.7817505	3	3	1	2	2	2	2	1	3	2	2	2	2	2	76.51	251.46	17	66.14	3396.21	1888.5	1	2	0.0652998174485431
0	-1.314900963	3	3	1	2	3	2	2	1	3	1	2	2	2	2	68.105	243.52	14.6	47.84	2576.955	1548.5	2	3	0.0990035365817068
0	-0.68739831	3	3	1	2	2	2	2	1	3	1	2	2	2	2	55.665	193.09	17.35	44.835	2655.92	1378	2	2	0.108602060238445
0	7.220504783	1	2	3	2	2	2	2	2	2	2	2	2	2	2	150.32	495.34	38.55	119.25	4392.42	3591.5	1	1	0.0866050064966546
0	-0.862525364	3	3	1	2	2	2	2	1	3	2	2	2	2	2	115.165	316.735	14.95	95.495	4430.835	2799.5	1	1	0.132092721358974
1	-3.386884179	4	1	3	2	2	2	2	1	1	2	2	2	2	2	42.96	228.065	5.5	59.48	2896.835	1696	1	1	0.154984883427998
0	-0.490456201	3	2	1	2	2	2	2	1	1	1	2	2	2	1	66.96	371.48	18.15	105.54	1610.19	2726	1	2	0.108085670139586
0	-5.510539962	1	1	1	1	2	2	2	2	3	2	2	2	2	2	30.235	103.955	12.1	16.315	1028.22	672	2	1	0.177920241455243
0	-2.662950395	1	1	1	1	1	2	2	1	2	2	2	2	2	2	60.12	196.43	13.4	68.84	2383.175	1632	1	3	0.104063333979037
0	-0.824254046	3	3	2	2	2	2	2	1	1	2	2	2	2	2	74.72	243.74	15.7	88.925	3023.53	2435	1	3	0.0972028115276245
0	19.72779494	3	3	1	2	2	2	2	1	3	2	2	2	2	2	218.64	347.385	41.25	78.52	5515.775	2895.5	1	1	0.0575546667272321
0	-1.677057387	4	2	1	2	1	2	2	2	3	1	1	2	2	2	49.28	224.42	21.55	45.09	1302.965	1464	2	2	0.11122967140345
0	-0.223979785	3	3	1	2	2	2	2	2	3	2	2	1	2	2	77.17	332.09	30.1	73.315	3817.52	2247	2	1	0.127093202334329
0	0.473693578	3	1	1	2	1	2	2	2	3	1	2	1	2	1	59.365	225.62	12.65	61.325	2450.6	1676	1	3	0.0925145593709434
0	-5.425517116	4	3	2	1	2	1	2	1	1	1	2	1	2	2	22.69	126.585	2.6	22.215	967.52	783.5	2	2	0.121689063402023
0	-0.199968	4	3	2	2	3	2	2	2	1	1	1	2	1	2	72.575	245.205	19.6	75.315	1742.145	1894	2	3	0.0949354001646206
0	0.711119166	1	1	1	1	1	2	2	2	1	2	2	2	2	2	105.165	221.94	26.15	74.72	2116.02	1972.5	2	2	0.10498116780582
1	14.23078753	3	3	1	2	3	2	2	1	3	2	2	2	2	2	119.84	408.745	31.1	110.305	5052.645	3031	1	2	0.0751344453089428
0	4.760201014	4	3	1	2	1	2	2	1	3	2	2	2	2	2	73.595	263.88	20.05	60.07	1597.43	1872	2	1	0.0970047766122434
0	-2.145229041	3	2	1	1	1	2	2	1	1	1	2	1	1	2	58.07	204.2	7.75	54.99	3722.965	1675.5	1	3	0.102097884517679
0	0.157774142	3	3	1	2	2	2	2	2	3	2	2	2	2	2	83.345	257.755	15.6	64.275	1570.68	1913	2	1	0.124264663259793
0	2.524260963	3	3	1	2	2	2	2	1	3	1	2	2	2	2	97.1	233.165	19.55	62.62	2127.795	2169	1	3	0.0853232308872826
0	-4.390371273	4	2	3	1	1	2	2	2	2	2	1	2	2	2	48.33	230.015	4.1	54.575	2362.935	1579	1	2	0.118719214561566
0	0.404812441	3	3	3	1	1	2	2	1	2	1	2	2	2	2	108.3	353.535	15.4	130.62	3848.825	3165.5	1	2	0.105765099472233
0	-3.834795654	3	2	1	1	3	2	2	1	2	2	2	2	2	2	47.95	149.3	8.6	45.08	4112.84	1195.5	2	1	0.159537725147258
0	-2.454162511	4	1	2	1	3	1	2	2	2	1	2	2	2	2	62.94	297.405	23.6	117.28	1658.205	2469.5	2	2	0.113331605740687
1	-6.429612147	4	1	2	1	3	2	2	1	3	1	1	1	2	2	28.335	56.235	2.25	23.15	1350.75	550	2	3	0.119385178167656
0	2.184718823	3	3	1	1	2	2	2	2	3	1	2	2	2	2	43.57	214.7	20.45	62.26	2586.835	1542	2	3	0.0864921223661235
0	0.244452591	4	2	3	2	3	2	2	2	3	1	2	2	2	2	69.355	354.165	9.75	92.15	2016.695	2517	1	1	0.123638579585459
0	-1.353200541	3	3	2	1	3	1	2	1	1	1	2	2	2	2	107.63	137.89	15.15	37.645	2964.885	1311.5	2	2	0.11036377526198
0	-4.638584614	1	2	2	2	3	2	2	2	1	1	1	2	2	2	51.305	166.485	8.1	51.23	1755.39	1302	2	3	0.111867950890478
0	3.886497059	1	1	1	1	1	2	2	1	3	2	2	2	2	2	141.35	357.01	29.5	62.995	1981.245	2528.5	1	2	0.097149803056038
0	-2.504974501	1	1	3	1	1	2	2	2	1	2	2	2	2	2	57.06	284.65	23.35	79.595	3113.695	2033	1	1	0.14645373518408
0	-1.368860514	1	2	1	2	2	2	2	1	3	1	2	2	2	1	43.605	142.705	12.55	79.105	1846.415	1653	1	3	0.0992027184206067
0	-5.566936592	1	3	1	2	1	2	2	1	3	1	2	2	2	2	23.315	91.96	4.1	36.605	792.675	778.5	2	2	0.122099712895086
0	-2.895395692	4	2	3	2	2	2	2	1	2	2	2	2	2	2	68.965	262.885	9.8	72	2119.085	2220.5	1	1	0.150160944861013
0	3.011946704	3	3	1	2	2	2	2	1	3	1	2	2	2	2	77.275	193.105	24.45	60.07	1909.165	1555.5	2	2	0.099253474338951
1	-2.633581356	1	1	1	2	3	2	2	1	2	1	2	2	2	2	59.795	291.675	20.35	45.56	2373.36	1782.5	1	2	0.113821784573241
0	3.295455168	2	1	1	1	1	2	2	2	3	2	2	2	2	2	138.325	272.76	14.95	120.985	2179.62	2732.5	2	1	0.10455139353347
1	-0.595898411	1	3	1	1	2	2	2	1	3	2	1	2	2	2	91.41	267.88	17.9	79.33	1678.31	2131	1	2	0.108361877166807
0	-1.467850331	3	3	1	2	1	2	2	2	3	2	2	2	2	2	47.505	242.38	7.85	40.695	2035.79	1500	2	1	0.137143454520115
1	-2.114953691	3	3	1	2	2	2	2	1	2	2	2	2	2	2	78.935	207.49	6.25	67.87	4401.775	2346.5	2	1	0.142859618419625
0	0.507885916	2	1	1	1	1	2	2	1	2	2	2	2	2	2	60.125	193.575	11.4	65.06	1695.115	1597	1	3	0.0923923738556224
0	0.666043796	3	3	1	2	2	2	2	2	1	2	2	2	2	2	51.69	162.965	17.05	36.94	3867.75	1155	2	3	0.0918280728926204
0	4.20084389	3	2	1	2	3	2	2	1	1	1	2	2	2	2	107.66	238.025	11.35	135.65	2350.605	2878	1	2	0.0964033989452512
0	3.029994948	4	2	3	2	2	2	2	2	1	1	2	2	2	2	152.485	243.01	12	70.4	2564.2	2216.5	1	2	0.0992096555929892
0	11.35752793	3	3	1	2	2	1	2	2	3	2	2	2	2	2	132.135	328.28	40.2	93.125	6203.65	2577	1	3	0.0590101778106063
0	-1.472187373	3	3	3	2	2	2	2	1	1	2	2	2	2	1	83.35	107.13	7.55	41.63	3810.29	1121	2	2	0.110681224874798
0	2.132645551	1	1	3	1	2	2	2	1	3	2	2	2	2	2	80.01	248.48	12.15	54.7	3501.12	1849	1	1	0.111251681372727
0	-1.671223004	3	2	1	2	2	2	2	1	2	2	2	2	2	2	91.635	237.415	13.6	80.87	4755.04	2024	2	1	0.138905817015591
0	-0.798200562	1	1	3	1	1	2	2	1	2	2	2	2	2	2	103.545	362.015	24.4	98.155	3228.925	3075	1	1	0.131573665692636
0	1.412875293	3	1	1	1	3	2	2	1	1	1	2	2	2	2	114.71	259.735	9.45	94.13	2365.79	2328	1	3	0.0891839412315416
0	-1.814666761	3	3	1	1	2	2	2	2	3	1	1	2	2	2	63.755	185.26	19.8	34.015	3464.985	1247	2	3	0.100858099608572
0	0.132325733	4	2	2	2	2	2	2	1	3	1	2	1	2	2	111.57	225.83	8.9	66.71	2366.5	1947	1	2	0.106466757142826
0	1.864173187	3	3	1	1	2	2	2	2	2	1	2	2	2	2	58.615	478.325	13.7	67.015	2977.12	2653.5	1	2	0.102075470179899
0	-1.655383382	3	1	1	2	2	2	2	1	1	1	2	2	2	2	70.255	179.905	7.35	47.875	2094.595	1420	1	3	0.100264563073293
0	-3.40459159	4	3	2	2	2	2	2	1	3	1	2	2	2	2	55.45	243.255	9.15	60.36	1961.645	1708	2	2	0.115949205637288
0	4.373735883	3	3	1	2	1	2	2	1	2	1	2	2	2	2	128.105	379.125	27.8	119.015	5876.35	3232.5	2	1	0.0988953355387153
0	-0.562210167	2	3	1	2	1	1	2	1	2	2	2	2	2	2	74.535	224.22	8.1	92.335	2319.92	2010	2	1	0.129698993670055
0	0.51339637	3	3	1	2	2	2	2	1	3	1	2	2	2	2	59.94	255.73	16.8	69.88	2824.205	2136.5	1	1	0.121732519198814
0	11.42372779	3	2	1	2	3	2	2	1	1	1	2	2	2	2	149.68	385.75	23.35	126.425	4065.395	3445.5	1	3	0.0588429027254599
0	0.591094171	3	3	1	2	2	2	2	1	1	2	2	2	2	2	101.725	330.685	14.5	106.385	2184.96	2690	1	2	0.105287742569666
0	-0.191778334	4	1	1	1	2	2	2	1	1	1	1	2	2	2	53.965	213.65	15.35	52.76	2465.885	1526	1	3	0.0949058140350326
0	1.899177848	1	1	1	2	2	2	2	1	1	2	2	2	2	2	141.27	299.1	27.95	33.955	1938.945	2042	1	3	0.0874825929713343
0	4.879518539	3	2	1	2	3	2	2	1	3	2	1	2	1	2	134.31	226.87	36.9	37.29	6160.9	1729.5	1	3	0.0775194374157548
0	4.101007404	3	2	1	2	2	2	2	1	2	2	2	1	2	2	141.665	546.21	11.4	143.51	3717.22	4005.5	1	1	0.100273468096152
0	-0.512202265	3	3	1	2	2	2	2	1	3	2	2	2	2	2	108.015	68.95	15.55	41.67	2653.06	1085.5	2	2	0.108142583942641
0	-1.690229085	3	3	1	2	3	2	2	1	3	2	2	2	2	2	70.075	228.14	16.4	101.85	3446.01	2069	1	2	0.111265013572366
0	2.368793421	4	3	3	2	3	2	2	2	2	1	2	2	2	2	155.23	231.2	7.9	106.745	2840.525	2528	1	1	0.109840949330469
0	-1.353625203	3	3	1	2	1	2	2	2	3	1	2	2	2	2	54.11	221.28	11.1	98.355	2232.755	1962.5	2	3	0.0991464555678071
0	-0.397585277	4	1	1	2	3	2	2	2	3	1	1	2	2	2	47.055	185.025	11.55	49.955	1688.46	1364	2	3	0.0956505229478127
0	-3.113653808	1	1	1	2	2	1	2	2	3	2	2	2	2	2	55.155	98.95	13.8	50.74	2640.315	1056	2	2	0.115142420148711
0	1.413610298	3	2	1	1	1	2	2	1	2	1	2	2	2	2	116.135	391.98	25.85	139.955	3261.18	3331	1	1	0.115717334110454
1	0.010316303	3	3	1	2	1	2	2	2	2	2	2	2	2	1	72.57	243.83	16.9	88.92	2578.355	2370	2	1	0.125343340926485
0	1.841466809	4	2	2	2	3	2	2	1	3	1	2	1	2	2	135.775	245.71	10.2	76.83	7382.615	3003.5	1	2	0.102132003106209
0	1.592502159	1	3	3	2	2	2	2	1	2	1	2	2	2	2	144.365	76.16	6.2	99.355	5429.345	2160	1	1	0.114580971916072
0	7.069681039	1	1	2	1	2	1	2	1	1	2	2	2	2	2	141.825	308.115	22.55	104.08	2384.935	2816	1	3	0.0707772874738459
0	5.141643875	3	2	3	1	3	2	2	1	2	2	2	2	2	2	169.385	456.675	18.7	120.86	4129.515	3659	1	1	0.0952107160471204
0	-3.288996709	5	3	3	2	1	2	2	2	2	2	2	2	2	1	52.44	250.55	12.7	146.345	2399.205	2511	1	1	0.154009959665991
0	-0.530618647	3	3	1	2	2	2	2	1	3	1	2	2	2	2	61.13	211.545	14.85	52.19	2222.54	1531	1	3	0.0961332700976175
0	10.48313553	3	2	2	1	2	2	2	1	3	1	2	2	2	2	196.485	406.025	19.4	193.355	7954.815	4117	1	3	0.0612598017191421
1	0.07038492	3	2	1	2	1	2	2	1	3	2	2	2	2	2	110.51	137.615	12.95	79.87	3009.695	1681	2	2	0.106626820063607
1	-2.068010276	3	3	1	2	2	2	2	1	3	1	2	2	2	2	67.88	150.51	7.5	53.955	1513.575	1580.5	1	3	0.101807266300716
0	-4.648308239	4	3	1	2	2	2	2	1	3	2	2	2	2	2	42.56	213.76	10.85	57.6	1851.23	1512	2	1	0.168199008262314
0	-2.881722111	3	3	1	2	1	2	2	1	3	2	2	2	2	2	57.335	232.925	20.65	56.805	4162.59	1682.5	2	1	0.150029256443842
0	-1.496976054	1	1	1	2	1	2	2	1	1	2	2	2	2	2	75.77	261.65	13.65	59.52	1699.825	1869	2	1	0.137393880014909
0	-2.147494577	3	3	1	2	2	2	2	1	1	1	1	2	1	1	61.655	169.28	20.1	93.565	1436.815	1703.5	1	3	0.102106420558887
0	1.152862357	4	2	1	2	1	1	2	1	1	1	2	2	2	2	96.78	343.215	12.3	122.855	1646.735	2843.5	1	1	0.117406482974064
0	0.350132959	3	2	1	2	3	2	2	2	3	2	2	2	2	2	98.065	215.39	18.35	102.705	3218.365	2160.5	2	2	0.105905576074042
0	-2.461594345	3	2	1	1	1	2	2	1	2	2	2	2	2	2	79.44	484.055	8.1	142.04	2994.135	3493	1	2	0.113351873298079
0	-2.077264729	3	2	1	2	2	2	2	2	3	1	2	2	2	2	48.175	228.525	16	79.445	2349.67	1776.5	2	3	0.101842062961084
1	-5.836739464	4	2	2	2	2	2	2	2	2	2	2	2	2	2	32.505	179.655	4.9	33.945	1741.575	1141	2	2	0.122886460313843
0	-1.356973863	3	1	1	1	3	2	2	1	2	2	2	2	2	2	66.73	296.02	9.1	65.915	1879.895	2021.5	1	1	0.136196232430785
0	1.109388719	3	2	1	2	2	2	2	2	3	2	2	2	2	2	110.195	307.48	19.65	83.745	2844.65	2387.5	2	3	0.0902541537971586
0	-3.414767628	3	3	2	1	2	2	2	1	1	2	2	2	2	2	73.63	94.95	10.45	50.695	3837.125	1129	2	2	0.115977512571413
0	-2.120903105	3	3	1	2	3	2	2	1	1	1	2	1	2	2	70.265	131.595	9	55.985	1913.095	1328.5	2	2	0.112425998832561
0	-3.128409179	1	3	2	2	2	2	2	2	3	2	2	1	2	2	51.07	157.915	13.05	50.1	2992.005	1265.5	2	3	0.105857295986295
0	-0.127984662	4	3	1	2	2	2	2	1	3	1	2	2	2	2	63.875	264.02	19.55	62.285	1807.55	1890	1	3	0.0946754861284116
0	-3.770925945	3	1	1	2	2	1	2	2	2	1	2	1	1	2	62.405	193.735	8.8	65.705	2045.81	1610.5	2	2	0.11697201428413
0	0.066518236	4	2	1	1	3	2	2	2	3	1	2	2	2	2	75.56	196	11.95	72.105	2858.68	1739.5	2	1	0.124930179094888
0	0.175368065	3	3	2	2	1	2	2	1	3	2	2	2	2	2	62.025	512.935	13.95	79.615	3799.375	2963	1	1	0.124137107315952
0	4.71490764	3	3	1	2	3	2	2	1	3	1	2	1	2	2	120.285	263.76	16.75	121.53	3240.305	2603	1	1	0.0972225511382945
0	-1.576682366	3	2	1	2	3	2	2	1	3	1	2	2	2	2	67.005	195.91	22.45	52.24	1692.545	1483.5	2	3	0.0999721739244821
0	7.039381356	4	2	1	2	3	2	2	1	2	1	2	2	2	2	145.06	307.035	20.8	111.685	4972.74	3060.5	1	2	0.0898917761855407
0	2.684001775	3	3	1	2	2	2	2	1	1	1	2	2	2	2	119.87	270.555	19.35	89.14	2150.665	2345.5	1	3	0.0847768283872343
0	11.42811493	3	2	1	1	2	2	2	2	3	1	2	2	2	2	42.25	238.02	14.5	64.035	1223.075	1665.5	2	3	0.0588318322485223
0	-3.41996319	3	3	2	2	2	2	2	1	3	2	2	1	2	2	70.705	215.005	9.85	56.23	2162.335	1823.5	1	2	0.115991967496413
0	-1.452969046	3	2	1	2	3	2	2	1	2	2	2	2	2	2	88.405	202.63	9.35	87.795	3404.7	2031.5	2	1	0.137015760381305
0	-4.091002787	3	3	2	1	2	2	2	1	2	1	1	2	2	2	84.21	134.105	10.65	59.38	4346.51	1402	1	2	0.117872032953213
0	-0.93812535	3	2	1	2	3	1	2	1	2	1	2	2	2	2	105.75	275.66	14.85	129.98	2576.525	2664.5	1	2	0.109262585855257
0	-2.990346575	3	3	1	2	2	2	2	1	2	2	2	2	2	2	52.36	298.21	12.35	50.45	2987.92	2099.5	2	1	0.151079133625166
0	-2.977167172	3	3	1	2	1	2	2	1	2	1	2	2	2	2	46.56	146.4	7.1	42.785	1386.405	1194.5	2	3	0.105271470200245
0	-0.822747739	3	3	2	1	3	2	2	1	3	2	1	2	2	2	82.645	191.76	13.95	37.365	3949.145	1427	2	2	0.108958196813053
1	-0.970106698	1	3	1	2	2	2	2	2	3	2	2	2	2	2	59.54	234.115	14.9	62.11	2587.985	1708.5	2	1	0.132968509395349
0	-0.784839355	4	2	1	2	3	2	2	1	3	2	2	2	2	2	67.145	234.57	8.35	66.8	2306.935	1798.5	1	1	0.131466282783716
0	0.189350356	3	3	1	1	2	2	2	1	1	2	2	2	2	2	77.415	222.07	22.45	101.53	3735.735	2546	2	2	0.106319583319221
0	7.928356185	3	3	2	2	1	2	2	1	3	2	2	2	2	2	47.575	245.77	30.1	44.61	3299.91	1559.5	2	2	0.0879352115772839
0	1.066425	3	3	2	1	1	2	2	1	2	2	2	2	2	2	101.84	190.36	14.8	110.655	4962.75	2467	2	2	0.104078184873108
0	-2.23084497	1	1	2	2	3	2	2	1	1	1	2	2	2	2	57.345	215.29	23.7	63.565	1673.03	1648.5	1	3	0.102420849546355
1	0.091719653	4	3	2	2	2	2	2	1	1	1	2	2	2	2	79.04	222.115	10.65	85.455	1445.545	1960	2	2	0.106571664763385
0	4.532093359	3	3	1	2	1	2	2	1	3	1	2	2	2	2	108	288.42	20.15	70.68	8702.1	2188	1	2	0.0956223893978922
0	-4.374676124	3	3	1	1	3	2	2	1	1	2	2	1	2	2	39.325	171.41	9.2	55.66	1017.43	1333.5	1	3	0.110796120587221
0	6.473338104	3	3	3	1	3	2	2	1	3	1	1	1	1	1	54.8	233.32	13.4	36.555	3254.87	1463.5	2	2	0.0911579087156889
0	2.509757343	3	3	1	2	3	2	2	1	3	1	2	2	2	2	127.94	365.415	14.75	132.81	5145.875	3707	1	1	0.109011201181191
1	0.348859758	3	3	3	2	1	2	2	1	3	2	2	2	2	2	103.105	215.98	10.05	108.2	2380.47	2334.5	2	1	0.122892142025275
0	-2.844974616	3	2	1	2	3	2	2	1	3	1	2	2	1	2	56.63	151.755	17.25	46.345	1278.6	1221.5	1	3	0.104761744088333
0	3.397302306	3	2	1	2	2	2	2	1	1	1	1	2	1	2	102.93	336.565	29.7	113.44	5896.565	2805.5	1	3	0.0823660831837366
0	-3.838474764	2	2	3	1	2	2	2	2	3	2	2	2	2	2	34.485	170.705	12.55	57.165	3937.125	1319	2	1	0.159575752646568
1	-3.590242068	4	2	1	1	3	2	2	2	3	1	1	2	2	2	53.18	206.02	10.1	56.665	1637.82	1518.5	2	2	0.116466574108816
0	-2.209779948	3	2	2	2	3	2	2	1	3	1	2	2	2	2	105.09	210.05	12.3	86.545	2456.355	2034	1	2	0.11266689686992
0	-4.305917706	3	1	1	1	3	2	2	1	3	1	2	2	2	2	63.775	158.125	8.45	52.13	1884.85	1326.5	1	3	0.110518367817713
0	5.093689206	4	3	3	2	3	2	2	2	3	2	2	2	2	2	128.505	280.29	26.15	93.37	3254.71	2406	1	1	0.0954323539821549
0	2.372128303	2	3	1	1	3	2	2	1	3	2	2	2	2	2	102.795	278.465	16.8	68.44	3896.555	2139	1	1	0.109821213692064
0	2.541259943	3	3	2	2	2	2	2	1	2	2	2	2	2	2	106.455	406.54	21.3	91.04	3973.21	2821	1	2	0.100402300931449
0	3.053802751	1	1	1	1	3	2	2	1	3	2	1	2	2	2	109.57	261.075	16.65	115.825	2422.745	2559	1	3	0.0835209356488956
0	-2.795913392	4	3	2	2	3	1	2	2	3	1	2	2	2	2	42.385	129.55	12.5	73.32	3050.165	1311	2	2	0.114266867255372
0	-0.863220802	1	2	2	2	2	2	2	2	3	2	2	2	2	2	67.4	220.825	10.7	68.08	2438.45	1758.5	1	1	0.132098351873006
1	-3.464997493	4	2	2	1	1	2	2	1	3	1	2	2	2	2	26.93	145.23	11.75	35.52	2174.87	986.5	2	3	0.107171385132406
1	4.189721812	4	1	3	1	3	2	2	2	3	1	1	2	2	2	138.9	275.97	30.7	159.515	2726.975	3032	1	1	0.0998212167688787
1	-3.823722706	1	1	1	1	1	2	2	1	2	2	2	2	2	2	68.77	264.4	17.1	46.47	2190.33	1712	1	1	0.159423336963915
1	2.496153698	3	3	1	1	2	2	2	1	3	2	2	1	2	2	42.115	118.355	13.6	31.34	2428.96	896	2	2	0.100513008173692
0	-4.280620071	3	2	1	1	2	1	2	2	2	1	2	1	2	2	72.19	192.825	8.5	67.185	3232.715	1653.5	2	2	0.118408023537876
0	-0.139351345	3	3	1	2	2	2	2	1	2	2	2	2	2	2	107.005	155.245	11	65.225	3405.085	1704	1	2	0.107170362357539
1	-5.030973232	4	1	2	1	2	1	2	1	3	1	1	2	2	2	42.53	249.19	7.1	43.235	3388.02	1552.5	2	1	0.172446878168563
0	0.170282317	3	2	1	2	1	2	2	1	3	2	2	2	2	2	64.44	265.925	9.95	80.28	4943.505	2512	1	1	0.124173954082184
0	9.173956317	3	3	2	2	1	1	2	1	2	1	2	2	2	2	98.655	198.945	13.2	113.86	3783.895	2441.5	1	2	0.0852583644196817
1	1.700681815	1	3	1	2	1	2	2	1	3	2	2	2	2	2	132.34	328.105	16.6	130.925	2625.4	2988.5	1	2	0.102483134763184
0	-3.315637085	3	3	1	2	3	2	2	2	3	2	2	2	2	2	30.345	145.135	6.6	26.235	2011.48	920	2	2	0.115702012888915
0	2.026673421	3	3	1	2	2	2	2	1	3	2	2	1	2	2	81.76	371.95	27.7	76.61	3769.505	2462.5	1	2	0.101671689017033
0	-0.562772924	3	3	3	2	2	2	2	1	3	1	2	2	2	2	73.23	100.31	2.6	89.91	4878.415	1836	1	2	0.108275038429853
0	-2.232538575	4	3	3	2	2	2	2	1	3	2	2	2	2	2	87.435	258.93	14.7	111.745	1740.485	2377.5	1	2	0.112728655667522
0	1.747318968	1	3	2	2	3	2	2	2	3	1	2	2	2	1	96.465	217.485	15.5	98.575	3536.1	2120	2	2	0.102366699937714
0	0.344878431	3	2	1	2	3	2	2	1	1	2	2	1	2	2	85.355	314.25	17.05	114.62	2988.51	2583.5	2	3	0.0929754739178664
0	0.316372353	3	2	2	2	3	2	2	1	3	1	2	2	2	1	85.065	299.515	15.6	59.965	5240.655	2095.5	1	2	0.105992391299272
0	0.039742409	1	1	1	1	2	2	2	1	2	1	1	2	2	2	109.02	272.67	18.65	63.695	3652.51	2250	1	3	0.0940710276255296
1	-1.737465589	4	3	1	2	2	2	2	2	3	2	1	2	2	2	94.93	186.24	16	98.32	2470.165	1988	1	2	0.111391838610762
0	8.980351118	1	2	1	2	2	2	2	2	3	2	2	2	2	2	49.86	196.88	29.25	51.765	6417.34	1373	1	1	0.0805903714203779
0	2.879409788	3	1	1	1	1	2	2	1	3	1	2	2	2	2	113.345	450.91	37.95	103.805	2673.83	3179	1	2	0.099575781559375
0	0.890794614	3	3	1	2	3	2	2	1	3	2	2	2	2	2	83.72	233	18.3	106.715	3515.5	2188.5	2	2	0.104523685407461
0	-4.904932707	1	1	2	1	1	1	2	2	3	1	2	2	1	2	55.18	145.455	10.05	34	1165.255	1098.5	2	3	0.112958968926165
0	3.976358925	3	3	1	2	3	2	2	1	1	1	2	1	2	2	157.155	240.275	22.55	204.595	3973.74	3428.5	1	3	0.0804458340734832
0	-4.538914124	3	3	2	2	2	2	2	2	3	1	2	2	2	2	41.655	149.395	11.7	42.81	3444.95	1130	2	3	0.111462077452314
0	0.277060613	1	3	2	1	1	2	2	1	2	2	2	2	2	2	60.895	332.605	16.9	76.465	3183.98	2230	2	2	0.10609355934871
0	-2.812333743	3	2	1	2	1	2	2	1	2	2	2	1	2	2	33.33	114.45	15.45	58.25	3439.97	1080.5	2	1	0.149363065074565
1	-2.724707597	4	1	1	2	1	2	2	2	2	2	2	2	2	2	65.645	274.42	6.15	108.44	2856.74	2331.5	1	1	0.148526726316135
0	-4.749270832	3	3	1	2	3	2	2	2	3	1	2	2	2	2	45.065	70.945	6.9	18.98	2162.38	622.5	2	2	0.119741764402017
0	-3.941184109	1	1	2	2	2	2	2	1	1	2	1	2	2	2	57.805	229.19	8.5	58.335	1266.35	1748.5	1	3	0.109055361008201
0	-2.104457617	1	1	3	2	1	2	2	2	3	2	2	2	2	2	67.295	274.89	20.95	61.225	1507.045	1892.5	1	1	0.142764415330899
0	-2.72412393	1	1	1	1	3	2	2	1	3	1	2	2	2	2	52.69	195.965	18.45	42.805	1288.35	1359	2	3	0.104297608657703
0	-3.908407385	3	2	3	2	1	2	2	1	2	2	2	2	2	2	47.565	124.705	8.15	63.33	2186.565	1669.5	2	2	0.117357867630452
1	-2.737387087	3	2	1	2	1	2	2	1	2	2	2	2	2	2	51.55	213.17	10.7	46.02	2590.53	1453.5	2	2	0.114106225741735
0	3.083756459	3	3	3	2	1	2	2	1	3	2	2	2	2	2	59.165	221.435	22.8	63.925	3699.655	1709	2	1	0.1057255840795
0	-3.869585143	4	1	3	1	3	2	2	2	3	2	2	2	2	2	33.295	100.34	3.45	41.23	1956.5	889	2	1	0.159897725478822
0	3.018889351	1	1	1	1	3	2	2	2	3	2	1	2	2	2	102.53	207.205	19.45	115.425	2564.62	2209.5	2	2	0.0992366164840583
0	2.911820671	1	3	1	2	2	2	2	2	3	2	2	2	2	2	117.255	201.07	21.55	100.985	1595.24	2145	2	2	0.099496878377716
0	-0.651166487	3	2	1	2	3	2	2	2	1	1	2	2	2	2	56.71	268.235	14.65	79.405	2028.87	1977	1	3	0.0965716718477652
0	1.028230724	3	3	1	2	2	2	2	1	1	2	2	2	2	2	70.89	96.1	9.25	73.26	2253.33	1406.5	2	3	0.0905413688417686
0	-1.187281653	4	3	2	2	3	2	2	1	3	1	2	2	2	2	89.285	249.545	12.5	83.505	2106.94	2483.5	2	2	0.109922439222432
0	0.391234872	3	3	3	2	2	2	2	1	2	1	2	2	2	2	119.565	224.31	15.35	102.585	4093.35	2575	1	1	0.122591556201869
0	-2.171122517	1	3	1	1	3	2	2	1	3	2	2	2	2	2	48.245	170.9	6.7	25.965	3685.765	1171	2	1	0.143370452172477
0	-3.420031887	3	2	1	2	2	2	2	1	2	1	2	2	2	2	66.09	227.77	4.75	58.86	2929.575	2110	1	2	0.11599215863342
0	-6.020958836	3	3	1	1	1	2	2	1	2	2	2	2	2	2	37.645	158.695	2.8	58.06	1290.23	1287.5	2	1	0.183918800858283
0	2.373971594	3	3	1	2	1	2	2	1	3	2	2	2	2	2	89.375	186.01	22.5	54.315	1817.91	1728	2	2	0.100813428919866
0	-2.9924064	3	3	2	1	3	2	2	1	1	1	1	2	2	2	63.745	139.18	13.5	82.455	2954.665	1532	2	3	0.105330369693643
0	3.806409165	4	3	1	2	3	1	2	2	3	1	2	2	2	2	111.36	346.48	13.3	95.275	3146.52	2668.5	2	3	0.0810059024906379
0	-4.27478492	3	3	2	1	3	1	2	1	3	2	2	2	2	2	39.1	225	10.2	28.955	2187.55	1290.5	2	1	0.164159148582717
0	0.996511044	4	3	1	2	1	2	2	1	3	2	2	2	2	2	97.36	309.425	13.4	91.63	2677.695	2546.5	1	2	0.104255328190268
0	-4.853083729	1	3	1	1	1	2	2	2	3	2	2	2	2	2	38.43	112.55	12.9	25.685	1777.3	820	2	1	0.170458647086524
0	6.209573327	4	3	1	2	2	2	2	2	3	2	2	2	2	2	56.515	219.465	23	55.54	2153.11	1510.5	1	2	0.091753350223777
0	-5.269733811	3	3	1	2	3	2	2	1	1	1	2	2	1	2	56.895	138.135	6.55	40.03	1745.47	1192	1	3	0.114468437015552
0	3.313137753	3	2	1	1	3	2	2	1	3	1	2	2	2	2	98.455	260.835	30.8	105.925	3575.825	2329.5	2	3	0.0826479794096937
0	3.102426577	1	1	1	2	1	2	2	1	3	1	2	2	2	2	121.565	371.15	26.05	127.48	4317.11	3081	1	2	0.0990339734662765
0	10.16014953	1	3	3	1	2	2	2	1	3	2	2	2	2	2	105.63	263.175	27.2	66.5	2309.565	2063	2	1	0.0770543408944479
0	-4.546287844	3	2	1	2	1	2	2	2	1	1	1	2	2	2	33.575	98.02	5.9	41.605	1105.41	883.5	2	3	0.111492059670176
0	0.685491894	2	1	3	1	1	2	2	2	3	2	2	2	2	2	116.55	231.965	16.35	54.335	1838.915	1884.5	2	1	0.120540805537731
0	0.632476353	1	2	1	2	3	2	2	1	3	2	2	1	2	2	75.815	236.205	14.6	90.24	3379.575	2045	1	3	0.0919477194872632
0	-0.538136834	3	3	1	2	2	2	2	1	1	2	2	2	2	2	96.52	283.17	12.6	98.235	2424.115	2385.5	1	2	0.108210494030121
0	1.734481416	3	2	1	1	3	2	2	1	1	1	1	2	2	2	108.805	205.84	20.05	91.9	2855.195	2082.5	1	3	0.0880568195162123
0	1.12228242	3	3	1	1	1	2	2	2	3	2	2	2	2	2	87.045	240.46	17.7	91.98	3373.115	2111.5	2	1	0.117607253928568
0	3.811512075	3	3	3	2	1	2	2	1	1	2	2	1	2	2	101.53	358.37	25.8	104.29	4755.13	2783.5	1	1	0.101775605861957
0	4.709612001	3	3	1	2	3	2	2	1	3	2	2	2	2	2	162.765	210.935	25.85	112.765	3866.93	2470	1	2	0.0952061667989066
0	2.895276599	3	3	1	1	2	2	2	2	3	1	2	2	2	2	97.14	284.57	21.8	125.5	2291.255	2627.5	1	1	0.106788072291535
0	-2.94344631	4	3	1	1	2	2	2	2	3	1	2	2	2	2	43.92	218.78	13.3	56.095	1679.88	1507	2	3	0.105141241137671
0	-2.072866996	1	2	1	1	2	2	2	1	1	1	1	2	2	2	50.425	164.07	14.85	64.625	1497.74	1539	2	3	0.101825526406594
0	11.96359137	3	1	2	2	3	2	2	1	2	1	2	2	1	2	113.365	403.855	33.25	85.675	4242.47	2774.5	1	3	0.0574945871122748
0	-1.434471827	3	3	1	2	2	2	2	1	1	1	2	2	2	2	75.805	318.005	11.25	67.67	2057.975	2148.5	1	3	0.0994452393522634
0	-2.451143167	4	1	2	2	3	2	2	2	3	1	2	1	2	2	78.465	170.595	15.3	107.44	1331.165	1919	2	2	0.113323372505294
0	6.719738488	3	3	1	2	1	2	2	1	3	2	2	2	2	2	93.105	272.92	22.95	106.89	1316.34	2387.5	2	1	0.0885108820303139
0	1.246257304	4	3	2	1	1	2	2	1	2	2	2	2	2	1	111.665	286.385	20.1	87.84	3542.1	2366.5	1	2	0.103623745410489
0	2.90116551	3	3	3	2	1	2	2	1	3	2	2	1	2	2	141.65	337.585	22.95	155.535	2343.65	3276	1	1	0.106754633194261
0	1.265733995	4	3	1	2	1	2	2	1	2	2	1	2	2	2	90.89	411.645	17.25	133.805	2809.68	3176.5	1	3	0.0897020519166263
0	-0.971105481	3	3	1	2	1	2	2	1	3	2	2	2	2	2	58.17	275.705	17.65	47.34	3931.115	1926	2	2	0.10934973006818
0	3.259898908	4	3	3	1	3	2	2	2	3	2	2	2	2	2	122.025	352.425	14.65	103.08	3279.155	2814.5	2	1	0.104747180897967
0	-2.406060623	3	3	2	2	2	2	2	1	1	1	2	1	1	2	52.38	211.225	9.65	71.745	3348.84	1674	1	3	0.103084309915869
0	15.45955171	3	3	3	2	2	2	2	1	2	2	2	1	2	2	204.415	203.735	15.8	169.32	4929.935	3177.5	1	1	0.0647205897705045
1	-2.965532547	3	3	1	1	3	1	2	2	3	1	1	2	1	2	58.19	167.14	10.8	46	3203.67	1291.5	2	2	0.114733542267622
0	2.038542784	1	1	1	1	3	2	2	1	3	1	2	2	2	2	96.485	283.8	24.9	53.425	2170.39	1958	2	1	0.111821229976487
0	7.08890776	4	2	3	1	1	2	2	1	3	2	2	1	2	2	197.135	418.735	14.15	174	2473.145	4023.5	1	1	0.0870965762718994
0	3.340404116	3	2	1	2	3	2	2	1	3	2	2	2	2	2	131.25	411.335	20.25	84.855	6072.715	3118	1	2	0.098458700579286
0	0.921720825	3	3	1	2	2	2	2	1	1	1	2	2	1	2	69.38	254.98	13.95	97.735	4393.375	2147.5	1	3	0.0909189299849473
0	-0.831743459	3	2	1	2	3	2	2	1	1	2	2	2	2	2	83.84	329.165	24.85	69.15	3461.98	2203	2	3	0.0972301663289349
0	-5.052254054	4	1	2	2	2	2	2	2	3	1	2	1	2	2	42.185	158.735	8.8	37.815	1433.825	1134	2	3	0.113566439634271
0	-1.260733568	3	3	1	2	2	2	2	1	3	1	2	2	2	2	86.265	196.98	15.15	79.255	2915.67	1831.5	2	1	0.135381962303769
0	-1.513367323	1	2	1	1	3	2	2	1	2	2	2	2	2	2	87.23	345.655	18.05	81.865	1886.235	2521.5	1	1	0.137535104966657
0	-2.210293785	1	1	1	1	3	2	2	2	3	1	2	2	2	2	61.375	267.895	20.9	59.285	2638.95	1828	2	2	0.112668290915271
0	6.145044112	3	3	3	1	1	2	2	2	3	2	2	2	2	2	172.68	396.33	15.45	153.445	3221.335	3666.5	1	1	0.0908225287217299
0	0.395935836	1	2	1	1	2	2	2	2	3	2	2	2	2	2	86.515	231.475	9.15	81.075	1745.515	1978.5	2	1	0.122558293494435
0	-1.755950707	4	3	2	1	2	2	2	2	3	1	2	2	2	2	68.68	351.87	16.45	106.8	2075.575	2588.5	2	2	0.111441503502693
0	3.411285983	1	3	3	1	2	2	2	1	3	2	2	2	2	2	49.99	245.785	13.4	35.325	1149.355	1468.5	2	1	0.10391759967711
0	-3.964106126	3	2	1	2	2	2	2	1	1	2	2	2	2	2	56.825	234.72	11.65	83.365	2522.31	1856	1	2	0.117514502913103
0	-0.996608451	3	3	3	1	3	2	2	1	3	1	2	2	2	2	98.445	231.315	12.5	122.735	3767.21	2402.5	1	1	0.133185722616343
0	0.653157016	1	3	2	1	3	2	2	1	1	2	2	2	2	1	83.07	531.265	33.5	94.66	3294.785	3349	2	3	0.0918739983280776
0	-4.26143987	3	3	1	2	3	2	2	2	3	1	2	2	2	2	61.37	148.68	11.05	49.76	2419.255	1276.5	2	3	0.110339027662785
0	1.118868376	3	3	1	2	1	1	2	1	1	1	2	2	2	2	86.44	220.865	20.75	54.415	2390.56	1851	2	3	0.0902206330304869
0	4.466889583	4	2	1	1	3	1	2	1	2	2	2	1	2	2	109.785	406.455	19.4	149.76	1799.235	3396.5	1	1	0.0984329293639844
0	-2.872397542	3	3	1	2	2	2	2	1	1	1	2	2	2	2	53.14	158.155	11.85	54.805	1444.175	1300	2	3	0.104867309537152
0	-1.672316237	3	2	1	2	2	2	2	1	1	2	2	2	2	2	84.06	432.955	11.65	135.41	3555.63	3246	1	1	0.138915376673867
0	5.095294924	1	3	1	2	1	2	2	1	3	1	2	2	2	2	150.02	399.71	22.95	94.55	4827.36	2990.5	2	1	0.0954249145339007
0	0.233718976	2	3	2	2	3	2	2	1	3	1	2	2	2	2	125.28	399.085	18.3	95.075	2125.185	2956	1	2	0.106205195737386
0	1.12985396	3	3	1	1	1	2	2	1	2	1	2	2	2	2	140.715	370.02	11.3	157.725	3045.39	3439	1	1	0.117557489646648
0	-3.198265806	1	1	1	2	1	2	2	1	3	1	2	2	2	2	57.045	183.715	14.85	50.745	1795.58	1421.5	1	3	0.106128846055256
0	0.026972956	3	3	1	1	1	2	2	2	3	1	2	2	2	2	87.44	190.885	6.15	84.025	2649.31	1870.5	1	2	0.106739126952328
0	5.563333165	3	2	1	1	2	2	2	1	1	1	2	1	1	2	121.105	444.535	24.25	184.58	3163.735	3870.5	1	3	0.0753603891752115
0	-3.222294392	3	1	2	1	3	2	2	1	2	1	2	2	2	2	74.265	188.69	7.55	98.57	4111.81	2499.5	1	3	0.106222393149217
0	-1.109462155	5	3	1	2	1	2	2	1	1	1	2	2	1	2	53.88	173.21	18.3	56.975	1820.155	1495.5	1	3	0.0982473438661643
0	1.38350156	3	3	1	2	2	2	2	1	1	1	2	2	2	2	111.165	248.365	8	94.055	3322.855	2547	1	2	0.103278094990689
1	-4.652161225	3	1	1	1	1	2	2	2	1	2	2	2	2	2	60.785	280.18	5.5	57.94	1963.955	1872	2	1	0.168241234011916
0	3.359068965	3	1	1	2	2	2	2	2	1	1	2	2	1	2	89.135	449.18	29.85	132.64	3450.075	3276.5	1	3	0.0824940532813195
0	2.244994151	3	3	1	2	1	2	2	1	3	2	2	2	2	2	67.8	211.72	20.8	71.325	2366.915	1791	2	3	0.0862838993696018
0	1.54049678	3	2	3	1	3	2	2	1	3	2	2	2	2	2	63.625	244.985	11.5	32.905	1808.71	1494.5	1	1	0.114909502734081
0	11.09524336	3	3	1	2	1	2	2	2	3	2	2	2	2	2	136.265	503.635	35.65	157.775	5051.455	3849	1	2	0.0812739816759595
0	-3.986209092	3	2	1	2	2	2	2	1	2	2	2	2	2	2	54.495	165.51	7.9	82.67	5968.88	1860	1	2	0.1175767105053
1	-2.218926991	4	2	2	2	1	2	2	2	2	1	2	2	2	2	77.62	457.78	16.5	94.04	1862.325	2947	1	3	0.102375844488914
0	0.213358479	4	3	1	2	3	2	2	1	3	2	2	1	2	2	83.265	307.215	10.9	111.255	4701.335	2542.5	1	1	0.123862501687387
0	7.034316552	5	3	1	1	3	2	2	1	3	1	1	1	2	1	180.36	340.84	31	183.02	3193.73	3734.5	1	1	0.0873024032980169
0	2.740989775	3	2	3	2	3	2	2	2	1	1	1	2	1	2	92.36	215.485	19.45	87.6	2221.355	1984.5	1	3	0.08458245893717
0	1.087522243	3	3	1	2	2	2	2	1	3	2	2	1	2	2	126.56	316.59	22.55	123.06	2911.515	3080	1	2	0.104024781748371
0	-1.741240296	3	3	1	2	2	2	2	1	1	2	2	2	2	2	51.705	152.41	13.7	25.695	2112.045	1005.5	1	3	0.100584191657845
0	1.906558302	3	2	1	2	3	2	2	1	3	2	2	1	2	2	113.6	347.905	14.45	99.025	4379.895	2721	1	2	0.101970015893044
0	-0.652991068	1	3	1	1	3	2	2	2	3	2	2	2	2	2	85.84	315.025	21.5	50.595	3521.06	2017	2	1	0.130414628361949
0	-3.567581796	4	2	1	2	2	2	2	2	1	2	2	2	2	2	77.585	203.36	12.75	68.775	1036.7	1743	1	3	0.107574766716432
0	-1.643055361	3	1	1	2	2	2	2	1	1	1	2	2	2	2	80.8	176.055	10.3	51.235	2795.83	1466.5	1	3	0.100218724685612
0	2.99376602	3	3	2	2	3	2	2	1	3	2	2	1	2	2	85.29	188.215	20.2	50.045	4605.58	1517.5	1	1	0.106230873241512
0	-0.273776804	3	3	2	1	1	2	2	1	1	1	2	1	2	1	78.08	336.66	22.95	120.75	3987.23	2686	2	3	0.09520222141951
0	4.694751849	3	3	1	2	1	2	2	1	2	2	2	2	2	2	109.695	285.145	20.45	119.425	3485.695	2637	1	1	0.0973197865236875
0	-2.618053999	3	2	2	2	2	2	2	1	3	1	2	2	2	2	82.93	250.23	15.35	64.19	3979.16	2357.5	1	2	0.113779290582897
0	-0.640653071	3	2	1	2	3	2	2	1	3	1	1	2	2	2	58.86	132.84	10.8	46.69	2121.74	1169.5	2	3	0.0965334000486486
0	4.312009688	2	2	1	2	3	2	2	1	2	1	2	2	2	2	79.495	160.49	8.95	58.045	1648.145	1496.5	1	3	0.0793483969598183
0	-3.818224763	3	1	2	2	1	2	2	2	2	2	2	1	2	2	37.9	283.19	12	68.73	1868.965	1833	2	2	0.117104638815763
0	-5.277777444	3	2	1	2	3	2	2	1	2	1	2	1	2	2	36.68	147.305	8.1	31.005	1999.355	1179.5	2	2	0.121261329324879
0	-3.371341211	3	1	2	1	2	2	2	2	1	1	1	2	2	2	31.205	165.545	8.3	69.565	1279.09	1385.5	2	3	0.106804290345024
0	10.10270483	1	3	3	2	1	2	2	1	3	2	2	2	2	2	170.055	302.965	11.6	72.58	3415.02	2521	2	1	0.0772184534996312
0	0.279495792	3	2	1	1	1	2	2	1	1	2	2	1	2	2	54.35	337.2	7.55	63.735	3108.53	2107	1	3	0.0932097794692126
0	-5.165940064	1	1	1	1	1	2	2	1	1	2	2	2	2	2	42.505	180.565	14.6	111.885	1185.81	1870.5	2	2	0.120938398838363
0	-3.973300514	4	1	2	2	3	2	2	2	1	1	1	2	2	2	52.445	63.725	4.25	38.18	1423	815	2	2	0.117540376570561
0	7.044933087	1	2	1	2	1	2	2	1	1	2	2	2	2	2	128.035	358.09	25.6	134.475	3819.3	3214	1	2	0.0898794366547496
0	-1.645274474	4	3	1	1	3	2	2	1	3	2	2	1	2	2	66.115	180.8	8.5	90.07	1720.46	1763.5	2	1	0.138679180934662
0	-3.4301473	4	3	1	2	2	1	2	1	2	2	2	2	2	2	86.405	210.765	8.95	58.33	3185.015	2134	1	2	0.116020305915671
0	-0.856587281	3	2	1	2	3	2	2	1	3	1	2	2	2	2	89.765	195.065	11.4	34.08	2808.925	1446.5	2	2	0.109047395560259
1	-0.611744607	4	1	2	2	1	2	2	2	2	2	2	2	2	2	57.49	214.405	4.25	50.06	1482.77	1523	2	2	0.108403439548806
0	-1.254201222	3	3	1	2	2	2	2	1	1	1	2	2	2	2	58.535	259.125	21.05	58.18	2127.12	1778	1	3	0.098779759914676
0	-2.942353616	1	3	3	2	2	2	2	1	3	2	2	2	2	2	53.155	213.695	11.3	64.015	3085.39	1827.5	1	1	0.150614219051244
0	-0.62274643	5	3	3	1	3	2	2	1	3	2	2	2	2	2	70.095	237.805	11.6	79.835	4871.2	1884.5	2	1	0.130175440554978
0	-1.92739898	1	1	1	1	1	2	2	1	2	2	2	2	2	2	84.245	248.09	17.85	63.56	2702.035	1886.5	1	3	0.101279658000172
0	10.24801616	3	3	1	1	1	2	2	1	3	2	2	2	2	2	96.515	221.145	27.8	100.615	3129.33	2119.5	2	2	0.0830096394736289
0	-1.042878519	4	3	1	2	1	2	2	2	3	2	2	2	2	2	71.355	308.09	23.6	97.39	1397.18	2354.5	1	2	0.109539587136388
0	2.227524213	3	1	2	2	1	1	2	2	3	1	2	2	1	1	81.6	293.475	17.9	89.915	2185.165	2283.5	1	3	0.0863442183500777
0	-0.46384062	1	1	1	1	2	2	2	1	3	1	2	2	2	2	52	176.36	16.45	40.29	1261.235	1261	1	3	0.0958908111793666
0	4.132558167	3	2	1	2	2	2	2	1	3	2	2	1	2	2	168.905	447.065	27	199.94	7816.16	4153	1	2	0.0965651053778187
0	-4.528647416	3	2	2	2	1	2	2	1	1	1	1	1	2	2	54.425	132.75	8.65	84.87	1439.375	1488	2	3	0.111420343972229
0	-0.288678079	3	3	1	2	1	2	2	1	2	2	2	2	2	2	126.185	218.36	10	97.425	3412.585	2547.5	1	2	0.107558819213849
0	-3.790715824	1	1	1	2	3	2	2	1	3	2	1	2	2	2	67.765	139.035	11.55	46.425	2335.96	1537.5	1	2	0.117027488768731
0	1.010508208	4	2	1	1	3	2	2	1	3	1	2	2	2	2	82.205	234.06	15.35	94.655	5457.18	2103	1	1	0.118346068969093
0	-0.305541924	2	3	2	2	3	2	2	1	3	2	2	2	2	2	104.21	312.42	22.4	91.265	5317.64	2483	1	1	0.12771288770477
0	-0.808177347	3	3	1	2	3	2	2	2	3	2	2	2	2	2	79.55	138.365	6.9	104.275	3368.95	1795	1	1	0.131653945399856
0	-2.662702086	3	2	1	2	1	2	2	1	2	1	2	2	2	2	45.36	120.98	6.25	48.9	3621.515	1158	2	2	0.113901516952301
0	2.728855382	3	3	2	2	3	2	2	1	3	2	2	1	2	2	107.415	315.145	17.2	95.765	3190.395	2506	1	2	0.0999430271227927
0	-1.625613495	3	1	1	1	3	2	2	2	1	2	2	1	2	2	67.155	334.665	15.55	90.455	2624.58	2387	1	3	0.100153895760574
0	-0.820914114	3	2	1	2	2	2	2	1	1	1	2	2	1	2	76.655	258.67	18.7	48.205	2487.47	1782.5	1	3	0.097190613795943
0	0.09507001	3	1	1	1	1	2	2	1	2	2	2	2	2	2	99.685	612.675	18.05	89.56	3905.455	3681	1	1	0.124721247516795
0	-1.616349171	3	3	1	1	1	1	2	2	3	2	2	1	2	2	72.735	281.905	16.4	81.155	1325.47	2123	2	2	0.111066906201857
1	-2.193418128	3	1	2	2	3	2	2	1	3	1	2	2	2	2	61.22	137.475	11.85	32.415	1884.695	1109.5	2	3	0.102279568828201
0	5.388616705	4	3	1	2	3	2	2	2	3	2	2	2	2	2	155.555	500.27	30.45	178.605	3937.375	4188.5	1	1	0.0940868586294788
0	1.565410803	3	3	2	2	2	2	2	1	3	2	2	2	2	1	54.945	377.345	18.6	52.225	4932.715	2191	1	2	0.102821511147929
0	-0.230383231	3	2	1	1	2	2	2	2	2	2	2	2	1	2	71.865	260.56	17.65	78.475	2085.135	2004.5	1	3	0.0950453132607218
1	-3.899290319	3	3	3	2	1	2	2	1	2	2	2	2	2	2	47.515	271.88	8.05	52.96	2470.425	1811.5	2	1	0.16020584706166
0	-0.311413663	1	2	1	2	3	2	2	2	3	2	1	2	2	2	72.905	193.65	17.2	72.41	2284	1697.5	2	3	0.0953384043319876
0	-0.930411403	3	1	1	1	3	1	2	2	2	2	1	1	2	2	90.79	177.855	7.15	74.75	2660.94	1739.5	2	2	0.109242211839601
0	1.767410846	3	3	1	1	3	2	2	1	3	2	2	1	2	2	93.68	416.69	19.1	101.705	3186.925	2898.5	2	2	0.102316574122055
0	-0.9291235	1	1	1	1	3	2	2	1	3	1	2	2	2	2	102.515	279.885	10.75	89.41	1915.305	2324	1	1	0.13263374622859
0	-2.620426795	3	2	1	2	2	2	2	1	3	2	2	2	2	2	56.02	283.31	15.5	65.255	4021.135	1927	1	2	0.113785783363251
0	4.326536158	3	2	3	2	1	2	2	1	3	2	2	2	2	2	176.025	410.965	14.5	76.13	4370.12	3042	1	1	0.0991312506520103
0	5.34642775	2	3	1	2	2	2	2	1	3	2	2	2	2	2	117.915	376.765	19.7	106.99	2086.28	2927	1	2	0.0937263154215726
0	5.485978232	3	3	1	2	3	2	2	2	3	1	2	2	2	2	136.01	215.37	21.65	129.955	3408.085	2546	2	2	0.0934047824832294
0	-1.688064636	4	2	2	2	3	2	2	2	3	1	2	1	2	2	84.475	224.495	15.05	88.2	1561.535	2015.5	2	3	0.100386147596742
0	2.105378535	4	3	3	2	2	2	2	1	3	1	2	2	2	2	59.78	409.59	24.75	122.665	1946.73	2894.5	1	1	0.111416273378474
0	7.147495195	3	1	2	1	3	2	2	1	1	2	2	2	2	2	42.73	192.605	14.75	39.475	2390.335	1353.5	2	3	0.0705469825044717
0	1.36888955	1	1	1	1	3	2	2	1	3	2	2	2	2	2	76.39	338.055	18.7	62.775	3027.55	2222	1	1	0.116004213063345
0	18.08669512	3	3	1	1	1	2	2	1	1	1	2	2	2	2	210.08	495.225	31.3	147.995	4435.915	4119.5	1	1	0.060118474953825
0	2.098128269	5	3	3	1	1	2	2	1	3	2	2	2	2	2	65.505	270.9	13.25	81.97	1825.68	2067.5	2	1	0.111460098289656
0	-4.357843994	4	3	2	2	3	2	2	1	2	1	2	2	2	2	64.05	156.165	9.1	51.71	2038.38	1335	2	2	0.118626912679263
0	-4.255501444	2	1	1	1	2	2	2	1	3	2	2	2	2	2	55.09	234.12	12.75	42.61	1548.32	1529.5	2	1	0.163953487414325
0	-0.404953068	1	2	2	1	3	2	2	2	3	1	1	2	1	2	58.785	122.565	9.25	54.44	2113.06	1213	2	3	0.0956772304109045
0	2.493087618	1	1	3	2	1	2	2	1	2	2	2	2	2	2	86.81	420.4	38.4	96.575	2629.79	2836	1	1	0.109108848000106
0	6.598330433	3	3	2	2	2	2	2	1	3	2	2	2	2	2	141.465	333.19	17.15	156.21	8106.945	3521	1	1	0.0889877842835669
0	0.585254833	5	1	1	1	3	2	2	1	2	2	2	1	2	2	38.455	198.8	14.25	39.11	2166.76	1264.5	1	1	0.121232333284792
0	-1.200846357	4	3	1	2	2	2	2	1	2	1	1	2	2	2	69.24	275.985	18.4	78.305	2394.405	2043	1	2	0.109958462815233
0	-3.166205264	4	1	2	2	3	2	2	1	1	1	2	2	2	2	75.22	240.815	18.6	50.855	1634.305	1675.5	2	3	0.106004142603018
0	-4.037218522	3	2	1	2	3	2	2	1	3	1	2	1	2	2	73.595	319.525	7.25	60.065	2310.23	2077	1	2	0.117720382078188
0	0.575445941	4	3	1	2	2	2	2	1	2	1	2	2	2	2	89.855	294.06	17.7	87.335	1908.63	2494	1	1	0.121300389674747
0	-1.73978111	3	3	1	2	2	2	2	1	3	2	2	2	2	2	89.895	186.095	11.3	97.045	2054.415	1977	1	2	0.111398058779672
0	-2.574492098	5	3	1	1	3	1	2	1	3	1	1	2	2	2	76.73	216.215	12.7	48.445	2081.135	1610.5	2	1	0.147105831905319
0	-1.954883211	3	3	3	1	2	2	2	1	1	1	1	2	1	2	71.235	204.23	17.15	66.97	5269.545	1676.5	1	2	0.111977208170863
0	-0.748660415	4	3	3	1	1	2	2	2	3	2	2	2	2	2	71.1	282.1	8.55	60.275	2392.095	1937	2	1	0.131176263808692
0	-2.273942456	1	3	3	2	3	2	2	1	1	2	2	2	2	2	65.945	178.27	16.25	38.365	4243.495	1387.5	2	2	0.112841086597997
0	-4.022588344	3	2	1	2	1	2	2	1	1	1	2	2	1	2	60.895	161.8	11.85	50.055	1139.61	1439	1	3	0.109380378862317
0	-0.375960873	3	1	1	2	3	1	2	2	2	1	2	2	2	2	85.04	221.95	13.5	88.975	2594.74	2010	1	3	0.0955721558663769
0	-6.056505441	1	1	3	1	2	2	2	2	1	1	2	2	2	2	21.46	100.48	7	15.325	1470.245	614	2	3	0.117783959999188
0	-0.1893559	4	1	3	1	1	1	2	1	2	1	2	2	2	2	63.045	227.595	7	66.62	4195.91	2025.5	2	1	0.126831794995398
0	1.347181365	3	3	2	1	3	2	2	1	1	1	2	1	2	2	80.38	252.7	23.3	107.515	2713.37	2228.5	2	3	0.0894150791018687
0	-4.937012555	3	3	2	2	2	2	2	1	1	2	2	2	2	2	52.465	86.84	11.8	44.145	1908.065	938	2	1	0.171393801727055
0	3.55027697	3	2	1	1	1	2	2	1	1	2	2	2	2	2	118.39	473.36	11.55	134.4	2577.55	3550	1	1	0.103165247939898
0	-2.567630845	3	2	1	1	1	2	2	1	3	2	2	2	2	2	80.63	136.415	5.85	39.435	3704.575	1325.5	1	1	0.147041317238481
0	-2.604566043	2	3	1	1	1	2	2	2	3	2	2	2	2	2	71.205	327.965	14.45	89.415	2205.77	2386	1	1	0.147389007649467
0	-5.031777893	3	2	2	1	1	1	2	1	2	2	2	2	2	2	51.04	126.71	4.8	57.24	3888.05	1910	1	2	0.120551980861651
0	7.582956455	5	2	1	1	3	2	2	1	2	1	2	2	2	2	81.985	607.085	13.05	95.115	4536.26	3688.5	1	1	0.0852836280176395
0	-1.563752435	3	3	1	2	1	2	2	1	1	2	2	2	2	2	95.285	266.915	7.75	83	4641.575	2430	2	2	0.110926056678373
0	-5.972689849	2	1	1	2	2	2	2	2	3	1	2	2	2	2	30.995	59	6.3	21.505	1862.22	549.5	2	3	0.117426828139673
0	-3.256004392	3	3	2	2	1	2	2	1	3	1	1	2	1	2	33.275	186.23	11.95	39.61	1906.995	1198	2	3	0.106353754474518
0	0.173456725	4	3	1	2	3	2	2	1	3	2	2	2	2	2	88.32	318.805	14.35	62.71	3813.4	2416	2	2	0.106360585085228
0	-0.03415208	3	3	1	2	2	2	2	1	3	2	2	1	2	2	88.705	212.285	15.3	92.22	2142.44	2026	2	2	0.106897432235516
0	7.136272653	3	3	1	2	2	2	2	1	3	2	2	2	2	2	86.605	223.445	18.75	66.475	2227.975	1822	1	3	0.0705801586892793
0	0.194659883	3	2	1	2	3	2	2	2	1	2	2	2	2	2	75.545	226.125	15.9	60.01	2248.195	1741.5	1	2	0.106305889077462
0	3.335610086	3	3	1	2	1	2	2	1	3	2	2	2	2	2	96.765	318.195	22.15	68.59	5033.58	2256.5	1	1	0.104330979617849
0	-2.07743258	1	3	2	1	2	2	2	1	3	2	2	1	2	2	46.565	191.095	11.35	45.545	2565.79	1343	2	3	0.101842694162143
0	-3.717252746	4	3	3	1	3	1	2	2	3	2	2	2	2	2	53.91	278.145	9.1	61.845	1389.715	1871.5	2	1	0.158328235494593
0	9.270287744	3	3	1	2	3	2	2	1	3	2	1	2	2	2	116.625	402.005	54.85	152.215	4218.495	3763.5	1	3	0.0645057215844257
0	0.627575735	2	1	1	2	3	2	2	1	3	2	2	1	2	2	91.475	244.27	9.35	102.89	4255.89	2375	2	1	0.120939492834923
0	-0.673437616	3	3	1	2	1	2	2	1	3	2	2	2	2	2	52.51	225.84	15.85	36.43	3376.51	1415	2	1	0.130576762412375
0	1.427880989	3	1	1	1	1	2	2	1	2	2	2	2	2	2	124.205	449.82	16.9	163.29	3671.145	3731.5	1	2	0.103166541237518
0	-0.498211698	3	1	2	2	2	2	2	1	2	2	2	2	2	2	94.845	269.51	22.3	70.555	4961.94	2044	1	2	0.108105964834051
0	5.474792235	1	3	1	2	1	2	2	2	3	2	2	2	2	2	89.9	249.455	25.3	95.84	1906.665	2187	2	2	0.0934305193005964
0	-2.651794352	3	3	1	2	1	2	2	1	1	1	2	2	2	2	59.005	176.29	14.05	44.575	4345.205	1315.5	2	2	0.113871645964316
0	-3.91290454	5	2	1	2	3	2	2	2	3	1	2	1	2	2	53.24	308.98	8.6	74.28	1890.74	2083.5	2	2	0.117370507790299
0	-0.675406095	1	3	1	2	2	2	2	2	3	2	2	2	2	2	53.7	247.61	14.9	81.57	2839.3	1909.5	2	1	0.130592390235157
0	-4.767712416	3	3	2	1	2	2	2	1	2	1	2	2	1	2	49.45	162.585	7.5	42.905	3425.035	1217.5	1	3	0.112395720277165
0	5.359609294	3	3	1	2	2	2	2	1	1	2	2	2	2	2	99.895	367.34	42.35	118.285	4216.165	3328.5	1	2	0.0936959020632258
0	-4.34571243	3	3	1	2	3	2	2	2	3	2	2	2	2	2	58.32	238.71	22	71.415	1972.535	1778.5	2	1	0.16491805810592
0	-0.634700591	4	3	3	2	3	2	2	2	1	2	2	2	2	2	51.955	224.595	6.55	67.06	1406.485	1693	1	2	0.108463674553164
0	2.941822621	3	3	2	2	2	2	2	1	3	2	2	1	2	2	112.755	314.085	34.75	76.525	4188.055	2366.5	1	2	0.0994238889701278
0	-2.956675062	3	1	1	1	3	1	2	1	1	1	1	1	1	2	68.835	154.395	14.75	46.86	3395.465	1313.5	1	3	0.105192313529946
0	5.968536032	3	3	1	2	2	2	2	2	3	1	2	2	2	2	72.81	347.67	28.25	84.11	3684.385	2373.5	1	2	0.0923005319323349
0	-0.808164819	4	3	1	2	2	2	2	1	1	2	2	2	2	2	71.575	168.565	10	71.76	2108.03	1790	1	3	0.0971440592685769
0	2.257976271	3	2	1	2	1	1	2	1	3	2	2	1	2	2	87.9	332.39	26.25	76.965	3940.575	2346.5	1	3	0.0862390923287516
0	-6.68551854	1	3	1	2	1	1	2	2	2	2	2	2	2	2	21.76	58.665	3.3	25.915	2247.695	553.5	2	2	0.125389943496643
0	-1.553009098	3	2	1	2	3	2	2	1	1	1	2	1	2	2	75.12	201.06	23.55	98.87	3501.155	2457.5	1	3	0.0998843330835778
1	-2.669053933	4	3	2	1	3	2	2	1	3	1	2	2	1	2	20.685	138.88	12.7	23.9	1167.835	820	2	3	0.104086688591993
0	-1.120828548	3	2	1	2	3	2	2	1	2	1	2	2	2	2	108.49	274.285	10.85	87.115	1760.97	2300.5	1	2	0.109746109278063
0	-0.725503367	1	1	1	2	2	2	2	1	2	1	2	2	1	2	62.765	215.76	25.8	85.865	3244.02	1849.5	1	3	0.0968424857259365
0	-0.245794803	3	2	2	2	1	2	2	1	1	1	2	2	2	2	54.79	203.7	20.7	60.385	3322.76	1994	2	3	0.0951010276739338
0	3.827304249	3	3	2	1	2	2	2	1	3	1	2	2	2	2	138.32	487.89	17.55	174.175	4672.075	4034	1	1	0.101692630997487
0	-2.165153073	4	3	1	1	2	2	2	1	3	2	2	2	2	2	60.815	242.925	12.4	53.95	1804.98	1691.5	2	1	0.143316053488212
0	4.124748812	3	3	2	2	1	2	2	1	2	1	1	1	2	2	109.335	260.485	25.3	152.02	7732.835	2802	1	1	0.100152065081935
0	8.19834278	3	3	1	2	1	2	2	1	3	1	2	2	2	2	132.56	313.94	30.75	141.5	4034.73	3303	1	3	0.0674984004873255
0	5.270097594	3	1	3	1	2	2	2	1	1	1	2	2	1	2	102.575	263.735	19.9	65.88	2718.87	2071.5	1	3	0.0762802336143167
0	0.631394946	3	3	3	2	3	2	2	1	1	1	2	2	2	2	80.87	282.34	18.5	73.405	4168.19	2056.5	1	3	0.0919515751030981
0	-3.323847605	3	3	2	1	3	2	2	2	2	1	2	1	2	2	55.885	192.22	11.4	87.365	2280.58	1760.5	2	2	0.115724809730307
0	-1.012092832	3	3	1	2	3	2	2	1	3	1	1	2	2	2	71.83	133.25	13.45	42.82	3660.75	1275.5	1	3	0.0978900780196321
0	-0.51235542	4	2	1	1	3	1	2	1	2	1	1	2	2	2	77.245	175.14	13	91.43	4231.145	1825.5	1	1	0.129308917344061
1	-2.560962241	4	2	1	2	3	2	2	2	3	2	2	1	2	2	51.59	243.44	12.25	40.22	2860.715	1532	1	2	0.113623165033574
1	-4.026070706	4	1	1	2	3	1	2	2	1	2	1	2	1	1	56.765	101.745	6.65	60.155	842.48	1177.5	1	3	0.109394301986356
0	-0.873698451	3	2	2	1	3	2	2	2	3	1	2	2	2	2	85.035	337.125	32.3	69.395	2151.705	2189.5	2	3	0.0973834772200646
0	4.368413245	3	2	2	2	1	2	2	1	2	1	2	2	2	2	146.77	295.195	21.3	141.17	2847.225	2965.5	1	3	0.0791651217539465
0	-1.980347588	3	2	2	1	2	2	2	2	3	2	2	2	2	2	44.995	154.36	9	49.265	1760.15	1223.5	2	3	0.101478096465879
0	-7.158746229	4	3	2	2	2	2	2	2	3	2	2	2	2	2	11.805	141.78	10.35	16.79	1664.52	735.5	2	1	0.197886531168511
0	-4.417366542	3	3	1	2	2	2	2	2	3	2	2	2	2	2	46.405	250.985	7.25	45.23	2130.43	1593	1	1	0.165688661292627
0	4.252366697	3	3	1	2	2	2	2	1	3	2	2	2	2	2	85.605	343.3	20.55	65.445	3323.38	2306.5	1	2	0.0962815481604503
0	-4.275914271	3	1	2	1	3	2	2	1	2	2	2	1	2	2	34.735	102.16	8.6	34.14	1212.66	838.5	2	1	0.164171202136096
0	4.495552406	3	3	1	2	3	2	2	1	3	1	1	2	2	2	134.335	277.72	19.7	146.915	4908.65	2950.5	1	2	0.0957082669406784
0	-0.185320339	2	1	3	2	1	2	2	1	3	2	2	2	2	2	104.875	289.98	18.4	112.865	1763.67	2556.5	2	1	0.126801390814838
1	-1.203804797	1	3	1	2	3	2	2	1	1	1	2	2	2	2	61.075	301.015	21.9	124.6	4569.525	2531.5	2	2	0.109966320869592
0	0.094030533	3	3	1	2	2	2	2	1	3	1	2	2	2	2	110.715	310.57	19.35	129.7	3691.03	2824.5	1	1	0.124728842693762
0	-1.07873273	1	1	1	1	2	2	2	1	1	2	2	2	2	2	91.355	295.515	29.7	97.685	3109.63	2389.5	1	1	0.133862499657646
0	-3.348994123	4	2	2	1	3	2	2	2	1	1	1	2	2	2	71.26	105.36	6.35	51.605	2447.22	1170.5	1	3	0.106716864515017
0	-2.300615689	4	2	2	1	1	2	2	1	3	1	2	2	2	2	46.845	278.815	14.8	86.595	1947.365	2011	2	3	0.1026846313578
1	-3.534759277	4	3	1	2	1	2	2	1	3	2	2	2	1	2	37.865	218.52	3.1	37.96	1240.29	1361	2	1	0.156471224145029
1	-3.858363481	4	3	1	2	3	2	2	2	1	1	2	2	2	2	25.72	118.395	11.1	18.14	1627.275	715.5	2	3	0.108725575369078
0	-1.146758879	3	2	2	1	2	1	2	1	2	2	2	2	2	2	79.5	211.295	13.05	101.835	3315.405	2381	1	2	0.109814884736444
0	-1.888242004	3	3	1	2	2	2	2	1	1	2	2	1	2	2	62.535	225.47	20.3	84.07	2833.075	1980	2	1	0.140821236954377
0	-0.398748803	4	2	2	2	1	2	2	1	3	1	2	2	2	2	79.81	384.44	15.35	103.06	2608.65	2842.5	1	3	0.095654740386251
0	21.5287858	3	1	1	1	3	2	2	1	3	1	2	2	2	1	166.375	318.275	15.8	187.8	4060.23	3596	1	2	0.0624606263849046
0	-0.944607839	3	2	3	1	1	2	2	1	2	2	2	2	2	2	86.03	163.855	10.85	89.89	3001.5	1805	1	1	0.132760063677653
0	3.001754071	3	3	1	2	2	2	2	1	3	1	2	2	2	1	97.91	297.695	35.85	130.26	3654.49	2685.5	1	2	0.099278228271863
0	-2.483867001	1	1	1	1	3	2	2	1	3	2	1	2	2	2	63.6	164.47	16.25	63.765	1926.995	1471	2	1	0.146256425471287
1	-4.124372876	3	1	1	2	1	2	2	1	2	2	2	1	2	2	44.135	143.53	18.45	43.255	3421.845	1111	2	3	0.109787986121534
0	14.87390558	3	2	1	1	3	2	2	1	2	1	2	2	2	2	156.48	208.93	9.1	135.645	4331.915	3066	1	3	0.050698579895116
0	1.856649837	4	1	1	1	3	2	2	2	2	2	2	2	2	1	105.43	319.065	12.1	140.085	2559.565	2961.5	1	2	0.102094198303271
1	-0.577296875	1	1	1	1	3	1	2	1	2	2	2	2	2	2	65.24	479.235	18.5	46.49	2852.93	2524	2	2	0.108313105621336
0	-2.728612625	4	3	3	2	1	2	2	2	3	2	2	2	2	2	57.095	197.605	11.55	63.275	1558.795	1563.5	2	1	0.14856387998091
1	-1.721084501	3	1	1	1	3	2	2	2	3	1	2	2	2	2	48.665	123.965	9.15	46.135	1486.5	1092	2	3	0.100509093284739
1	13.13827964	4	2	2	1	2	2	2	2	3	1	1	2	1	2	51.16	274.74	20.5	42.47	2758.685	1639	2	3	0.0546568938197073
0	-0.424862089	3	3	1	2	3	2	2	1	3	2	2	2	2	2	65.78	165.64	15.5	66.705	3099.72	1635	2	1	0.128629365902649
0	-2.011814429	1	2	1	2	1	2	2	1	3	2	2	2	2	2	68.82	336.015	11.1	62.165	6741.6	3250	1	2	0.112130930447494
0	0.261649956	4	3	3	1	3	2	2	2	3	2	2	1	2	2	77.765	312.51	13.6	85.755	2882.695	2310	2	1	0.123515055195342
0	-6.081831421	4	1	1	2	2	2	2	2	1	1	2	2	2	2	28.82	129.345	3.9	32.435	866.33	911.5	2	2	0.123604919109291
0	1.334140834	3	3	1	2	2	2	2	1	3	1	2	1	2	2	115.095	315.895	38.05	104.69	2053.685	2671.5	1	2	0.103402293916167
0	3.986219716	3	3	1	1	3	2	2	1	3	1	2	2	2	2	88.87	347.215	22.9	73.15	1770.92	2380	1	3	0.0804134283940555
0	-4.800797971	4	3	2	2	3	2	2	1	3	1	1	2	2	2	41.965	161.715	12.35	40.97	2306.805	1162	2	3	0.112531299984274
0	1.664789253	3	3	1	2	1	2	2	1	2	2	2	2	2	2	63.655	277.65	15.6	68.7	2653.055	2013	2	2	0.102572823622634
0	-2.375168341	3	3	1	2	2	2	2	2	3	1	2	2	2	2	65.495	199.65	14.85	53.315	5080.98	1519.5	1	3	0.102967086884032
0	-0.183966595	3	3	1	2	2	2	2	1	1	2	2	2	2	2	62.955	217.37	16.55	67.47	2918.87	1698	1	3	0.0948775968750614
0	-3.407973285	4	3	2	2	3	2	2	2	3	1	1	2	1	2	39.25	210.145	8.8	33.945	2675.03	1288.5	2	2	0.115958611918579
0	-3.391654587	3	3	1	2	3	2	2	1	1	2	2	2	2	2	51.87	164.205	12.65	54.45	3327.625	1322.5	2	1	0.155032577048086
0	0.233326109	4	2	2	1	2	2	2	1	2	1	2	2	2	2	65.48	261.7	10.55	76.335	2586.045	1964.5	2	3	0.0933753787681108
0	3.841816036	3	3	1	2	3	2	2	1	3	2	2	2	2	2	91.91	272.97	29.9	42.15	4910.54	1793	2	2	0.0972563125905741
1	-3.89702093	4	2	1	2	1	2	2	2	3	2	2	2	2	2	62.965	316.805	7.1	71.55	2033.8	2146	2	1	0.160182283614299
1	-3.563299128	1	1	1	2	2	2	2	2	3	2	2	2	2	2	97.855	321.895	14.5	30.255	3324.76	1981.5	2	2	0.116391366400845
0	-2.975852309	1	3	1	2	3	2	2	1	1	2	2	2	2	2	58.875	118.505	14.1	40.01	4932.15	1045.5	2	1	0.150938549638389
0	-1.291857455	4	2	1	2	1	2	2	2	3	2	2	2	2	2	73.44	237.92	12.2	59.835	1418.67	1784.5	1	2	0.110200426015415
0	-2.578920385	1	1	1	1	2	2	2	2	3	2	2	2	2	2	81.275	222.72	19.8	70.525	1990.47	1833.5	2	1	0.14714748790006
0	-4.147770672	4	2	1	2	3	2	2	1	1	1	2	2	2	2	77.665	135.645	6.05	60.265	2162.965	1641	2	3	0.109881876684575
0	6.327625702	3	2	1	2	2	2	2	2	1	2	2	2	2	2	137.47	275.16	18.15	85.095	4000.225	2392	2	1	0.0900730164244053
0	-2.590023387	4	3	3	2	3	1	2	1	2	1	2	2	2	2	75.64	261.135	20.6	59.18	3294.02	1993.5	1	2	0.113702613606837
0	-1.242697509	1	1	1	1	2	2	2	1	3	2	2	2	2	2	86.705	289.345	23.05	61.135	1943.485	2043	1	3	0.0987373836735063
0	0.248725389	3	3	1	2	2	2	2	1	2	2	2	2	2	2	96.65	230.145	13.85	120.955	8261.105	2387	1	3	0.0933201319661404
0	1.27225222	3	3	1	2	2	2	2	2	3	1	1	2	2	2	78.5	324.335	18.5	71.81	3027.415	2221.5	2	3	0.0896790690886138
0	-3.715337539	1	2	1	2	3	2	2	1	1	1	2	2	2	2	34.22	164.195	8.6	45.415	2488.38	1183.5	2	3	0.108158159491269
0	-5.467031172	1	1	1	1	1	2	2	2	2	2	2	2	2	2	39.43	191.195	5.75	42.645	2123.9	1291	2	3	0.115292137626486
0	-2.702007374	3	1	2	1	3	2	2	1	2	1	2	1	2	2	60.21	165.135	4.6	46.93	2463.83	1321.5	1	2	0.114009211493979
0	-2.546183678	1	1	1	1	2	2	2	2	1	1	2	1	2	2	64.73	157.845	12.95	64.475	1738.19	1453	2	3	0.10361738061754
0	-1.981063846	4	3	3	2	3	2	2	2	2	1	2	1	1	2	89.46	327.645	15.6	103.975	2814.065	2585	2	2	0.112047876741007
0	-2.357285875	3	1	2	1	3	2	2	2	3	1	1	2	2	2	64.33	143.225	12.8	46.195	1065.22	1231.5	2	3	0.102899279564018
0	5.995075981	3	3	3	2	1	2	2	1	3	2	2	1	2	2	116.63	246.29	26.1	80.635	5131.245	2461.5	1	1	0.0914490457752237
0	-0.468310061	3	1	2	1	2	2	2	1	3	2	2	2	2	2	75.755	257.57	19.9	57.105	1413.095	1805.5	1	3	0.0959070302383645
0	7.386581422	3	2	1	2	3	2	2	1	2	2	2	2	2	2	77.915	362.695	18.95	93.07	2220.32	2549.5	1	2	0.0891229989173233
0	-0.116473089	3	3	1	2	2	2	2	1	1	1	2	2	2	2	129.68	134.76	9.1	114.425	3028.915	2710.5	1	2	0.10711095518345
0	-1.197097132	4	3	1	1	2	2	2	2	3	1	2	2	2	2	83.345	300.045	13.85	110.12	2295.055	2506	1	1	0.134847630033035
0	-1.57073451	3	3	1	2	3	2	2	2	1	1	2	2	2	2	78.57	264.345	15.45	123.82	2060.72	2462.5	2	2	0.11094474510385
0	-1.468919867	3	3	1	1	3	2	2	1	2	2	2	2	2	2	82.32	249.3	11.95	67.075	4823.82	2128	2	3	0.0995727177301913
0	-1.640769853	3	1	1	1	2	2	2	2	3	1	2	2	1	1	93.495	326.465	16.65	53.44	1451.075	2120	2	3	0.100210228186801
0	4.264733404	2	2	1	1	1	2	2	2	1	1	1	2	1	2	47.575	123.29	9.2	12.67	1162.785	773.5	2	2	0.0962523214734016
0	2.288781915	4	2	3	1	3	2	2	2	2	2	2	2	2	2	131.16	242.845	19.3	114.735	2503.23	2508.5	2	1	0.110316001277424
0	1.114617916	3	3	3	2	2	2	2	1	2	1	2	2	2	2	109.455	215.245	9.9	63.85	3954.165	2138	1	1	0.11765766538071
0	-2.515491089	1	1	1	1	3	2	2	1	3	2	2	2	2	2	73.455	317.385	12.1	87.88	2226.95	2331	1	1	0.146552161805085
0	0.253915843	1	1	2	1	3	2	2	1	2	2	2	2	2	2	152.73	309.395	15.1	126.45	5953.005	3966	1	1	0.123570579159839
0	-1.907533753	4	1	2	1	3	2	2	1	2	1	2	2	2	2	33.46	136.045	9.2	47.695	1371.875	1323	2	3	0.101205280990841
0	1.344901664	3	2	1	2	2	2	2	1	1	1	2	2	2	2	42.42	292.155	38.9	13.99	2446.345	1395	1	3	0.0894231053257327
0	-2.881353811	4	1	2	2	1	2	2	1	2	1	1	1	2	2	87.015	128.93	9.3	41.39	1627.175	1247	2	3	0.104901806822899
0	0.425101939	4	2	1	2	2	2	2	2	3	2	2	2	2	2	59.83	281.215	18.05	81.985	2671.46	2025	1	2	0.105713015200511
0	-1.050348333	3	2	2	1	2	2	2	1	1	1	2	2	2	2	60.175	226	10.55	82.12	1640.965	1865	1	3	0.0980303599698705
0	-3.897238513	4	3	2	1	3	2	2	1	3	2	2	1	2	2	46.15	195.355	9.55	53.27	1216.09	1431.5	2	1	0.160184542644057
0	-1.445785953	4	3	1	1	3	2	2	2	3	1	2	2	2	2	87.72	156.085	13.15	55.905	3782.505	1472	2	1	0.136954185505136
0	0.918325584	4	3	2	2	3	2	2	1	3	1	2	2	2	2	183.855	240.775	7.15	178.585	1532.575	3352	1	1	0.118961394099769
1	1.317213028	4	1	1	1	1	2	2	1	3	1	1	2	2	2	72.43	236.1	21.45	68.6	1825.65	1800.5	1	3	0.0895206178886112
0	1.32552854	2	3	1	2	3	2	2	2	3	1	2	2	2	2	103.965	281.71	16.65	54.315	2652.625	2023.5	2	2	0.103423977113941
0	4.277650546	3	2	1	1	3	2	2	1	3	1	2	2	2	2	132.585	461.555	25.75	88.885	6006.095	3144.5	1	2	0.0962218023600191
0	-2.534715343	4	3	3	2	2	2	2	1	3	1	2	2	2	2	47.79	183.16	12.15	40.3	2757.285	1259	2	1	0.146732289829868
0	-3.451733696	3	3	1	2	1	2	2	1	3	2	2	2	2	2	42.475	177.975	12.1	31.495	3106.83	1138.5	2	2	0.116080392245004
0	-1.74979479	1	1	1	2	2	1	2	2	3	2	2	1	2	2	59.595	188.025	20.8	61.28	2283.53	1505	2	2	0.111424961948962
0	-4.997916394	3	3	1	2	3	2	2	1	1	1	2	1	2	2	45.03	103.78	5.15	55.9	2678.44	1301.5	2	2	0.120454619831606
0	-2.231758517	4	2	2	1	3	2	2	1	3	2	1	2	2	2	64.79	151.005	10.5	58.47	2026.875	1417.5	2	2	0.112726538380728
0	6.048822837	3	3	2	2	1	2	2	1	1	1	2	2	2	2	96.875	335.69	28.4	126.545	3671.28	2851.5	2	3	0.0738573055620073
0	0.417514642	3	3	1	2	1	2	2	1	2	2	2	2	2	2	91.645	363.54	10.05	136.715	2713.45	3023	1	2	0.105732489598248
0	-2.813098645	3	3	1	1	1	2	2	1	3	2	2	2	2	2	53.315	190.61	14.25	53.785	2235.86	1414	2	2	0.114314074155688
0	5.782786025	3	3	1	2	2	2	2	1	1	2	2	2	2	2	146.75	374.575	25.6	112.15	7167.43	3572	1	2	0.092724197801144
0	-2.092157597	3	3	2	1	1	2	2	1	2	1	2	2	2	2	43.01	117.33	12.5	51.29	2136.175	1265	2	3	0.101898078863329
0	0.278898723	3	3	1	2	3	2	2	2	3	1	2	1	2	2	82.525	277.57	22.95	50.27	2926.76	1871	2	3	0.0932119202410083
0	-1.098743794	1	3	3	2	3	2	2	2	3	2	2	2	2	2	71.17	461	13.1	116.245	1992.87	3147.5	2	1	0.134028246753453
0	14.80753018	3	3	1	2	1	2	2	1	3	2	2	2	2	2	65.26	362.91	28	57.3	10770.945	2412.5	2	2	0.0740525154254012
0	-0.293646101	3	3	1	2	2	2	2	1	3	2	2	2	2	2	114.86	292.435	14.9	85.985	2832.72	2376	1	1	0.12762216482388
0	0.116530485	3	3	1	2	1	2	2	1	3	1	2	2	2	2	83.5	352.36	23.15	92.245	2454.59	2519	1	3	0.0937948334096831
0	-3.631321311	4	1	3	1	3	2	2	1	3	2	2	2	2	2	60.01	316	4.65	69.785	2714.875	3155.5	1	1	0.157450675702005
1	7.22805498	3	2	1	1	3	2	2	2	3	1	1	2	2	2	134.225	151.145	19.05	118.855	2527.725	2163.5	2	3	0.0703092160316447
0	5.048347128	3	3	1	2	1	2	2	1	2	2	2	2	2	2	117.695	216.4	16	116.83	2149.14	2362	1	2	0.0944164271131826
0	-0.008178722	3	3	3	2	2	2	2	1	1	1	2	2	2	2	113.68	262.66	16.45	81.66	3719.985	2641	1	2	0.106830139913498
0	0.667636333	3	3	1	2	1	2	2	1	3	2	2	2	2	2	59.665	168.895	13.4	49.595	2407.265	1398	2	1	0.120663468244434
0	-2.783223057	3	2	2	1	3	2	2	2	1	1	2	1	1	2	73.825	118.135	8.5	32.585	2476.82	1061.5	2	3	0.104524363235095
0	-4.967484557	1	1	1	2	1	2	2	2	3	2	1	2	2	2	47.145	130.32	19.35	24.435	2100.8	918.5	2	2	0.120367177689159
0	0.452243063	1	1	1	1	2	2	2	1	3	2	2	2	2	2	101.005	381.885	32.4	122.775	1620.285	2969	1	1	0.122161164056033
0	0.12701897	1	1	1	1	3	2	2	1	1	1	1	2	2	2	94.565	429.13	31.4	99.36	2229.055	2938	1	3	0.0937571340008322
0	5.28981166	3	3	1	2	2	2	2	1	1	1	2	2	2	2	93.86	237.95	15.4	76.005	2614.675	2522	1	3	0.076218110081201
0	-2.128055668	4	3	1	1	3	2	2	1	3	1	2	1	2	2	46.965	157.535	11.5	54.885	1665.835	1377.5	2	1	0.142978570600989
0	-2.124449295	1	2	1	1	1	1	2	1	3	2	2	2	2	2	50.745	295.055	16.95	71.055	1954.075	2377.5	2	1	0.142945816055083
0	2.594173085	1	2	1	1	2	2	2	1	3	2	2	2	2	2	100.39	281.06	15.45	103.07	3217.625	2442	1	1	0.108518660901402
0	3.739904523	1	3	3	1	1	2	2	1	1	1	2	2	2	2	148.435	560.56	40.45	132.685	3138.135	4027.5	1	1	0.102153327134352
0	-4.796864704	4	1	1	1	3	2	2	2	3	1	2	2	2	2	30.455	140.015	14.1	26.29	1781.095	889	2	3	0.11251517449596
0	-4.232875694	2	1	1	1	2	2	2	2	3	2	1	2	2	2	64.315	236.385	26.3	74.685	1567.12	1832.5	2	3	0.110223990042691
0	-1.197725584	1	1	1	1	1	2	2	1	3	1	1	2	2	2	58.4	246.01	31	54.39	1781.78	1655.5	2	3	0.0985718216350485
0	-2.148945784	3	1	1	1	1	2	2	2	1	2	2	2	1	2	50.215	201.935	18.8	48.875	4127.8	1408.5	1	3	0.102111888675199
0	0.083960317	3	3	1	2	1	2	2	1	3	2	2	1	2	2	119.955	337.705	12.95	114.18	1722.285	2817.5	2	1	0.124802467362513
0	-0.699639216	1	1	1	1	2	1	2	1	3	2	2	2	2	2	91.935	401.24	21.35	80.45	2216.205	2649.5	1	1	0.130785043491604
0	3.46555057	3	3	1	1	1	2	2	1	1	2	2	2	2	2	97.7	309.46	20.7	126.475	2886.405	2729	2	1	0.103622803476262
0	0.678327469	3	2	1	2	1	2	2	1	1	2	2	1	2	2	83.895	316.395	15.3	58.725	3336.1	2257	1	3	0.091784305792854
0	-3.089711317	3	3	3	2	1	2	2	1	3	1	2	2	2	1	44	168.985	9	45.305	2203.24	1340.5	2	1	0.152047012418267
0	-2.813052664	2	1	1	1	3	2	2	1	3	2	2	2	2	2	53.555	162.835	10.45	38.275	2325.425	1194	2	2	0.114313947825958
0	-0.386276808	1	1	1	2	2	1	2	1	1	1	1	2	1	1	73.76	159.12	15.7	80.815	1681.995	1658	1	2	0.107813373529651
0	-3.533979216	4	1	2	1	3	2	2	2	3	1	2	2	2	2	94.94	147.81	14.2	69.37	1481.165	1576	2	3	0.107442485516178
0	-2.148906341	4	3	3	2	2	2	2	1	3	2	2	2	2	2	83.735	257.735	16.9	95.01	2242.75	2214	1	1	0.143168130422958
0	-0.830552959	3	3	1	2	1	2	2	2	3	2	2	2	2	2	53.605	228.395	15.1	39.795	1565.26	1464.5	2	1	0.131834295879204
0	1.473057942	4	1	1	1	3	2	2	1	3	1	2	2	2	2	116.02	320.105	13.55	109.64	2462.9	2737.5	1	2	0.103053091168091
0	2.392033192	3	3	2	1	3	2	2	2	1	2	2	2	2	2	111.355	310.415	17.9	118.085	2837.85	2726.5	2	2	0.100768969337519
0	-1.122563279	4	1	1	1	1	2	2	2	3	1	2	2	2	2	92.32	261.825	14.3	133.755	1203.5	2569	1	2	0.109750709162328
0	-3.683995164	3	3	1	2	3	2	2	1	3	2	2	2	2	2	55.245	193.925	25.7	55.145	3145.675	1461	2	1	0.157987933180307
0	4.070635078	3	3	2	1	2	2	2	1	1	2	2	2	2	2	50.59	183.74	15.45	100.15	2418.18	1779.5	2	3	0.0801364204684384
0	-1.385020033	1	1	1	1	3	2	2	1	2	2	2	2	2	2	98.51	306.91	15.95	75.435	2105.4	2279.5	2	1	0.136434914262428
0	2.397445977	1	3	1	1	1	2	2	2	1	2	2	2	2	2	68.33	251.005	17	68.805	1450.89	1892.5	2	1	0.109671552892448
0	0.112379229	3	3	2	2	2	2	2	2	3	2	2	2	2	2	47.03	195.105	13.8	44.9	2694.07	1350	2	3	0.0938097562465413
0	-2.48231914	4	3	2	2	2	2	2	2	3	1	2	2	2	2	70.885	220.35	12.2	67.455	1680.14	1749.5	2	2	0.113408409098689
0	-2.995033834	4	3	3	1	2	2	2	1	2	2	2	2	2	2	64.38	196.545	6.45	60.06	2344.535	1583.5	2	1	0.151124629295043
0	-4.297915147	3	3	1	2	1	2	2	1	3	2	2	2	2	2	36.225	76.435	10.7	35.845	2029.3	713	2	1	0.164406212733072
0	1.542462294	3	3	1	2	2	2	2	1	1	1	2	2	2	2	97.925	377.445	20.05	127.455	4471.66	3051.5	1	3	0.0887288843523137
0	8.567339039	3	3	1	1	2	2	2	1	1	1	2	2	2	2	168.88	466.565	22.5	143.66	5110.835	3843	1	2	0.0865526691064934
0	-0.269672532	5	3	2	2	3	2	2	1	3	1	2	2	2	2	91.745	246.1	10.3	150.4	2564.805	2698.5	1	2	0.10750931040357
1	1.954226668	3	2	2	1	3	1	2	1	3	1	2	2	1	2	64.695	323.96	11.55	68.14	3189.425	2226.5	2	2	0.10185153122938
0	-1.595263891	3	2	1	2	3	1	2	1	3	1	1	2	2	1	90.26	163.335	7.85	72.105	3006.68	1800	1	2	0.111010422925731
0	3.351791132	3	3	1	2	1	2	2	1	3	2	2	2	2	2	85.405	297.6	32.3	73.225	3601.25	2388	1	2	0.0984312487056082
0	-0.493059274	2	1	1	1	1	2	2	1	1	2	2	2	2	2	53.58	314.935	23.65	36.735	1821.19	1775.5	1	1	0.12915849703384
0	-0.965618787	3	3	1	2	3	2	2	1	3	1	2	2	2	2	48.21	156.975	10.2	49.58	3365.01	1284	2	3	0.0977198034478021
0	4.650458167	5	3	1	2	1	2	2	2	3	2	2	2	2	2	117.335	323.375	13.25	69.785	3125.615	2401	2	1	0.0975341699956931
0	-1.577356883	3	3	1	1	3	2	2	2	3	1	1	1	2	2	70.88	283.285	15.35	88.49	1728.275	2165.5	2	3	0.0999746774910367
0	-4.533039439	4	2	1	1	2	2	2	1	3	2	2	2	2	2	38.22	107.355	4.85	15.85	2334.305	872	2	1	0.166940954158754
0	-0.639962492	3	1	2	1	3	2	2	1	1	1	2	2	2	2	73.745	143.875	8.05	79.83	1134.72	1583.5	1	3	0.0965308863976726
1	1.990609914	4	3	1	2	1	2	2	1	3	2	2	2	2	2	117.09	353	14.75	120.79	2662.325	2933	2	1	0.112112991614049
0	6.582783907	3	2	1	2	3	2	2	1	3	2	2	2	2	2	132.01	448.5	16.5	111.825	4368.9	3294.5	1	1	0.0890492855136758
0	-3.335942277	3	2	1	2	3	2	2	1	1	2	1	2	1	2	64.745	182.125	9.5	90.175	1062.225	1799	2	2	0.115758398151661
0	-2.625273886	3	3	1	2	2	1	2	1	3	2	2	2	2	2	78.18	127.57	8.05	103.78	3459.785	1794	2	2	0.113799047660055
0	1.965026615	3	3	1	2	2	2	2	1	3	1	2	2	2	2	63.925	277.255	26.05	55.09	2895.445	1801.5	1	3	0.0872535971133929
0	-2.267567585	1	3	1	2	1	2	2	2	3	1	2	2	2	2	54.105	373.145	11.45	85.72	1739.5	2450	1	2	0.112823769484009
0	-1.541344648	3	3	2	2	2	2	2	1	3	2	2	2	2	2	58.125	154.355	11	66.81	2334.22	1495	2	2	0.110866097881124
0	0.931271067	2	3	3	1	1	2	2	2	2	2	2	2	2	2	88.5	380.79	15.05	92.145	3097.315	2685.5	1	1	0.11887464812882
0	-1.663825565	3	2	1	1	1	2	2	1	1	2	2	2	2	2	98.655	237.475	8.55	106.725	2383.835	2522	1	1	0.138841154880656
0	0.923740402	3	3	1	2	3	2	2	1	1	1	2	2	2	2	69.08	223.655	18.1	94.73	1636.25	2050.5	1	3	0.0909117643784248
0	1.638274967	3	2	1	2	2	2	2	1	1	2	2	2	1	2	96.96	126.125	10.35	93.425	4145.185	2216.5	1	3	0.088393201953247
0	-4.021752953	1	1	1	1	2	2	2	1	2	1	2	2	2	2	66.89	236.995	16.8	55.72	2989.77	2089.5	1	3	0.109377039051033
0	-3.154899273	3	3	2	2	2	2	2	2	3	1	2	1	2	2	59.97	221.385	10.9	62.625	2102.505	1658.5	2	3	0.105960197388135
0	-2.475436928	3	2	1	2	3	2	2	1	3	2	2	1	2	2	70.35	184.24	11	41.06	3142.765	1375.5	2	1	0.146177711647129
0	-2.884354317	3	2	2	1	2	2	2	2	3	1	2	2	1	2	51.64	160.54	13.35	58.69	1431.54	1344	2	3	0.104913366201888
0	-4.699060743	3	3	3	1	3	2	2	1	3	2	2	2	2	2	56.5	221.025	6.9	53.555	2034.495	1579	2	1	0.168756114673688
0	-0.895829674	4	3	3	2	3	2	2	1	3	1	2	2	2	2	68.805	124.59	11.4	32.515	2912.335	1052.5	2	2	0.109150915539146
0	-3.748157537	4	3	3	1	2	2	2	2	3	1	1	2	2	2	44.38	116.125	9.6	51.815	1828.06	1091.5	1	2	0.116908218523253
1	-1.200052144	1	1	1	1	2	2	2	2	3	1	1	2	2	2	67.965	201.475	24.2	38.705	1548.52	1378.5	2	3	0.0985803828336628
0	0.089363655	3	1	3	2	3	2	2	1	1	2	2	1	2	2	87.355	234.72	12.95	126.18	1713.3	2406.5	2	1	0.124762952856367
0	-3.282465259	3	3	3	1	2	2	2	2	3	1	2	2	2	2	45.38	233.425	10.35	54.44	1850.195	1567.5	2	2	0.115609949506628
0	2.298549949	3	3	1	2	2	2	2	1	2	2	2	2	2	2	112.09	155.265	15.3	77.645	4306.205	1748.5	1	2	0.100999270212219
0	-1.535126467	3	3	2	2	3	2	2	1	3	1	2	2	2	2	51.015	155.905	10.9	46.355	1692.365	1226	2	3	0.0998180119043124
0	4.361817707	4	3	1	2	1	2	2	2	1	1	2	2	2	2	101.75	294.345	31.4	68.645	2845.445	2161.5	1	3	0.0791865359899563
1	-1.680964215	4	1	3	2	1	1	2	2	2	2	2	1	2	2	73.205	240.85	13	65.255	1481.385	1835	2	1	0.138991030117788
0	-5.161621608	3	2	2	1	3	2	2	2	2	2	2	1	2	2	32.79	158.685	4.2	28.89	1142.715	1016	2	1	0.173921800363508
0	-1.030208222	3	1	2	2	2	2	2	2	1	1	2	2	1	1	53.78	245.89	20.8	61.905	1783.87	1689	1	3	0.0979564931954404
0	-3.354720208	3	2	1	2	3	1	2	1	3	1	1	2	2	2	75.125	316.19	13.5	64.945	2807.905	2133	1	2	0.115810563524246
0	3.480077977	4	2	2	1	2	2	2	1	2	2	2	1	2	2	136.05	327.1	10.4	85.365	3592.44	2808.5	1	1	0.103544113310149
0	12.34165448	3	3	1	2	1	2	2	1	2	1	2	2	2	2	88.19	586.505	36.3	46.88	5979.615	3174.5	1	2	0.0787805748828975
1	-1.746401975	1	3	1	2	3	2	2	2	3	2	2	2	2	2	83.595	135.375	6.6	64.705	3417.575	1455.5	2	1	0.139565329955903
0	0.975452711	5	2	1	2	1	2	2	1	3	1	1	2	2	2	63.025	206.745	22.25	61.19	2279.68	1744.5	2	3	0.0907283707986477
0	0.566791777	3	2	1	2	3	2	2	2	1	2	2	2	2	2	73.13	173.43	13.9	67.085	2386.34	1556	1	2	0.105349912064077
0	5.866145899	1	3	1	2	3	2	2	1	1	2	2	2	2	2	125.87	298.905	20.65	68.335	3124.78	2584	1	2	0.0925338524256972
0	-1.137156646	3	3	3	2	3	2	2	1	3	1	2	2	2	2	75.685	199.72	9.05	76.96	3709.125	1786	1	2	0.109789412190936
0	-5.857143496	3	1	2	1	2	2	2	2	3	1	1	2	1	2	27.385	162.865	8.95	55.265	1189.63	1230.5	2	3	0.116936034001729
0	-0.8652017	5	3	3	2	1	2	2	1	3	1	2	2	2	2	95.775	333.21	10.6	100.225	2523.035	2614	2	1	0.132114392133767
1	0.284908546	1	1	1	1	2	1	2	2	3	1	1	2	2	2	48.455	213.72	20.05	43.24	2481.045	1377	2	3	0.09319037313104
0	14.32259296	1	3	1	2	3	2	2	1	3	2	2	2	2	2	219.29	341.475	25.75	124.755	2703.14	3333.5	1	1	0.0669674157932621
0	-1.642235524	5	3	3	1	3	2	2	1	3	2	2	1	2	2	76.61	294.91	8.85	104.45	2672.115	2453.5	2	1	0.138652672249858
0	2.354651691	4	3	1	2	3	2	2	1	3	1	2	2	2	2	116.41	341.77	10.5	143.12	2478.525	3098	1	2	0.100861005027992
0	-1.854351902	3	3	1	2	2	2	2	1	1	2	2	2	2	2	75.43	287.53	19.7	84.615	2633.73	2177	1	1	0.140519791540251
1	-0.078363591	1	2	1	1	2	2	2	2	3	1	1	2	2	1	53.875	134.97	11.85	64.42	2443.485	1317	2	3	0.0944964920925755
0	-5.06729058	4	2	1	2	3	2	2	2	3	2	2	2	2	2	58.99	152.965	6	56.87	1190.02	1354.5	1	2	0.120654162168913
0	0.704724535	3	3	1	2	1	2	2	2	3	1	2	2	2	2	64.41	287.73	20.25	80.96	3054.08	2090.5	2	2	0.104997481690652
0	-1.372548549	1	1	3	1	3	2	2	1	1	2	2	2	2	2	51.215	248.865	17.15	35.895	2001.645	1485.5	2	1	0.136328700927557
1	-0.59525805	4	3	2	1	2	2	2	1	3	1	2	2	2	2	99.035	210.165	14.9	74.4	2580.365	1894	2	2	0.108360197880269
0	0.501586385	4	3	3	1	1	2	2	1	3	2	2	1	2	2	106.94	458.38	20.35	119.57	3613.945	3260.5	2	1	0.12181508505699
0	-3.97783592	3	1	1	1	1	2	2	2	3	2	2	2	2	2	76.69	132.31	8.15	82.045	1708.165	1575.5	2	3	0.109201591429468
1	-3.344043392	3	1	2	1	1	1	2	1	2	2	2	1	2	2	65.68	237.94	6.3	62.92	1446.95	1932	2	1	0.154557328871976
0	-1.720368013	4	1	1	1	3	2	2	2	3	2	1	2	2	2	81.58	379.375	13.1	86.4	2339.435	2589.5	2	1	0.139336459476232
0	-3.333867867	2	2	3	2	3	2	2	1	2	2	1	2	2	2	56.195	295.49	6.6	55.545	2859.77	1882.5	1	1	0.15445597686827
0	1.809979311	3	1	1	1	2	2	2	1	3	1	1	1	2	2	89.05	202.3	25.8	50.88	2181.24	1601.5	1	3	0.0877933315420017
0	-2.574695575	4	1	3	2	1	2	2	2	3	2	2	2	2	2	73.27	533.145	13.7	64.75	3940.17	3020.5	1	1	0.14710774566415
0	-5.502677642	3	3	1	1	2	2	2	1	3	2	2	2	2	2	33.415	181.65	7.5	48.835	1705.15	1280	2	2	0.121912972428024
0	-6.034728056	3	2	3	1	2	2	2	2	3	2	2	2	2	2	18.315	231.005	5.65	36.98	2440.725	1294.5	2	1	0.184082990693441
0	-2.350169143	3	3	2	2	3	2	2	1	3	2	2	1	2	2	64.905	232.295	15.7	71.345	5541.235	1793	2	2	0.113048332957195
0	3.984494023	4	3	1	2	2	2	2	1	2	2	2	2	2	2	121.65	348.865	14.2	105.375	2523.595	2891.5	1	2	0.0969165634453941
0	1.677714196	4	3	2	2	1	2	2	1	3	1	2	2	2	2	61.515	228.235	20.6	85.93	3251.01	1857.5	2	3	0.0882552207805972
0	-4.728542343	3	1	2	2	1	1	2	2	1	2	2	2	2	2	54.69	153.45	8.35	46.92	1301.81	1244.5	1	3	0.112235393250891
1	-0.308384012	3	3	2	2	1	2	2	2	3	2	2	2	2	2	63.375	219.85	16.25	48.43	3194.99	1532.5	2	3	0.0953274388966925
0	-2.324292203	3	3	1	2	1	2	2	1	1	2	2	1	2	2	43.125	120.32	12.5	52.9	3528.84	1144	2	1	0.144775085931636
0	4.168137069	1	2	1	1	2	2	2	2	1	2	2	2	2	2	145.595	437.49	34.95	144.44	3836.21	3597	1	1	0.0999309013320189
0	1.358173844	1	1	1	1	2	2	2	1	3	2	2	2	2	2	88.715	323.01	26.45	43.995	2779.885	2023.5	2	1	0.116073123458343
0	4.67884453	3	3	1	2	3	2	2	1	2	2	2	2	2	2	152.46	218.275	14.45	113.135	4794.515	2669	1	2	0.0952781904016507
0	-0.613018583	3	2	3	2	1	2	2	1	2	2	2	2	2	2	120.12	422.5	13.2	81.83	5172.26	3757	1	1	0.130098671263631
0	-3.271820157	3	1	1	2	2	2	2	1	2	2	2	2	2	2	47.725	143.005	14.85	33.885	3483.515	1028	1	1	0.153839620180831
0	-1.15475254	1	1	1	1	3	2	2	1	1	1	2	2	2	2	67.11	393.135	26.7	46.285	3343.435	2210.5	1	2	0.109836094035125
0	-0.812089699	3	3	1	2	1	2	2	2	3	2	1	2	2	2	51.465	174.065	13.35	42.465	1702.225	1246	2	3	0.0971583899270562
1	8.074492675	1	2	3	2	2	2	2	1	3	2	2	2	2	2	198.7	391.36	14.75	117.9	4168.975	3819	1	1	0.0835636446278829
0	4.398707704	1	3	3	2	2	2	2	1	1	2	2	2	2	2	54.785	306.95	21.15	54.76	3582.835	1884.5	1	2	0.0959362013015285
0	3.49536878	3	1	1	1	1	2	2	1	2	2	2	1	2	1	110.25	421.395	16.65	105.31	2396.32	3123	1	1	0.103461393682466
0	-2.476152623	3	2	1	2	1	2	2	1	2	1	2	2	2	2	60.895	255.925	11.8	72.81	2812.455	1908.5	2	3	0.103350680078818
1	0.438527806	4	3	2	1	1	2	2	2	1	2	2	2	2	2	63.93	149.84	13.6	64.935	1137.905	1419.5	2	3	0.092640292869085
0	4.454794645	3	3	2	1	1	2	2	1	1	1	2	2	2	2	67.955	253.11	18.1	76.82	2243.86	1972.5	1	3	0.0788850770789602
0	-4.811452033	1	1	1	1	2	2	2	2	3	2	2	2	2	2	55.27	259.435	14.9	39.805	2333.325	1598.5	1	1	0.16999671353337
0	-0.011997981	3	3	1	2	1	2	2	1	1	2	2	2	2	1	89.88	283.2	21.95	75.89	1672.725	2206.5	1	2	0.106840032616137
0	0.55163887	3	3	1	2	3	2	2	2	3	2	2	1	2	2	71.085	343.675	16.75	81.625	3158	2351.5	1	1	0.121465857724586
0	-0.598165685	3	3	1	2	3	2	2	2	3	1	2	2	1	2	71.875	181.815	14.55	57.66	2116.535	1506.5	1	3	0.096378806830133
0	-0.631566151	3	3	1	1	3	2	2	1	1	1	2	2	2	1	97.915	191.44	10	76.75	2658.845	1851	2	3	0.0965003268779661
0	-3.12094289	1	1	2	2	1	2	2	2	3	2	1	2	2	2	59.88	148.155	13.25	34.785	1656	1143	2	3	0.105828308901554
0	1.948110956	3	3	1	2	1	2	2	2	2	2	2	2	2	2	103.235	210.235	15.8	96.295	4377.785	2110.5	2	3	0.0873123902974428
0	10.77735073	3	3	1	2	1	2	2	2	3	2	2	2	2	2	127.97	402.38	24.3	95.38	4650.535	2959.5	1	1	0.0753394443540889
0	9.39308941	3	3	1	2	1	2	2	1	1	1	2	2	2	2	103.485	219.3	27.55	31.62	3752.99	1621	2	3	0.0641703483650744
0	7.562837636	4	1	2	1	3	2	2	1	3	1	1	1	1	2	138.21	415.31	40.7	217.195	2375.455	4104.5	1	3	0.0693283618068561
0	1.401392124	3	1	3	1	1	2	2	1	2	2	2	2	2	2	80.88	383.505	17.25	128.615	3669.535	3011.5	1	3	0.0892243222303811
0	7.485190884	2	3	1	1	2	2	2	1	3	1	2	2	2	2	156.14	405.03	12.7	111.855	3434.65	3301.5	1	2	0.088905737484831
0	4.15903397	3	3	1	2	2	2	2	1	2	1	2	1	2	2	187.17	290.885	9.1	183.175	3211.76	3800.5	1	1	0.0999772271555929
0	16.16329652	3	3	1	2	2	2	2	1	1	1	2	2	2	2	93.64	377.165	41.5	53.735	4073.67	2444.5	1	3	0.0479323668818087
0	-1.945532188	5	3	2	1	3	2	2	1	3	2	2	2	2	2	78.975	213.42	7.45	86.79	1597.45	1935.5	2	2	0.111951976660607
0	-1.994322976	3	3	1	2	1	2	2	1	3	1	2	2	2	2	77.205	183.315	8.75	73.73	2162.245	2142	1	3	0.101530520405723
0	-3.351138026	3	3	1	1	3	2	2	1	1	1	1	2	2	2	63.42	192.97	9.7	85.44	5202.975	1788.5	1	3	0.106725249087065
0	3.631725694	3	3	3	1	1	2	2	1	3	2	2	2	2	2	78.795	372.255	16.75	98.155	1960.54	2757.5	1	1	0.102728543618239
0	-1.749660252	4	3	2	2	1	2	2	1	2	2	2	2	2	2	31.2	228.72	13.7	71.385	1953.715	1646	2	2	0.11142460045604
0	0.126906864	3	2	1	2	2	2	2	1	3	1	2	2	2	2	113.05	275.705	12.2	79.11	1988.95	2264.5	2	3	0.0937575369174076
0	-0.951594086	3	3	1	2	1	2	2	1	1	1	2	2	2	2	62.205	216.42	12.75	48.19	1968.315	1685	1	3	0.0976684496385546
0	-0.337097178	4	1	2	2	3	2	2	2	1	1	1	2	2	2	67.64	165.65	13.35	46.44	1967.025	1341	1	3	0.095431384651207
0	1.780635214	3	1	1	1	2	2	2	1	3	1	2	2	2	2	86.83	223.51	19.1	78.71	3808.25	1907.5	2	3	0.0878956910048394
0	-4.394081167	2	3	3	1	2	2	2	1	3	1	2	2	2	2	55.395	141.735	8.05	72.495	2203.805	1443.5	1	1	0.165437807404087
0	-1.5396752	4	2	2	1	1	2	2	2	3	1	1	2	2	2	54.22	206.975	11.5	65.06	1785.585	1600.5	2	3	0.0998348790568987
0	-0.734663073	3	3	1	2	2	2	2	1	3	2	2	2	2	2	47.68	232.33	12.1	63.56	2015.005	1666.5	1	3	0.0968758804070736
1	-0.006526832	3	3	1	2	2	1	2	2	3	2	2	2	2	2	89.215	320.04	9.9	99.63	1909.62	2495.5	2	1	0.125467653331151
0	-6.635589862	4	3	2	1	3	2	2	2	2	1	2	2	2	2	25.785	85.64	3.45	19.545	5190.41	621	2	2	0.12524147762217
0	-1.062242337	1	1	1	1	2	2	2	2	3	2	2	2	2	2	73.825	236.025	22.05	77.27	1744.635	1906	2	1	0.133726159850855
0	8.356151892	1	3	3	1	1	2	2	2	3	2	2	2	2	2	110.555	392.245	26.3	86.21	3482.355	2735	2	1	0.0826130205206046
0	-0.912994405	4	1	2	1	1	2	2	1	2	2	2	2	2	2	73.88	356.99	8.55	61.365	3141.905	2268.5	1	1	0.132502380200751
0	1.26398471	3	3	3	2	2	2	2	1	2	2	2	2	2	2	96.575	277.77	11.05	39.695	2832.36	1847.5	1	2	0.10357904200446
0	-2.705425511	3	3	1	2	3	2	2	2	1	2	2	2	2	2	46.995	127.37	8.2	24.725	3212.705	910.5	2	3	0.104225952597436
0	-3.147968868	3	3	3	2	2	2	2	2	3	1	1	2	2	2	38.605	152.875	17.35	19.85	2595.855	918	1	2	0.11523732419723
0	-4.445767598	3	1	2	2	2	2	2	1	3	1	2	2	1	2	46.03	235.76	13.3	67.985	1385.31	1714	2	3	0.111083949800625
0	12.3609147	4	2	1	2	2	2	2	1	1	1	2	2	2	2	138.505	456.57	16.4	80.67	3715.385	3326	1	1	0.0713128722324969
0	-4.589620966	3	1	3	2	1	2	2	1	2	2	2	1	2	2	67.4	205.79	10.4	65.995	4227.14	1993.5	1	2	0.119285970390817
0	-0.80229507	1	1	3	1	2	2	2	1	1	2	2	2	2	2	91.17	316.04	22.4	76.975	2532.795	2289.5	1	1	0.131606602726284
0	0.671745963	1	3	1	2	1	2	2	1	3	1	2	1	2	2	84.965	264.945	19.85	88.39	3073.735	2170	2	1	0.120635216359835
0	-2.3300545	3	3	1	2	2	2	2	1	3	1	2	2	2	2	61.84	266.78	12.5	70.39	2811.96	2097	1	3	0.102796091413006
0	-6.312683449	1	1	2	1	1	2	2	2	3	1	2	2	2	2	29.26	89.24	8.55	26.565	738.405	704.5	2	3	0.118881354746945
0	-3.938370513	3	1	1	1	2	2	2	2	2	2	2	2	2	2	40.545	265.64	9.15	51.395	3592.93	1676	1	1	0.16061224283537
0	1.818594884	3	2	1	2	1	2	2	1	2	2	2	2	2	2	107.41	434.58	15.35	96.51	2924.9	3011.5	2	1	0.113169399677207
0	4.003501104	3	3	1	2	3	2	2	2	3	1	2	2	2	2	106.315	384.605	20.8	78.095	3438.77	2637.5	2	2	0.0968713829834157
0	1.111413814	3	3	2	2	1	1	2	1	2	1	2	2	2	2	106.225	245.565	17.2	72.48	6002.53	2437	1	1	0.117678750402898
0	-3.291684293	1	2	1	2	3	1	2	1	2	1	2	2	2	2	63.185	140.035	9	52.715	6594.08	1711	1	1	0.154036632125155
0	2.452304868	1	2	1	2	3	2	2	1	1	1	2	2	2	2	103.08	317.605	41.4	79.955	3062.775	2442	1	2	0.100620732492246
0	-1.522768431	4	3	1	2	2	2	2	2	3	1	1	1	2	2	90.425	169.465	11.2	67.61	2241.175	1644	1	2	0.110816413031424
0	-1.867327521	3	2	1	2	3	2	2	1	1	1	2	2	2	2	69.405	239.5	19.65	84.395	2629.51	1923	1	3	0.101054866232119
0	1.547326969	4	2	1	1	3	2	2	1	3	1	2	2	2	2	81.17	424.895	16.85	121.44	3142.935	3084	1	1	0.114866270737568
0	-3.447060629	3	3	2	1	1	1	2	2	3	1	2	2	2	2	47.41	153.975	8.75	63.155	1574.1	1356	2	3	0.107100992868515
0	-1.467226988	3	2	3	1	1	2	2	1	1	1	2	2	2	2	70.555	205.54	20.1	52.585	4763.13	1542.5	1	3	0.0995664506694281
0	-2.050527269	3	3	1	2	2	2	2	1	2	2	2	2	2	2	74.92	197.405	9.2	78.59	4479.84	2049	1	2	0.112235565525242
0	-3.900085772	2	2	1	2	1	1	2	1	2	2	2	2	2	2	62.8	181.41	8.5	63.33	2105.405	1537	2	2	0.117334481155653
1	-0.417640089	3	3	2	1	1	2	2	2	3	2	2	2	2	2	72.435	244.175	20.1	39.045	1412.14	1600.5	2	3	0.0957232272938138
0	3.329964278	3	3	2	2	3	2	2	2	1	1	2	2	2	2	109.14	245.055	20.15	119.395	2830.48	2468.5	2	2	0.0984838749582743
1	-0.674759949	4	2	1	1	2	2	2	2	3	2	2	2	2	2	65.29	277.725	8.4	83.84	4074.11	2281.5	2	1	0.1305872601022
0	5.756174435	3	3	1	2	2	2	2	1	3	1	2	2	2	2	91.835	348.26	37.9	92.185	3327.605	2504	1	3	0.0747603883083569
0	-4.83540333	3	1	2	1	3	2	2	2	3	1	2	2	1	2	44.865	164.885	7.15	28.95	1153.015	1081	2	3	0.112673261721898
0	-5.362865413	3	2	1	1	1	1	2	1	2	1	2	2	2	2	22.305	109.985	6.15	53.68	1163.395	1000.5	2	1	0.176217553621021
0	2.203270441	3	3	3	2	2	2	2	1	3	2	2	1	2	2	66.92	271.82	12.35	75.87	1742.92	2010	1	1	0.110827018621368
0	-5.967158811	2	1	1	1	1	2	2	2	3	1	2	2	2	2	25.39	102.09	6.8	16.975	1432.405	660.5	2	3	0.117403293869194
0	2.174456176	3	2	2	1	3	2	2	2	3	2	1	2	2	2	49.085	256.745	18.45	56.92	2017.19	1711	2	3	0.086527605348742
1	-4.101124025	3	1	2	1	3	2	2	2	2	1	2	2	2	2	36.46	120.405	9.65	43.78	1433.255	1008	2	3	0.109694764184849
0	-1.41498304	3	3	2	2	3	2	2	1	2	1	2	2	2	2	78.535	211.265	10.5	91.27	4522.815	1967	1	2	0.110528507968273
0	-1.612900092	3	2	1	2	1	2	2	1	3	1	2	2	1	2	103.375	186.565	10.95	82.55	1754.515	2084	1	3	0.100106659421164
0	-1.182833402	3	3	3	2	1	2	2	2	2	2	2	1	2	2	58.81	335.725	13.25	61.595	1604.865	2112.5	2	1	0.134728311447654
0	-2.771856909	3	2	1	2	1	2	2	1	3	2	2	2	2	2	65.465	208.705	16.85	42.29	2647.33	1452.5	1	2	0.114200813893262
0	-0.460304264	1	1	2	1	2	2	2	2	3	2	2	2	2	2	65.84	302.73	21.6	79.59	2369.07	2165	2	3	0.095877979049132
1	-2.964187649	1	1	1	1	3	2	2	2	3	2	2	2	2	2	36.485	161.595	16.25	30.36	1200.31	1043	2	1	0.150825521440617
0	-0.733739961	3	2	2	2	1	2	2	1	2	2	2	2	2	2	76.85	219.55	14.2	149.175	2188.835	2550.5	2	1	0.131056976394077
0	-4.303755416	3	3	1	2	3	2	2	1	1	1	2	2	1	2	33.365	121.2	13.15	27.145	2074.46	997.5	1	3	0.110509643200506
0	12.58407348	3	3	2	2	1	2	2	1	3	2	2	2	2	2	129.185	506.235	52.55	105.065	6637	3387	2	2	0.0783038100300057
0	-0.576588415	1	1	1	1	1	2	2	1	3	2	1	2	2	2	68.215	218.315	18.45	54.9	2067.745	1613	2	3	0.0963003408767257
0	-0.583680333	5	3	1	1	1	2	2	1	3	2	2	2	2	2	112.58	207.185	7.6	62.145	2592.805	1999.5	1	1	0.129867622235931
0	-0.757797619	1	3	2	2	1	2	2	1	1	2	2	2	2	1	59.435	218.91	18.65	52.605	2352.975	1605	2	2	0.108787170795711
0	-2.373843277	3	2	1	1	3	2	2	1	3	2	2	2	2	2	86.91	141.22	9.85	64.725	2435.805	1492	2	1	0.14523311305294
0	-3.652355731	3	3	1	2	3	1	2	1	3	1	2	2	2	2	56.485	170.395	11.2	64.485	5570.99	1680	1	2	0.116640116168767
0	1.561593725	4	1	3	2	3	2	2	1	3	1	1	2	1	2	67.825	268.8	18.7	115.92	1948.7	2349	1	2	0.102831073645647
0	-1.871149732	3	3	1	2	3	2	2	2	1	1	2	2	2	2	46.175	96.395	8.15	33.445	1465.635	857.5	2	3	0.101069158525169
0	1.794243673	3	2	1	1	1	2	2	1	3	1	1	2	1	2	125.67	197.43	19.8	83.225	3506.855	2018.5	1	3	0.0878482131441904
0	-2.673076864	4	3	2	2	3	2	2	2	3	1	1	2	2	2	82.43	174.875	10.55	75.945	1331.08	1701.5	2	2	0.113929934746035
0	-3.6436748	1	2	2	1	3	2	2	2	1	1	2	2	2	2	46.72	126.215	9.95	34.12	2244.44	984	2	3	0.107874856320129
0	-1.870899337	3	1	1	1	2	2	2	1	3	1	2	2	2	2	58.93	165.47	9	62.915	1352.87	1449	1	3	0.101068222185473
0	3.123344086	3	3	2	2	2	2	2	1	1	2	2	2	2	2	72.84	303.985	19.45	62.475	3290.15	2160	2	3	0.0832862106914744
0	-4.41828011	3	3	2	1	1	2	2	1	2	2	2	2	2	1	34.635	128.165	5.1	26.375	1656.855	1274.5	2	3	0.110972582138582
0	0.625152267	3	2	1	2	1	2	2	1	3	1	2	2	2	2	53.475	193.335	17.2	63.68	2259.105	1740	2	3	0.0919738338862124
0	-1.128039626	4	3	1	2	3	2	2	1	3	2	2	2	2	2	85.27	333.005	15.75	108.04	2397.49	2621.5	1	2	0.109765231572725
0	-3.448003066	1	1	1	2	2	2	2	1	3	2	2	2	2	2	51.6	188.95	9.65	50.5	1759.97	1395.5	2	1	0.155597223634076
0	4.117423047	3	3	1	2	2	2	2	1	3	2	2	2	2	2	95.015	378.295	24.05	122.78	2926.595	3013	1	2	0.0966009793090578
0	11.8020858	3	3	1	2	3	2	2	1	3	2	2	2	2	2	203.13	473.46	26.15	161.825	3975.825	4145.5	1	1	0.0726759744655765
0	-2.73553096	1	1	1	1	3	2	2	1	1	1	2	2	2	2	71.045	384.83	22.65	65.31	2887.505	2382.5	1	3	0.104341343155315
0	-1.233121163	3	2	1	2	3	2	2	2	2	1	2	2	2	2	117.185	100.66	7.45	98.195	3140.47	1759.5	1	1	0.135149709804321
0	-1.415424026	1	1	1	2	3	2	2	2	3	2	1	2	2	2	74.715	170.055	19.45	29.37	3377.59	1227	2	2	0.110529684553917
0	-0.960297969	3	1	2	1	3	2	2	1	2	2	2	2	2	2	79.64	181.7	11.2	72.89	2240.915	1857.5	1	2	0.109321166442325
0	8.252749138	4	2	2	2	3	2	2	1	1	1	2	2	2	2	97.6	447.485	31.6	138.005	1894.345	3340	2	2	0.0872308630574225
0	-3.7377656	3	3	1	1	3	2	2	2	3	1	1	1	1	2	57.29	119.175	8.85	46.28	3184.195	1103	2	3	0.10824696083819
1	-5.617253722	3	2	1	2	2	2	2	1	3	2	2	2	2	2	40.565	173.25	9.15	22.14	2114.61	1044.5	2	3	0.115922765065426
0	1.665020592	3	3	1	2	2	2	2	2	3	1	2	2	1	2	85.975	335.97	24.65	68.685	2269.635	2247.5	1	3	0.0882996177707421
0	-3.062132156	3	2	1	1	2	2	2	2	3	1	1	1	2	2	52.68	146.105	14.3	29.065	2660.74	1051	2	3	0.105600226036857
0	-0.810087688	3	3	3	1	1	2	2	1	3	2	2	1	2	2	112.975	220.85	15.1	56.785	2876.8	1814.5	1	1	0.131669326715473
0	6.081363301	3	1	1	2	3	2	2	1	1	1	2	2	2	2	102.69	202.875	23.5	121.59	6485.025	2322.5	2	2	0.0920440383776427
0	-0.366253836	4	3	1	1	1	2	2	1	2	1	2	1	2	2	87.695	332.395	16.25	92.95	5015.855	2698	1	2	0.10776110743124
0	-2.634600802	3	2	2	1	3	2	2	1	2	1	1	2	1	2	73.965	143.58	6.9	57.325	3177.695	1372.5	2	2	0.113824574991138
0	3.628240013	3	3	1	2	1	2	2	1	1	1	2	2	1	2	78.94	238.085	19.4	66.09	2665.885	1922	2	3	0.0815962058265794
0	-3.333287252	3	3	1	2	1	2	2	1	3	2	2	2	2	2	39.715	87.98	7.2	58.94	1434.02	1024	2	1	0.154450196046396
0	-1.742670158	4	1	1	1	1	2	2	1	2	1	2	1	2	2	77.955	338.69	15.1	111.58	3234.075	2991	1	2	0.111405820034981
1	-2.651485868	3	3	1	2	1	2	2	1	3	2	2	2	2	2	61.13	261.25	10.7	97.2	1598.965	2149.5	2	1	0.147832098147325
0	-0.161757634	1	3	1	2	1	2	2	1	3	1	2	2	2	2	76.18	125.245	8.85	53.85	3678.245	1516	2	2	0.107228571799731
0	-1.654818997	1	1	1	2	3	2	2	1	1	1	2	2	2	1	80.66	263.905	24.1	43.245	1403.955	1794.5	1	2	0.111170023787869
0	-0.815951171	3	3	3	2	2	2	2	1	2	2	2	2	2	2	83.275	402.615	13	82.285	1895.045	2663.5	1	1	0.131716556178474
0	9.979454945	1	2	2	2	3	2	2	1	3	2	2	2	2	2	143.69	302.335	21.9	85.865	4896.355	2505	2	3	0.0625899210706103
0	-4.343836522	3	2	1	2	3	2	2	2	2	1	2	1	2	2	61.1	198.705	10.55	82.58	2494.39	1730	2	2	0.118587183038995
0	2.27846447	3	2	3	2	1	2	2	1	3	2	2	2	2	2	120.02	471.055	14.4	109.32	4296.58	3466.5	1	1	0.110377476242598
0	-2.340067204	1	3	1	2	2	2	2	1	1	2	2	2	2	2	74.205	245.54	15.2	105.535	3035.085	2249.5	1	2	0.113020848620163
0	-2.425718457	3	2	1	1	2	1	2	2	3	1	2	2	1	2	63.315	251.03	15.6	88.85	3201.655	2031	2	3	0.103158959107181
0	-1.443702665	4	2	1	2	1	2	2	1	1	2	2	2	2	2	100.9	269.015	15.7	96.92	2668.71	2406.5	1	2	0.110605157015161
0	-5.270190689	3	2	1	1	2	2	2	1	2	1	2	1	1	2	24.82	323.865	5.75	27.33	2659.225	1724.5	2	2	0.121239399162794
0	3.692816525	4	2	1	1	1	2	2	1	2	2	2	2	2	2	116.28	381.5	21.55	171.555	1610.895	3458	2	1	0.102403030530689
0	-2.90076944	3	3	3	1	1	2	2	1	2	1	2	2	2	2	73.75	464.04	17.55	75.21	3145.84	2763.5	2	2	0.11455516416028
0	-1.470099036	3	3	2	2	2	2	2	1	2	1	2	2	2	2	64.84	261.455	21.15	75.84	1790.485	2005.5	2	3	0.0995770831765144
0	1.925834028	3	2	3	2	3	2	2	1	2	1	2	2	2	2	101.825	381.875	11.75	77.455	3958.665	2602	1	1	0.112509070154622
0	-2.209927952	4	1	1	2	1	2	2	2	2	1	2	2	2	2	72.795	275.865	6.35	55.02	2479.425	1867	1	3	0.102341872239605
0	2.722513256	3	2	1	2	1	2	2	1	3	2	2	2	2	2	53.425	184.44	13.95	55.53	2855.84	1536	2	2	0.0999585236421038
0	-2.206102718	4	1	3	1	2	2	2	2	2	2	2	2	2	2	47.625	171.305	9.75	85.63	1198.865	1624	2	1	0.143689741215408
0	-4.909527898	3	2	2	1	2	2	2	2	1	1	2	2	1	2	42.475	105.52	13.75	42.83	1245.925	945.5	2	3	0.11297787371569
0	-1.562220926	4	3	3	2	3	2	2	2	3	2	2	2	2	2	79.815	401.5	14.25	119.255	2331.435	2958	1	1	0.137957260861623
0	5.852614746	3	3	1	2	2	2	2	1	1	1	2	2	2	2	118.81	373.975	39.6	73.89	4943.46	2737.5	1	2	0.0925647258872724
0	-3.143295528	3	3	2	2	1	2	2	1	2	2	2	2	2	2	90.72	156.795	5.4	62.97	2283.67	1557	2	1	0.152571947232903
0	-0.21868981	4	1	1	2	1	2	2	1	2	1	2	2	2	2	68.98	334.805	14.55	111.885	2674.72	2556.5	1	3	0.0950030496966277
1	-0.789228755	4	3	3	1	2	2	2	1	2	1	2	2	2	2	62.53	271.83	14.8	63.465	2093.69	1897	2	2	0.108869905721631
0	0.665192268	1	3	1	2	3	2	2	2	1	2	2	2	2	2	93.48	213.28	22.55	60.305	3734.605	1730.5	2	2	0.105098384888382
0	-3.944152943	3	2	1	2	1	2	2	1	1	2	2	2	2	2	43.35	138.135	6.45	50.76	2753.3	1246	2	2	0.117458370129573
0	-1.773953946	3	2	1	2	1	1	2	2	3	2	2	2	2	2	41.465	133.695	12.35	38.025	1723.975	1025	2	2	0.111489892259737
0	7.531822243	3	3	2	2	1	1	2	2	3	2	2	2	2	2	118.115	315.46	19.4	57.355	2897.425	2227	1	3	0.0694187419858983
0	-2.491048322	1	1	2	1	3	2	2	1	1	2	1	2	2	2	94.235	173.29	7.1	65.525	1751.14	1678.5	2	3	0.103407360355536
0	0.557081276	3	3	1	2	2	2	2	1	3	1	2	2	2	2	100.33	272.275	13.3	94.19	1824.175	2399	1	3	0.0922166925789586
0	-2.55599867	1	2	1	2	3	2	2	1	1	2	2	1	2	2	71.475	297.4	14.85	87.05	1725.19	2239.5	1	1	0.146932019817606
0	1.410753888	4	2	1	2	3	2	2	1	3	2	2	2	2	2	148.58	259.695	9.55	103.855	5839.63	3012	1	2	0.103209580038985
0	-2.304982196	3	3	1	2	2	2	2	1	1	1	2	2	2	2	73.225	292.07	18.05	97.935	2624.415	2281	1	2	0.112925438017128
0	-1.451350557	3	2	1	1	2	1	2	1	1	1	2	1	2	2	59.78	202.385	7.45	49.06	1370.43	1544	1	3	0.0995076879790221
0	0.06361427	2	1	1	2	2	2	2	1	1	2	2	2	2	2	89.36	217.94	12.1	41.675	1873.31	1606.5	1	1	0.12495146554577
0	-2.166437836	4	3	1	2	3	2	2	1	2	1	2	2	2	2	39.1	128.49	10.8	17.755	3145.29	910.5	1	2	0.112549363284995
0	3.005776532	3	3	1	2	1	2	2	1	3	2	2	2	2	2	74.19	202.695	22	66.79	3383.28	1768	2	2	0.0992684586290968
0	6.860757341	4	1	2	1	2	2	2	2	1	1	2	1	1	2	54.935	200.25	22.85	64.585	3740.915	1557	1	3	0.0713987588560207
0	-2.865760316	4	3	1	2	3	2	2	1	2	1	1	2	2	2	63.275	234.71	20.35	46.395	2545.975	1611.5	1	2	0.114458838103534
0	-4.688939589	3	2	2	1	3	2	2	2	1	1	2	2	1	2	35.22	181.66	14.3	54.775	2105.64	1316	1	3	0.112073500323386
0	-2.680179762	5	2	3	1	2	2	2	1	3	2	2	2	2	2	77.11	334.705	26.4	69.56	1833.33	2224.5	2	1	0.14810384849576
0	8.485405294	3	3	1	2	3	2	2	1	1	2	2	2	2	2	151.435	307.48	15.6	186.425	4555.135	3686	1	2	0.0867288418123106
0	-5.860691571	3	3	1	2	3	1	2	1	3	2	2	2	2	2	43.62	120.975	8.15	24.79	2352.54	942.5	2	2	0.122956514740541
0	-1.62417067	1	1	1	2	2	2	2	1	1	1	2	2	2	2	34.715	99.43	7.95	34.255	1979.715	835.5	1	3	0.100148534235988
1	-2.776583286	4	1	3	1	1	2	2	1	1	2	2	2	2	2	35.48	165.365	4	19.52	1347.045	977.5	1	2	0.114213788780804
0	-2.281459452	3	3	3	1	3	1	2	1	3	2	2	2	1	2	86.85	234.27	12.45	133.52	4701.605	2576.5	1	1	0.144380584103836
0	8.91525155	3	3	2	2	2	2	2	1	1	2	1	2	1	2	101.015	333.13	22.25	98.84	2460.05	2535.5	1	3	0.0654839306895248
0	2.032775472	3	3	1	2	2	2	2	1	3	2	2	2	2	2	70.855	262.415	19	86.36	2997.665	2216	2	1	0.111856275528216
0	0.275774222	3	2	2	2	1	2	2	1	3	2	2	2	2	2	105.415	328.605	15.35	153.77	1878.4	3088.5	1	1	0.12341377460088
0	11.5196046	4	3	3	2	1	2	2	1	3	2	2	1	2	2	108.435	386.725	16.15	128.68	2586.9	3168.5	1	1	0.0733883838053762
0	1.219467461	5	3	1	2	3	2	2	1	2	1	2	2	2	2	122.75	322.425	20	144.88	3083.38	3054	1	2	0.103691333682415
0	-1.234492377	3	2	1	2	2	2	2	1	1	1	2	2	2	2	55.835	262.685	15	68.83	2086.07	1840.5	1	3	0.0987071648847958
0	-1.968441365	3	3	1	2	3	2	2	1	3	1	2	2	2	2	69.555	229	11	77.31	2270.785	2012	1	2	0.112013800422925
0	-0.883687078	4	2	3	1	3	2	2	1	3	2	2	2	2	2	106.68	283.81	12.65	88.28	2428.125	2561.5	1	1	0.132264234148892
0	4.245961325	3	2	1	2	2	2	2	1	1	2	2	1	2	2	89.47	225.83	15.9	89.715	3707.125	2396.5	2	3	0.0795634299417401
0	1.83719679	3	2	1	2	2	2	2	1	3	1	2	2	2	2	120.435	162.985	12.7	166.95	2216.915	2872	1	2	0.102142637404629
0	-0.648642532	1	1	2	1	1	1	2	2	3	1	1	2	2	2	68.92	186.29	16.15	43.55	2191.81	1375	2	3	0.0965624832841867
0	11.13481112	3	3	1	1	3	2	2	1	2	1	2	2	2	2	55.66	237.32	18.2	42.95	6547.25	1513	2	2	0.0811937348905189
1	-4.65567501	1	2	1	1	1	2	2	2	1	2	2	2	2	2	36.21	178.625	9.75	43.33	1598.68	1233.5	2	1	0.168279752159452
0	0.085688942	4	1	2	1	1	2	2	1	2	1	1	2	2	2	76.09	227.715	15.85	71.45	2403.795	1834.5	2	3	0.0939057251913588
0	1.015194687	3	3	2	2	2	2	2	1	1	2	2	2	1	2	80.855	491.02	33.25	70.79	3748.075	2869.5	1	3	0.090587541668989
0	-0.929358938	3	1	1	1	3	2	2	1	1	1	1	2	1	2	78.145	167.04	16.15	73.015	4503.215	1618	1	3	0.0975870608598146
0	2.441434299	3	3	1	2	2	2	2	2	3	2	2	2	1	2	71.805	144.53	9.8	68.86	2846.83	1469	1	3	0.0856074426032852
1	-3.409206191	4	3	1	2	2	1	2	1	2	1	1	2	2	2	62.265	209.745	16.45	80.06	1965.175	1769.5	1	3	0.106952570544909
0	-2.573725742	3	1	1	1	3	2	2	1	1	2	1	2	2	2	58.445	145.945	15.2	75.04	3428.81	1471.5	2	1	0.147098624376234
0	1.966550685	3	2	1	2	3	2	2	1	1	1	2	2	2	2	138.91	231.19	15.5	163.58	2975.81	2941.5	1	2	0.101820918298337
0	-0.327852209	1	1	1	2	3	2	2	2	3	1	2	2	2	2	94.36	213.19	17.8	76.46	1471.945	1913.5	2	2	0.107660929147494
0	0.815278866	4	1	3	2	3	2	2	1	1	1	1	2	2	2	38.96	69.075	13.7	19	3458.375	584.5	2	3	0.0912969446951603
0	-1.190255615	3	3	2	2	1	2	2	1	3	2	2	2	1	2	55.315	188.355	13.35	65.97	1836.19	1786.5	1	3	0.0985443367651047
0	0.505608926	3	3	1	2	2	2	2	1	1	1	2	2	2	2	96.765	239.005	16.15	83.655	1869.585	2296.5	1	3	0.0924005085533138
0	5.705353486	4	1	1	1	3	2	2	1	3	1	2	1	2	2	163.14	361.055	19.75	128.98	6142.465	3311	1	1	0.0926879896859468
0	-0.620429924	1	1	1	2	2	2	2	1	3	1	2	2	2	2	109.285	183.74	9.6	51.12	2313.965	1746.5	1	2	0.108426225826066
0	-1.790303646	3	2	1	2	2	2	2	1	3	2	2	2	2	1	97.875	264.71	11.9	95.43	4830.805	2289.5	2	2	0.111533852534564
0	5.59930116	3	3	1	2	2	2	2	1	1	2	2	2	2	2	103.055	181.435	16.65	32.965	4362.605	1404	2	3	0.0752481832611432
0	-4.230035903	5	1	3	2	3	2	2	1	3	2	2	2	2	2	40.965	256.23	12.65	50.78	1890.7	1625.5	2	1	0.163682331404402
0	-2.400840989	4	2	2	2	1	2	2	1	2	1	2	2	2	2	68.08	159.19	8.3	52.485	1197.46	1372	1	3	0.103064496079461
1	0.509317672	2	1	1	1	2	2	2	2	3	1	1	2	2	2	67.49	250.625	20.75	67.925	1651.92	1852.5	2	2	0.105497067531948
1	-4.63816374	3	2	1	2	3	2	2	1	1	1	2	2	2	2	39.57	203.86	6.8	45.125	1954.565	1377	2	2	0.119424399937879
0	-0.890501192	3	3	1	2	1	2	2	1	1	2	2	2	2	2	66.705	287.68	22.75	59.485	4379.85	2003.5	1	1	0.132319540799317
0	3.073189692	3	3	1	2	3	2	2	1	3	1	2	2	2	2	159.92	305.675	19.3	87.47	3725.915	2622.5	1	1	0.105784725933395
0	-3.517780643	1	1	1	1	2	2	2	2	3	2	2	2	2	2	50.14	168.5	17.15	33.665	1772.28	1145.5	2	3	0.107378769590037
0	1.452553142	4	1	2	2	3	2	2	1	3	2	2	2	2	2	94.135	229.98	19.9	105.52	2368.4	2314.5	2	1	0.115468445101099
0	-4.399748596	3	1	2	1	3	2	2	1	2	1	2	2	2	2	23.415	215.065	11	34.335	2275.775	1231.5	2	2	0.118745835841074
0	1.798645394	3	3	1	2	3	2	2	1	2	2	2	2	2	2	129.285	309.8	16.95	143.725	2854.495	3016	1	3	0.0878328592336658
0	-2.576058184	2	3	1	2	2	2	2	1	2	2	2	2	2	2	67.435	209.515	11.35	75.415	2472.675	1776	2	2	0.113664428930415
1	1.078409184	3	2	1	1	3	2	2	1	2	2	2	2	2	2	72.415	297.36	13.55	51.675	2502.29	1923.5	2	1	0.117896314160486
0	9.700615667	3	2	2	2	2	2	2	2	3	1	2	2	2	2	91.18	331.48	20.75	91.44	3376.015	2463	1	3	0.0633371667759893
0	-3.957337979	1	1	2	1	2	2	2	2	3	1	1	2	2	2	66.04	109.285	7.55	44.165	2383.17	1092.5	2	3	0.109119788797605
0	0.023654253	3	3	1	1	3	2	2	1	1	1	1	2	2	2	72.025	204.02	23.2	57.07	3066.18	1888.5	1	3	0.0941289365892846
1	-0.034245873	3	2	1	2	2	2	2	1	3	1	2	2	2	2	96.33	247.455	14.45	95.005	2997.705	2311.5	2	2	0.106897675303262
0	2.274845246	3	2	1	2	2	2	2	1	1	1	2	2	2	2	91.33	211.945	21.4	74.9	3268.21	1853.5	1	3	0.0861808913896363
0	3.72334283	3	3	2	2	1	2	2	1	3	1	2	2	2	2	85.92	202.125	17.5	67.915	2896.905	1771	2	2	0.0975392288395124
1	-1.921195142	3	3	2	2	2	2	2	2	3	1	2	2	2	2	88.18	176.28	7.5	81.745	1468.035	1795.5	2	2	0.111886332156389
0	5.388222192	3	3	1	2	1	2	2	1	3	1	2	2	2	2	85.81	269.94	23.65	104.335	2036.05	2357.5	2	3	0.0759086057758225
0	-0.769621834	3	1	1	2	1	2	2	1	2	1	2	2	2	2	35.035	200.295	11.5	45.99	1916.29	1467	2	3	0.097003385583585
0	0.785775634	3	2	1	2	3	2	2	2	2	1	2	2	2	2	111.045	289.715	14	91.845	3235.29	2421.5	1	1	0.119856011280791
0	0.61691908	1	3	1	2	1	2	2	1	3	2	2	2	2	2	88.74	325.33	37.85	83.82	2657.405	2382	2	2	0.105221713281267
0	-3.778720466	3	3	3	1	1	2	2	1	3	2	2	2	2	2	64.5	132.745	5.5	60.385	4818.74	1652.5	1	1	0.158959409242977
0	-4.381345906	3	3	3	2	2	2	2	2	3	2	2	2	2	2	47.03	118.405	10.15	52.795	2764.04	1119.5	2	1	0.165300785880811
0	-4.541947818	3	3	2	2	2	2	2	1	1	2	2	2	2	2	44.8	191.265	6.65	35.98	2264.48	1309.5	2	2	0.119150155107411
0	-2.993732881	4	3	2	2	2	2	2	2	3	2	2	1	2	2	55.2	199.69	12.25	51.485	3603.475	1441	2	2	0.114811290127494
0	2.657964997	2	1	1	2	2	2	2	1	1	2	2	2	2	2	160.925	460.48	16.1	69.085	2691.535	3110	1	2	0.100116363383071
0	-3.650437353	1	3	3	1	1	2	2	1	2	2	2	1	2	2	59.44	258.115	12.4	82.64	2783.965	1973.5	2	1	0.157645410345458
0	-1.455318087	3	2	2	2	1	2	2	2	3	2	2	2	2	2	58.045	137.085	8.6	34.63	1289.815	1084.5	2	3	0.099522370770723
0	3.751408529	3	3	2	2	3	2	2	1	3	1	2	2	2	2	128.895	262.545	14.4	102.93	3215.65	2464.5	2	2	0.0974721413879081
0	-4.704096146	1	1	3	1	3	1	2	1	3	1	2	2	2	2	33.68	153.09	9.75	22.66	1714.895	937.5	2	2	0.119612640791573
0	-1.769314835	1	3	3	1	2	2	2	2	3	2	2	2	2	2	61.805	285.4	27.4	72.76	1618.595	1992.5	2	1	0.139767186104238
0	4.162307293	3	3	3	2	2	2	2	1	2	2	2	1	2	2	97.635	155.06	18.15	88.535	4041.935	1786.5	2	1	0.0999605645365263
1	-0.872102971	3	3	1	2	2	2	2	1	1	2	2	2	2	2	97.895	266.965	16	106.69	2648.04	2637.5	1	3	0.0973776448141325
0	5.416404663	3	3	1	2	2	2	2	1	2	1	1	2	2	2	128.125	467.63	36.1	125.23	5468.635	3460.5	1	1	0.0939622395133721
0	-5.0149968	1	2	1	1	3	1	2	1	2	2	1	2	2	2	41.255	186.075	6.9	55.13	1748.44	1391	1	2	0.120503722198496
1	-3.150260393	4	1	2	1	3	2	2	1	3	1	2	2	2	2	38.65	103.42	5.3	31.095	938.27	855.5	2	3	0.105942171188368
1	2.866418613	1	2	1	1	3	1	2	1	3	1	2	2	2	2	120.65	410.7	20.55	83.51	2837.05	2867	1	1	0.106952162854265
0	-4.071446399	5	3	3	2	1	2	2	2	3	2	2	2	2	2	73.34	111.54	5.35	32.95	896.57	1035.5	2	1	0.162004896656774
0	-2.414847981	3	3	1	2	1	2	2	1	3	1	2	2	2	1	68.24	178.295	17.95	57.04	2201.195	1494.5	2	2	0.113224442424398
0	-0.55593994	3	3	1	1	1	2	2	1	3	1	2	2	2	2	92.445	309.29	19.85	88.93	2510.15	2375	1	3	0.0962252802809235
0	0.380410683	4	3	1	2	1	2	2	2	3	2	2	2	2	2	49.29	209.905	11.6	59.75	1345.16	1545.5	2	2	0.105827769756018
0	-1.961568394	4	1	1	1	3	2	2	2	2	2	2	2	2	2	84.08	217.025	6	83.295	2535.075	1961	1	2	0.111995249583477
0	-0.505251281	2	3	1	2	1	2	2	1	3	1	2	2	2	2	65.06	224.565	25.95	76.695	2074.56	1866.5	1	3	0.0960411329769592
0	-1.725822345	4	1	1	1	3	2	2	1	3	1	1	2	1	2	53.77	277.665	6.35	43.075	1740.89	1684	1	2	0.111360566029314
0	2.856957317	3	3	1	2	1	2	2	1	3	2	2	2	2	2	91.595	202.195	19.75	45.91	3607.52	1549.5	2	1	0.107006042744854
1	-4.478702559	3	3	2	2	2	1	2	1	2	1	2	2	2	2	60.695	57.505	3.75	41.775	3887.42	924.5	2	2	0.118970181984694
0	-2.792960131	4	1	2	2	3	2	2	2	3	1	1	2	2	2	69.97	171.425	10.35	66.395	2421.98	1539	2	3	0.104561763197233
0	-1.082598281	3	1	1	2	3	2	2	1	2	2	2	2	2	2	73.595	356.985	25.15	101.555	4195.995	2742	1	2	0.10964477898136
0	3.077558551	1	1	1	1	3	2	2	2	3	1	2	2	2	2	88.735	227.435	14.85	63.02	2703.65	1813	2	1	0.105760267444298
1	5.93114906	4	3	2	2	1	2	2	2	3	2	2	2	2	2	106.825	428.275	24.2	101.3	2699.975	2983	2	2	0.0923856659752512
0	2.975897184	3	3	1	2	2	2	2	2	3	2	2	2	2	2	94.83	402.605	17.4	74.31	2428.725	2624.5	1	1	0.106331640541443
0	-5.979561503	3	3	3	2	1	2	2	2	3	1	2	2	2	2	27.725	163.09	6.95	35.565	1788.075	1053.5	2	1	0.183425898734424
0	-4.128692056	3	3	1	2	1	2	2	2	1	2	2	1	2	2	66.405	206.48	9.05	41.07	2493.575	1426	2	2	0.117978402400114
0	-0.326910913	1	1	2	1	3	2	2	2	3	2	2	2	2	2	75.105	312.875	20.8	64.5	2161.735	2094	2	1	0.127876151195664
0	-5.401884772	3	2	2	1	3	2	2	1	2	1	1	2	2	2	39.125	82.12	6	29.31	2946.745	742.5	2	3	0.115019586613235
0	1.550319829	1	1	1	2	1	2	2	1	3	2	2	2	2	2	109.355	411.3	18.25	116.215	1925.29	3115	1	1	0.114847335327312
0	2.621022704	1	2	1	1	3	2	2	1	1	1	2	2	2	2	107.97	285.535	21.1	138.955	2362.8	2796.5	1	2	0.100206797334478
0	-5.285080017	1	1	1	1	3	2	2	1	3	1	2	2	2	2	53.855	292.395	8.65	69.995	2934.51	1994.5	1	1	0.175326796813917
1	0.411296364	4	2	1	2	2	1	2	1	1	2	1	2	2	2	38.09	129.955	20.75	86.725	3263.885	1385.5	1	3	0.0927377058287063
0	3.735315908	3	3	3	2	1	2	2	1	3	2	2	2	2	2	127.97	279.555	22	107	3288.48	2707.5	1	1	0.102177614176873
0	-1.678158919	4	3	2	2	3	2	2	1	1	1	2	2	2	2	86.725	167.91	19.75	69.12	2099.105	1581.5	2	3	0.100349284721967
0	5.192508681	3	3	1	2	3	2	2	2	3	1	2	2	2	2	89.125	264.665	19.1	92.61	3102.98	2200	2	2	0.094082101645295
0	-1.84820911	4	3	1	2	3	2	2	2	3	2	2	2	2	2	65.325	194.04	17.85	68.275	2254.5	1615	2	2	0.111689667453857
0	1.418903737	4	3	3	1	3	2	2	2	3	2	2	2	2	2	63.79	232.495	13.55	59.125	3469.165	1696.5	2	2	0.103189098271512
0	-3.268828768	1	3	3	2	3	2	2	2	3	2	2	2	2	2	69.965	166.94	14.65	68.315	2094.265	1557.5	2	1	0.153809976947147
0	-0.253752672	3	3	1	2	3	2	2	1	1	1	2	2	2	2	120.355	264.9	7.8	75.14	3558.99	2625.5	1	3	0.0951298016848829
0	-1.476241734	3	2	3	1	2	2	2	2	3	2	2	2	2	2	73.755	208.645	8.1	77.435	1565.29	1824.5	2	1	0.137215536467626
0	-2.012629317	3	2	2	1	2	2	2	2	3	1	2	2	2	2	51.56	379.67	22.75	73.89	1518.55	2334	2	3	0.101599220757568
0	3.362996891	4	2	1	1	3	2	2	1	2	1	2	2	2	2	94.49	299.82	25	51.2	5185.585	2263.5	1	2	0.0984042404353188
0	-6.382726997	4	1	1	1	3	2	2	1	3	1	1	2	2	2	31.64	81.38	4.45	26.8	1534.265	698	2	1	0.188272766128367
0	-1.122932476	3	3	1	2	3	2	2	1	1	2	2	1	2	2	68.915	147.085	12.85	81.65	2725.09	1707	1	1	0.134229032906499
1	1.27964337	4	3	2	2	3	2	2	2	3	1	2	1	2	2	85.645	298.885	10.35	104.225	1969.375	2448.5	2	2	0.103539569408865
0	-0.669580654	4	1	1	2	3	2	2	1	3	1	1	2	1	2	77.93	200.615	11.1	79.37	2103.145	1937.5	1	3	0.0966387219632384
0	-1.203053655	3	3	1	2	3	2	2	1	3	1	2	2	2	2	66.125	162.79	12.45	73.01	4812.565	1573.5	2	2	0.109964325678932
0	-2.050621489	3	3	1	2	2	2	2	1	3	2	2	2	2	2	76.04	142.215	13.2	55.69	2918.89	1358.5	1	2	0.112235820291674
0	7.025846864	3	3	1	2	3	2	2	1	3	1	2	2	2	2	94.28	253.17	16.5	107.945	5681.43	2546	1	2	0.0899218649486765
0	-0.813198484	3	3	1	2	2	1	2	1	3	2	2	2	2	2	75.285	276.5	14.05	83.54	3958.16	2131.5	2	2	0.108933037127326
0	3.991219463	4	3	2	2	1	2	2	1	3	1	2	2	2	2	75.76	251.69	18.45	59.85	2390.615	1838	2	3	0.0803970014454607
0	-1.738457081	1	1	1	1	2	2	2	1	1	1	2	2	2	2	55.5	249.025	21.1	55.36	2242.6	1680.5	1	2	0.111394502012166
0	4.688744626	3	3	1	2	3	2	2	1	1	1	2	2	2	2	83.32	181.66	26.05	83.015	3382.775	2167.5	1	2	0.0952550099560893
0	1.648131861	5	3	1	1	3	2	2	1	1	2	2	1	2	2	86.85	353.485	23.35	118.505	3117.41	3050	1	2	0.102614470739816
0	-1.591880717	3	2	1	2	3	2	2	2	3	1	2	1	2	2	75.685	161.54	14.2	37.85	2715.95	1262	2	2	0.111001362406735
0	-4.249233877	4	1	2	1	2	2	2	2	2	2	2	2	2	2	41.57	109.195	6.2	55.28	2670.39	1095.5	2	3	0.110289856912896
0	1.412665741	3	3	1	2	1	2	2	1	3	1	2	2	2	2	119.885	317.11	11.25	115.39	3696.345	2878	1	1	0.115723381557209
0	-4.980480177	3	1	1	2	3	2	2	1	1	1	2	2	2	2	35.825	254.595	12.35	48.19	2956.16	1540.5	1	2	0.120404512327877
0	-3.068723836	1	1	2	2	3	2	2	2	3	2	1	2	2	2	60.13	220.28	25.95	55.075	1568.49	1599	2	3	0.105625768759813
0	-4.556059327	3	1	2	1	3	2	2	1	1	1	2	2	2	2	47.305	144.595	13.2	45.455	1928.41	1163.5	1	3	0.111531802411238
0	-1.545414174	4	3	1	2	2	2	2	1	3	1	2	1	2	2	88.875	238.49	26.65	97.89	3255.495	2252.5	1	2	0.110876985025718
0	-0.873483739	3	1	2	1	1	2	2	1	2	1	2	2	2	2	65.61	258.69	18.8	82.52	4155.81	2005	2	3	0.0973826923126424
0	-3.20645643	4	3	1	2	2	2	2	1	3	1	2	2	2	2	58.695	313.04	15.3	51.08	2336.635	1892.5	1	2	0.115399237415008
0	2.044605778	5	3	3	1	2	2	2	1	3	2	2	2	2	2	132.74	214.87	12	115.185	6548.985	2803.5	1	1	0.111784405143446
0	-1.270600383	3	3	1	2	3	2	2	1	1	1	2	1	2	2	65.9	217.31	16.65	76.84	2794.66	1801.5	1	3	0.0988401878995172
0	-0.264815111	4	3	2	2	2	2	2	1	3	2	2	2	2	2	91.065	144.04	15.55	71.08	2267.76	1540	2	2	0.107496660170025
0	-2.48910391	3	2	2	1	3	2	2	2	3	1	2	2	2	2	52.695	138.34	9.6	55.085	1443.585	1240	2	3	0.103399960143466
0	-1.220109389	1	1	2	1	2	1	2	1	3	1	2	2	2	2	52.995	120.15	13.4	49.64	1766.96	1195	1	3	0.098654206524652
0	1.17922098	4	2	2	2	2	2	2	1	1	2	2	2	2	2	77.81	271.54	15.1	42.055	3627.105	1883.5	1	3	0.0900073577816932
0	-2.869177797	3	2	2	2	3	2	2	2	3	2	2	2	2	2	24	134.825	5	39.365	4395.245	978.5	2	1	0.149908562551055
0	2.095983231	3	3	1	2	3	2	2	2	3	2	2	2	2	2	122.685	209.685	14.2	102.195	8983.7	2256	1	2	0.101499895392269
0	-2.857859041	5	2	1	2	2	2	2	2	3	2	2	2	2	2	66.605	257.985	7.85	78.92	1737.505	1985.5	1	3	0.104811331710626
0	-2.390187896	3	1	1	2	2	2	2	1	2	2	2	2	2	2	83.48	433.205	19.05	74.455	6951.555	2703	2	1	0.145384582218417
0	-2.733477823	3	3	1	2	3	2	2	1	2	1	2	2	2	2	73.435	165.04	8.1	56.465	2174.94	1460	2	2	0.11409550267984
0	-4.432563605	4	3	1	2	1	2	2	1	1	1	2	2	2	2	49.4	136.745	9.8	33.555	2865.27	1255	2	2	0.118839034803319
0	-1.828676541	3	1	2	2	1	2	2	2	3	1	1	2	1	2	67.255	144.775	9.25	53.06	2127.485	1325	2	3	0.100910420537118
1	1.054291995	4	2	3	2	1	2	2	1	3	2	2	2	2	2	79.5	270.48	11.55	104.045	931.025	2326.5	2	1	0.118055724505894
0	2.362905029	3	1	2	2	1	2	2	1	1	2	2	2	1	2	78.54	221.62	29.8	65.755	2665.97	1703.5	1	3	0.0858774645434424
0	-4.560076565	4	3	2	2	1	2	2	2	3	1	2	1	2	2	36.145	161.42	8.35	41.815	2416.82	1157.5	2	1	0.167235133958038
0	5.256891449	3	3	1	2	1	2	2	1	1	1	2	2	2	2	79.4	194.1	15.15	44.86	2153.725	1478.5	2	3	0.0763218720017429
0	3.596900732	5	3	1	2	2	2	2	1	3	1	2	2	2	2	103.7	459.725	23.3	137.18	3668.75	4031	1	1	0.102914885769844
0	3.884446553	3	2	2	2	2	2	2	1	3	1	2	2	2	2	59.85	311.91	20.95	81.085	2277.865	2214	2	3	0.0807483651968795
0	3.065820655	1	1	1	1	2	2	2	2	3	1	2	2	2	2	99.325	280.6	27.2	76.17	2199.59	2175	2	2	0.0991227262654318
0	-1.534169689	4	3	2	2	3	2	2	1	3	1	1	2	2	2	61.325	298.95	13.2	52.675	1829.92	1882	2	3	0.0998144643106258
0	-1.514744551	3	2	1	1	3	2	2	1	1	1	2	2	2	2	60.375	239.775	10.45	61.18	1927.345	1734.5	1	3	0.0997424562550971
0	0.089730365	3	3	1	2	3	2	2	1	1	1	2	2	2	2	92.8	222.29	17.3	85.96	2924.415	2163	1	3	0.0938911910506523
0	4.762736352	4	2	2	1	1	2	2	1	2	2	2	2	2	2	151.115	394.43	16.25	144.85	3702.105	3483.5	1	3	0.0778930579624685
1	-0.703778845	1	1	1	2	2	2	2	1	3	2	2	2	2	2	112.105	292.845	20.25	88.56	2486.495	2403.5	1	2	0.108645107308627
0	5.712670303	3	3	1	2	3	2	2	1	3	1	2	2	2	2	129.68	224.885	16.75	147.665	2538.03	2722.5	1	3	0.0748954048839965
1	-2.21695652	1	1	3	1	3	2	2	1	3	2	2	1	2	2	54.085	205.15	12.45	55.305	1393.87	1529	2	1	0.143788991774129
0	4.162280947	4	3	3	2	2	1	2	1	1	2	2	2	2	2	87.275	248.125	15.05	133.67	1629.76	2500	2	2	0.0964946896385727
0	11.31382684	3	1	1	2	2	2	2	1	3	1	2	2	2	2	93.22	436.885	30.25	105.92	2273.105	3017	1	3	0.0591208359109364
0	-2.340407833	4	3	2	1	3	2	2	1	1	2	2	2	2	2	84.405	372.07	12.5	115.45	2670.93	2837.5	2	1	0.14492385755628
0	-2.276079086	3	3	2	2	2	2	2	1	2	1	2	2	2	2	58.755	209.66	11.3	86.65	1644.525	1816.5	1	3	0.102591805048336
1	-1.751900245	4	3	3	1	1	2	2	1	3	2	2	2	2	2	72.855	90.63	6	45.115	2992.68	1100.5	2	1	0.139613732087908
0	0.328317509	3	2	1	1	1	2	2	1	3	1	2	2	2	2	72.025	368.635	19.5	107.12	1712.935	2689	2	2	0.105961667307907
0	7.855835751	4	3	2	2	1	2	2	1	2	2	2	1	2	1	97.025	466.465	31.5	92.735	5912.63	3043.5	1	3	0.068479473913833
0	-2.773977413	1	3	1	2	3	2	2	1	1	2	2	1	2	2	62.87	241.735	11.7	62.725	2161.925	1762	2	2	0.114206634959419
0	-2.650898472	3	1	2	1	3	2	2	2	1	2	1	2	1	2	58.31	182.92	17.25	62.09	2088.65	1475	2	3	0.104017231367505
0	5.266309997	5	3	1	2	2	2	2	2	3	2	2	2	2	2	57.455	165.995	14.15	46.365	2490.34	1394	2	1	0.0946397483155589
0	-4.41207335	3	2	1	1	1	2	2	2	3	1	2	2	2	2	41.22	153.57	12.6	32.205	1039.465	1042	2	3	0.110947448694616
0	0.075451289	3	3	2	2	1	2	2	1	3	2	2	2	2	2	62.615	202.575	19.95	65.355	3423.815	1713	2	2	0.106613720058608
0	0.969246989	3	3	1	2	1	2	2	1	3	1	2	2	2	2	91.26	258.79	13.05	87.975	2609.525	2236	2	2	0.104324479355937
0	-0.76938614	3	3	1	1	1	2	2	2	3	2	2	2	2	2	66.165	216.605	16.75	48.04	2425.84	1541	1	3	0.0970025256608116
0	3.134588005	3	1	1	2	3	2	2	1	1	1	2	2	2	2	92.06	212.32	11.55	98.1	2256.585	2185	2	2	0.0989560546521858
0	-3.162266789	1	1	1	2	1	2	2	1	2	2	2	2	2	2	75.755	224.03	6.5	61.345	3243.51	2124	1	1	0.152758301989311
0	-2.924995107	3	2	3	1	2	2	2	1	2	2	2	2	2	2	46.99	97.785	11.15	77.295	5750	1348.5	2	1	0.150446475526278
0	-0.366078997	4	3	1	2	1	2	2	1	2	1	2	2	1	2	71.19	289.095	13.9	36.54	2031.255	1758.5	1	3	0.0955363532935654
0	-1.914905143	3	3	1	2	3	2	2	1	3	1	2	2	2	2	87.365	138.665	7.85	69.48	3483.14	1796.5	1	2	0.111869371548536
1	-1.584964441	4	2	2	1	3	2	2	2	1	1	1	2	1	2	34.5	174.79	16.95	121.985	2156.605	1891.5	1	3	0.100002916873474
0	-0.903811105	3	3	1	2	2	2	2	2	3	1	2	2	2	2	48.83	185.465	13.25	42.3	2658.595	1280.5	2	3	0.0974935899850824
0	-0.434907371	4	3	3	2	2	2	2	1	3	2	2	2	2	2	66.97	221.43	16.75	66.875	1407.47	1755.5	1	2	0.107940406153141
0	-0.893960254	4	1	1	1	2	2	2	1	3	1	2	2	2	2	76.13	129.07	6.55	53.035	4865.755	1507	2	2	0.109145982136412
0	9.919404982	3	3	1	2	1	2	2	1	3	2	2	2	2	2	154.33	569.165	51.25	139.525	3011.03	4116.5	1	1	0.0777474209926288
0	1.558337315	3	1	1	1	1	2	2	2	1	1	2	2	2	2	96.19	365.105	17.55	133.795	1754.195	3001	1	3	0.0886732197859975
0	-3.101361256	1	2	1	2	1	2	2	1	3	2	2	2	2	2	34.265	161.475	18.35	49.67	2219.245	1251	2	2	0.115108439503161
0	-1.159500066	4	1	1	1	2	2	2	1	3	1	2	2	1	2	56.02	159.6	6.65	32.84	1614.175	1154.5	1	3	0.0984312213122842
0	-2.250456229	3	3	1	2	3	2	2	1	3	1	2	2	2	2	71.685	144.815	14.4	30.025	4211.15	1185	2	2	0.112777298519008
0	0.218778659	3	1	1	1	1	2	2	1	2	2	2	2	2	2	108.915	324.355	18.25	79.22	2278.235	2413	1	3	0.093427581820119
0	-2.711136589	4	1	3	1	1	2	2	2	2	2	2	2	2	2	87.73	183.45	7.25	98.495	2928.545	2357.5	2	2	0.114034237738247
0	2.591897401	3	3	1	2	3	2	2	2	3	1	1	1	2	2	112.225	308.235	29.95	90.575	2414.18	2458	1	3	0.0850915957423812
0	-1.830586436	3	1	1	1	1	2	2	1	1	1	2	1	2	2	47.765	278.51	13.55	72.105	1401.935	1908.5	1	3	0.10091755471584
0	-2.699871592	1	3	1	1	3	2	2	1	1	1	1	2	1	2	90.285	59.97	6.35	41.935	3042.62	984	1	2	0.114003357286518
0	-2.467594458	3	2	2	1	3	2	2	2	3	2	1	1	1	2	57.775	163.815	12.7	51.9	1089.265	1362.5	2	3	0.103318126530899
0	-5.443630097	3	3	1	2	3	2	2	1	2	2	2	2	2	2	39.84	188.23	6.9	62.065	2333.46	1449.5	2	1	0.177146900971922
0	3.695885951	3	3	1	2	1	2	2	1	3	2	2	2	2	2	72.965	279.925	32.6	90	3326.73	2170	2	1	0.102386721823943
1	10.95049609	3	3	1	2	2	2	2	1	3	2	2	2	2	2	122.885	192.57	28.4	71.13	4048.665	1855.5	2	2	0.0815681570696075
0	-1.294426838	4	3	1	2	2	2	2	1	2	1	2	1	2	2	62.655	243.515	13.4	69.19	2888.03	1861	1	2	0.110207263740405
0	0.56741537	4	3	3	2	3	2	2	2	3	2	2	2	2	2	75.03	149.975	10.85	83.355	5471.06	1653.5	2	2	0.105348316411429
1	0.108099959	4	1	3	1	2	1	2	2	3	2	2	2	2	2	65.025	265.87	15.1	88.39	2689.79	2081.5	2	2	0.106529334684055
0	3.007524065	3	2	2	1	1	2	2	2	3	2	2	2	2	2	81.28	223.15	13.55	71.215	2930.92	1828	2	3	0.0836773984981088
0	-1.913737248	3	3	3	1	1	2	2	1	3	2	2	2	2	2	62.75	218.925	10.45	54.555	1310.235	1605	2	1	0.141048574931953
0	0.41499113	4	1	2	2	3	2	2	1	1	2	2	2	2	2	48.875	148.145	8.15	65.63	2467.555	1360	2	3	0.0927244863566408
1	-2.815795262	3	3	3	2	1	2	2	1	3	2	2	2	2	2	81.73	202.9	10.8	76.2	3103.95	1809	2	1	0.149396216581759
0	2.897460157	3	2	2	1	2	2	2	1	1	1	2	2	2	2	95	256.915	13.4	84.33	4842.78	2135.5	1	2	0.0995318317286842
1	-4.05572845	3	2	1	1	3	2	2	2	1	2	2	2	2	2	57.62	274.82	12.1	45.79	1643.585	1688	2	1	0.161839697844303
0	-0.721999537	3	3	1	2	1	2	2	2	3	2	2	2	2	2	68.19	278.985	18.25	108.035	2204.825	2313	2	3	0.0968297128552591
0	-0.69513521	4	2	2	1	2	2	2	2	2	1	1	2	1	2	78.215	292.78	9.7	91.85	3215.865	2342	1	2	0.108622390498593
0	-3.54675987	1	2	1	1	3	2	2	1	3	1	1	2	2	1	49.8	134.345	12.6	41.915	3075	1103.5	2	1	0.156592566096655
0	3.523293885	3	3	1	2	3	2	2	1	1	1	1	2	2	2	94.585	299.395	23.9	116.045	5237.165	2808	1	2	0.0980186096099482
0	-0.19766486	3	1	2	1	3	2	2	2	3	1	2	2	2	2	75.395	257.27	21.2	52.205	3414.89	1730.5	2	3	0.0949270794033771
0	-3.49739593	5	2	1	2	1	2	2	2	3	2	2	2	2	2	35.475	145.825	12.3	36.42	1138.53	1032	2	1	0.156094125000081
0	0.374648523	5	3	1	2	1	2	2	2	3	2	2	2	2	2	81.705	252.02	12.3	102.345	1755.615	2237.5	2	1	0.122709049327244
0	-1.974035428	3	3	3	2	2	2	2	1	3	1	2	2	2	2	75.085	197.82	15.9	40.08	2176.935	1439	2	2	0.112028901337385
0	-1.330837941	3	2	1	2	2	2	2	1	3	1	2	2	2	2	50.54	251.305	38.2	51.34	1859.035	1549	1	3	0.0990623399528323
0	-3.667452435	2	2	2	1	3	1	2	2	3	2	2	1	2	2	34.095	152.405	7.8	30.04	3641.86	1010	2	2	0.116682329205111
1	-3.01536111	4	3	3	1	3	2	2	2	3	1	2	2	2	2	51.745	284.16	8.25	74.57	2499.135	2308	2	1	0.151322115364438
0	-2.53825154	1	3	3	2	3	2	2	1	2	2	2	2	2	2	47.07	214.745	12.45	14.64	2374.8	1257.5	1	1	0.146765452229409
1	-0.184357951	1	1	1	1	2	2	2	1	2	2	2	2	2	2	88.975	367.11	28.55	136.245	2434.02	3009.5	1	2	0.107287313197116
0	6.241721546	3	3	2	2	3	2	2	2	3	1	2	1	2	2	61.61	154.75	24.45	74.76	3748.62	1486	2	2	0.0916805903510083
0	-3.475941407	1	3	2	1	2	2	2	1	3	1	2	2	1	2	58.915	361.03	9.25	104.52	4384.125	2589	1	3	0.107214354227124
0	-0.307826177	1	3	1	2	2	2	2	1	1	1	2	2	2	2	126.08	357.495	23.3	95.615	3637.005	3283	1	2	0.107608719442327
1	-4.216964391	3	3	2	2	2	2	2	2	1	2	2	2	2	2	38.735	87.335	6.05	38.535	1678.325	845	2	2	0.118227854712329
0	0.503777598	4	3	1	1	3	1	2	2	3	1	2	1	2	2	101.775	432.41	16.55	77.505	2625.255	2809.5	2	1	0.12179975814235
0	-0.536753915	3	3	2	2	2	2	2	1	1	2	2	1	2	2	58.965	187.135	23.1	76.335	2865.61	1799	2	3	0.0961555601538908
0	-0.512157935	3	1	1	1	1	2	2	2	1	1	2	2	2	2	47.69	232.205	11.7	67.535	1247.475	1701	2	2	0.108142467895609
0	-1.163822332	3	3	2	1	1	2	2	1	3	2	2	1	2	2	59.215	368.385	17.4	77.215	2187.745	2462.5	1	2	0.109860162918783
0	-3.092393507	3	3	3	2	1	2	2	1	2	2	2	2	2	2	72.79	165	7.8	89.41	4246.59	1909	2	1	0.15207323845011
1	-0.08958762	3	3	1	2	1	2	2	1	3	2	2	1	2	2	88.69	292.425	17.35	75.495	3496.055	2173	2	1	0.126084032737832
0	-2.495943214	1	3	1	1	3	2	2	1	3	2	2	2	2	2	42.685	147.75	13.25	43.105	3183.375	1134.5	1	1	0.146369273005409
0	12.18927309	1	3	3	2	2	2	2	1	3	2	2	2	2	2	50.74	147.6	31.55	52.915	3623.095	1200.5	2	2	0.079081618546124
0	4.157281744	3	1	2	2	2	2	2	1	2	1	2	2	2	2	95.185	253.075	19.45	63.075	3546.76	1937.5	1	3	0.079852851480455
0	-4.712265478	4	3	3	1	2	2	2	2	3	1	2	2	2	2	57.315	133.845	6.95	85.635	1865.865	1529	1	1	0.168901380221891
0	0.863050465	1	1	1	1	2	2	2	1	2	2	2	2	2	2	99.23	367.03	14.85	93.39	2016.515	2723	1	1	0.119333030942901
0	-2.996131604	3	3	1	2	2	2	2	1	3	1	2	1	2	2	52.975	178.93	9.55	66.095	1337.455	1523.5	2	1	0.151135286821111
0	0.84615396	1	1	1	1	2	2	2	1	3	2	2	2	2	2	94.56	356.325	27.5	111.71	1749.42	2767	1	2	0.104637184959385
0	0.977734617	3	3	2	2	3	2	2	2	1	2	1	1	2	2	57.99	223.13	16.7	55.97	1514.88	1579.5	2	3	0.090720282007318
0	-1.120468351	1	1	1	1	2	2	2	1	1	2	2	2	2	2	90.2	157.415	12.3	117.035	3086.215	2450	1	3	0.0982877725486469
0	-4.435060227	3	3	1	2	2	1	2	1	2	1	2	2	2	2	55.215	183.915	6.75	58.005	5752.905	1936	1	1	0.165879553383572
0	-0.384808941	3	1	3	2	1	2	2	1	2	1	2	2	2	2	96.235	432.655	14.15	64.375	4695.015	3676	1	1	0.128320406083363
0	5.165168787	4	3	3	1	2	2	2	1	1	2	2	2	2	2	99.495	337.19	25	82.095	4733.425	2435	1	1	0.0951023966318132
0	-5.906453625	4	1	2	1	1	2	2	2	1	1	2	1	1	2	22.905	104.005	5.45	31.685	959.43	780.5	2	3	0.117145265309511
0	-3.88330614	4	1	1	2	3	2	2	2	2	1	1	2	2	2	44.735	121.84	11.05	38.075	1934.29	989	1	3	0.108824801097089
0	-1.178267244	3	3	1	2	3	1	2	1	3	2	2	2	2	2	59.18	195.195	10.55	50.245	4555.255	1444.5	2	1	0.134690149572965
0	-0.250751838	2	3	1	2	3	2	2	2	2	2	1	2	2	2	65.67	214.685	7.15	70.005	1715.97	1731	1	3	0.0951189508485075
1	1.376715018	4	2	1	2	1	2	2	1	3	2	2	2	2	2	149.93	315.55	12.3	131.13	2125.025	3030.5	2	1	0.115953930899333
0	-1.973839092	3	3	3	2	2	2	2	1	2	2	2	2	2	2	89.835	176.69	17.2	80.91	3159.765	1797.5	2	2	0.112028371307397
0	2.193726328	3	1	1	1	2	2	2	1	3	1	2	1	1	2	88.06	265.735	20.8	54.04	2492.165	1959	1	3	0.0864609862739974
0	-1.053976904	3	2	1	2	2	2	2	2	1	1	1	2	1	2	75.465	239.88	15.95	73.63	3161.46	1893.5	1	3	0.0980436714868112
0	-1.235867044	4	1	3	2	1	2	2	1	3	2	2	2	2	2	66.885	189.59	8.65	63.47	1337.155	1589.5	2	1	0.135172778371681
1	-1.708555153	1	1	1	1	3	2	2	2	3	2	2	2	2	2	80.425	306.115	23.95	65.84	1653.68	2132	2	1	0.139232779382123
1	0.282369679	3	3	1	2	2	2	2	1	3	2	2	2	2	2	92.105	255.165	13.6	69.085	1984.24	1996.5	2	1	0.123366533231375
0	-0.120519547	4	3	1	2	1	2	2	2	3	2	2	2	2	2	78.11	281.825	18.4	92.955	2526.71	2234	2	2	0.107121460392709
0	1.721612825	3	2	1	2	2	2	2	1	1	1	1	2	1	2	83.715	260.345	16.05	117.085	2742.475	2501.5	1	3	0.0881017740353356
0	-1.265260178	3	3	1	1	3	2	2	1	2	2	2	2	1	2	67.81	390.53	8.9	82.795	2873.995	2545.5	1	1	0.135420094877917
0	2.260124904	3	3	1	2	1	2	2	1	3	1	2	2	2	2	80.67	197.805	26	37.68	3112.715	1401.5	2	3	0.0862316778230596
1	0.195905068	4	1	3	2	3	2	2	2	3	1	1	2	2	2	104.97	140.13	9.65	66.685	2140.51	1574.5	2	3	0.0935096871204505
0	-1.46518201	3	1	1	1	2	2	2	2	3	1	1	2	2	2	46.215	155.76	18.05	53.17	2375.66	1268	1	3	0.0995588804647467
0	5.447871489	3	1	1	1	1	2	2	1	1	1	2	2	2	2	105.205	320.045	20.3	113.12	3520.375	2652.5	1	3	0.0757215014578144
0	-3.402894382	3	1	1	1	3	2	2	1	3	1	2	2	2	2	49.395	121.23	8.8	58.525	1638.325	1203.5	2	2	0.115944485053271
1	-2.118523126	3	1	1	1	3	2	2	1	1	1	2	1	2	2	43.245	164.695	12.55	58.07	1901.34	1342	2	3	0.101997303659577
0	-3.395295449	4	2	1	2	1	2	2	2	1	2	1	2	2	2	51.56	181.215	12.65	56.765	1547.625	1417	1	3	0.106898074435899
0	-4.123910055	1	2	1	2	3	2	2	2	3	2	1	2	2	2	55.205	119.395	10.8	56.3	2477.2	1195.5	2	3	0.109786129638102
0	0.882229612	1	1	1	1	2	2	2	2	3	1	1	2	2	2	85.995	190.72	19.1	68.825	2755.435	1713.5	2	1	0.119203852077274
0	2.006266321	1	1	3	1	1	2	2	1	2	2	2	2	2	2	67.775	470.145	25.3	72.675	4065.175	2714	1	1	0.112017569324186
1	-1.78087735	3	3	1	2	1	2	2	1	3	2	2	2	2	2	47.94	232.625	19.35	59.445	2351.705	1641	2	1	0.139869199085691
0	0.212207792	3	3	1	2	2	2	2	1	3	2	2	2	2	2	34.79	106.15	15.3	70.055	2932.545	1158.5	2	2	0.106260640736601
1	2.745369516	4	2	3	1	3	1	2	2	1	1	1	2	2	2	95.79	258.22	13.8	93.55	1906.615	2262.5	2	2	0.0999026860103486
0	4.453017497	4	3	2	1	3	2	2	2	3	2	2	1	2	2	127.195	405.775	14	123.825	4191.925	3207	2	2	0.0958083178927805
0	0.802856807	3	1	1	2	3	2	2	1	3	1	2	2	2	2	120.61	368.91	17.65	111.75	2733.07	2915	1	2	0.104747371352737
0	2.714710247	3	3	3	2	1	2	2	1	2	2	2	2	2	2	101.09	417.685	17.5	71.755	2854.095	2768	1	1	0.10782096602041
1	-4.006597388	4	1	1	1	1	2	2	1	1	2	1	2	1	2	48.21	230.06	11.5	65.12	2097.835	1670.5	1	3	0.109316464420045
1	2.461609762	3	3	2	2	2	2	2	1	1	2	2	2	2	2	92.9	385.165	29.15	92.43	2009.195	2949	1	3	0.0855381566254356
0	-3.029905557	3	3	1	2	3	2	2	1	1	2	2	2	2	2	68.07	284.435	14.85	82.05	3762.875	2128.5	2	1	0.151463603660676
0	11.44778129	3	3	2	2	2	2	2	1	1	2	2	2	2	2	52.55	234.695	22.9	59.66	2019.24	1938	1	3	0.0587822292488721
0	2.344655222	2	3	1	1	1	2	2	1	1	2	2	2	2	2	150.705	321.275	16.55	85.78	3641.785	2665	1	1	0.109983951432005
0	8.952740699	4	2	3	2	2	2	2	1	2	2	2	2	2	2	185.025	454.78	19.35	174.18	4596.45	4118.5	1	1	0.0806774974828304
0	6.653467068	1	3	3	1	3	1	2	2	2	1	2	2	2	2	118.45	454.035	21.75	98.44	2479.245	3129	1	1	0.0887704620817228
0	-1.419600203	3	3	1	2	1	2	2	1	2	2	2	2	2	2	88.545	416.325	15.85	137.93	2755.295	3231.5	1	1	0.13673005975825
0	-3.301034343	3	3	1	2	1	2	2	1	3	2	2	2	2	2	45.995	127.99	11.85	36.185	2936.345	1089.5	2	3	0.106529452026857
1	4.546953625	4	3	2	2	3	2	2	1	2	2	2	2	2	2	116	427.26	22	134.915	2060.96	3378.5	1	2	0.0955874848615518
0	-3.431956786	5	3	1	2	3	2	2	1	3	2	2	1	2	2	59.49	245.205	7.8	79.44	3382.405	1976	2	1	0.155436188373048
0	3.604898482	1	3	1	1	3	2	2	2	3	1	1	2	2	2	119.94	344.595	31.25	155.365	3909.705	3226	1	1	0.102872041069701
0	-2.572065182	3	2	2	2	2	2	2	2	3	1	2	2	2	2	40.975	146.505	7.25	46.725	2658.385	1155.5	2	3	0.103716089237209
0	-1.652312226	3	3	3	2	3	2	2	2	1	1	2	2	2	2	82.5	138.12	14	46.755	2201.865	1281	2	3	0.100253142503775
0	-2.588682845	3	3	2	2	2	2	2	1	3	1	2	2	1	2	46.47	166.165	14.45	31.025	2099.715	1096.5	2	3	0.103779507927011
0	-0.612184885	3	3	2	2	2	2	2	2	3	1	1	2	2	2	47.03	164.375	12.4	54.65	1639.92	1308.5	2	3	0.0964298037726824
0	-2.853301925	3	3	1	2	1	2	2	1	1	1	2	2	2	2	44.515	181.53	8.8	47.425	4809.615	1467.5	2	3	0.104793790667199
0	4.551176083	3	1	2	2	2	2	2	1	1	2	2	2	2	2	112.64	248.66	21.1	57.49	4294.175	1929	2	3	0.0785735273493349
0	-3.191199414	1	3	2	2	2	2	2	2	3	1	2	2	2	2	63.045	153.855	9.15	57.535	3533.785	1368	2	3	0.106101349327376
0	-0.950127635	3	2	3	2	2	2	2	1	2	2	2	2	2	2	101.03	243.355	11.05	103.79	6143.04	2801.5	1	1	0.132805140801605
0	-3.039870381	4	2	1	2	1	2	2	1	3	2	2	2	2	2	60.535	146.4	9.2	42.115	2053.475	1196	2	1	0.151560630227983
0	-6.410926016	3	2	1	2	3	2	2	1	1	1	2	2	2	2	18.625	123.295	13.3	15.84	3117.54	691.5	2	2	0.124575288407086
0	3.669396457	1	2	1	2	3	1	2	2	3	1	2	2	2	2	80.89	163.57	23.45	37.175	1314.7	1289	2	2	0.0976682959569583
0	-4.927230704	4	3	3	1	3	2	2	2	3	1	2	2	2	2	47.955	260.455	6.9	58.29	1630.65	1721	2	2	0.120251597020459
0	0.943745078	3	2	1	2	3	2	2	2	3	1	2	2	2	2	71.625	218.405	18.65	64.275	3169.69	1727.5	2	2	0.10438919735144
0	3.368728873	3	3	2	2	2	2	2	1	3	2	2	2	2	2	114.17	356.515	30.95	82.05	4707.795	2578.5	1	2	0.0983904276770662
0	0.688870447	2	2	1	2	3	2	2	2	3	2	2	2	2	2	66.665	300.525	15.9	50.225	2844.46	1862.5	2	1	0.120517621028988
0	-1.065665122	3	1	1	2	2	2	2	2	3	2	2	1	2	2	52.84	197.43	18.2	31.385	1553.125	1235	2	3	0.0980865567360971
0	1.663291214	4	1	2	1	3	2	2	1	1	1	2	2	2	2	152.655	306.735	18.6	104.02	4889.19	3171.5	1	3	0.0883056673461791
0	-1.106442941	3	3	1	2	3	2	2	2	2	2	2	2	2	1	107.415	225.585	14.6	63.785	4563.475	1912.5	2	1	0.134092104245407
0	-0.65516892	3	3	2	2	2	2	2	1	1	1	2	2	2	2	66.46	158.71	18.75	77.65	2496.46	1614.5	2	2	0.108517406700496
0	-0.376009152	3	1	1	1	3	2	2	1	1	1	2	1	1	2	86.68	216.125	18.9	110.81	3075.995	2261	1	3	0.0955723307983509
0	-5.001179328	1	1	1	1	3	2	2	2	3	1	1	2	2	2	34.77	209.49	9	45.505	1537.25	1371.5	2	2	0.120463998711713
0	-4.547926548	3	3	1	1	1	2	2	1	2	2	2	2	2	2	38.085	168.275	6.25	45.725	3228.56	1208.5	2	1	0.167102865811284
0	2.361992367	4	2	2	1	3	2	2	2	3	1	2	2	1	2	111.615	240.515	25.7	60.095	3351.17	1933.5	1	3	0.0858806058728949
0	-2.464885552	1	1	1	1	2	2	2	1	3	2	2	2	2	2	87.735	381.245	25.75	69.275	1981.335	2473	1	1	0.146079262430641
0	-2.655348642	4	3	3	2	2	2	2	1	3	2	2	2	2	2	94.985	297.13	11.75	130.66	3291.955	2725.5	1	1	0.147868646810297
0	4.150100695	5	3	1	2	1	2	2	1	2	2	2	1	2	2	119.27	277.31	23.5	101.11	4194.585	2520.5	2	1	0.10002272777131
0	-2.275076622	2	1	1	2	3	2	2	1	2	2	2	2	2	2	91.87	339.76	8.95	67.705	2723.89	2300.5	1	1	0.144321909655471
0	-2.592392614	4	3	3	2	3	2	2	2	3	1	2	1	2	1	77.58	286.28	8	55.085	1900.06	1936	2	2	0.113709092825649
0	0.079930885	3	3	2	2	1	2	2	2	3	1	2	1	2	2	103.955	179.555	14.6	75.21	3137.035	1810	2	2	0.106602138427848
0	1.480999055	3	3	3	1	2	2	2	2	3	2	2	2	2	2	39.4	214.605	21.7	49.95	1884.555	1417	2	1	0.115287181960592
0	10.50981141	3	2	1	2	2	2	2	1	1	2	2	2	2	2	128.465	498.895	37.95	160.03	4335.03	3842	1	2	0.0824697525573163
0	-1.633517687	3	3	1	2	1	2	2	1	1	2	2	2	2	2	56.205	200.565	9.1	46.75	1970.62	1488	1	3	0.100183271051621
0	-6.33027188	3	2	1	2	1	2	2	1	2	1	2	2	2	2	46.615	220.425	5.45	35.08	3100.77	1669.5	1	1	0.18763633248907
0	5.947664705	3	3	1	2	2	2	2	1	1	2	2	2	2	2	129.045	513.77	22.9	160.355	3124.205	3977	1	1	0.0916491921486044
0	10.62047842	3	3	3	1	2	1	2	2	3	1	2	2	2	2	83.98	438.89	29.55	250.98	3453.485	4158	1	2	0.0822424909907397
1	1.398323491	2	2	1	1	3	2	2	2	3	2	2	2	2	2	74.28	405.195	20.35	90.605	2005.365	2701	2	1	0.115815268933954
0	-4.195379068	4	2	2	2	3	2	2	1	2	1	2	2	2	2	68.04	167.005	9.25	71.345	5701.7	1583	1	1	0.163314107618616
1	4.499087498	3	2	2	1	3	2	2	2	3	2	1	2	2	2	89.885	170.715	9.15	100.675	4300.19	1951.5	2	2	0.0956999558619989
1	-3.497475594	3	1	3	1	2	2	2	1	1	2	2	2	2	2	82.53	188.09	7.15	55.355	2312.195	1589.5	2	1	0.156094927913061
0	1.053601997	3	1	1	1	2	2	2	2	3	1	2	2	1	2	59.595	189.84	18.6	23.435	2432.48	1184	2	3	0.0904515360220458
0	8.62034007	4	3	1	2	2	2	2	2	3	1	2	2	2	2	142.55	340.87	20.95	133.755	2984.92	3113	1	3	0.066306241152168
0	2.875979531	3	3	1	2	1	2	2	1	1	1	2	2	2	2	60.305	264.68	51.35	74.88	2208.95	1832.5	2	3	0.0841232464553871
0	0.431938477	3	2	2	2	2	2	2	1	1	2	2	2	1	2	58.99	122.55	11.35	52.865	1244.545	1182	1	3	0.0926638605121843
0	1.228198014	3	3	1	1	3	2	2	1	2	2	2	1	2	2	139.665	369.18	11.9	136.365	9862.235	3366	1	2	0.103669303079712
0	-6.544714367	1	1	1	2	3	2	2	2	2	2	1	2	2	1	26.625	60.335	2.35	31.205	995.32	671.5	2	2	0.12497164040884
0	3.863767661	4	1	1	2	2	2	2	2	2	2	2	2	2	2	177.83	310.89	18.05	97.51	2918.08	2829.5	1	3	0.080816548881242
0	0.105470549	3	3	2	1	2	2	2	2	1	2	1	1	2	1	94.92	241.11	13.65	106.08	4221.34	2282.5	1	3	0.0938345935709269
0	-0.79374927	3	2	2	2	2	2	2	1	3	2	2	2	2	2	61.8	196.685	15.65	62.445	5670.215	1576.5	2	1	0.131537874483484
0	6.947109947	3	2	1	2	1	2	2	1	2	2	2	2	2	2	111.575	238.125	13.85	85.025	4152.92	2227	1	1	0.0876335569834548
0	-3.666698842	4	3	1	1	2	2	2	2	3	2	1	2	2	2	28.22	144.73	10.85	41.565	1062.53	1053	1	3	0.107965804337464
0	2.578988682	3	3	1	1	2	2	2	2	3	2	2	2	2	2	103.265	233.43	33.8	197.265	2375.72	3005	2	2	0.10030978346306
0	-2.47063309	2	3	3	1	2	2	2	1	3	2	2	2	2	2	69.53	153.095	6.85	43.755	3736.235	1281	2	1	0.146132879722068
0	-0.517718391	3	3	1	2	2	2	2	1	1	2	2	2	2	2	97.745	221.945	14.4	98.725	3424.515	3261.5	1	2	0.108157024898559
0	-2.095271821	3	3	2	2	1	2	2	1	3	2	2	2	2	2	61.845	155.475	5.8	45.175	1797.14	1368.5	2	1	0.14268116284146
0	-2.68341981	4	3	2	2	3	2	2	2	1	1	1	2	1	2	43.31	235.31	15.7	76.955	2015.605	1774	2	3	0.104141675680678
0	0.858488824	3	3	1	1	2	2	2	1	3	1	2	2	1	2	72.205	288.34	12.6	89.425	2708.31	2251	1	3	0.091143407529382
0	-0.625230465	3	2	1	2	3	2	2	1	2	1	1	1	2	2	71.17	126.38	14	17.11	2706.265	930	1	2	0.108438822028155
1	-3.91421016	3	3	3	2	1	2	2	1	3	2	2	2	2	2	51.325	207.87	7.9	50.535	1226.865	1590	2	1	0.160360860582219
0	-5.518095141	1	1	2	1	1	2	2	1	1	2	2	2	2	2	22.895	76.675	5.7	29.865	1009.675	676	2	2	0.121957754245649
0	0.830641325	1	2	3	2	2	2	2	1	2	2	2	1	2	2	63.19	422.135	20.45	75.995	2395.635	2649.5	1	1	0.119551878373513
0	-1.864210914	3	1	1	1	1	2	2	1	2	2	2	1	2	2	46.7	573.43	8.65	55.525	3529.28	2910	1	1	0.140607397131548
0	-2.218857705	4	2	1	2	2	2	2	2	3	1	1	2	2	2	69.65	141.835	8.2	66.29	5596.9	1472	2	3	0.102375582893974
0	6.426227818	3	3	3	2	3	2	2	2	2	1	2	2	2	2	127.76	248.21	15.15	95.17	3724.39	2322	2	1	0.0896741780323563
1	-3.266969494	4	2	3	1	1	2	2	1	3	2	2	2	1	2	69.495	172.98	7.95	57.08	1011.925	1483.5	2	1	0.153791555763997
0	7.866770143	3	3	1	2	2	2	2	1	3	2	2	2	2	2	141.785	346.17	19.25	121.055	2871.075	3041	1	1	0.0842807752427958
0	2.405810743	4	3	1	2	2	2	2	1	3	2	2	2	2	2	78.515	230.06	16.6	95.535	1580.325	2062	1	1	0.109622171163861
0	1.681142716	4	3	1	2	3	2	2	2	3	1	2	2	2	2	90.165	288.85	15.3	126.32	1668.815	2639	1	3	0.0882432312841978
0	-0.089447591	3	2	1	1	1	2	2	1	2	1	2	2	2	2	74.775	485.63	11.9	103.67	4478.14	3503.5	1	2	0.107040815956349
0	-6.729749811	2	1	3	1	2	2	2	2	3	1	2	2	2	2	13.72	85.135	5.35	16.65	3020.585	536	2	2	0.125521593680331
0	-1.890186735	3	1	1	1	2	2	2	2	3	1	2	2	1	2	38.74	145.415	7.35	19.2	2679.98	897.5	1	3	0.101140364665708
0	-3.307947572	4	1	2	2	3	2	2	1	3	1	2	2	2	2	31.71	178.685	11.65	24.7	1305.375	1051.5	1	3	0.106556448808997
1	-1.39844621	3	3	1	1	2	2	2	1	1	1	2	2	2	2	68.775	208.175	11.8	68.525	2257.235	1703.5	2	1	0.136549395904564
0	-0.097704646	3	3	2	1	3	2	2	1	3	1	2	2	2	2	66.205	189.695	19.95	60.255	2915.495	1518.5	1	3	0.0945662425622057
0	-1.66913834	4	3	1	2	3	2	2	2	3	1	2	2	2	2	56.76	173.165	16.3	36.095	3146.315	1184.5	2	1	0.138887590423774
0	-4.595203292	3	2	1	2	3	2	2	2	3	2	2	2	2	2	43.585	130.175	16.25	48.825	2141.74	1119.5	2	3	0.111691135146278
0	1.359895522	4	1	3	2	1	1	2	2	2	2	2	2	2	2	54.315	354.255	12.75	99.42	1918.32	2501	1	1	0.116062047257041
0	-1.540744407	3	2	2	1	2	2	2	1	3	2	2	2	1	2	76.895	270.42	9	57.62	2558.59	1887.5	2	3	0.0998388440493262
0	-1.125630653	4	1	1	1	3	1	2	1	1	1	1	1	1	2	58.725	159.64	12.1	81.045	2233.4	1577	1	3	0.0983067382435179
0	2.188780358	3	3	1	1	1	2	2	2	1	2	2	2	2	2	86.29	269.22	14.85	90.845	2512.04	2198.5	1	3	0.0864780820858402
0	-2.436290137	4	3	1	2	1	2	2	1	2	2	2	2	2	2	63.18	263.49	7.2	70.795	2083.055	1997	1	1	0.145812855264627
0	-3.396837795	3	1	1	1	1	2	2	1	3	1	2	2	2	2	51.1	205.065	15.05	62.345	1968.98	1604.5	1	3	0.106904115442556
0	1.754901984	3	2	1	2	3	2	2	1	3	1	2	2	2	2	153.595	467.82	9.95	127.335	3189.755	3619	1	1	0.11356435686531
0	-0.605374077	4	1	1	2	2	2	2	1	2	2	2	2	2	2	74.365	249.08	8.5	93.23	2980.465	2387	1	1	0.130038398675777
1	-3.760258953	3	3	1	2	3	2	2	1	1	1	2	2	2	2	33.33	148.045	6.85	41.465	2559.28	1098.5	2	3	0.108336086309179
0	-0.985770264	1	1	1	1	1	2	2	1	1	2	2	2	2	2	88.27	324.8	32.55	89.045	4365.405	2418	1	3	0.0977936163909362
0	-4.787695834	4	3	3	1	3	2	2	2	1	2	2	2	2	2	46.15	170.255	11	58.415	1097.075	1355.5	2	1	0.169733699814417
0	-0.998705038	3	3	1	2	1	2	2	1	1	1	2	2	2	2	90.38	141.57	11.15	106.05	3376.165	1915	1	3	0.0978410108035833
0	-1.63102706	1	1	1	2	2	2	2	2	1	1	2	2	2	2	55.545	166.29	11.75	75.34	1516.325	1554	2	3	0.100174014219261
0	6.519085474	4	1	2	1	3	2	2	2	3	1	2	1	2	2	97.315	296.505	22.35	100.74	1643.18	2448	2	2	0.0910549888329067
0	-2.331700939	1	3	1	1	3	2	2	1	1	1	1	2	1	2	55.45	233.635	11	71.035	2694.075	1934	1	3	0.10280232793521
1	1.384465904	1	2	1	1	1	2	2	1	3	2	2	2	2	2	91.22	312.32	18.1	63.705	2506.975	2159.5	1	1	0.115904162595378
0	1.568399539	3	3	3	2	1	2	2	1	3	2	2	2	2	2	66.685	216.9	21.65	73.31	2278.12	1757.5	2	2	0.102814024346573
0	4.820970488	4	3	1	2	3	2	2	1	1	2	2	2	2	2	131.87	396.22	22.2	139.555	3048.49	3336.5	1	2	0.0949458934565377
0	0.323344283	3	3	1	2	2	2	2	1	1	2	2	2	2	2	106.76	217.81	14.1	71.48	4325.44	1931.5	2	2	0.105974457939689
0	-0.097327021	4	2	1	2	3	2	2	2	3	2	2	2	2	2	82.295	228.005	8.05	70.765	1958.455	1855.5	2	1	0.126141749603743
0	-0.492619594	4	1	1	1	3	2	2	1	2	1	2	2	2	2	112.835	168.005	19.3	112.51	7414.1	2106	1	1	0.129155073196502
1	7.676414353	1	3	2	2	1	2	2	1	3	1	2	2	2	2	107.775	284.305	27	122.605	6841.08	2624	2	3	0.0689982462404285
0	-2.676039097	3	3	1	2	1	2	2	1	3	2	2	2	2	2	38.99	184.77	9.55	78.125	2322.315	1567.5	2	2	0.113938049796535
0	-0.301810582	1	1	1	1	2	2	2	1	3	2	2	2	2	2	66	313.95	9.85	43.16	2838.355	1870.5	1	1	0.127684418225011
0	0.83840977	3	3	3	2	3	2	2	1	3	2	2	1	2	2	74.97	290.14	17.3	80.36	3108.145	2128	2	1	0.119499356494203
0	0.946747972	3	2	1	1	1	2	2	2	3	2	2	1	2	2	71.35	280.275	18.45	75.415	1941.37	2040	1	3	0.0908301495133963
0	-2.897455484	1	3	2	2	2	2	2	1	3	2	2	2	2	2	73.74	219.47	11.95	71.795	1745.79	1807	2	2	0.114546042945774
0	-1.843542038	3	3	2	1	3	2	2	2	3	1	1	2	2	2	71.815	211.61	4.3	61.605	1988.89	1708	1	3	0.100965958208927
0	-6.839127686	4	3	1	2	3	1	2	2	2	1	2	2	2	2	19.685	95.805	2	29.405	1799.61	720	2	2	0.125847654849686
0	-2.692198743	4	3	1	2	3	2	2	2	3	1	1	1	2	2	69.885	202.94	17.4	54.505	1281.765	1549.5	1	3	0.104175290132778
0	5.61331316	3	3	1	2	3	2	2	1	1	2	2	2	2	2	133.69	384.245	26.65	192.18	5305.605	3773	1	1	0.0930896398335444
0	-2.650707801	4	3	3	2	1	2	2	1	1	1	2	2	2	2	71.365	350.335	18.15	48.09	2239.985	2089	2	2	0.113868670801231
0	2.653462726	4	2	3	2	2	2	2	2	3	2	2	2	2	2	61.025	308.72	27.1	126.695	1640	2506.5	1	2	0.100127380988445
0	0.567019454	4	3	1	1	3	2	2	1	3	1	1	2	2	2	85.11	238.91	12.2	79.34	3261.905	1994	2	2	0.105349329480677
0	4.354019425	4	3	1	2	3	2	2	2	3	1	2	2	2	2	84.46	215.01	7.55	69.94	1562.53	1820	2	2	0.0960415429478427
0	-2.197474195	3	3	1	2	2	2	2	1	1	1	2	2	2	2	53.585	140.335	9.75	32.095	1694.085	1267.5	1	3	0.102294872551025
1	-2.466313051	4	1	3	1	2	1	2	2	3	1	2	2	1	2	75.855	215.055	8.35	80.805	1007.875	1868	2	2	0.113364743445489
0	-4.827430082	1	1	1	2	1	2	2	2	3	2	2	2	2	2	42.265	146.405	8.5	35.355	1364.455	1063.5	2	3	0.112640539055381
0	-2.256300613	4	2	2	1	2	2	2	1	1	1	1	1	1	2	63.02	261.54	17.55	49.5	1957.405	1698	1	3	0.102517027767942
0	2.249516715	3	3	1	1	3	2	2	1	3	2	2	1	2	2	90.93	424.995	16.05	142.4	3664.54	3417.5	1	2	0.101120251494
0	0.764280518	3	3	1	2	3	2	2	1	1	2	2	2	2	2	75.51	317.275	30	65.83	2344.93	2272	1	3	0.0914782999562137
0	-1.197979472	3	2	1	2	2	2	2	1	1	1	1	2	1	1	66.825	207.965	18.9	44.57	2308.285	1461.5	1	3	0.0985727558630276
0	-2.400129229	3	2	1	1	1	2	2	1	2	2	2	2	1	2	49.735	245.475	16.85	50.205	1852.22	1587	1	3	0.103061794462411
0	-2.52060083	4	2	3	2	2	2	2	1	3	1	2	2	2	2	64.28	213	10.7	60.335	3305.195	1685	1	2	0.113512903343953
0	-4.122909426	1	1	1	1	2	2	2	1	3	2	2	2	2	2	65.555	147.135	12	26.8	1176.09	1134.5	1	2	0.117962076866143
0	0.068049281	4	3	1	2	1	2	2	2	3	1	2	2	2	2	66.29	255.73	11.9	70.07	2083.175	1869.5	2	3	0.0939691734354131
0	-2.226804216	4	3	1	1	1	2	2	2	3	2	2	2	2	2	52.89	206.58	12.05	44.115	1492.155	1409.5	2	1	0.143879115961945
0	0.299332731	3	3	1	2	2	2	2	2	2	2	2	2	1	2	49.855	170.19	8.05	48.105	4933.215	1277.5	2	2	0.106036232134835
1	-1.308836285	3	3	1	1	2	2	2	2	3	2	2	1	2	2	62.435	187.175	22.15	31.205	2223.465	1246.5	2	1	0.135788024579358
0	-1.868570082	5	1	1	2	2	2	2	1	1	1	2	1	2	1	53.675	309.48	13.95	78.56	2309.68	2120	1	3	0.101059512349195
0	27.48330606	3	2	1	1	3	2	2	1	2	1	2	2	1	2	71.46	157.08	6.5	59.395	2303.25	1618.5	1	3	0.029096821296636
1	-4.343647281	1	2	1	2	2	2	2	1	3	2	2	2	2	2	53.55	147.34	11.05	77.915	1596.87	1497	2	1	0.164895906860891
0	0.68659164	1	3	1	2	3	2	2	1	3	2	2	2	2	2	75.605	333.505	18.4	80.21	5464.3	2323.5	1	1	0.120533257915846
0	-0.474114623	3	3	1	2	1	2	2	2	3	2	2	2	2	2	54.79	175.86	19.15	49.025	2401.68	1319.5	2	2	0.10804291812934
1	4.945306783	3	3	1	2	2	2	2	1	1	2	2	2	2	2	156.275	318.485	23.05	132.46	3297.805	3075	1	2	0.0946560380680545
1	-6.71973433	3	2	2	1	3	2	2	2	1	2	2	1	2	2	18.45	275.835	2.65	46.2	1935.145	1568	2	1	0.192402443838271
0	2.863154213	3	3	1	2	3	2	2	1	3	1	2	2	2	2	92.95	310.955	27.5	93.765	2299.345	2434	1	3	0.0841668029967342
0	-1.622321338	3	3	2	1	3	2	2	1	3	1	1	2	2	1	74.38	257.265	24.6	69.835	3426.285	1939.5	2	2	0.111082909003743
0	11.50174008	3	2	1	2	1	2	2	1	3	2	2	2	2	2	55.595	274.65	8.5	68.755	1356.24	1916	2	2	0.0804530021027116
1	-5.540418438	4	3	2	2	1	2	2	1	1	1	2	1	2	2	18.915	137.89	7.45	21.58	2052.49	810	2	3	0.115599839758484
0	-3.931143795	4	1	2	2	2	1	2	1	1	1	2	2	2	1	26.275	211.89	6.45	23.77	1748.98	1148	2	3	0.10901533356947
0	-0.950090355	3	1	1	1	2	2	2	1	1	1	2	2	1	2	71.585	243.155	16.35	43.085	1518.405	1615	1	3	0.0976629443147721
0	-2.793733664	3	3	2	1	1	2	2	1	2	2	2	1	2	2	71.425	171.59	7.3	70.645	3047.39	1600.5	2	2	0.114260880876948
0	-3.602380115	3	2	1	2	3	2	2	1	3	2	2	2	2	2	53.965	121.315	8	60.165	3962.37	1244.5	2	2	0.116500469592212
0	-1.014939074	1	3	1	1	1	2	2	2	3	2	2	2	2	2	69.38	245.975	20.35	52.66	1739.545	1725	2	2	0.109465646411331
1	-3.099652814	1	1	1	2	1	2	2	1	3	2	1	2	2	2	83.245	91.885	7.65	77.03	1504.22	1394	1	3	0.105745690727197
0	-1.117846798	3	1	2	1	3	2	2	2	1	1	2	2	2	2	62.85	200.86	9.1	68.51	1006.03	1654	1	3	0.0982781420491441
0	4.795682044	3	2	1	2	1	2	2	1	2	1	2	2	2	2	121.195	256.75	26.55	96.11	3891.04	2643	2	2	0.0950049432561158
0	1.526321852	3	2	1	1	2	2	2	2	3	1	1	2	1	2	83.06	134.66	12.5	95.27	1592.09	1712.5	2	3	0.0887854981411961
0	3.339578573	3	3	1	2	3	2	2	1	3	1	2	2	2	2	112.545	160.47	15.4	118.81	2956.14	2137.5	1	2	0.0984606910663556
0	0.715269906	1	2	1	1	1	2	2	1	2	2	2	2	2	2	103.605	489.945	28.8	89.65	2948.395	3170	1	1	0.120336736120069
0	8.238391191	3	3	2	1	1	2	2	1	1	2	2	2	2	2	64.26	326.505	23.8	99.655	2736.29	2385	1	2	0.0872619301791862
0	3.405266853	3	2	1	2	1	2	2	1	1	1	2	2	2	1	86.445	265.655	28.85	72.295	2318.435	1977	1	3	0.0823394433877993
0	-2.261777047	4	2	2	1	3	2	2	1	3	1	2	2	2	2	77.29	283.945	8.25	69.06	2004.495	2106	1	3	0.10253772845244
0	-3.24180201	4	2	3	2	3	2	2	1	3	1	2	2	2	2	62.695	98.3	8.2	70.495	4358.065	1338.5	2	1	0.153542454316672
0	0.49337945	1	1	1	2	1	2	2	1	3	1	2	2	2	2	92.12	180.6	10.75	77.81	2741.405	1788.5	2	2	0.105537907125321
0	2.316965744	3	3	1	1	2	2	2	1	2	2	2	2	2	2	111.49	353.075	14	133.435	3904.66	3232.5	1	1	0.110148325614917
0	1.381099519	3	3	1	2	2	2	2	1	3	1	2	2	2	2	53.035	213.195	18.65	71.93	2099.865	1666.5	2	3	0.0892957042245592
0	-0.821735272	3	2	1	2	2	2	2	1	3	2	2	2	2	2	86.11	347.925	21.45	65	3670.945	2276.5	1	2	0.108955528998344
1	1.217715965	3	1	2	1	3	2	2	2	3	1	2	2	2	2	44.845	129.245	14.1	33.055	2360.96	963.5	2	3	0.0898714473696481
0	-0.003532968	3	3	1	2	3	2	2	2	1	1	2	1	2	2	72.67	168.235	13.45	52.175	2930.96	1413	2	3	0.0942268299515954
0	-1.862847767	3	2	1	2	2	1	2	1	1	2	2	2	2	2	78.47	427.35	25.8	94.74	1919.055	2849	2	1	0.140595280108172
0	-5.014210522	2	1	2	2	2	2	2	2	3	1	2	2	2	1	35.535	208.575	7.9	42.83	685.545	1320.5	2	3	0.113409295467386
0	6.000912919	1	3	1	2	3	2	2	2	3	2	2	1	2	2	205.53	377.375	18.4	198.375	2826.355	4119	1	1	0.0914244746267792
0	1.52283537	1	1	1	1	2	2	2	1	3	2	2	2	2	2	119.58	424.71	36.1	116.005	2662.245	3155	2	1	0.1150214099714
0	1.27177945	3	3	1	2	1	2	2	2	3	2	2	2	2	2	48.395	272.71	14.15	57.81	4294.015	1768	2	2	0.103559391256846
0	15.98736381	3	2	1	2	1	2	2	1	1	1	2	2	2	2	148.395	463.035	36.25	101.48	3570.33	3243.5	1	3	0.0483012884935387
0	5.159478096	4	3	1	2	3	1	2	1	1	1	2	2	2	2	122.875	381.22	39.3	145.35	3163.69	3227.5	1	3	0.0766295770620073
0	0.039168653	3	3	2	2	3	2	2	1	3	2	2	2	2	2	115.285	232.425	10.25	70.135	2962.935	2117.5	2	1	0.125130921329831
0	1.915701026	3	1	1	1	1	2	2	1	1	2	2	2	2	2	122.965	219.97	17.2	103.595	2549.465	2341	1	3	0.0874250997456141
0	0.070135928	1	3	2	1	1	1	2	2	1	1	2	1	1	2	56.91	254.17	20.95	75.035	2037.03	1861	1	2	0.106627463913181
0	0.808784716	3	3	1	2	1	2	2	1	2	2	2	2	2	2	100.275	330.62	27.9	133.71	2949.255	3014.5	1	1	0.119699867978479
1	1.371093837	3	3	1	1	3	2	2	2	3	2	2	2	2	2	126.22	404.595	17.6	189.22	3503.2	3859	1	1	0.115990045964976
0	6.045973641	3	2	3	1	1	2	2	2	3	1	2	2	2	2	122.82	409.72	25.75	137.86	2762.015	3299	1	1	0.0912352974845323
0	1.137789459	3	3	1	2	3	2	2	1	2	1	2	2	2	2	99.32	273.54	13.7	128.385	5869.93	2641.5	1	1	0.117505371244195
0	3.29260643	1	1	1	1	1	2	2	1	3	2	2	1	2	2	102.36	388.73	19.5	116.845	2504.845	2977.5	1	1	0.104567058556143
0	1.029275561	4	3	1	2	2	2	2	1	1	1	2	2	2	1	83.38	304.5	23	128.76	4410.88	2726.5	1	3	0.0905376685562064
0	-2.533853259	3	2	1	1	1	2	2	1	2	2	2	2	2	1	57.13	236.585	10.95	59.605	1770.51	1769	2	2	0.113549096855802
0	2.927953985	4	3	1	2	2	2	2	2	3	2	2	1	2	2	71.4	223.93	26.55	66.965	1677.58	1744	2	1	0.106602716937747
0	2.469535103	3	1	1	2	2	2	2	1	1	2	1	2	1	2	69.225	253.285	22.95	66.295	4221.69	1830	1	3	0.0855109494577152
0	-2.999389455	3	3	1	1	3	1	2	2	2	2	1	2	2	1	52.23	196.455	5.6	54.58	2348.675	1448.5	2	2	0.114826890705751
0	-0.456358901	1	1	1	1	2	2	2	1	2	2	2	2	2	2	103.7	237.735	18.05	67.315	1828.46	2444	1	2	0.107996483203382
0	-3.982417825	2	1	1	1	3	2	2	2	1	2	2	2	2	2	30.935	136.635	9.25	37.405	1948.765	989	1	2	0.117566038175303
0	6.356499927	3	3	1	2	1	2	2	1	1	1	2	2	2	2	132.675	482.73	30.85	179.17	3579.91	4090	1	1	0.0899557958845187
0	-1.415694274	2	3	3	2	3	2	2	1	3	2	2	1	2	2	82.295	142.38	5.5	79.8	1685.595	1943	1	1	0.136696674920533
0	3.582173376	4	1	3	1	3	2	2	2	3	1	2	1	2	2	72.925	241.55	23.35	82.965	3202.805	1967	2	2	0.0978772988347842
0	-2.012807648	3	3	1	2	2	2	2	1	1	1	2	2	2	2	71.61	130.195	6.3	57.465	4182.86	1397.5	2	2	0.112133613908999
0	0.725940877	3	1	1	1	1	2	2	1	3	1	2	2	2	2	72.35	256.255	32.65	17.875	2635.215	1417.5	1	3	0.0916147411769359
0	0.760018789	4	3	1	2	1	2	2	2	1	2	2	1	2	2	77.79	366.015	25.9	90.35	1651.515	2528	2	2	0.104856488898886
0	3.857241088	4	3	3	2	2	2	2	2	3	2	2	1	2	2	69.825	257.685	27.25	69.045	3075.365	1905	2	1	0.101535662751754
0	-2.617400728	1	1	1	1	3	2	2	1	3	1	2	2	2	2	89.815	251.715	9.6	53.27	1996.26	1849.5	1	1	0.147510056102008
0	1.372066124	3	2	1	2	3	2	2	2	3	1	1	2	1	2	48.835	181.05	13.45	57.515	3948.615	1401.5	1	3	0.0893274895387079
0	-0.94571493	3	3	1	2	3	2	2	1	1	1	2	2	2	2	48.315	165.84	16.65	34.59	2434.535	1136.5	1	3	0.0976469263292523
0	5.141478246	1	2	1	1	2	2	2	1	1	2	2	2	2	2	152.31	338.625	24.8	117.565	3198.385	3009.5	1	1	0.0952114796308911
0	-3.035650508	4	2	3	1	3	2	2	1	3	2	2	1	2	2	73.435	122.645	7.6	41.115	3221.045	1162	2	1	0.151519532896092
0	1.699163742	3	3	2	2	3	2	2	1	2	1	2	2	2	2	101.825	130.115	13.85	93.845	3473.825	1771.5	2	2	0.102486926752578
0	4.187381984	3	3	1	2	1	2	2	1	3	2	2	2	2	2	80.315	278.99	22.6	60.5	1878.215	1958.5	1	3	0.079754523101787
1	0.748925976	3	1	1	1	3	2	2	2	2	2	2	2	2	2	92.2	237.7	12.45	73.105	3265.765	1976	2	3	0.0915329325173251
0	1.569366062	3	3	1	2	1	2	2	1	1	1	2	2	2	2	66.585	228.96	22.95	76.91	2860.075	1808.5	2	3	0.0886345590024292
0	1.107518435	3	1	2	2	2	2	2	1	2	1	2	2	1	2	91.66	187.67	15.5	135.955	4423.045	2555	2	2	0.103974187795878
0	-3.567520342	4	2	1	1	3	2	2	1	2	2	2	1	2	2	87.31	265.31	6.6	87.335	2338.17	2190.5	2	1	0.156802738366606
0	6.415846162	3	2	2	2	3	1	2	1	1	1	1	2	2	2	110.785	229.125	25.4	117.9	2465.36	2548.5	1	3	0.0727374053817062
0	-2.464510002	1	1	1	2	3	2	2	1	1	2	2	2	2	2	82.57	230.215	16.9	60.725	4197.575	1882.5	1	2	0.113359825526457
0	0.636908185	3	3	3	2	3	2	2	1	2	2	2	2	2	2	73.09	280.075	9.55	83.295	2632.05	2144.5	2	1	0.120875088894848
0	-4.50914096	3	3	2	1	1	2	2	1	1	2	2	1	2	2	55.255	113.89	7.4	26.49	2583.035	1016.5	2	3	0.111341089662841
0	0.802246047	3	2	1	2	1	2	2	1	2	1	2	2	2	2	89.155	251.675	11.5	73.765	4195.65	2021	2	2	0.1047489263921
0	2.486727879	1	1	1	1	1	1	2	1	3	2	2	2	2	2	109.67	337.27	25.4	82.755	5107.335	2513.5	1	2	0.100536156187085
0	5.547792594	3	3	1	2	2	2	2	1	3	2	2	2	2	2	168.435	291.325	16.55	145.505	3658.1	3127.5	1	1	0.0933779681777814
0	3.477698752	3	3	1	2	3	2	2	2	3	2	2	1	2	2	113.43	305.835	21.6	141.48	2992.715	2916	1	1	0.103556994094747
0	1.765887852	5	3	1	2	1	2	2	2	3	2	2	2	2	2	47.77	211.495	34.45	52.5	1634.69	1417	2	3	0.087947158266807
0	0.57988899	3	3	2	1	3	2	2	2	3	1	2	2	2	2	76.93	189.16	13.6	50.63	3137.205	1496.5	2	3	0.0921352911581751
0	4.922680831	5	3	1	2	1	2	2	1	1	2	2	2	2	2	114.385	238.67	13.25	65.68	2727.305	2025.5	1	1	0.0962318597720463
0	-4.680607951	4	3	1	2	2	2	2	2	1	2	2	2	2	2	47.185	218.065	5.85	70.18	2803.775	1676.5	1	3	0.11203946749752
0	-2.827256822	3	2	1	2	3	2	2	2	3	1	1	2	2	2	62.685	282.85	21.5	53.92	1921.87	1832	2	3	0.104693587437745
0	-1.169411565	3	3	1	2	1	2	2	2	3	1	2	2	2	2	86.555	254	13.95	40.14	1935.64	1700.5	1	1	0.134616186028176
0	-1.493860365	4	3	1	2	3	2	2	2	3	2	2	2	2	2	57.73	248.495	10.55	86.85	1974.29	1971.5	2	2	0.110739132732727
0	-2.405710286	3	3	1	2	2	2	2	1	1	2	2	2	2	2	76.82	148.845	7.25	116.225	2514.775	2148.5	1	3	0.10308297993318
0	1.31227847	4	3	2	1	2	2	2	1	3	1	1	1	2	2	86.725	295.905	25.85	95.955	1889.425	2373	1	2	0.103457344622252
0	7.60646463	1	2	2	1	2	2	2	1	2	1	1	2	2	2	150.745	314.39	23.8	113.09	5923.91	2892	1	2	0.0886391949930402
0	-3.917148945	1	2	1	2	2	2	2	1	1	1	2	2	2	2	63.28	236.26	23.7	28.19	1470.09	1425	1	3	0.108959562634236
0	0.455369861	3	3	1	2	2	2	2	1	1	2	1	2	2	2	43.77	160.415	12.85	96.74	2299.815	1814.5	1	3	0.0925800661498297
0	-3.226283572	3	1	2	1	1	2	2	1	2	1	2	1	1	2	59.265	207.71	8.7	79.58	2530.29	1756	1	3	0.106237930714102
0	1.589819413	3	3	1	2	3	2	2	1	3	2	2	2	2	2	88.725	330.515	21.05	92.195	1812.505	2472.5	2	1	0.114597883600266
0	-3.015065658	3	1	2	2	3	2	2	2	3	1	2	2	2	2	44.38	76.655	14.5	47.015	2840.935	891	2	3	0.105418000632834
0	-1.121639669	1	1	2	1	1	2	2	1	2	2	2	2	2	2	70.21	343.755	22.5	71.905	6002.59	2259.5	1	1	0.134218289457511
0	2.871052392	3	3	1	2	1	2	2	2	3	1	2	2	2	2	86.01	300.57	21.4	55.915	1573.78	2042	2	2	0.0995961363278331
0	-2.070056875	1	1	2	2	2	2	2	2	1	2	2	2	2	2	67.825	186.01	15.15	41.1	1831.295	1372	2	3	0.101814960722774
0	-2.233276654	4	3	1	2	2	2	2	2	3	2	2	2	2	2	91.79	394.745	14.6	107.335	2369.34	2889.5	2	1	0.143938388657207
0	-1.836389374	3	3	1	2	2	2	2	1	2	1	2	2	2	2	37.175	221.415	16.05	52.9	1116.96	1530.5	1	2	0.111657846914992
0	-2.845527259	3	1	2	2	1	2	2	2	3	1	2	2	2	2	54.525	234.62	16.15	41.785	1835.94	1481.5	2	3	0.104763870602972
0	-2.20502877	1	3	1	1	3	2	2	1	3	1	2	1	1	2	53.215	183.055	7.7	90.545	2612.565	1743.5	2	3	0.102323381036934
0	-3.413453907	3	3	3	1	1	2	2	1	2	2	2	2	2	2	42.775	204.885	9.15	52.315	1665.325	1443	2	1	0.155250738441758
0	0.251853409	4	2	1	2	3	2	2	1	1	1	2	1	1	2	107.73	139.935	9.7	86.9	2899.305	1754	1	3	0.0933089114469235
1	2.782093524	3	3	1	2	2	2	2	1	3	2	2	2	2	2	70.32	134.88	16.9	80.615	3891.825	1521.5	2	2	0.0998130273323931
0	-3.729756567	5	3	2	1	1	1	2	1	2	1	2	2	2	2	78.44	196.73	8.8	60.755	4233.2	1784	2	2	0.116856682002909
0	-3.821949686	5	3	1	2	3	2	2	1	3	1	2	2	2	2	52.84	94.76	8.85	41.88	1142.25	949.5	2	2	0.117115088899394
0	-4.104302875	3	2	1	2	2	2	2	2	3	1	2	2	2	2	45.21	162.1	8.45	62.46	2288.775	1379.5	2	3	0.109707506386301
0	-2.1437287	3	2	2	1	3	1	2	1	2	1	2	2	2	2	69.06	225.89	25.25	66.26	3910.66	1969.5	1	2	0.112487824091528
1	0.138481653	4	3	3	2	3	2	2	2	1	1	2	2	2	2	62.825	168.62	22.05	39.06	3442.42	1231.5	2	2	0.106450860901708
0	4.990031204	3	3	1	2	1	2	2	1	1	2	2	2	2	2	74.005	270.23	27.3	105.6	2819.09	2263.5	2	3	0.0771671887136565
0	2.175790849	4	2	1	2	1	2	2	1	2	1	2	1	2	2	124.105	328.005	12.25	94.385	2065.565	2648.5	1	1	0.110991969597714
0	5.181565983	1	1	1	1	1	2	2	1	1	1	2	2	2	2	133.4	271.7	36.3	151.055	2097.255	2932	1	1	0.0950270552158287
0	-0.210675857	1	1	1	2	3	2	2	1	1	2	1	2	2	2	76.87	311.9	25.65	78.25	1795.12	2241.5	2	2	0.107355752444299
0	-1.367826261	2	3	1	1	1	2	2	1	3	1	2	2	2	2	61.81	258.98	15.75	85.33	1646.305	2025	1	2	0.110402752946339
0	-5.240121991	4	2	1	2	3	2	2	1	3	1	2	2	2	2	33.195	142.86	4.75	31.65	1101.74	1077	2	2	0.121152516544462
0	2.82787404	3	3	2	2	1	2	2	1	2	1	2	1	2	1	80.79	178.185	16.9	75.08	2105.215	1672	2	3	0.0842866987262568
0	-3.702494168	3	2	1	2	3	2	2	2	1	1	2	2	2	2	45.82	186.62	10.8	76.805	1759.63	1720.5	2	3	0.108107337026149
0	0.022633278	1	2	1	1	1	2	2	2	3	2	2	2	2	1	125.825	208.005	18.4	98.25	2406.28	2213.5	1	1	0.125252578230028
1	-6.315369275	3	3	1	2	1	2	2	2	3	2	2	2	1	2	24.34	62.07	4.35	19.305	3922.94	518.5	2	1	0.187455834991272
0	-4.367407118	1	1	1	2	3	2	2	2	3	1	1	2	2	2	43.135	140.22	13.8	32.595	872.43	1016	1	3	0.110766727801885
0	-2.450805604	1	1	1	1	3	2	2	1	3	2	1	2	2	2	76.76	260.345	12.65	65.6	2260.55	1935	2	2	0.113322452060968
0	5.628502683	1	3	1	2	2	2	2	1	3	1	2	1	2	2	152.51	321.405	14.8	87.07	4406.84	2785	1	2	0.093077415957604
0	-0.207340063	3	2	1	2	2	2	2	1	2	2	2	2	2	2	105.875	200.825	13.8	105.08	3409.695	2177.5	2	1	0.126967451113854
0	4.533186502	2	3	1	2	1	2	2	1	1	2	2	2	2	2	93.65	414.375	29.4	64.33	5333.515	2782.5	1	3	0.0786316047472359
0	-3.196125996	4	3	2	2	3	2	2	2	3	2	2	2	2	2	60.22	178.96	6.15	47.96	2756.745	1380.5	2	2	0.115370624995242
0	0.340858394	4	2	1	2	1	2	2	1	3	2	2	2	2	2	111.375	181.81	13.2	99.11	2539.735	2213	2	2	0.105929419397296
0	6.237655746	3	3	1	2	2	2	2	1	1	2	2	2	2	2	87.65	370.625	30.55	121.805	2403.73	3143.5	1	2	0.0916897894669877
0	-4.689707953	4	1	1	1	3	1	2	1	3	1	1	1	1	2	48.12	101.075	4.1	42.34	791.705	978.5	1	3	0.112076639373249
0	-3.082246884	3	2	1	2	3	2	2	1	2	1	1	2	1	2	69.87	120.325	11.05	36.975	4087.58	1074	1	3	0.105678187444068
0	-2.234862343	3	3	1	2	1	2	2	1	3	2	2	2	2	2	56.69	193.36	20.45	33.865	1840.54	1240	2	1	0.143952914553972
0	-1.630937071	3	2	1	1	2	1	2	1	1	1	2	2	2	2	72.625	249.675	10.8	94.435	2890.09	2110.5	1	2	0.11110599895113
0	3.754134629	4	3	3	2	2	2	2	1	3	1	2	2	2	2	54.66	176.745	14.2	73.545	2222.22	1747	2	1	0.102078071939074
0	-2.622585798	3	3	1	2	1	2	2	2	3	2	2	2	2	2	29.47	146.555	6.65	14.465	1276.79	826	2	1	0.147558991805219
0	0.183596827	3	3	2	2	2	2	2	1	3	2	2	1	2	2	76.235	230.645	21.6	75.56	2496	1913	1	3	0.0935538800725196
0	-5.219587636	3	3	1	2	1	2	2	1	3	1	2	2	2	2	38.425	151.35	6.25	58.055	1349.35	1309	2	1	0.174580122301338
0	-1.579292583	4	3	2	2	2	2	2	2	1	1	1	1	1	2	68.45	235.57	11.25	87.085	2021.76	1960.5	2	3	0.09998186234673
0	0.384593738	3	3	1	2	2	2	2	1	1	1	2	2	2	2	63.57	278.1	14.95	56.63	2320.89	1885	1	3	0.0928332679386133
1	0.600972091	4	2	2	2	2	2	2	1	1	1	2	2	2	2	107.87	209.135	6.85	83.205	1981.78	2015	1	2	0.105262482378153
0	0.359261769	3	2	1	2	2	2	2	1	3	1	2	2	2	2	58.96	197.005	16.75	45.745	3149.29	1474	2	3	0.0929239621386832
0	-4.000546968	1	3	1	2	2	2	2	1	3	2	2	2	2	2	60.23	178.74	14.4	41.235	2090.15	1306	2	1	0.161261232950149
0	3.48520475	3	3	1	2	2	2	2	1	1	1	2	2	2	1	112.1	364.22	23.6	106.565	3554.1	2893.5	1	2	0.0981101199878875
0	3.145528527	3	3	1	2	2	2	2	1	3	2	2	2	2	2	84.02	316.355	20.75	79.86	3287.305	2270.5	1	3	0.0832114289358206
0	-3.185917154	3	3	1	2	3	2	2	1	3	1	2	1	1	2	56.805	182.565	9.8	54.725	1747.64	1441.5	2	2	0.115342355383028
0	-0.694412045	3	3	1	1	3	2	2	1	1	1	2	2	2	2	108.53	209.93	12.2	65.7	5480.235	2177	1	2	0.108620490096706
1	-2.709885289	3	3	3	2	3	2	2	2	3	2	2	2	2	2	51.23	305.125	11.95	73.735	2119.12	2024.5	2	2	0.114030807222699
1	-6.143568935	3	1	1	1	1	2	2	1	2	2	2	2	2	2	35.76	473.205	2.85	21.87	7951.17	3196	1	2	0.123786462826525
0	1.033182551	3	3	1	2	1	2	2	1	2	1	2	2	2	2	87.935	188.41	12.95	93.145	2060.225	2164	1	2	0.104162379565166
0	-1.63439159	3	3	2	2	3	2	2	1	1	1	2	2	2	2	71.83	204.83	14.7	73.86	2193.345	2012.5	2	3	0.100186519193445
0	2.734390004	2	1	1	1	1	1	2	2	1	1	2	2	2	2	101.725	412.725	22.85	136.13	2519.965	3201.5	1	2	0.0999295054151384
0	3.710120217	3	3	1	2	2	2	2	1	3	1	2	2	1	2	95.915	376.47	31.6	127.69	1928.87	2999	1	3	0.0813245250675828
1	10.04281097	4	3	1	1	3	2	2	2	1	1	2	2	2	2	69.315	334.085	10	77.77	1921.955	2271	1	2	0.0834350661999986
0	10.55818162	3	3	1	2	2	2	2	1	1	1	1	2	2	2	107.215	238.785	32	86.965	7507.525	2101	1	3	0.0610637750890797
0	-1.110505848	3	3	1	2	2	2	2	1	3	2	2	2	2	2	99.705	210.62	11.4	102.5	2879.5	2459.5	1	1	0.134125821915482
0	-2.78939885	3	2	1	2	2	2	2	1	1	2	2	2	2	2	54.72	337.87	11.55	78.855	2049.515	2246	1	3	0.10454808304279
1	-3.396230165	2	2	2	1	3	2	2	1	2	1	2	2	2	2	38.115	227.78	8.95	51.43	1721.93	1497	2	1	0.155078338735859
0	0.248836901	2	1	2	1	1	2	2	2	1	1	1	1	2	1	71.675	231.935	17	61.9	1628.025	1771	1	3	0.0933197319520002
0	-3.580890853	4	2	1	2	2	2	2	1	3	2	2	2	2	2	73.785	152.41	11.05	111.47	842.85	1884.5	1	2	0.116440466657376
1	-1.040555483	3	1	1	1	1	2	2	1	2	2	2	2	2	2	75.88	204.1	7.55	59.55	6979.38	1928.5	2	1	0.133547196038461
0	24.17705543	2	3	1	2	2	2	2	1	3	2	1	1	2	2	123.575	277.755	12.75	62.945	3072.265	2196.5	1	2	0.0583757865991563
0	-2.29372528	4	2	2	2	3	2	2	1	2	1	2	2	2	2	78.17	310.66	6.95	71.855	3123.39	2769	1	2	0.112894840673625
0	6.399552162	1	1	1	1	2	2	2	1	2	2	2	2	2	2	155.22	208.08	21	93.71	2476.16	2443.5	1	1	0.0897816736192505
0	-2.811964383	1	3	1	2	2	2	2	1	3	2	2	2	2	2	52.15	154.595	15.85	79.53	2746.855	1576	2	1	0.149359528165617
0	-3.85125606	3	2	2	1	2	2	2	2	3	1	2	2	2	2	50.815	169.875	9.1	56.47	1937.875	1373	2	3	0.108697315796117
0	0.086315033	3	2	1	2	3	2	2	1	3	1	1	2	2	2	123.94	138.87	13.95	52.69	6791.69	1532.5	1	2	0.106585634626324
1	-2.592300442	1	1	1	1	1	2	2	2	3	2	2	2	2	2	33.875	204.495	10.1	43.25	1202.24	1314.5	2	1	0.147273436720884
0	0.185503699	4	2	1	1	2	2	2	1	1	1	2	2	2	2	67.075	131.91	15.8	39.14	1770.7	1135.5	1	3	0.0935470328554332
0	0.658232593	4	3	1	2	2	2	2	1	3	1	2	2	2	2	56.315	287.11	19.05	84.695	2314.07	2078	2	2	0.105116157695367
0	3.173050908	4	3	1	2	3	2	2	1	3	1	2	2	2	2	133.1	371.405	15.55	165.165	2460.015	3631.5	1	2	0.0988629403194213
0	-1.320712726	1	3	1	2	2	2	2	1	3	1	2	2	2	2	66.21	184.63	21.7	95.845	2747.01	1912	1	2	0.110277237847631
0	-4.084465992	3	1	1	1	3	2	2	2	3	1	2	1	2	2	55.55	167.17	8.1	36.055	1455.76	1197.5	2	3	0.109628013214627
0	1.805739159	3	3	2	2	2	2	2	1	2	1	2	1	2	2	96.65	343.165	16.45	120.35	7461.055	3796	1	2	0.102221011249584
0	-4.868366524	3	2	3	2	2	2	2	2	3	2	2	2	2	2	33.87	168.695	8.7	52.15	1435.275	1270.5	1	1	0.170628543664262
0	0.860586847	3	3	1	2	2	2	2	1	3	2	2	2	2	2	91.325	246.355	15.7	95.645	3590.765	2577	1	1	0.119349642142221
0	1.718761065	3	3	1	2	1	2	2	2	3	1	2	2	1	2	69.635	299.425	19.05	49.295	1321.91	1865.5	1	3	0.0881117379226955
1	-3.600147288	4	3	2	2	3	1	2	1	3	1	2	2	1	2	80.465	111.885	7.6	38.99	3299.615	1116	2	3	0.107703104330889
0	-4.006582878	4	3	1	1	3	1	2	2	2	1	1	1	1	2	71.82	102.76	6.3	48.13	1487.22	1140	2	3	0.109316406440023
0	-0.778997251	3	2	1	1	1	2	2	1	2	2	2	1	2	2	83.9	282.39	15.05	77.53	3030.35	2545	1	2	0.108842967724968
0	4.521527223	3	1	2	1	1	2	2	1	1	1	2	2	2	2	115.68	297.955	25.55	103.85	2706.945	2721.5	1	3	0.0786692634355175
0	0.993648336	3	3	1	2	3	2	2	1	3	2	2	2	2	2	120.605	244.485	11.95	99.205	4821.84	2365	1	1	0.118458198731659
1	0.375905524	2	2	1	1	2	2	2	1	3	2	2	2	2	2	93.69	213.465	15.6	88.405	1605.54	1983	2	1	0.122700137823682
0	-1.108571141	4	2	1	2	3	2	2	1	3	2	2	1	2	2	67.245	201.73	7.7	81.845	3176.15	1798	2	1	0.13410976428935
0	12.64445464	4	2	2	1	2	2	2	2	3	1	2	2	2	2	72.885	359.41	34.25	50.67	4119.085	2137	1	3	0.0558339333144739
0	-0.897077321	1	2	1	2	2	2	2	1	3	2	2	2	2	2	69.155	407.365	21.7	96.125	2883.47	2798.5	1	1	0.132372952404447
0	4.145216061	3	2	2	1	2	2	2	1	2	2	2	2	2	2	159.85	335.415	16.3	154.05	4125.415	3604	1	3	0.0798922926188909
0	1.356762487	4	2	1	2	2	2	2	1	1	2	2	2	2	2	76.435	349.945	18.1	87.435	3004.145	2466	1	3	0.0893813503830743
0	0.641615494	3	1	1	1	2	2	2	2	1	1	2	2	2	2	50.8	322.57	20.4	66.905	2942.895	2042.5	2	3	0.0919151377773687
0	8.012474753	4	2	1	2	3	2	2	2	2	1	1	2	2	2	125.315	154.38	16.25	63.375	2901.37	1663.5	1	3	0.0680292962865859
0	-2.709158869	3	3	2	2	2	2	2	2	3	2	1	2	2	2	65.41	274.98	10.55	88.29	1715.75	2106	2	3	0.104240256238591
0	3.05937957	4	2	2	2	3	1	2	1	3	1	2	2	2	2	108.22	415.535	18.9	131.37	2502.585	3252	1	1	0.10586209688988
0	-1.033069096	3	3	1	2	2	2	2	1	3	1	2	1	2	2	82.04	160.35	11.35	87.13	2015.285	1743	1	3	0.0979669840316027
0	-0.95504682	4	3	1	2	3	1	2	1	2	1	2	2	1	2	99.465	160.255	12.5	112.9	2930.11	2205	2	2	0.109307290308458
1	5.723420484	1	1	1	1	3	1	2	1	2	2	2	2	2	2	142.705	327.825	46.65	123.245	4284.995	2950.5	1	1	0.092609608941113
0	-1.250633546	3	3	1	1	1	2	2	1	1	2	2	1	2	2	53.535	183.675	16.2	37.805	1913.73	1254	2	3	0.0987666165281145
0	7.372286662	4	3	1	2	2	2	2	1	1	1	1	2	1	2	171.55	310.695	26.25	134.59	2956.295	3498	1	3	0.0698852140216904
0	3.640145545	3	2	2	2	2	2	2	1	1	1	2	1	2	2	60.995	191.62	19.5	54.23	3314.265	1455.5	2	3	0.0815566609876426
0	-2.103857245	3	1	2	1	1	2	2	1	1	2	2	2	1	2	81.35	222.165	12.05	97.405	1661.95	2084	1	3	0.101942100604153
1	-0.08545295	4	3	1	2	1	1	2	1	1	2	2	2	2	2	102.32	375.685	13.1	121.11	2286.525	2953.5	2	2	0.107030452065121
1	-4.129233794	5	3	1	2	1	2	2	2	3	2	2	2	2	2	43.285	135.14	11.75	25.5	2964.845	920	2	1	0.162613886764128
0	-2.945439787	3	3	2	2	3	2	2	1	1	1	2	1	2	2	40.2	258.765	13.7	68.735	2462.555	1874	1	3	0.105148935999392
0	1.330444551	3	3	1	2	2	2	2	1	1	1	2	2	2	2	107.795	265.71	23.35	102.265	5742.52	2378.5	1	2	0.103411599571419
0	-0.49063902	3	3	3	2	1	2	2	2	3	2	2	2	2	2	79.995	154.195	9.6	48.48	2423.735	1362	2	1	0.129139652246909
0	2.921485968	3	3	1	2	3	2	2	1	1	1	2	2	2	2	75.42	241.045	17.65	67.445	6256.6	1988	1	2	0.0994733592542222
0	3.594051019	5	3	3	2	2	2	2	1	2	2	2	2	2	2	93.85	381.36	17.5	93.965	3418.19	3383.5	1	1	0.102930159172155
0	2.374698236	3	3	3	1	3	2	2	2	1	1	2	2	2	2	102.83	269.85	36.85	75.22	3204.36	2080	2	2	0.100811639918182
0	-4.123387521	3	3	1	2	2	2	2	1	2	2	2	1	2	2	55.67	166.445	7.25	56.295	2816.48	1937	1	1	0.162552159308398
1	3.505093927	4	3	1	1	3	2	2	1	3	2	2	1	2	2	124.215	209.38	11.1	93.695	2809.635	2217.5	1	1	0.103408839338877
0	-5.150949911	3	2	1	2	1	2	2	1	2	1	2	1	2	2	27.86	223.275	2.9	33.15	2081.75	1614.5	2	2	0.120895170984755
0	0.380701081	3	2	1	2	2	2	2	2	3	1	2	2	2	2	83.82	298.275	21.2	105.185	2168.885	2433.5	1	3	0.0928472021718225
0	-5.348452904	3	2	1	2	1	2	2	1	3	1	2	2	2	2	35.69	172.42	6.35	60.75	1583.605	1360	1	3	0.114796465004292
0	-4.135191121	3	2	3	1	2	1	2	1	2	1	2	2	2	2	62.885	135.905	6.25	58.995	2804.075	1302	1	2	0.117996752897402
0	0.347917257	3	3	2	2	1	2	2	1	3	2	2	2	2	2	76.965	139.665	9.6	81.77	1850.055	1693.5	2	2	0.105911271840545
0	-1.790044023	2	1	1	1	2	2	2	1	3	1	2	2	2	2	83.605	139.645	8.05	25.625	1574.635	1118	1	3	0.100766189768623
0	6.477127563	3	3	1	2	1	2	2	1	1	2	2	2	2	2	85.495	250.71	25.6	94.405	2052.325	2147	2	2	0.0911493794382037
0	4.267695085	3	1	1	2	2	2	2	1	3	1	2	2	2	2	130.635	445.03	20.1	119.735	3070.97	3554.5	1	2	0.0962453231980922
0	5.439194598	5	3	1	2	2	2	2	1	3	1	2	2	2	2	151.145	456.77	22.3	100.845	4192.475	3343.5	1	1	0.0938603088676579
0	0.598049722	1	2	2	1	2	2	2	2	1	1	1	2	1	2	76.235	151.695	18.8	50.815	3680.74	1368	1	3	0.0920704963591276
0	7.309091475	3	3	1	2	1	2	2	1	3	1	2	2	2	2	90.49	360.96	28.4	134.46	3619.13	3289.5	1	3	0.0700707243094157
0	7.605888392	3	2	3	1	3	1	2	1	2	2	2	2	2	2	90.015	205.49	12.55	61.575	2352.36	1750.5	2	1	0.0852015832897257
0	11.92190524	4	3	3	2	2	2	2	1	2	2	2	2	2	2	169.23	296.49	44.35	183.725	2797.65	3424	1	1	0.0723786087323824
0	-0.832216531	5	3	3	2	1	2	2	1	1	2	2	2	2	2	96.655	253.775	10.55	81.25	1830.545	2139.5	1	1	0.131847721156312
1	-2.128813429	2	3	1	1	1	2	2	2	3	2	1	2	2	1	93.05	205	11.05	82.295	2307.955	1927.5	2	1	0.142985454098231
1	1.048795408	3	3	1	2	1	2	2	1	3	2	2	1	2	2	65.09	338.855	17	48.925	2400.355	2040.5	2	1	0.118092107318199
0	1.091159924	4	3	2	2	1	2	2	1	3	1	1	2	1	2	53.57	172.045	22.4	36.175	3154.675	1199.5	2	2	0.104015576162745
0	-0.642533641	4	2	1	2	1	2	2	2	1	1	2	2	2	2	73.955	220.705	19.3	125.05	1739.025	2262.5	1	3	0.0965402453262906
0	1.290389674	3	1	1	1	3	2	2	1	3	1	1	2	2	2	83.54	268.7	19.65	51.49	2360.785	1841.5	2	3	0.0896151325937256
0	-2.59542656	5	3	1	2	1	2	2	1	3	2	2	2	2	2	47.31	131.93	12.5	39.21	1871.34	1055.5	2	1	0.147302881900532
[truncated: 8,905 more rows]
