# Supplementary material for: Association between the composite dietary antioxidant index and constipation: Evidence from NHANES 2005–2010
Source: PLoS One. 2024 Sep 27;19(9):e0311168. doi: 10.1371/journal.pone.0311168 (PMC11432863; doi:10.1371/journal.pone.0311168)
Supplement: S1 File — (ZIP) [file pone.0311168.s001.zip › CDAI/all/PROJ2_3_tbl/PROJ2_3_tbl.log]

R version 3.4.3 (2017-11-30) -- "Kite-Eating Tree"
Copyright (C) 2017 The R Foundation for Statistical Computing
Platform: x86_64-w64-mingw32/x64 (64-bit)

RÊÇ×ÔÓÉÈí¼þ£¬²»´øÈÎºÎµ£±£¡£
ÔÚÄ³Ð©Ìõ¼þÏÂÄã¿ÉÒÔ½«Æä×ÔÓÉÉ¢²¼¡£
ÓÃ'license()'»ò'licence()'À´¿´É¢²¼µÄÏêÏ¸Ìõ¼þ¡£

RÊÇ¸öºÏ×÷¼Æ»®£¬ÓÐÐí¶àÈËÎªÖ®×ö³öÁË¹±Ï×.
ÓÃ'contributors()'À´¿´ºÏ×÷ÕßµÄÏêÏ¸Çé¿ö
ÓÃ'citation()'»á¸æËßÄãÈçºÎÔÚ³ö°æÎïÖÐÕýÈ·µØÒýÓÃR»òR³ÌÐò°ü¡£

ÓÃ'demo()'À´¿´Ò»Ð©Ê¾·¶³ÌÐò£¬ÓÃ'help()'À´ÔÄ¶ÁÔÚÏß°ïÖúÎÄ¼þ£¬»ò
ÓÃ'help.start()'Í¨¹ýHTMLä¯ÀÀÆ÷À´¿´°ïÖúÎÄ¼þ¡£
ÓÃ'q()'ÍË³öR.

> R.Version4RUN<-343;
> R.LibLocation <- "C:/Users/WSX/AppData/Roaming/EmpowerRCH/R343/library"
> #***************** Regarding ALL Following R Functions ********************
> #***** COPYRIGHT (c) 2010 X&Y Solutions, ALL RIGHT RESERVED ***************
> #******************* www.EmpowerStats.com *********************************
> #**************************************************************************
> Sys.setlocale("LC_TIME", "C")
[1] "C"
> library(doBy,lib.loc=R.LibLocation)
Warning message:
³Ì¼­°ü'doBy'ÊÇÓÃR°æ±¾3.4.4 À´½¨ÔìµÄ 
> library(plotrix,lib.loc=R.LibLocation)
Warning message:
³Ì¼­°ü'plotrix'ÊÇÓÃR°æ±¾3.4.4 À´½¨ÔìµÄ 
> library(stringi,lib.loc=R.LibLocation)
Warning message:
³Ì¼­°ü'stringi'ÊÇÓÃR°æ±¾3.4.4 À´½¨ÔìµÄ 
> library(stringr,lib.loc=R.LibLocation)
Warning message:
³Ì¼­°ü'stringr'ÊÇÓÃR°æ±¾3.4.4 À´½¨ÔìµÄ 
> library(survival,lib.loc=R.LibLocation)
> library(rms,lib.loc=R.LibLocation)
ÔØÈëÐèÒªµÄ³Ì¼­°ü£ºHmisc
ÔØÈëÐèÒªµÄ³Ì¼­°ü£ºlattice
ÔØÈëÐèÒªµÄ³Ì¼­°ü£ºFormula
ÔØÈëÐèÒªµÄ³Ì¼­°ü£ºggplot2

ÔØÈë³Ì¼­°ü£º'Hmisc'

The following objects are masked from 'package:base':

    format.pval, units

ÔØÈëÐèÒªµÄ³Ì¼­°ü£ºSparseM

ÔØÈë³Ì¼­°ü£º'SparseM'

The following object is masked from 'package:base':

    backsolve

Warning messages:
1: ³Ì¼­°ü'rms'ÊÇÓÃR°æ±¾3.4.4 À´½¨ÔìµÄ 
2: ³Ì¼­°ü'Hmisc'ÊÇÓÃR°æ±¾3.4.4 À´½¨ÔìµÄ 
3: ³Ì¼­°ü'Formula'ÊÇÓÃR°æ±¾3.4.4 À´½¨ÔìµÄ 
4: ³Ì¼­°ü'ggplot2'ÊÇÓÃR°æ±¾3.4.4 À´½¨ÔìµÄ 
5: ³Ì¼­°ü'SparseM'ÊÇÓÃR°æ±¾3.4.4 À´½¨ÔìµÄ 
> library(nnet,lib.loc=R.LibLocation)
> library(car,lib.loc=R.LibLocation)
ÔØÈëÐèÒªµÄ³Ì¼­°ü£ºcarData

ÔØÈë³Ì¼­°ü£º'car'

The following objects are masked from 'package:rms':

    Predict, vif

Warning messages:
1: ³Ì¼­°ü'car'ÊÇÓÃR°æ±¾3.4.4 À´½¨ÔìµÄ 
2: ³Ì¼­°ü'carData'ÊÇÓÃR°æ±¾3.4.4 À´½¨ÔìµÄ 
> library(mgcv,lib.loc=R.LibLocation)
ÔØÈëÐèÒªµÄ³Ì¼­°ü£ºnlme
This is mgcv 1.8-22. For overview type 'help("mgcv-package")'.

ÔØÈë³Ì¼­°ü£º'mgcv'

The following object is masked from 'package:nnet':

    multinom

> pdfwd<-6; pdfht<-6
> setwd("C:/Users/WSX/Desktop/NHANAES/1CDAI/ZUIZHONG/PROJ2_3_tbl")
> load("C:/Users/WSX/Desktop/NHANAES/1CDAI/ZUIZHONG/processed_data_no_missing.Rdata")
> if (length(which(ls()=="EmpowerStatsR"))==0) EmpowerStatsR<-get(ls()[1])
> names(EmpowerStatsR)<-toupper(names(EmpowerStatsR))
> #--#
> 
> vname<-c("_N_","_STAT_","_TOTAL_","SEQN","XINBIE1","XINBIE1.1","XINBIE1.2")
> vlabel<-c("Ñù±¾Á¿(%)","Í³¼ÆÁ¿","ºÏ¼Æ","SEQN","XINBIE1","  1","  2")
> vname<-c(vname,"AGE2","ZHONGZU3","ZHONGZU3.1","ZHONGZU3.2","ZHONGZU3.3","ZHONGZU3.4","ZHONGZU3.5")
> vlabel<-c(vlabel,"AGE2","ZHONGZU3","  1","  2","  3","  4","  5")
> vname<-c(vname,"JIAOYU4","JIAOYU4.1","JIAOYU4.2","JIAOYU4.3")
> vlabel<-c(vlabel,"JIAOYU4","  1","  2","  3")
> vname<-c(vname,"HUNYING5","HUNYING5.1","HUNYING5.2","HUNYING5.3")
> vlabel<-c(vlabel,"HUNYING5","  1","  2","  3")
> vname<-c(vname,"PIR6","PIR6.1","PIR6.2","BMI7","BMI7.1","BMI7.2","BMI7.3")
> vlabel<-c(vlabel,"PIR6","  1","  2","BMI7","  1","  2","  3")
> vname<-c(vname,"YIYU8","YIYU8.1","YIYU8.2","YUNDONG9","YUNDONG9.1","YUNDONG9.2")
> vlabel<-c(vlabel,"YIYU8","  1","  2","YUNDONG9","  1","  2")
> vname<-c(vname,"DRINK10","DRINK10.1","DRINK10.2","XIYAN11","XIYAN11.1","XIYAN11.2","XIYAN11.3")
> vlabel<-c(vlabel,"DRINK10","  1","  2","XIYAN11","  1","  2","  3")
> vname<-c(vname,"GAOXUEYA12","GAOXUEYA12.1","GAOXUEYA12.2")
> vlabel<-c(vlabel,"GAOXUEYA12","  1","  2")
> vname<-c(vname,"TANGNIAOBING13","TANGNIAOBING13.1","TANGNIAOBING13.2")
> vlabel<-c(vlabel,"TANGNIAOBING13","  1","  2")
> vname<-c(vname,"FEIBING14","FEIBING14.1","FEIBING14.2","XINGZHANGBING15","XINGZHANGBING15.1","XINGZHANGBING15.2")
> vlabel<-c(vlabel,"FEIBING14","  1","  2","XINGZHANGBING15","  1","  2")
> vname<-c(vname,"GANBING16","GANBING16.1","GANBING16.2","DANBAIZHI17")
> vlabel<-c(vlabel,"GANBING16","  1","  2","DANBAIZHI17")
> vname<-c(vname,"TANSHUI18","XIANWEI19","ZHIFANG20","SHUIFEN21")
> vlabel<-c(vlabel,"TANSHUI18","XIANWEI19","ZHIFANG20","SHUIFEN21")
> vname<-c(vname,"NENGLIANG22","CDAI23","BIANMI24","BIANMI24.0","BIANMI24.1")
> vlabel<-c(vlabel,"NENGLIANG22","CDAI23","BIANMI24","  0","  1")
> vname<-c(vname,"VA25","VC26","VE27","XIN28","XI29","HULUOBUSU30")
> vlabel<-c(vlabel,"VA25","VC26","VE27","XIN28","XI29","HULUOBUSU30")
> vname<-c(vname,"AGE","AGE.1","AGE.2","AGE.3")
> vlabel<-c(vlabel,"AGE","  1","  2","  3")
> slt.vname<-c()
> 
> library(mgcv,lib.loc=R.LibLocation)
> library(gdata,lib.loc=R.LibLocation)
gdata: Unable to locate valid perl interpreter
gdata: 
gdata: read.xls() will be unable to read Excel XLS and XLSX files
gdata: unless the 'perl=' argument is used to specify the location of a
gdata: valid perl intrpreter.
gdata: 
gdata: (To avoid display of this message in the future, please ensure
gdata: perl is installed and available on the executable search path.)
gdata: Unable to load perl libaries needed by read.xls()
gdata: to support 'XLX' (Excel 97-2004) files.

gdata: Unable to load perl libaries needed by read.xls()
gdata: to support 'XLSX' (Excel 2007+) files.

gdata: Run the function 'installXLSXsupport()'
gdata: to automatically download and install the perl
gdata: libaries needed to support Excel XLS and XLSX formats.

ÔØÈë³Ì¼­°ü£º'gdata'

The following object is masked from 'package:stats':

    nobs

The following object is masked from 'package:utils':

    object.size

The following object is masked from 'package:base':

    startsWith

Warning message:
³Ì¼­°ü'gdata'ÊÇÓÃR°æ±¾3.4.4 À´½¨ÔìµÄ 
>  
> ofname<-"PROJ2_3_tbl"; 
> WD<-EmpowerStatsR; wd.subset=""; 
> svy.DSN.YN <- FALSE; 
> weights<-1;weights.var <- NA; 
> WD<-cbind(WD,weights); WD<-WD[!is.na(weights),]; 
> title<-"Æ½»¬ÇúÏßÄâºÏ"; 
> attach(WD) 
The following object is masked _by_ .GlobalEnv:

    weights

> subjvname<-NA; 
> yv<-cbind(BIANMI24); 
> yvname<-c('BIANMI24'); 
> yvar<-c('BIANMI24'); 
> ydist<-c('binomial'); 
> ylink<-c('logit'); 
> ylv<-c(2); 
> xv<-cbind(AGE2,ZHONGZU3,JIAOYU4,HUNYING5,PIR6,BMI7,YIYU8,YUNDONG9,DRINK10,XIYAN11,GAOXUEYA12,TANGNIAOBING13,FEIBING14,XINGZHANGBING15,GANBING16,DANBAIZHI17,TANSHUI18,XIANWEI19,ZHIFANG20,SHUIFEN21,NENGLIANG22,XINBIE1); 
> xvname<-c('AGE2','ZHONGZU3','JIAOYU4','HUNYING5','PIR6','BMI7','YIYU8','YUNDONG9','DRINK10','XIYAN11','GAOXUEYA12','TANGNIAOBING13','FEIBING14','XINGZHANGBING15','GANBING16','DANBAIZHI17','TANSHUI18','XIANWEI19','ZHIFANG20','SHUIFEN21','NENGLIANG22','XINBIE1'); 
> xvar<-c('AGE2','ZHONGZU3','JIAOYU4','HUNYING5','PIR6','BMI7','YIYU8','YUNDONG9','DRINK10','XIYAN11','GAOXUEYA12','TANGNIAOBING13','FEIBING14','XINGZHANGBING15','GANBING16','DANBAIZHI17','TANSHUI18','XIANWEI19','ZHIFANG20','SHUIFEN21','NENGLIANG22','XINBIE1'); 
> xlv<-c(0,5,3,3,2,3,2,2,2,3,2,2,2,2,2,0,0,0,0,0,0,2); 
> sxf<-c(NA,0,0,0,0,0,0,0,0,0,0,0,0,0,0,0,0,0,0,0,0,0,0)[-1]; 
> sv<-cbind(CDAI23); 
> svname<-c('CDAI23'); 
> svar<-c('CDAI23'); 
> sdf<-c(NA,0)[-1]; 
> slv<-c(0); 
> av<-NA; avname<-NA; avlbl<-NA; nadj<-0; alv<-NA; 
> timev<-NA; timevname<-NA; 
> bv<-NA; bvar<-NA; 
> colv<-AGE;colvname<-"AGE"; 
> v.start<-NA; vname.start<-NA; 
> v.stop<-NA; vname.stop<-NA; 
> par1<-1;dec<-4;parm<-c(NA, NA, NA, NA, 0); 
> if (!exists("pdfwd")) pdfwd<-6; 
> if (!exists("pdfht")) pdfht<-6; 
> ##R package## mgcv gdata ##R package##;
> vec2shift<-function(vnew,vorg,f, opt) {
+   if (is.na(f[1])) {
+     mean1<-mean(vorg)
+     if (opt=="logit") mean1<-log(mean1/(1-mean1))
+     if (opt=="log") mean1<-log(mean1)
+     vnew<-vnew+(mean1-mean(vnew))
+   } else {
+     mean1<-tapply(vorg,factor(f),mean)
+     if (opt=="logit") mean1<-log(mean1/(1-mean1))
+     if (opt=="log") mean1<-log(mean1)
+     mean2<-tapply(vnew,factor(f),mean);  meand<-mean1-mean2;  lvf<-levels(factor(f))
+     for (z in (1:length(lvf))) {vnew[factor(f)==lvf[z]]<-vnew[factor(f)==lvf[z]]+meand[z]; }
+   }
+   return(vnew)
+ }
> getNumber<-function(str, n) {
+   str<-substr(str,2,nchar(str)-1)
+   for (i in (1:nchar(str))) {if (substr(str,i,i)==",") {p=i; break}; }
+   ifelse(n==1,return(substr(str,1,p-1)),return(substr(str,p+1,nchar(str))))
+ }
> legLocate<-function(x,y) {
+   x[is.infinite(y)]<-NA
+   y[is.infinite(y)]<-NA
+   xmin<-min(x,na.rm=TRUE); xmax<-max(x,na.rm=TRUE)
+   ymin<-min(y,na.rm=TRUE); ymax<-max(y,na.rm=TRUE)
+   yoff<-(ymax-ymin); tmp<-table(cut(x,3),cut(y,4))
+   tmp.r=which.min(tmp[,4]);tmp.c=4
+   if (tmp[2,1]==0) {tmp.r=2;tmp.c=1}
+   if (tmp[1,1]==0) {tmp.r=1;tmp.c=1}
+   if (tmp[3,1]==0) {tmp.r=3;tmp.c=1}
+   if (tmp[2,4]==0) {tmp.r=2;tmp.c=4}
+   if (tmp[1,4]==0) {tmp.r=1;tmp.c=4}
+   if (tmp[3,4]==0) {tmp.r=3;tmp.c=4}
+   pos.y<-colnames(tmp)[tmp.c];  pos.x<-rownames(tmp)[tmp.r];  pct<-0.15
+   if (tmp.c==4) {
+      if (min(tmp[,4])>0) {pct<-0.3}
+      ymax<-ymax+yoff*pct; legy<-ymax;ymin<-ymin-yoff*0.1
+   } 
+   if (tmp.c==1) {
+      if (min(tmp[,1])>0) {pct<-0.3}
+      legy<-as.numeric(getNumber(pos.y,2));ymin<-ymin-yoff*pct;ymax=ymax+yoff*0.1
+   } 
+   legx<-as.numeric(getNumber(pos.x,1))
+   return(cbind(xmin,xmax,ymin,ymax,legx,legy))
+ }
> mat2htmltable<-function(mat) {
+   t1<- apply(mat,1,function(z) paste(z,collapse="</td><td>"))
+   t2<- paste("<tr><td>",t1,"</td></tr>")
+   return(paste(t2,collapse=" "))
+ }
> setgam<-function(fml,yi) {
+   if (ydist[yi]=="") ydist[yi]<-"gaussian"
+   if (ydist[yi]=="exact") ydist[yi]<-"binomial"
+   if (ydist[yi]=="breslow") ydist[yi]<-"binomial"
+   if (ydist[yi]=="gaussian") mdl<-gam(formula(fml),weights=wd$weights,data=wd, family=gaussian(link="identity"))
+   if (ydist[yi]=="binomial") mdl<-gam(formula(fml),weights=wd$weights,data=wd, family=binomial(link="logit"))
+   if (ydist[yi]=="poisson") mdl<-gam(formula(fml),weights=wd$weights,data=wd, family=poisson(link="log"))
+   if (ydist[yi]=="gamma") mdl<-gam(formula(fml),weights=wd$weights,data=wd, family=Gamma(link="inverse"))
+   if (ydist[yi]=="negbin") mdl<-gam(formula(fml),weights=wd$weights,data=wd, family=negbin(c(1,10), link="log"))
+   return(mdl)
+ }
> gam2htmltable<-function(mdl) {
+   gs<-summary(mdl)
+   np<-length(gs$p.coeff)
+   coe<-gs$p.table
+   if (gs$family[[2]]=="log" | gs$family[[2]]=="logit") {
+     cnames<-c(colnames(coe),"exp(est)","95%CI low","95%CI upp")
+     coe<- cbind(coe, exp(coe[,1]), exp(coe[,1]-1.96*coe[,2]), exp(coe[,1]+1.96*coe[,2]))
+   }
+   if (gs$family[[2]]=="identity") {
+     cnames<-c(colnames(coe),"95%CI low","95%CI upp")
+     coe<- cbind(coe, coe[,1]-1.96*coe[,2], coe[,1]+1.96*coe[,2])
+   }
+   oo1<-cbind(c("",rownames(coe)),rbind(cnames,round(coe,dec)))
+   oo<-c("</br>Linear terms effect<table border=3>",mat2htmltable(oo1),"</table>")
+   if (!is.null(gs$pTerms.table)) {
+     xsq<-gs$pTerms.table
+     oo2<-cbind(c("",rownames(xsq)),rbind(colnames(xsq),round(xsq,dec)))
+     oo<-c(oo, "</br>Chi-square tests for linear terms<table border=3>",mat2htmltable(oo2),"</table>")
+   }
+   if (!is.null(gs$s.table)) {
+    stb<-gs$s.table
+    oo3<-cbind(c("",rownames(stb)),rbind(colnames(stb),round(stb,dec)))
+    oo<-c(oo, "</br>Approximate significance of smooth terms<table border=3>",mat2htmltable(oo3),"</table>")
+   }
+   p0<-c("N:", gs$n)
+   p1<-c("Adj. r-square:", round(gs$r.sq,4))
+   p2<-c("Deviance explained:", round(gs$dev.expl,4))
+   p3<-c("UBRE score (sp.criterion):", round(gs$sp.criterion,4))
+   p4<-c("Scale estimate:", gs$scale)
+   p5<-c("family:", gs$family[[1]])
+   p6<-c("link function:", gs$family[[2]])
+   oo4<-rbind(p0,p1,p2,p3,p4,p5,p6)
+   oo<-c(oo, "</br>Model statistics<table border=3>",mat2htmltable(oo4),"</table>")
+   return(oo)
+ }
> gam2pngs<-function(mdl,yi,xi) {
+   pred<-predict.gam(mdl,type="terms",se.fit=TRUE)
+   mfit<-NA; sfit<-NA; tmp.cname<-NA; kk0<-NA
+   if (xi==0) {kb=1; ke=ns;} else {kb=xi; ke=xi;}
+   for (k in (kb:ke)) {
+     if (slv[k]==0) {
+       mfit<-cbind(mfit,apply(cbind(0,pred$fit[,sxterms[k,]]),1,sum));
+       sfit<-cbind(sfit,apply(cbind(0,pred$se.fit[,sxterms[k,]]),1,sum));
+       tmp.cname<-c(tmp.cname,svname[k])
+       kk0<-c(kk0,k)
+     }
+   }
+   tmp.cname<-tmp.cname[-1];  kk0<-kk0[-1]
+   mfit<-matrix(mfit[,-1],ncol=length(tmp.cname)); colnames(mfit)<-paste(tmp.cname,".fit",sep="");
+   sfit<-matrix(sfit[,-1],ncol=length(tmp.cname)); colnames(sfit)<-paste(tmp.cname,".se",sep="");
+   if (!is.na(colvname)) {tmpfac<-wd[,colvname];} else {tmpfac<-NA;} 
+   if (mdl$family[2]=="logit") {
+     mfit<-apply(mfit,2,function(z) vec2shift(z,mdl$fitted.value,tmpfac,"logit"))
+     mfit.low<-mfit-1.96*sfit; mfit.low<-matrix(exp(mfit.low)/(1+exp(mfit.low)),ncol=length(tmp.cname))
+     mfit.upp<-mfit+1.96*sfit; mfit.upp<-matrix(exp(mfit.upp)/(1+exp(mfit.upp)),ncol=length(tmp.cname))
+     mfit<-matrix(exp(mfit)/(1+exp(mfit)),ncol=length(tmp.cname))
+     colnames(mfit.low)<-paste(tmp.cname,".low",sep="");
+     colnames(mfit.upp)<-paste(tmp.cname,".upp",sep="");
+     colnames(mfit)<-paste(tmp.cname,".fit",sep="");
+     ww<-cbind(wd,mfit); if (is.na(colvname)) ww<-cbind(ww,mfit.low,mfit.upp)
+   } else if (mdl$family[2]=="log") {
+     mfit<-apply(mfit,2,function(z) vec2shift(z,mdl$fitted.value,tmpfac,"log"))
+     mfit.low<-mfit-1.96*sfit; mfit.low<-matrix(exp(mfit.low),ncol=length(tmp.cname))
+     mfit.upp<-mfit+1.96*sfit; mfit.upp<-matrix(exp(mfit.upp),ncol=length(tmp.cname))
+     mfit<-matrix(exp(mfit),ncol=length(tmp.cname))
+     colnames(mfit.low)<-paste(tmp.cname,".low",sep="");
+     colnames(mfit.upp)<-paste(tmp.cname,".upp",sep="");
+     colnames(mfit)<-paste(tmp.cname,".fit",sep="");
+     ww<-cbind(wd,mfit); if (is.na(colvname)) ww<-cbind(ww,mfit.low,mfit.upp)
+   } else if (mdl$family[2]=="identity") {
+     mfit<-apply(mfit,2,function(z) vec2shift(z,mdl$fitted.value,tmpfac," "))
+     ww<-cbind(wd,mfit,sfit)
+   } else {
+     ww<-cbind(wd,mfit,sfit)
+   }
+   if (xi!=0) {xf<-paste(ofname,yvar[yi],svar[xi],"gam.xls",sep="_");} else {xf<-paste(ofname,yvar[yi], "gam.xls", sep="_");}
+   write.table(ww,file=xf,row.names=FALSE,col.names=TRUE,sep="\t",append=FALSE,quote=FALSE)
+   px<-c(20,1:9); gg<-"";
+   for (k in kk0) {
+      cname1<-paste(svname[k],".fit",sep="");  y.tmp<-mfit[,cname1]
+      if (mdl$family[2]=="logit" | mdl$family[2]=="log") {
+        cname2<-paste(svname[k],".low",sep=""); y.low<-mfit.low[,cname2]
+        cname3<-paste(svname[k],".upp",sep=""); y.upp<-mfit.upp[,cname3]
+      } else {
+        cname2<-paste(svname[k],".se",sep=""); se.tmp<-sfit[,cname2]; 
+        y.low<-y.tmp-1.96*se.tmp; y.upp<-y.tmp+1.96*se.tmp
+      }
+      x.tmp<-wd[,svname[k]]; 
+      pngf<-paste(ofname,yvar[yi],svar[k],"smooth.png",sep="_")
+      pdff<-paste(ofname,yvar[yi],svar[k],"smooth.pdf",sep="_")
+      pngf0<-paste(ofname,yvar[yi],svar[k],"smooth1.png",sep="_")
+      pdff0<-paste(ofname,yvar[yi],svar[k],"smooth1.pdf",sep="_")
+      if (is.na(colvname)) {
+        if (is.na(parm[1])) {tmp.col<-c("red","blue");} else {tmp.col<-rep("black",2);}
+        xy<-legLocate(c(x.tmp,x.tmp),c(y.low,y.upp))
+        png(pngf,width=720,height=560)
+        plot(y.tmp~x.tmp,ylim=c(xy[3],xy[4]),xlim=c(xy[1],xy[2]),col=tmp.col[1],type="p", pch=20, ylab="", xlab="")
+        par(new=TRUE); 
+        plot(y.low~x.tmp,ylim=c(xy[3],xy[4]),xlim=c(xy[1],xy[2]),col=tmp.col[2], type="p", pch=1, ylab="", xlab="")
+        par(new=TRUE); 
+        plot(y.upp~x.tmp,ylim=c(xy[3],xy[4]),xlim=c(xy[1],xy[2]),col=tmp.col[2], type="p", pch=1, ylab=yb[yi], xlab=sb[k])
+        dev.off()
+ 
+        pdf(pdff,width=pdfwd, height=pdfht, family="Helvetica");
+        plot(y.tmp~x.tmp,ylim=c(xy[3],xy[4]),xlim=c(xy[1],xy[2]),col=tmp.col[1],type="p", pch=20, ylab="", xlab="")
+        par(new=TRUE); 
+        plot(y.low~x.tmp,ylim=c(xy[3],xy[4]),xlim=c(xy[1],xy[2]),col=tmp.col[2], type="p", pch=1, ylab="", xlab="")
+        par(new=TRUE); 
+        plot(y.upp~x.tmp,ylim=c(xy[3],xy[4]),xlim=c(xy[1],xy[2]),col=tmp.col[2], type="p", pch=1, ylab=yb[yi], xlab=sb[k])
+        dev.off()
+ 
+        png(pngf0,width=720,height=560)
+        tmp.ord<-order(x.tmp);  x.tmp0<-x.tmp[tmp.ord]; 
+        y.tmp0<-y.tmp[tmp.ord];y.low0<-y.low[tmp.ord];y.upp0<-y.upp[tmp.ord]
+        plot(y.tmp0~x.tmp0,ylim=c(xy[3],xy[4]),xlim=c(xy[1],xy[2]),col=tmp.col[1],type="l", lty=1, lwd=2, ylab="", xlab="")
+        par(new=TRUE); 
+        plot(y.low0~x.tmp0,ylim=c(xy[3],xy[4]),xlim=c(xy[1],xy[2]),col=tmp.col[2], type="l", lty=3, lwd=1, ylab="", xlab="")
+        par(new=TRUE); 
+        plot(y.upp0~x.tmp0,ylim=c(xy[3],xy[4]),xlim=c(xy[1],xy[2]),col=tmp.col[2], type="l", lty=3, lwd=1, ylab=yb[yi], xlab=sb[k])
+        rug(x.tmp0)
+        dev.off()
+ 
+        pdf(pdff0,width=pdfwd, height=pdfht, family="Helvetica");
+        tmp.ord<-order(x.tmp);  x.tmp0<-x.tmp[tmp.ord]; 
+        y.tmp0<-y.tmp[tmp.ord];y.low0<-y.low[tmp.ord];y.upp0<-y.upp[tmp.ord]
+        plot(y.tmp0~x.tmp0,ylim=c(xy[3],xy[4]),xlim=c(xy[1],xy[2]),col=tmp.col[1],type="l", lty=1, lwd=2, ylab="", xlab="")
+        par(new=TRUE); 
+        plot(y.low0~x.tmp0,ylim=c(xy[3],xy[4]),xlim=c(xy[1],xy[2]),col=tmp.col[2], type="l", lty=3, lwd=1, ylab="", xlab="")
+        par(new=TRUE); 
+        plot(y.upp0~x.tmp0,ylim=c(xy[3],xy[4]),xlim=c(xy[1],xy[2]),col=tmp.col[2], type="l", lty=3, lwd=1, ylab=yb[yi], xlab=sb[k])
+        rug(x.tmp0)
+        dev.off()
+ 
+        rm(tmp.ord,y.tmp0,x.tmp0,y.low0,y.upp0)
+        xy<-legLocate(x.tmp,wd[,1])
+        pngf1<-paste(ofname,yvar[yi],svar[k],"scatter.png",sep="_")
+        pdff1<-paste(ofname,yvar[yi],svar[k],"scatter.pdf",sep="_")
+ 
+        png(pngf1,width=720,height=560)
+        plot(y.tmp~x.tmp,ylim=c(xy[3],xy[4]),xlim=c(xy[1],xy[2]),col=tmp.col[1], type="p", pch=20, ylab="", xlab="")
+        par(new=TRUE); 
+        plot(wd[,1]~x.tmp,ylim=c(xy[3],xy[4]),xlim=c(xy[1],xy[2]),type="p",pch=1,cex=0.5, ylab=yb[yi], xlab=sb[k])    
+        dev.off()
+ 
+        pdf(pdff1,width=pdfwd, height=pdfht, family="Helvetica");
+        plot(y.tmp~x.tmp,ylim=c(xy[3],xy[4]),xlim=c(xy[1],xy[2]),col=tmp.col[1], type="p", pch=20, ylab="", xlab="")
+        par(new=TRUE); 
+        plot(wd[,1]~x.tmp,ylim=c(xy[3],xy[4]),xlim=c(xy[1],xy[2]),type="p",pch=1,cex=0.5, ylab=yb[yi], xlab=sb[k])    
+        dev.off()
+ 
+      } else {
+        if (is.na(parm[1])) {tmp.col<-rainbow(ncg);tmp.col1<-c("red","blue")} else {tmp.col<-rep("black",ncg);tmp.col1<-c("black","black")}
+        for (b in (1:ncg)) {
+          y00<-y.tmp[wd[,colvname]==colv.lv[b]]; x00<-x.tmp[wd[,colvname]==colv.lv[b]]
+          xy1<-legLocate(x00,y00)
+          pngf1<-paste(ofname,yvar[yi],svar[k],colvname,colv.lv[b],"smooth.png",sep="_")
+          pdff1<-paste(ofname,yvar[yi],svar[k],colvname,colv.lv[b],"smooth.pdf",sep="_")
+ 
+          png(pngf1,width=720,height=560)
+          plot(y00~x00,ylim=c(xy1[3],xy1[4]),xlim=c(xy1[1],xy1[2]),col=tmp.col1[1],type="p", pch=20, ylab=yb[yi], xlab=sb[k])
+          dev.off()
+ 
+          pdf(pdff1,width=pdfwd, height=pdfht, family="Helvetica");
+          plot(y00~x00,ylim=c(xy1[3],xy1[4]),xlim=c(xy1[1],xy1[2]),col=tmp.col1[1],type="p", pch=20, ylab=yb[yi], xlab=sb[k])
+          dev.off()
+ 
+        }
+        xy<-legLocate(x.tmp,y.tmp)
+        png(pngf,width=720,height=560)
+        for (b in (1:ncg)) {
+          y0<-y.tmp[wd[,colvname]==colv.lv[b]]; x0<-x.tmp[wd[,colvname]==colv.lv[b]]
+          if (b>1) par(new=TRUE)
+          plot(y0~x0,ylim=c(xy[3],xy[4]),xlim=c(xy[1],xy[2]),col=tmp.col[b], type="p", pch=px[b], ylab=yb[yi], xlab=sb[k])
+        }
+        legend(xy[5],xy[6],colv.lb,title=colvb, pch=px[1:ncg],bty="n",col=tmp.col)
+        dev.off()
+ 
+        pdf(pdff,width=pdfwd, height=pdfht, family="Helvetica");
+        for (b in (1:ncg)) {
+          y0<-y.tmp[wd[,colvname]==colv.lv[b]]; x0<-x.tmp[wd[,colvname]==colv.lv[b]]
+          if (b>1) par(new=TRUE)
+          plot(y0~x0,ylim=c(xy[3],xy[4]),xlim=c(xy[1],xy[2]),col=tmp.col[b], type="p", pch=px[b], ylab=yb[yi], xlab=sb[k])
+        }
+        legend(xy[5],xy[6],colv.lb,title=colvb, pch=px[1:ncg],bty="n",col=tmp.col)
+        dev.off()
+ 
+        png(pngf0,width=720,height=560)
+        for (b in (1:ncg)) {
+          y0<-y.tmp[wd[,colvname]==colv.lv[b]]; x0<-x.tmp[wd[,colvname]==colv.lv[b]]
+          tmp.ord<-order(x0); x00<-x0[tmp.ord]; y00<-y0[tmp.ord];
+          if (b>1) par(new=TRUE)
+          plot(y00~x00,ylim=c(xy[3],xy[4]),xlim=c(xy[1],xy[2]),col=tmp.col[b], type="l", lty=b, lwd=2, ylab=yb[yi], xlab=sb[k])
+          rm(tmp.ord,x00,y00)
+        }
+        legend(xy[5],xy[6],colv.lb,title=colvb,lty=(1:ncg),bty="n",col=tmp.col)
+        dev.off()
+ 
+        pdf(pdff0,width=pdfwd, height=pdfht, family="Helvetica");
+        for (b in (1:ncg)) {
+          y0<-y.tmp[wd[,colvname]==colv.lv[b]]; x0<-x.tmp[wd[,colvname]==colv.lv[b]]
+          tmp.ord<-order(x0); x00<-x0[tmp.ord]; y00<-y0[tmp.ord];
+          if (b>1) par(new=TRUE)
+          plot(y00~x00,ylim=c(xy[3],xy[4]),xlim=c(xy[1],xy[2]),col=tmp.col[b], type="l", lty=b, lwd=2, ylab=yb[yi], xlab=sb[k])
+          rm(tmp.ord,x00,y00)
+        }
+        legend(xy[5],xy[6],colv.lb,title=colvb,lty=(1:ncg),bty="n",col=tmp.col)
+        dev.off()
+ 
+ 
+      }
+      gg<-c(gg,"<td>",yb[yi]," vs. ",sb[k],"</br><a href=\"",pngf,"\" target=_BLANK><img src=\"",pngf,"\" width=320,height=320></a></td>")
+   }
+   return(gg)
+ }
> adjmean<-function(mdl, yi, xi) {
+   if (!is.na(xvname[1])) {allvname<- c(xvname,svname);  all.lv<-c(xlv,slv);} else {allvname<-c(svname); all.lv<-slv;}
+   if (!is.na(colvname)) allvname<-c(allvname,colvname)
+   nv = length(allvname)
+   xi.lv <- levels(factor(WD[,svname[xi]]))
+   newd0 <- matrix(0,ncol=nv,nrow=length(xi.lv))
+   colnames(newd0)<-allvname
+   for (b in 1:length(all.lv)) {
+     if (all.lv[b]==0) {
+       newd0[,b]<-mean(WD[,allvname[b]],na.rm=TRUE)
+     } else {
+       uniqv <- unique(WD[,allvname[b]])
+       newd0[,b]<-uniqv[which.max(tabulate(match(WD[,allvname[b]], uniqv)))]
+     }
+   }
+   newd0[,svname[xi]]<-as.numeric(xi.lv)
+   if (!is.na(colvname)) {
+     for (b in 1:ncg) {
+       newd1<-newd0; newd1[,colvname]<-as.numeric(colv.lv[b]); 
+       if (b==1) {newD<-newd1;} else {newD<-rbind(newD,newd1);}
+     }
+     f<-table(wd[,svname[xi]],wd[,colvname])
+   } else {
+     newD<-newd0; ncg<-1;
+     f<-table(wd[,svname[xi]])
+   }
+   pred<-predict(mdl, data.frame(newD),se.fit=TRUE)
+   meany.pop0<-tapply(wd[,yvname[yi]],wd[,svname[xi]],function(z) mean(z,na.rm=TRUE))[1]
+   if (ylink[yi]=="logit") meany.pop0<-log(meany.pop0/(1-meany.pop0));
+   if (ylink[yi]=="log") meany.pop0<-log(meany.pop0);
+   shift<-meany.pop0-pred$fit[1]
+   y.fit <- pred$fit+shift 
+   y.low <- pred$fit+shift-pred$se.fit*1.96
+   y.upp <- pred$fit+shift+pred$se.fit*1.96
+   y.pred<- cbind(y.fit,y.low,y.upp); 
+   tmp.ylab<-paste("Mean of", yb[yi]);
+   cname.pred<-c("Mean","Mean.low","Mean.upp")
+   if (ylink[yi]=="logit") {
+     y.pred<-exp(y.pred); y.pred<-y.pred/(1+y.pred);
+     tmp.ylab<-paste("% of", yb[yi]);
+     cname.pred<-c("Rate","Rate.low","Rate.upp")  
+   }
+   if (ylink[yi]=="log") {
+     y.pred<-exp(y.pred); tmp.ylab<-paste("% of", yb[yi]);
+     cname.pred<-c("Rate","Rate.low","Rate.upp")  
+   }
+   y.fit<-y.pred[,1]; y.low<-y.pred[,2]; y.upp<-y.pred[,3]
+   if (!is.na(xvname[1])) {
+     tmp.ylab<-paste("Adjusted", tmp.ylab)
+     cname.pred<-paste("adj.", cname.pred, sep="")
+   }
+   y.pred<-round(y.pred,dec)
+   colnames(y.pred)<-cname.pred
+   y.pred <-cbind(newD[,svname[xi]],y.pred); colnames(y.pred)[1]<-svname[xi]
+   if (!is.na(colvname)) {
+     y.pred<-cbind(newD[,colvname],y.pred); colnames(y.pred)[1]<-colvname
+   }
+   y.pred<-rbind(colnames(y.pred),y.pred)
+   px<-c(20,1:9)
+   if (is.na(parm[1])) {tmp.col<-rainbow(ncg);tmp.col1<-c("red","blue");
+   } else {tmp.col<-rep("black",ncg);tmp.col1<-tmp.col}
+ 
+   pngf<-paste(ofname,yvar[yi],svname[xi],"adjmean.png",sep="_")
+   pdff<-paste(ofname,yvar[yi],svname[xi],"adjmean.pdf",sep="_")
+ 
+   if (ncg>1) {
+     xy<-legLocate(newD[,svname[xi]],c(y.fit))
+     png(pngf,width=720,height=560)
+     for (b in 1:ncg) {
+       x.tmp<-newD[newD[,colvname]==colv.lv[b],svname[xi]]
+       y.tmp<-y.fit[newD[,colvname]==colv.lv[b]]
+       if (b>1) par(new=TRUE)
+       plot(y.tmp~x.tmp,ylim=c(xy[3],xy[4]),xlim=c(xy[1],xy[2]),col=tmp.col[b],type="b", pch=px[b],
+         ylab=tmp.ylab, xlab=sb[xi])
+     }
+     legend(xy[5],xy[6],colv.lb,title=colvb,pch=px[1:ncg],bty="n",col=tmp.col)
+     dev.off()
+ 
+     pdf(pdff,width=pdfwd, height=pdfht, family="Helvetica");
+     for (b in 1:ncg) {
+       x.tmp<-newD[newD[,colvname]==colv.lv[b],svname[xi]]
+       y.tmp<-y.fit[newD[,colvname]==colv.lv[b]]
+       if (b>1) par(new=TRUE)
+       plot(y.tmp~x.tmp,ylim=c(xy[3],xy[4]),xlim=c(xy[1],xy[2]),col=tmp.col[b],type="b", pch=px[b],
+         ylab=tmp.ylab, xlab=sb[xi])
+     }
+     legend(xy[5],xy[6],colv.lb,title=colvb,pch=px[1:ncg],bty="n",col=tmp.col)
+     dev.off()
+ 
+     for (b in 1:ncg) {
+       x.tmp<-newD[newD[,colvname]==colv.lv[b],svname[xi]]
+       y.tmp<-y.fit[newD[,colvname]==colv.lv[b]]
+       y.lci<-y.low[newD[,colvname]==colv.lv[b]]
+       y.uci<-y.upp[newD[,colvname]==colv.lv[b]]
+       xy<-legLocate(c(x.tmp,x.tmp),c(y.lci,y.uci))
+       png(paste(ofname,yvar[yi],svname[xi],colvname,colv.lv[b],"CI.png",sep="_"),width=720,height=560)
+       plotCI(x.tmp,y=y.tmp,li=y.lci,ui=y.uci,pch=20,lwd=1,col=tmp.col[1], xlim=c(xy[1],xy[2]),ylim=c(xy[3],xy[4]),
+          ylab=tmp.ylab, xlab=sb[xi], main=paste(colvb, colv.lv[b],sep=": "))
+       lines(x.tmp,y.tmp,lty=2)
+       dev.off()
+ 
+       pdf(paste(ofname,yvar[yi],svname[xi],colvname,colv.lv[b],"CI.pdf",sep="_"),width=pdfwd, height=pdfht, family="Helvetica");
+       plotCI(x.tmp,y=y.tmp,li=y.lci,ui=y.uci,pch=20,lwd=1,col=tmp.col[1], xlim=c(xy[1],xy[2]),ylim=c(xy[3],xy[4]),
+          ylab=tmp.ylab, xlab=sb[xi], main=paste(colvb, colv.lv[b],sep=": "))
+       lines(x.tmp,y.tmp,lty=2)
+       dev.off()
+ 
+     }
+   } else {
+     x.tmp<-newD[,svname[xi]]
+     xy<-legLocate(c(x.tmp,x.tmp),c(y.low,y.upp))
+     png(pngf,width=720,height=560)
+     plotCI(x.tmp,y=y.fit,li=y.low,ui=y.upp,pch=20,lwd=1,col=tmp.col[1], xlim=c(xy[1],xy[2]),ylim=c(xy[3],xy[4]),
+          ylab=tmp.ylab, xlab=sb[xi], main="Adjusted mean & 95% CI")
+     lines(x.tmp,y.fit,lty=2)
+     dev.off()
+ 
+     pdf(pdff,width=pdfwd, height=pdfht, family="Helvetica");
+     plotCI(x.tmp,y=y.fit,li=y.low,ui=y.upp,pch=20,lwd=1,col=tmp.col[1], xlim=c(xy[1],xy[2]),ylim=c(xy[3],xy[4]),
+          ylab=tmp.ylab, xlab=sb[xi], main="Adjusted mean & 95% CI")
+     lines(x.tmp,y.fit,lty=2)
+     dev.off()
+   }
+   oo<-c("</br>Adjusted mean ",yb[yi], " by ", sb[xi], "<table border=3>",mat2htmltable(y.pred),"</table>")
+   gg<-c("<td>",yb[yi]," vs. ",sb[xi],"</br><a href=\"",pngf,"\" target=_BLANK><img src=\"",pngf,"\" width=320,height=320></a></td>")
+   return(list(oo,gg))
+ }
> 
> vlabelN<-(substr(vlabel,1,1)==" ");
> vlabelZ<-vlabel[vlabelN];vlabelV<-vlabel[!vlabelN]
> vnameV<-vname[!vlabelN];vnameZ<-vname[vlabelN]
> ny<-length(yvname); yb<-vlabelV[match(yvname,vnameV)]; yb[is.na(yb)]<-yvname[is.na(yb)]
> ns<-length(svname); sb<-vlabelV[match(svname,vnameV)]; sb[is.na(sb)]<-svname[is.na(sb)]
> ssf<-rep(",fx=FALSE", ns); ssf[sdf>0]<-paste(",k=",sdf[sdf>0],sep="")
> sxStr<-paste("s(",svname,ssf,sep="")
> sxStr[slv>0]<-paste("factor(",svname[slv>0],")",sep="")
> sxx<-paste("s(",svname,")",sep="")
> sxx[slv>0]<-paste("factor(",svname[slv>0],")",sep="")
> sxx<-matrix(sxx,ncol=1)
> if (!is.na(colvname)) {
+   sxStr[slv==0]<-paste(sxStr[slv==0],",by=factor(", colvname, ")",sep="")
+   sxStr[slv>0]<-paste(sxStr[slv>0],"*factor(", colvname, ")",sep="")
+   colv.lv<-levels(factor(colv)); ncg<-length(colv.lv); colvb<-vlabel[vname==colvname]; 
+   colv.lb<-vlabelZ[match(paste(colvname,colv.lv,sep="."),vnameZ)]
+   colv.lb[is.na(colv.lb)]<-colv.lv[is.na(colv.lb)]
+   colvb<-vlabelV[match(colvname,vnameV)]; if (is.na(colvb)) colvb<-colvname;
+   sxplots<-NA; sxterms<-NA
+   for (i in (1:ns)) {
+     sxplots<-c(sxplots,paste(svar[i],"_",colvname,colv.lv,sep=""));
+     sxterms<-rbind(sxterms,paste(sxx[i,],":factor(",colvname,")",colv.lv,sep=""))
+   }
+   sxplots<-sxplots[-1]; sxterms<-matrix(sxterms[-1,],ncol=ncg)
+   sxterms<-cbind(paste("factor(",colvname,")",sep=""),sxterms)
+ } else {ncg<-1;sxplots<-svar; sxterms<-sxx;}
> sxStr[slv==0]<-paste(sxStr[slv==0],")",sep="")
> nx<-0
> if (!is.na(xvname[1])) {
+   if (!is.na(colvname)) {xvname<-xvname[xvname!=colvname];}
+   nx<-length(xvname); 
+ }
> if (nx>0) {
+   xb<-vlabelV[match(xvname,vnameV)]; xb[is.na(xb)]<-xvname[is.na(xb)];
+   xvv<-xvname; xvv[xlv>2]<-paste("factor(",xvname[xlv>2],")",sep="")
+   if (!is.na(colvname)) {
+     xvv[sxf=="S" | sxf=="s"]<-paste("factor(",colvname,")*",xvv[sxf=="S" | sxf=="s"],sep="")
+   } 
+   xv1<-paste(xvv,collapse="+")
+ }
> if (is.na(par1)) par1<-1
> if (ny!=ns & par1==2) par1<-1
> if (par1==3) {nterms=ns*ncg*15+nx;} else {nterms=ncg*15+nx;}
> w<-c("<html><head>","<meta http-equiv=\"Content-Type\" content=\"text/html\" charset=\"gb2312\" /></head><body>")
> wtab<-"</br></br>Generalize additive models</br>"
> wpng<-"</br><table>";
> for (i in (1:ny)) {
+   if (par1!=3) {
+     wtmp<-"";
+     if (par1==2) {jstart<-i; jstop<-i;} else {jstart<-1; jstop<-ns;}
+     for (j in (jstart:jstop)) {
+       tmp.xx<-c(yvname[i],svname[j])
+       if (nx>0) tmp.xx<-c(tmp.xx,xvname)
+       if (!is.na(colvname[1])) tmp.xx<-c(tmp.xx,colvname)
+       wd<-WD[,tmp.xx];
+       wd<-wd[apply(is.na(wd),1,sum)==0,]
+       fml<-paste(yvname[i],"~",sxStr[j],sep="")
+       if (!is.na(colvname)) fml<-paste(fml,"+factor(",colvname,")",sep="")
+       if (nx>0) fml<-paste(fml,"+",xv1,sep="")
+       tmp.gam<-setgam(fml,i)
+       wtab<-c(wtab,paste("</br></br>Outcome:",yb[i]))
+       wtab<-c(wtab,paste("</br>Exposure:",sb[j]))
+       wtab<-c(wtab,gam2htmltable(tmp.gam))
+       if (slv[j]==0) {
+         wtmp<-c(wtmp,gam2pngs(tmp.gam,i,j))
+       } else {
+         stmp<-adjmean(tmp.gam,i,j)
+         wtmp<-c(wtmp,stmp[[2]])
+         wtab<-c(wtab,stmp[[1]])
+       }
+     }
+     wpng<-c(wpng,"<tr>",wtmp,"</tr>")
+   } else {
+       tmp.xx<-c(yvname[i],svname);
+       if (nx>0) tmp.xx<-c(tmp.xx,xvname)
+       if (!is.na(colvname[1])) tmp.xx<-c(tmp.xx,colvname)
+       wd<-WD[,tmp.xx];
+       wd<-wd[apply(is.na(wd),1,sum)==0,]
+       fml<-paste(yvname[i],"~",paste(sxStr,collapse="+"),sep="")
+       if (!is.na(colvname)) fml<-paste(fml,"+factor(",colvname,")",sep="")
+       if (nx>0) fml<-paste(fml,"+",xv1,sep="")
+       tmp.gam<-setgam(fml,i)
+       wtab<-c(wtab,paste("</br></br>Outcome:",yb[i]))
+       wtab<-c(wtab,gam2htmltable(tmp.gam))
+       if (sum(slv==0)>0) {   
+         wpng<-c(wpng,"<tr>",gam2pngs(tmp.gam,i,0),"</tr>")
+       }
+       if (sum(slv>0)>0) {   
+         for (k in 1:ns) {
+           if (slv[k]>0) {
+             stmp<-adjmean(tmp.gam,i,k)
+             wtab<-c(wtab,stmp[[1]])
+             wpng<-c(wpng,stmp[[2]])
+           }
+         }
+       }
+   }
+ }
> wpng<-c(wpng,"</table>")
> w<-c(w,wpng,wtab)
> w<-c(w,"</body></html>")
> fileConn<-file(paste(ofname,".htm",sep="")); writeLines(w, fileConn)
> 
> 
> proc.time()
ÓÃ»§ ÏµÍ³ Á÷ÊÅ 
6.26 0.81 7.07 
